# Supplementary material for: Complementary transcriptome and proteome profiling in the mature seeds of Camellia oleifera from Hainan Island
Source: PLoS One. 2020 Feb 6;15(2):e0226888. doi: 10.1371/journal.pone.0226888 (PMC7004384; doi:10.1371/journal.pone.0226888)
Supplement: S2 Table — Sheet 1, The unigenes were obtained by TGICL in three biological replicates (A, B, and C); Sheet 2, Annotation information of expressed genes from the Swiss-Prot protein database; Sheet 3, Annotation information of expressed genes from the NR protein database; Sheet 4, KOG classification for expressed genes; Sheet 5, Species distribution for expressed genes. (XLSX) [file pone.0226888.s011.xlsx]

## Sheet: The expressed unigenes
Sample_A		Sample_B		Sample_C		Sample_A / Sample_B		Sample_A / Sample_C		Sample_B / Sample_C		Sample_A / Sample_B / Sample_C
Unigene_ID		Unigene_ID		Unigene_ID		Unigene_ID		Unigene_ID		Unigene_ID		Unigene_ID
Unigene000004		Unigene000006		Unigene000004		Unigene000019		Unigene000004		Unigene000092		Unigene000006
Unigene000005		Unigene000009		Unigene000006		Unigene000023		Unigene000081		Unigene000113		Unigene000009
Unigene000006		Unigene000019		Unigene000009		Unigene000026		Unigene000142		Unigene000161		Unigene000021
Unigene000009		Unigene000021		Unigene000020		Unigene000035		Unigene000151		Unigene000191		Unigene000022
Unigene000019		Unigene000022		Unigene000021		Unigene000117		Unigene000175		Unigene000221		Unigene000032
Unigene000021		Unigene000023		Unigene000022		Unigene000129		Unigene000202		Unigene000223		Unigene000034
Unigene000022		Unigene000026		Unigene000029		Unigene000203		Unigene000207		Unigene000275		Unigene000036
Unigene000023		Unigene000032		Unigene000032		Unigene000204		Unigene000239		Unigene000323		Unigene000045
Unigene000026		Unigene000034		Unigene000034		Unigene000206		Unigene000257		Unigene000357		Unigene000060
Unigene000028		Unigene000035		Unigene000036		Unigene000286		Unigene000319		Unigene000358		Unigene000063
Unigene000032		Unigene000036		Unigene000045		Unigene000289		Unigene000338		Unigene000398		Unigene000073
Unigene000034		Unigene000045		Unigene000048		Unigene000308		Unigene000355		Unigene000420		Unigene000114
Unigene000035		Unigene000060		Unigene000057		Unigene000335		Unigene000360		Unigene000422		Unigene000123
Unigene000036		Unigene000063		Unigene000060		Unigene000416		Unigene000377		Unigene000473		Unigene000126
Unigene000042		Unigene000073		Unigene000063		Unigene000419		Unigene000412		Unigene000475		Unigene000134
Unigene000045		Unigene000090		Unigene000073		Unigene000441		Unigene000449		Unigene000532		Unigene000135
Unigene000054		Unigene000092		Unigene000081		Unigene000542		Unigene000450		Unigene000545		Unigene000136
Unigene000060		Unigene000103		Unigene000092		Unigene000543		Unigene000469		Unigene000614		Unigene000141
Unigene000063		Unigene000113		Unigene000101		Unigene000549		Unigene000492		Unigene000646		Unigene000143
Unigene000073		Unigene000114		Unigene000107		Unigene000623		Unigene000526		Unigene000682		Unigene000146
Unigene000074		Unigene000117		Unigene000113		Unigene000625		Unigene000566		Unigene000720		Unigene000150
Unigene000075		Unigene000123		Unigene000114		Unigene000674		Unigene000572		Unigene000739		Unigene000158
Unigene000081		Unigene000126		Unigene000123		Unigene000702		Unigene000579		Unigene000829		Unigene000163
Unigene000094		Unigene000129		Unigene000126		Unigene000738		Unigene000598		Unigene000849		Unigene000184
Unigene000111		Unigene000133		Unigene000134		Unigene000791		Unigene000600		Unigene000850		Unigene000185
Unigene000114		Unigene000134		Unigene000135		Unigene000793		Unigene000645		Unigene000920		Unigene000189
Unigene000117		Unigene000135		Unigene000136		Unigene000808		Unigene000667		Unigene000929		Unigene000192
Unigene000123		Unigene000136		Unigene000141		Unigene000812		Unigene000728		Unigene000957		Unigene000196
Unigene000126		Unigene000141		Unigene000142		Unigene000819		Unigene000762		Unigene000958		Unigene000198
Unigene000129		Unigene000143		Unigene000143		Unigene000859		Unigene000777		Unigene000967		Unigene000208
Unigene000131		Unigene000146		Unigene000146		Unigene001122		Unigene000795		Unigene000978		Unigene000212
Unigene000134		Unigene000150		Unigene000150		Unigene001128		Unigene000933		Unigene000999		Unigene000217
Unigene000135		Unigene000158		Unigene000151		Unigene001217		Unigene000986		Unigene001008		Unigene000263
Unigene000136		Unigene000161		Unigene000158		Unigene001238		Unigene001100		Unigene001021		Unigene000264
Unigene000141		Unigene000163		Unigene000161		Unigene001240		Unigene001157		Unigene001184		Unigene000276
Unigene000142		Unigene000168		Unigene000163		Unigene001273		Unigene001158		Unigene001211		Unigene000279
Unigene000143		Unigene000184		Unigene000175		Unigene001318		Unigene001172		Unigene001213		Unigene000291
Unigene000146		Unigene000185		Unigene000181		Unigene001335		Unigene001178		Unigene001261		Unigene000316
Unigene000150		Unigene000189		Unigene000183		Unigene001386		Unigene001196		Unigene001336		Unigene000320
Unigene000151		Unigene000191		Unigene000184		Unigene001389		Unigene001215		Unigene001359		Unigene000321
Unigene000158		Unigene000192		Unigene000185		Unigene001453		Unigene001254		Unigene001387		Unigene000322
Unigene000163		Unigene000196		Unigene000189		Unigene001509		Unigene001278		Unigene001396		Unigene000326
Unigene000175		Unigene000198		Unigene000191		Unigene001587		Unigene001287		Unigene001439		Unigene000328
Unigene000176		Unigene000203		Unigene000192		Unigene001619		Unigene001319		Unigene001458		Unigene000331
Unigene000178		Unigene000204		Unigene000196		Unigene001666		Unigene001321		Unigene001471		Unigene000333
Unigene000184		Unigene000206		Unigene000198		Unigene001702		Unigene001332		Unigene001486		Unigene000346
Unigene000185		Unigene000208		Unigene000202		Unigene001720		Unigene001337		Unigene001499		Unigene000347
Unigene000189		Unigene000212		Unigene000207		Unigene001775		Unigene001383		Unigene001546		Unigene000368
Unigene000192		Unigene000217		Unigene000208		Unigene001800		Unigene001424		Unigene001559		Unigene000389
Unigene000196		Unigene000221		Unigene000211		Unigene001805		Unigene001433		Unigene001561		Unigene000399
Unigene000198		Unigene000223		Unigene000212		Unigene001809		Unigene001470		Unigene001601		Unigene000400
Unigene000202		Unigene000260		Unigene000217		Unigene001839		Unigene001479		Unigene001681		Unigene000406
Unigene000203		Unigene000263		Unigene000221		Unigene001878		Unigene001491		Unigene001717		Unigene000408
Unigene000204		Unigene000264		Unigene000223		Unigene001883		Unigene001495		Unigene001793		Unigene000415
Unigene000206		Unigene000265		Unigene000239		Unigene001889		Unigene001508		Unigene001825		Unigene000421
Unigene000207		Unigene000275		Unigene000240		Unigene001918		Unigene001567		Unigene001846		Unigene000424
Unigene000208		Unigene000276		Unigene000257		Unigene001956		Unigene001669		Unigene001871		Unigene000425
Unigene000212		Unigene000279		Unigene000259		Unigene002013		Unigene001692		Unigene001940		Unigene000436
Unigene000217		Unigene000280		Unigene000261		Unigene002057		Unigene001709		Unigene001945		Unigene000440
Unigene000218		Unigene000286		Unigene000263		Unigene002071		Unigene001729		Unigene001969		Unigene000442
Unigene000226		Unigene000289		Unigene000264		Unigene002084		Unigene001746		Unigene002107		Unigene000443
Unigene000239		Unigene000290		Unigene000275		Unigene002105		Unigene001747		Unigene002116		Unigene000451
Unigene000242		Unigene000291		Unigene000276		Unigene002108		Unigene001781		Unigene002123		Unigene000454
Unigene000257		Unigene000308		Unigene000277		Unigene002111		Unigene001900		Unigene002146		Unigene000474
Unigene000263		Unigene000316		Unigene000278		Unigene002165		Unigene001944		Unigene002176		Unigene000483
Unigene000264		Unigene000317		Unigene000279		Unigene002219		Unigene002019		Unigene002199		Unigene000487
Unigene000276		Unigene000320		Unigene000291		Unigene002291		Unigene002058		Unigene002200		Unigene000491
Unigene000279		Unigene000321		Unigene000293		Unigene002385		Unigene002136		Unigene002234		Unigene000500
Unigene000286		Unigene000322		Unigene000306		Unigene002407		Unigene002172		Unigene002244		Unigene000529
Unigene000289		Unigene000323		Unigene000316		Unigene002441		Unigene002179		Unigene002265		Unigene000530
Unigene000291		Unigene000326		Unigene000319		Unigene002458		Unigene002184		Unigene002272		Unigene000538
Unigene000308		Unigene000328		Unigene000320		Unigene002460		Unigene002214		Unigene002298		Unigene000540
Unigene000316		Unigene000331		Unigene000321		Unigene002480		Unigene002224		Unigene002334		Unigene000551
Unigene000319		Unigene000333		Unigene000322		Unigene002498		Unigene002299		Unigene002411		Unigene000553
Unigene000320		Unigene000335		Unigene000323		Unigene002500		Unigene002360		Unigene002426		Unigene000590
Unigene000321		Unigene000346		Unigene000326		Unigene002502		Unigene002418		Unigene002427		Unigene000591
Unigene000322		Unigene000347		Unigene000328		Unigene002510		Unigene002447		Unigene002437		Unigene000594
Unigene000325		Unigene000354		Unigene000331		Unigene002547		Unigene002476		Unigene002515		Unigene000601
Unigene000326		Unigene000357		Unigene000333		Unigene002555		Unigene002486		Unigene002519		Unigene000602
Unigene000328		Unigene000358		Unigene000338		Unigene002573		Unigene002487		Unigene002529		Unigene000615
Unigene000331		Unigene000368		Unigene000345		Unigene002590		Unigene002531		Unigene002570		Unigene000616
Unigene000333		Unigene000389		Unigene000346		Unigene002640		Unigene002535		Unigene002660		Unigene000622
Unigene000334		Unigene000398		Unigene000347		Unigene002644		Unigene002598		Unigene002662		Unigene000631
Unigene000335		Unigene000399		Unigene000348		Unigene002664		Unigene002607		Unigene002665		Unigene000653
Unigene000338		Unigene000400		Unigene000351		Unigene002670		Unigene002709		Unigene002716		Unigene000658
Unigene000346		Unigene000406		Unigene000355		Unigene002673		Unigene002724		Unigene002743		Unigene000659
Unigene000347		Unigene000408		Unigene000357		Unigene002684		Unigene002731		Unigene002757		Unigene000664
Unigene000355		Unigene000411		Unigene000358		Unigene002726		Unigene002738		Unigene002771		Unigene000675
Unigene000360		Unigene000413		Unigene000360		Unigene002750		Unigene002799		Unigene002777		Unigene000689
Unigene000368		Unigene000415		Unigene000368		Unigene002776		Unigene002812		Unigene002798		Unigene000690
Unigene000377		Unigene000416		Unigene000372		Unigene002780		Unigene002834		Unigene002827		Unigene000691
Unigene000388		Unigene000417		Unigene000377		Unigene002782		Unigene002946		Unigene002865		Unigene000694
Unigene000389		Unigene000419		Unigene000384		Unigene002850		Unigene002951		Unigene002873		Unigene000697
Unigene000399		Unigene000420		Unigene000389		Unigene002863		Unigene003013		Unigene002902		Unigene000698
Unigene000400		Unigene000421		Unigene000390		Unigene002890		Unigene003068		Unigene003000		Unigene000704
Unigene000406		Unigene000422		Unigene000394		Unigene002918		Unigene003086		Unigene003011		Unigene000715
Unigene000408		Unigene000424		Unigene000395		Unigene002919		Unigene003097		Unigene003012		Unigene000731
Unigene000412		Unigene000425		Unigene000398		Unigene002923		Unigene003173		Unigene003111		Unigene000732
Unigene000415		Unigene000435		Unigene000399		Unigene002992		Unigene003196		Unigene003152		Unigene000740
Unigene000416		Unigene000436		Unigene000400		Unigene003016		Unigene003199		Unigene003155		Unigene000745
Unigene000419		Unigene000440		Unigene000406		Unigene003034		Unigene003253		Unigene003234		Unigene000746
Unigene000421		Unigene000441		Unigene000408		Unigene003035		Unigene003290		Unigene003329		Unigene000749
Unigene000424		Unigene000442		Unigene000412		Unigene003037		Unigene003292		Unigene003439		Unigene000753
Unigene000425		Unigene000443		Unigene000415		Unigene003099		Unigene003350		Unigene003467		Unigene000756
Unigene000432		Unigene000451		Unigene000420		Unigene003119		Unigene003355		Unigene003493		Unigene000763
Unigene000436		Unigene000454		Unigene000421		Unigene003215		Unigene003392		Unigene003503		Unigene000774
Unigene000440		Unigene000473		Unigene000422		Unigene003231		Unigene003406		Unigene003539		Unigene000778
Unigene000441		Unigene000474		Unigene000424		Unigene003232		Unigene003449		Unigene003555		Unigene000782
Unigene000442		Unigene000475		Unigene000425		Unigene003241		Unigene003573		Unigene003569		Unigene000786
Unigene000443		Unigene000483		Unigene000436		Unigene003259		Unigene003594		Unigene003625		Unigene000804
Unigene000449		Unigene000487		Unigene000440		Unigene003260		Unigene003612		Unigene003701		Unigene000813
Unigene000450		Unigene000491		Unigene000442		Unigene003273		Unigene003685		Unigene003716		Unigene000823
Unigene000451		Unigene000500		Unigene000443		Unigene003274		Unigene003704		Unigene003747		Unigene000824
Unigene000454		Unigene000529		Unigene000449		Unigene003297		Unigene003801		Unigene003787		Unigene000832
Unigene000457		Unigene000530		Unigene000450		Unigene003391		Unigene003815		Unigene003803		Unigene000838
Unigene000468		Unigene000532		Unigene000451		Unigene003402		Unigene003829		Unigene003843		Unigene000847
Unigene000469		Unigene000538		Unigene000454		Unigene003462		Unigene003848		Unigene003876		Unigene000854
Unigene000474		Unigene000540		Unigene000456		Unigene003509		Unigene003858		Unigene003882		Unigene000856
Unigene000483		Unigene000542		Unigene000464		Unigene003548		Unigene003935		Unigene003883		Unigene000871
Unigene000487		Unigene000543		Unigene000469		Unigene003559		Unigene004052		Unigene003890		Unigene000872
Unigene000489		Unigene000545		Unigene000472		Unigene003581		Unigene004055		Unigene003893		Unigene000873
Unigene000491		Unigene000549		Unigene000473		Unigene003582		Unigene004061		Unigene004039		Unigene000874
Unigene000492		Unigene000550		Unigene000474		Unigene003611		Unigene004086		Unigene004078		Unigene000875
Unigene000500		Unigene000551		Unigene000475		Unigene003614		Unigene004093		Unigene004088		Unigene000876
Unigene000518		Unigene000553		Unigene000480		Unigene003621		Unigene004211		Unigene004092		Unigene000878
Unigene000520		Unigene000554		Unigene000481		Unigene003624		Unigene004268		Unigene004098		Unigene000880
Unigene000523		Unigene000560		Unigene000483		Unigene003643		Unigene004273		Unigene004155		Unigene000882
Unigene000525		Unigene000590		Unigene000487		Unigene003664		Unigene004275		Unigene004237		Unigene000889
Unigene000526		Unigene000591		Unigene000491		Unigene003689		Unigene004446		Unigene004290		Unigene000893
Unigene000529		Unigene000594		Unigene000492		Unigene003860		Unigene004460		Unigene004314		Unigene000899
Unigene000530		Unigene000601		Unigene000500		Unigene003871		Unigene004524		Unigene004377		Unigene000901
Unigene000533		Unigene000602		Unigene000517		Unigene003902		Unigene004546		Unigene004410		Unigene000918
Unigene000538		Unigene000614		Unigene000526		Unigene003915		Unigene004616		Unigene004417		Unigene000919
Unigene000540		Unigene000615		Unigene000529		Unigene003919		Unigene004651		Unigene004496		Unigene000932
Unigene000542		Unigene000616		Unigene000530		Unigene003971		Unigene004689		Unigene004497		Unigene000945
Unigene000543		Unigene000622		Unigene000532		Unigene003983		Unigene004715		Unigene004500		Unigene000947
Unigene000546		Unigene000623		Unigene000537		Unigene004010		Unigene004792		Unigene004514		Unigene000949
Unigene000549		Unigene000625		Unigene000538		Unigene004030		Unigene004805		Unigene004523		Unigene000954
Unigene000551		Unigene000627		Unigene000540		Unigene004056		Unigene004807		Unigene004623		Unigene000956
Unigene000553		Unigene000631		Unigene000545		Unigene004099		Unigene004835		Unigene004668		Unigene000959
Unigene000558		Unigene000646		Unigene000551		Unigene004123		Unigene004840		Unigene004711		Unigene000960
Unigene000566		Unigene000653		Unigene000553		Unigene004127		Unigene004882		Unigene004752		Unigene000964
Unigene000572		Unigene000655		Unigene000566		Unigene004179		Unigene004895		Unigene004819		Unigene000989
Unigene000578		Unigene000658		Unigene000572		Unigene004247		Unigene004922		Unigene004838		Unigene000998
Unigene000579		Unigene000659		Unigene000579		Unigene004281		Unigene004940		Unigene004851		Unigene001014
Unigene000580		Unigene000664		Unigene000586		Unigene004317		Unigene004977		Unigene004867		Unigene001018
Unigene000590		Unigene000674		Unigene000590		Unigene004359		Unigene005000		Unigene004870		Unigene001027
Unigene000591		Unigene000675		Unigene000591		Unigene004368		Unigene005008		Unigene004923		Unigene001051
Unigene000594		Unigene000679		Unigene000594		Unigene004449		Unigene005028		Unigene004924		Unigene001057
Unigene000595		Unigene000682		Unigene000598		Unigene004482		Unigene005044		Unigene004972		Unigene001064
Unigene000598		Unigene000684		Unigene000600		Unigene004499		Unigene005099		Unigene004994		Unigene001069
Unigene000600		Unigene000686		Unigene000601		Unigene004526		Unigene005134		Unigene005026		Unigene001077
Unigene000601		Unigene000689		Unigene000602		Unigene004530		Unigene005196		Unigene005030		Unigene001086
Unigene000602		Unigene000690		Unigene000614		Unigene004534		Unigene005204		Unigene005031		Unigene001093
Unigene000615		Unigene000691		Unigene000615		Unigene004540		Unigene005210		Unigene005037		Unigene001103
Unigene000616		Unigene000694		Unigene000616		Unigene004557		Unigene005214		Unigene005086		Unigene001106
Unigene000622		Unigene000695		Unigene000621		Unigene004620		Unigene005316		Unigene005095		Unigene001123
Unigene000623		Unigene000697		Unigene000622		Unigene004621		Unigene005499		Unigene005102		Unigene001131
Unigene000625		Unigene000698		Unigene000626		Unigene004629		Unigene005567		Unigene005115		Unigene001139
Unigene000631		Unigene000702		Unigene000631		Unigene004630		Unigene005577		Unigene005178		Unigene001168
Unigene000645		Unigene000704		Unigene000645		Unigene004645		Unigene005609		Unigene005205		Unigene001173
Unigene000653		Unigene000706		Unigene000646		Unigene004654		Unigene005630		Unigene005218		Unigene001174
Unigene000656		Unigene000711		Unigene000653		Unigene004685		Unigene005728		Unigene005228		Unigene001182
Unigene000657		Unigene000715		Unigene000658		Unigene004785		Unigene005761		Unigene005282		Unigene001185
Unigene000658		Unigene000718		Unigene000659		Unigene004814		Unigene005775		Unigene005289		Unigene001186
Unigene000659		Unigene000720		Unigene000660		Unigene004873		Unigene005791		Unigene005315		Unigene001233
Unigene000664		Unigene000731		Unigene000664		Unigene004897		Unigene005879		Unigene005324		Unigene001234
Unigene000667		Unigene000732		Unigene000667		Unigene004937		Unigene005898		Unigene005328		Unigene001236
Unigene000672		Unigene000738		Unigene000675		Unigene004964		Unigene005917		Unigene005333		Unigene001262
Unigene000674		Unigene000739		Unigene000680		Unigene005046		Unigene005918		Unigene005342		Unigene001271
Unigene000675		Unigene000740		Unigene000682		Unigene005076		Unigene005956		Unigene005365		Unigene001279
Unigene000689		Unigene000745		Unigene000689		Unigene005107		Unigene006030		Unigene005367		Unigene001283
Unigene000690		Unigene000746		Unigene000690		Unigene005150		Unigene006036		Unigene005371		Unigene001300
Unigene000691		Unigene000749		Unigene000691		Unigene005154		Unigene006045		Unigene005378		Unigene001310
Unigene000694		Unigene000753		Unigene000694		Unigene005166		Unigene006064		Unigene005383		Unigene001315
Unigene000697		Unigene000756		Unigene000697		Unigene005179		Unigene006093		Unigene005399		Unigene001316
Unigene000698		Unigene000763		Unigene000698		Unigene005191		Unigene006100		Unigene005415		Unigene001341
Unigene000702		Unigene000767		Unigene000704		Unigene005226		Unigene006122		Unigene005429		Unigene001344
Unigene000704		Unigene000774		Unigene000709		Unigene005250		Unigene006161		Unigene005452		Unigene001347
Unigene000715		Unigene000778		Unigene000715		Unigene005314		Unigene006189		Unigene005483		Unigene001349
Unigene000717		Unigene000781		Unigene000720		Unigene005319		Unigene006215		Unigene005487		Unigene001357
Unigene000728		Unigene000782		Unigene000728		Unigene005321		Unigene006247		Unigene005524		Unigene001358
Unigene000731		Unigene000785		Unigene000731		Unigene005335		Unigene006315		Unigene005558		Unigene001363
Unigene000732		Unigene000786		Unigene000732		Unigene005361		Unigene006320		Unigene005559		Unigene001364
Unigene000738		Unigene000791		Unigene000739		Unigene005390		Unigene006348		Unigene005566		Unigene001372
Unigene000740		Unigene000793		Unigene000740		Unigene005403		Unigene006441		Unigene005586		Unigene001373
Unigene000745		Unigene000799		Unigene000741		Unigene005422		Unigene006491		Unigene005645		Unigene001388
Unigene000746		Unigene000804		Unigene000745		Unigene005463		Unigene006503		Unigene005653		Unigene001391
Unigene000749		Unigene000806		Unigene000746		Unigene005491		Unigene006520		Unigene005681		Unigene001392
Unigene000752		Unigene000808		Unigene000747		Unigene005514		Unigene006540		Unigene005682		Unigene001394
Unigene000753		Unigene000812		Unigene000749		Unigene005539		Unigene006594		Unigene005687		Unigene001418
Unigene000756		Unigene000813		Unigene000753		Unigene005550		Unigene006598		Unigene005704		Unigene001423
Unigene000762		Unigene000814		Unigene000756		Unigene005562		Unigene006635		Unigene005709		Unigene001427
Unigene000763		Unigene000819		Unigene000762		Unigene005563		Unigene006682		Unigene005710		Unigene001437
Unigene000774		Unigene000823		Unigene000763		Unigene005584		Unigene006745		Unigene005754		Unigene001444
Unigene000777		Unigene000824		Unigene000764		Unigene005639		Unigene006746		Unigene005800		Unigene001459
Unigene000778		Unigene000829		Unigene000773		Unigene005656		Unigene006747		Unigene005806		Unigene001460
Unigene000782		Unigene000832		Unigene000774		Unigene005787		Unigene006781		Unigene005814		Unigene001465
Unigene000786		Unigene000834		Unigene000777		Unigene005807		Unigene006819		Unigene005822		Unigene001473
Unigene000791		Unigene000838		Unigene000778		Unigene005827		Unigene006845		Unigene005830		Unigene001493
Unigene000793		Unigene000844		Unigene000780		Unigene005853		Unigene006870		Unigene005839		Unigene001521
Unigene000795		Unigene000847		Unigene000782		Unigene005869		Unigene006884		Unigene005852		Unigene001522
Unigene000804		Unigene000849		Unigene000786		Unigene005915		Unigene006919		Unigene005874		Unigene001527
Unigene000808		Unigene000850		Unigene000795		Unigene005945		Unigene006929		Unigene005884		Unigene001536
Unigene000812		Unigene000854		Unigene000804		Unigene005969		Unigene006930		Unigene005887		Unigene001538
Unigene000813		Unigene000856		Unigene000813		Unigene005972		Unigene006931		Unigene005904		Unigene001548
Unigene000819		Unigene000859		Unigene000820		Unigene006015		Unigene006950		Unigene005936		Unigene001560
Unigene000823		Unigene000871		Unigene000823		Unigene006065		Unigene006968		Unigene005948		Unigene001568
Unigene000824		Unigene000872		Unigene000824		Unigene006105		Unigene006983		Unigene006019		Unigene001575
Unigene000826		Unigene000873		Unigene000829		Unigene006112		Unigene007016		Unigene006053		Unigene001588
Unigene000832		Unigene000874		Unigene000832		Unigene006129		Unigene007034		Unigene006098		Unigene001629
Unigene000838		Unigene000875		Unigene000838		Unigene006157		Unigene007068		Unigene006110		Unigene001634
Unigene000847		Unigene000876		Unigene000847		Unigene006171		Unigene007071		Unigene006132		Unigene001672
Unigene000854		Unigene000878		Unigene000849		Unigene006172		Unigene007075		Unigene006158		Unigene001675
Unigene000856		Unigene000880		Unigene000850		Unigene006236		Unigene007077		Unigene006203		Unigene001685
Unigene000859		Unigene000882		Unigene000851		Unigene006277		Unigene007127		Unigene006220		Unigene001693
Unigene000871		Unigene000889		Unigene000852		Unigene006414		Unigene007151		Unigene006342		Unigene001697
Unigene000872		Unigene000893		Unigene000854		Unigene006418		Unigene007209		Unigene006344		Unigene001704
Unigene000873		Unigene000895		Unigene000856		Unigene006447		Unigene007244		Unigene006364		Unigene001708
Unigene000874		Unigene000896		Unigene000871		Unigene006469		Unigene007288		Unigene006487		Unigene001711
Unigene000875		Unigene000897		Unigene000872		Unigene006500		Unigene007312		Unigene006505		Unigene001726
Unigene000876		Unigene000899		Unigene000873		Unigene006528		Unigene007320		Unigene006547		Unigene001740
Unigene000878		Unigene000900		Unigene000874		Unigene006543		Unigene007330		Unigene006551		Unigene001755
Unigene000880		Unigene000901		Unigene000875		Unigene006571		Unigene007358		Unigene006572		Unigene001764
Unigene000882		Unigene000903		Unigene000876		Unigene006579		Unigene007389		Unigene006624		Unigene001770
Unigene000889		Unigene000918		Unigene000877		Unigene006583		Unigene007404		Unigene006631		Unigene001771
Unigene000890		Unigene000919		Unigene000878		Unigene006596		Unigene007419		Unigene006715		Unigene001778
Unigene000893		Unigene000920		Unigene000880		Unigene006616		Unigene007424		Unigene006725		Unigene001779
Unigene000898		Unigene000922		Unigene000882		Unigene006621		Unigene007453		Unigene006756		Unigene001787
Unigene000899		Unigene000923		Unigene000889		Unigene006628		Unigene007454		Unigene006805		Unigene001791
Unigene000901		Unigene000929		Unigene000893		Unigene006629		Unigene007515		Unigene006811		Unigene001808
Unigene000915		Unigene000932		Unigene000899		Unigene006638		Unigene007524		Unigene006908		Unigene001820
Unigene000917		Unigene000943		Unigene000901		Unigene006657		Unigene007525		Unigene006932		Unigene001821
Unigene000918		Unigene000945		Unigene000918		Unigene006744		Unigene007568		Unigene006939		Unigene001823
Unigene000919		Unigene000947		Unigene000919		Unigene006773		Unigene007580		Unigene006962		Unigene001826
Unigene000932		Unigene000949		Unigene000920		Unigene006792		Unigene007684		Unigene007093		Unigene001851
Unigene000933		Unigene000954		Unigene000929		Unigene006836		Unigene007710		Unigene007179		Unigene001854
Unigene000945		Unigene000956		Unigene000932		Unigene006851		Unigene007730		Unigene007220		Unigene001868
Unigene000947		Unigene000957		Unigene000933		Unigene006899		Unigene007735		Unigene007263		Unigene001880
Unigene000949		Unigene000958		Unigene000936		Unigene006904		Unigene007770		Unigene007282		Unigene001891
Unigene000950		Unigene000959		Unigene000945		Unigene006915		Unigene007836		Unigene007311		Unigene001903
Unigene000954		Unigene000960		Unigene000947		Unigene006925		Unigene007856		Unigene007334		Unigene001910
Unigene000956		Unigene000964		Unigene000949		Unigene006951		Unigene007858		Unigene007351		Unigene001913
Unigene000959		Unigene000967		Unigene000952		Unigene006965		Unigene007859		Unigene007377		Unigene001919
Unigene000960		Unigene000975		Unigene000954		Unigene007006		Unigene007870		Unigene007388		Unigene001921
Unigene000963		Unigene000978		Unigene000956		Unigene007014		Unigene007893		Unigene007399		Unigene001937
Unigene000964		Unigene000989		Unigene000957		Unigene007035		Unigene007901		Unigene007403		Unigene001963
Unigene000973		Unigene000998		Unigene000958		Unigene007048		Unigene007984		Unigene007468		Unigene001964
Unigene000986		Unigene000999		Unigene000959		Unigene007081		Unigene008031		Unigene007469		Unigene001970
Unigene000989		Unigene001000		Unigene000960		Unigene007088		Unigene008035		Unigene007505		Unigene001982
Unigene000998		Unigene001004		Unigene000964		Unigene007131		Unigene008059		Unigene007551		Unigene001986
Unigene001014		Unigene001008		Unigene000967		Unigene007148		Unigene008085		Unigene007556		Unigene002007
Unigene001018		Unigene001012		Unigene000978		Unigene007180		Unigene008104		Unigene007567		Unigene002009
Unigene001024		Unigene001014		Unigene000986		Unigene007185		Unigene008124		Unigene007604		Unigene002032
Unigene001027		Unigene001018		Unigene000987		Unigene007207		Unigene008137		Unigene007614		Unigene002044
Unigene001037		Unigene001021		Unigene000989		Unigene007224		Unigene008156		Unigene007708		Unigene002046
Unigene001039		Unigene001027		Unigene000998		Unigene007246		Unigene008167		Unigene007724		Unigene002051
Unigene001048		Unigene001030		Unigene000999		Unigene007249		Unigene008175		Unigene007783		Unigene002083
Unigene001051		Unigene001049		Unigene001008		Unigene007271		Unigene008193		Unigene007792		Unigene002102
Unigene001056		Unigene001050		Unigene001011		Unigene007278		Unigene008213		Unigene007805		Unigene002103
Unigene001057		Unigene001051		Unigene001014		Unigene007281		Unigene008216		Unigene007868		Unigene002118
Unigene001063		Unigene001057		Unigene001017		Unigene007286		Unigene008263		Unigene007872		Unigene002119
Unigene001064		Unigene001064		Unigene001018		Unigene007302		Unigene008269		Unigene007882		Unigene002140
Unigene001066		Unigene001069		Unigene001021		Unigene007303		Unigene008345		Unigene007892		Unigene002150
Unigene001069		Unigene001077		Unigene001025		Unigene007313		Unigene008371		Unigene007913		Unigene002161
Unigene001070		Unigene001086		Unigene001027		Unigene007357		Unigene008381		Unigene007945		Unigene002162
Unigene001075		Unigene001093		Unigene001028		Unigene007450		Unigene008385		Unigene007959		Unigene002163
Unigene001077		Unigene001103		Unigene001035		Unigene007461		Unigene008395		Unigene007962		Unigene002166
Unigene001086		Unigene001106		Unigene001038		Unigene007463		Unigene008406		Unigene007978		Unigene002180
Unigene001093		Unigene001122		Unigene001040		Unigene007491		Unigene008425		Unigene008023		Unigene002192
Unigene001100		Unigene001123		Unigene001051		Unigene007503		Unigene008436		Unigene008025		Unigene002197
Unigene001103		Unigene001128		Unigene001057		Unigene007508		Unigene008497		Unigene008060		Unigene002198
Unigene001106		Unigene001131		Unigene001064		Unigene007509		Unigene008539		Unigene008077		Unigene002212
Unigene001113		Unigene001139		Unigene001069		Unigene007514		Unigene008577		Unigene008083		Unigene002215
Unigene001114		Unigene001141		Unigene001077		Unigene007578		Unigene008615		Unigene008144		Unigene002225
Unigene001115		Unigene001163		Unigene001086		Unigene007694		Unigene008617		Unigene008151		Unigene002239
Unigene001122		Unigene001168		Unigene001093		Unigene007763		Unigene008623		Unigene008189		Unigene002243
Unigene001123		Unigene001173		Unigene001100		Unigene007767		Unigene008636		Unigene008198		Unigene002245
Unigene001128		Unigene001174		Unigene001103		Unigene007774		Unigene008642		Unigene008212		Unigene002246
Unigene001131		Unigene001182		Unigene001106		Unigene007845		Unigene008712		Unigene008231		Unigene002247
Unigene001139		Unigene001183		Unigene001123		Unigene007847		Unigene008713		Unigene008238		Unigene002252
Unigene001157		Unigene001184		Unigene001131		Unigene007860		Unigene008732		Unigene008255		Unigene002258
Unigene001158		Unigene001185		Unigene001139		Unigene007884		Unigene008740		Unigene008272		Unigene002261
Unigene001168		Unigene001186		Unigene001140		Unigene007927		Unigene008742		Unigene008335		Unigene002279
Unigene001172		Unigene001200		Unigene001157		Unigene007934		Unigene008756		Unigene008363		Unigene002283
Unigene001173		Unigene001211		Unigene001158		Unigene008171		Unigene008781		Unigene008490		Unigene002287
Unigene001174		Unigene001213		Unigene001168		Unigene008196		Unigene008789		Unigene008535		Unigene002295
Unigene001178		Unigene001217		Unigene001170		Unigene008197		Unigene008825		Unigene008555		Unigene002296
Unigene001182		Unigene001233		Unigene001172		Unigene008224		Unigene008874		Unigene008556		Unigene002310
Unigene001185		Unigene001234		Unigene001173		Unigene008240		Unigene008875		Unigene008568		Unigene002316
Unigene001186		Unigene001236		Unigene001174		Unigene008249		Unigene008883		Unigene008572		Unigene002327
Unigene001190		Unigene001238		Unigene001175		Unigene008260		Unigene008912		Unigene008610		Unigene002331
Unigene001196		Unigene001240		Unigene001178		Unigene008302		Unigene008940		Unigene008619		Unigene002335
Unigene001215		Unigene001242		Unigene001182		Unigene008309		Unigene008996		Unigene008646		Unigene002338
Unigene001217		Unigene001243		Unigene001184		Unigene008310		Unigene009014		Unigene008704		Unigene002340
Unigene001233		Unigene001256		Unigene001185		Unigene008334		Unigene009026		Unigene008705		Unigene002342
Unigene001234		Unigene001261		Unigene001186		Unigene008346		Unigene009041		Unigene008723		Unigene002354
Unigene001236		Unigene001262		Unigene001196		Unigene008377		Unigene009045		Unigene008924		Unigene002356
Unigene001238		Unigene001264		Unigene001211		Unigene008503		Unigene009048		Unigene008927		Unigene002363
Unigene001240		Unigene001271		Unigene001213		Unigene008516		Unigene009147		Unigene008936		Unigene002364
Unigene001254		Unigene001273		Unigene001215		Unigene008533		Unigene009244		Unigene008975		Unigene002369
Unigene001262		Unigene001277		Unigene001218		Unigene008537		Unigene009267		Unigene008978		Unigene002387
Unigene001271		Unigene001279		Unigene001221		Unigene008655		Unigene009291		Unigene009000		Unigene002390
Unigene001273		Unigene001283		Unigene001223		Unigene008659		Unigene009295		Unigene009065		Unigene002395
Unigene001278		Unigene001300		Unigene001232		Unigene008674		Unigene009300		Unigene009067		Unigene002400
Unigene001279		Unigene001310		Unigene001233		Unigene008676		Unigene009301		Unigene009082		Unigene002416
Unigene001283		Unigene001315		Unigene001234		Unigene008682		Unigene009348		Unigene009101		Unigene002424
Unigene001284		Unigene001316		Unigene001236		Unigene008796		Unigene009355		Unigene009102		Unigene002430
Unigene001287		Unigene001318		Unigene001237		Unigene008809		Unigene009363		Unigene009111		Unigene002435
Unigene001300		Unigene001335		Unigene001246		Unigene008812		Unigene009368		Unigene009123		Unigene002448
Unigene001306		Unigene001336		Unigene001254		Unigene008861		Unigene009378		Unigene009165		Unigene002451
Unigene001310		Unigene001341		Unigene001261		Unigene008881		Unigene009401		Unigene009224		Unigene002453
Unigene001315		Unigene001344		Unigene001262		Unigene008984		Unigene009404		Unigene009228		Unigene002459
Unigene001316		Unigene001345		Unigene001271		Unigene008990		Unigene009414		Unigene009238		Unigene002467
Unigene001318		Unigene001347		Unigene001278		Unigene009028		Unigene009421		Unigene009260		Unigene002468
Unigene001319		Unigene001348		Unigene001279		Unigene009053		Unigene009470		Unigene009269		Unigene002471
Unigene001321		Unigene001349		Unigene001283		Unigene009055		Unigene009534		Unigene009280		Unigene002474
Unigene001332		Unigene001357		Unigene001287		Unigene009063		Unigene009535		Unigene009288		Unigene002477
Unigene001335		Unigene001358		Unigene001297		Unigene009068		Unigene009536		Unigene009328		Unigene002478
Unigene001337		Unigene001359		Unigene001300		Unigene009149		Unigene009537		Unigene009340		Unigene002497
Unigene001341		Unigene001363		Unigene001310		Unigene009168		Unigene009541		Unigene009365		Unigene002499
Unigene001344		Unigene001364		Unigene001314		Unigene009179		Unigene009544		Unigene009376		Unigene002522
Unigene001347		Unigene001372		Unigene001315		Unigene009187		Unigene009598		Unigene009411		Unigene002525
Unigene001349		Unigene001373		Unigene001316		Unigene009198		Unigene009622		Unigene009426		Unigene002528
Unigene001357		Unigene001386		Unigene001319		Unigene009220		Unigene009647		Unigene009555		Unigene002532
Unigene001358		Unigene001387		Unigene001321		Unigene009259		Unigene009668		Unigene009558		Unigene002549
Unigene001363		Unigene001388		Unigene001332		Unigene009297		Unigene009684		Unigene009559		Unigene002557
Unigene001364		Unigene001389		Unigene001336		Unigene009384		Unigene009691		Unigene009625		Unigene002563
Unigene001372		Unigene001391		Unigene001337		Unigene009400		Unigene009693		Unigene009626		Unigene002568
Unigene001373		Unigene001392		Unigene001341		Unigene009403		Unigene009701		Unigene009648		Unigene002574
Unigene001383		Unigene001394		Unigene001344		Unigene009410		Unigene009732		Unigene009678		Unigene002584
Unigene001386		Unigene001396		Unigene001347		Unigene009452		Unigene009733		Unigene009680		Unigene002595
Unigene001388		Unigene001397		Unigene001349		Unigene009456		Unigene009756		Unigene009698		Unigene002597
Unigene001389		Unigene001418		Unigene001357		Unigene009482		Unigene009797		Unigene009793		Unigene002600
Unigene001391		Unigene001422		Unigene001358		Unigene009590		Unigene009831		Unigene009828		Unigene002605
Unigene001392		Unigene001423		Unigene001359		Unigene009603		Unigene009864		Unigene009841		Unigene002623
Unigene001394		Unigene001427		Unigene001362		Unigene009619		Unigene009892		Unigene009866		Unigene002674
Unigene001406		Unigene001437		Unigene001363		Unigene009665		Unigene009926		Unigene009872		Unigene002680
Unigene001407		Unigene001439		Unigene001364		Unigene009709		Unigene009980		Unigene009878		Unigene002685
Unigene001408		Unigene001444		Unigene001372		Unigene009723		Unigene010070		Unigene009885		Unigene002691
Unigene001418		Unigene001453		Unigene001373		Unigene009788		Unigene010090		Unigene009899		Unigene002693
Unigene001423		Unigene001457		Unigene001375		Unigene009790		Unigene010147		Unigene009912		Unigene002721
Unigene001424		Unigene001458		Unigene001376		Unigene009849		Unigene010192		Unigene009976		Unigene002722
Unigene001427		Unigene001459		Unigene001377		Unigene009894		Unigene010203		Unigene009987		Unigene002723
Unigene001432		Unigene001460		Unigene001383		Unigene009906		Unigene010227		Unigene009991		Unigene002730
Unigene001433		Unigene001465		Unigene001387		Unigene009922		Unigene010326		Unigene010036		Unigene002746
Unigene001436		Unigene001471		Unigene001388		Unigene009925		Unigene010341		Unigene010112		Unigene002747
Unigene001437		Unigene001473		Unigene001391		Unigene009948		Unigene010411		Unigene010130		Unigene002751
Unigene001444		Unigene001486		Unigene001392		Unigene009957		Unigene010460		Unigene010137		Unigene002754
Unigene001453		Unigene001493		Unigene001394		Unigene009996		Unigene010480		Unigene010151		Unigene002756
Unigene001455		Unigene001499		Unigene001396		Unigene009999		Unigene010487		Unigene010162		Unigene002759
Unigene001459		Unigene001509		Unigene001418		Unigene010051		Unigene010490		Unigene010178		Unigene002766
Unigene001460		Unigene001521		Unigene001423		Unigene010117		Unigene010497		Unigene010193		Unigene002769
Unigene001465		Unigene001522		Unigene001424		Unigene010145		Unigene010502		Unigene010229		Unigene002773
Unigene001470		Unigene001527		Unigene001427		Unigene010150		Unigene010516		Unigene010265		Unigene002794
Unigene001473		Unigene001529		Unigene001433		Unigene010213		Unigene010529		Unigene010270		Unigene002797
Unigene001479		Unigene001536		Unigene001437		Unigene010219		Unigene010560		Unigene010346		Unigene002803
Unigene001480		Unigene001538		Unigene001439		Unigene010281		Unigene010578		Unigene010356		Unigene002806
Unigene001491		Unigene001542		Unigene001444		Unigene010304		Unigene010601		Unigene010427		Unigene002809
Unigene001493		Unigene001543		Unigene001451		Unigene010321		Unigene010602		Unigene010440		Unigene002813
Unigene001494		Unigene001546		Unigene001454		Unigene010362		Unigene010603		Unigene010463		Unigene002817
Unigene001495		Unigene001548		Unigene001458		Unigene010367		Unigene010620		Unigene010483		Unigene002819
Unigene001508		Unigene001559		Unigene001459		Unigene010459		Unigene010627		Unigene010484		Unigene002831
Unigene001509		Unigene001560		Unigene001460		Unigene010471		Unigene010648		Unigene010514		Unigene002838
Unigene001521		Unigene001561		Unigene001465		Unigene010485		Unigene010670		Unigene010551		Unigene002853
Unigene001522		Unigene001568		Unigene001468		Unigene010494		Unigene010671		Unigene010599		Unigene002859
Unigene001523		Unigene001573		Unigene001470		Unigene010549		Unigene010672		Unigene010624		Unigene002864
Unigene001527		Unigene001575		Unigene001471		Unigene010588		Unigene010696		Unigene010625		Unigene002877
Unigene001536		Unigene001584		Unigene001473		Unigene010589		Unigene010728		Unigene010631		Unigene002885
Unigene001538		Unigene001587		Unigene001477		Unigene010590		Unigene010749		Unigene010703		Unigene002888
Unigene001548		Unigene001588		Unigene001479		Unigene010617		Unigene010805		Unigene010713		Unigene002895
Unigene001549		Unigene001601		Unigene001486		Unigene010636		Unigene010819		Unigene010767		Unigene002905
Unigene001551		Unigene001619		Unigene001491		Unigene010712		Unigene010856		Unigene010770		Unigene002910
Unigene001553		Unigene001624		Unigene001493		Unigene010804		Unigene010908		Unigene010774		Unigene002921
Unigene001560		Unigene001629		Unigene001495		Unigene010829		Unigene011019		Unigene010781		Unigene002924
Unigene001563		Unigene001634		Unigene001499		Unigene010839		Unigene011022		Unigene010786		Unigene002943
Unigene001567		Unigene001666		Unigene001506		Unigene010894		Unigene011036		Unigene010834		Unigene002945
Unigene001568		Unigene001672		Unigene001508		Unigene011013		Unigene011083		Unigene010841		Unigene002947
Unigene001575		Unigene001675		Unigene001521		Unigene011082		Unigene011098		Unigene010862		Unigene002955
Unigene001586		Unigene001681		Unigene001522		Unigene011104		Unigene011112		Unigene010942		Unigene002965
Unigene001587		Unigene001685		Unigene001527		Unigene011126		Unigene011113		Unigene010960		Unigene003007
Unigene001588		Unigene001693		Unigene001536		Unigene011135		Unigene011115		Unigene011014		Unigene003022
Unigene001604		Unigene001697		Unigene001538		Unigene011138		Unigene011131		Unigene011050		Unigene003033
Unigene001619		Unigene001702		Unigene001546		Unigene011179		Unigene011186		Unigene011084		Unigene003045
Unigene001629		Unigene001704		Unigene001548		Unigene011181		Unigene011198		Unigene011116		Unigene003046
Unigene001634		Unigene001708		Unigene001559		Unigene011200		Unigene011224		Unigene011149		Unigene003065
Unigene001637		Unigene001711		Unigene001560		Unigene011205		Unigene011258		Unigene011154		Unigene003069
Unigene001661		Unigene001712		Unigene001561		Unigene011206		Unigene011278		Unigene011202		Unigene003073
Unigene001666		Unigene001715		Unigene001567		Unigene011214		Unigene011335		Unigene011270		Unigene003077
Unigene001669		Unigene001717		Unigene001568		Unigene011220		Unigene011368		Unigene011291		Unigene003080
Unigene001672		Unigene001720		Unigene001575		Unigene011243		Unigene011375		Unigene011313		Unigene003081
Unigene001674		Unigene001725		Unigene001588		Unigene011269		Unigene011383		Unigene011358		Unigene003092
Unigene001675		Unigene001726		Unigene001601		Unigene011285		Unigene011402		Unigene011448		Unigene003101
Unigene001678		Unigene001736		Unigene001602		Unigene011295		Unigene011410		Unigene011540		Unigene003106
Unigene001683		Unigene001740		Unigene001605		Unigene011316		Unigene011429		Unigene011579		Unigene003114
Unigene001685		Unigene001750		Unigene001615		Unigene011331		Unigene011431		Unigene011622		Unigene003115
Unigene001687		Unigene001751		Unigene001629		Unigene011334		Unigene011436		Unigene011664		Unigene003134
Unigene001692		Unigene001755		Unigene001634		Unigene011339		Unigene011469		Unigene011665		Unigene003138
Unigene001693		Unigene001764		Unigene001638		Unigene011399		Unigene011485		Unigene011668		Unigene003143
Unigene001694		Unigene001770		Unigene001662		Unigene011454		Unigene011514		Unigene011758		Unigene003144
Unigene001697		Unigene001771		Unigene001669		Unigene011476		Unigene011529		Unigene011767		Unigene003179
Unigene001699		Unigene001775		Unigene001672		Unigene011482		Unigene011631		Unigene011803		Unigene003185
Unigene001702		Unigene001778		Unigene001675		Unigene011515		Unigene011632		Unigene011805		Unigene003193
Unigene001704		Unigene001779		Unigene001677		Unigene011525		Unigene011725		Unigene011849		Unigene003203
Unigene001708		Unigene001784		Unigene001681		Unigene011532		Unigene011734		Unigene011861		Unigene003207
Unigene001709		Unigene001786		Unigene001685		Unigene011535		Unigene011748		Unigene011888		Unigene003222
Unigene001711		Unigene001787		Unigene001688		Unigene011590		Unigene011862		Unigene011904		Unigene003223
Unigene001720		Unigene001791		Unigene001692		Unigene011642		Unigene011869		Unigene011908		Unigene003233
Unigene001724		Unigene001793		Unigene001693		Unigene011675		Unigene011879		Unigene011919		Unigene003245
Unigene001726		Unigene001800		Unigene001697		Unigene011693		Unigene011916		Unigene011936		Unigene003247
Unigene001729		Unigene001805		Unigene001704		Unigene011749		Unigene011959		Unigene011980		Unigene003254
Unigene001739		Unigene001808		Unigene001708		Unigene011759		Unigene011967		Unigene011985		Unigene003283
Unigene001740		Unigene001809		Unigene001709		Unigene011807		Unigene012007		Unigene012026		Unigene003289
Unigene001743		Unigene001817		Unigene001711		Unigene011822		Unigene012009		Unigene012047		Unigene003294
Unigene001746		Unigene001820		Unigene001717		Unigene011826		Unigene012014		Unigene012082		Unigene003296
Unigene001747		Unigene001821		Unigene001726		Unigene011829		Unigene012080		Unigene012087		Unigene003298
Unigene001755		Unigene001823		Unigene001729		Unigene011843		Unigene012124		Unigene012106		Unigene003304
Unigene001762		Unigene001825		Unigene001738		Unigene011882		Unigene012125		Unigene012108		Unigene003311
Unigene001764		Unigene001826		Unigene001740		Unigene011912		Unigene012183		Unigene012182		Unigene003314
Unigene001767		Unigene001839		Unigene001746		Unigene011932		Unigene012213		Unigene012204		Unigene003321
Unigene001770		Unigene001846		Unigene001747		Unigene011945		Unigene012291		Unigene012242		Unigene003324
Unigene001771		Unigene001847		Unigene001755		Unigene011976		Unigene012292		Unigene012255		Unigene003336
Unigene001775		Unigene001848		Unigene001757		Unigene012012		Unigene012315		Unigene012287		Unigene003346
Unigene001778		Unigene001849		Unigene001764		Unigene012013		Unigene012391		Unigene012294		Unigene003356
Unigene001779		Unigene001851		Unigene001770		Unigene012035		Unigene012416		Unigene012300		Unigene003360
Unigene001781		Unigene001854		Unigene001771		Unigene012038		Unigene012425		Unigene012316		Unigene003364
Unigene001787		Unigene001868		Unigene001778		Unigene012068		Unigene012447		Unigene012342		Unigene003365
Unigene001791		Unigene001869		Unigene001779		Unigene012079		Unigene012451		Unigene012343		Unigene003368
Unigene001800		Unigene001871		Unigene001781		Unigene012088		Unigene012452		Unigene012367		Unigene003378
Unigene001805		Unigene001878		Unigene001787		Unigene012112		Unigene012489		Unigene012408		Unigene003388
Unigene001808		Unigene001880		Unigene001791		Unigene012114		Unigene012494		Unigene012427		Unigene003398
Unigene001809		Unigene001883		Unigene001793		Unigene012122		Unigene012512		Unigene012454		Unigene003409
Unigene001819		Unigene001884		Unigene001806		Unigene012133		Unigene012678		Unigene012460		Unigene003430
Unigene001820		Unigene001889		Unigene001808		Unigene012199		Unigene012716		Unigene012473		Unigene003440
Unigene001821		Unigene001890		Unigene001820		Unigene012200		Unigene012732		Unigene012481		Unigene003444
Unigene001823		Unigene001891		Unigene001821		Unigene012208		Unigene012754		Unigene012486		Unigene003448
Unigene001826		Unigene001897		Unigene001823		Unigene012212		Unigene012764		Unigene012590		Unigene003457
Unigene001839		Unigene001903		Unigene001825		Unigene012217		Unigene012860		Unigene012599		Unigene003458
Unigene001851		Unigene001907		Unigene001826		Unigene012277		Unigene012879		Unigene012650		Unigene003461
Unigene001852		Unigene001910		Unigene001831		Unigene012279		Unigene012883		Unigene012656		Unigene003464
Unigene001854		Unigene001913		Unigene001846		Unigene012295		Unigene012927		Unigene012669		Unigene003466
Unigene001860		Unigene001918		Unigene001851		Unigene012308		Unigene012988		Unigene012675		Unigene003481
Unigene001868		Unigene001919		Unigene001854		Unigene012323		Unigene013024		Unigene012719		Unigene003483
Unigene001872		Unigene001921		Unigene001868		Unigene012325		Unigene013050		Unigene012740		Unigene003489
Unigene001878		Unigene001926		Unigene001871		Unigene012334		Unigene013078		Unigene012741		Unigene003491
Unigene001880		Unigene001937		Unigene001874		Unigene012354		Unigene013111		Unigene012777		Unigene003498
Unigene001883		Unigene001940		Unigene001877		Unigene012363		Unigene013136		Unigene012802		Unigene003499
Unigene001885		Unigene001942		Unigene001880		Unigene012380		Unigene013148		Unigene012868		Unigene003510
Unigene001889		Unigene001945		Unigene001891		Unigene012438		Unigene013173		Unigene012875		Unigene003513
Unigene001891		Unigene001948		Unigene001900		Unigene012468		Unigene013177		Unigene012895		Unigene003517
Unigene001900		Unigene001956		Unigene001903		Unigene012515		Unigene013179		Unigene012940		Unigene003531
Unigene001903		Unigene001963		Unigene001910		Unigene012559		Unigene013191		Unigene012962		Unigene003532
Unigene001910		Unigene001964		Unigene001913		Unigene012579		Unigene013219		Unigene012977		Unigene003536
Unigene001913		Unigene001969		Unigene001919		Unigene012596		Unigene013231		Unigene012990		Unigene003537
Unigene001918		Unigene001970		Unigene001921		Unigene012608		Unigene013239		Unigene013000		Unigene003586
Unigene001919		Unigene001982		Unigene001925		Unigene012734		Unigene013247		Unigene013001		Unigene003587
Unigene001921		Unigene001986		Unigene001929		Unigene012795		Unigene013264		Unigene013007		Unigene003589
Unigene001935		Unigene001992		Unigene001930		Unigene012800		Unigene013320		Unigene013072		Unigene003590
Unigene001937		Unigene002007		Unigene001937		Unigene012806		Unigene013336		Unigene013117		Unigene003599
Unigene001944		Unigene002009		Unigene001940		Unigene012838		Unigene013355		Unigene013129		Unigene003603
Unigene001947		Unigene002012		Unigene001944		Unigene012926		Unigene013427		Unigene013223		Unigene003606
Unigene001950		Unigene002013		Unigene001945		Unigene012973		Unigene013430		Unigene013227		Unigene003634
Unigene001956		Unigene002015		Unigene001949		Unigene012978		Unigene013469		Unigene013258		Unigene003648
Unigene001963		Unigene002017		Unigene001963		Unigene012981		Unigene013510		Unigene013292		Unigene003653
Unigene001964		Unigene002027		Unigene001964		Unigene013004		Unigene013517		Unigene013300		Unigene003655
Unigene001967		Unigene002031		Unigene001969		Unigene013057		Unigene013532		Unigene013313		Unigene003656
Unigene001970		Unigene002032		Unigene001970		Unigene013066		Unigene013534		Unigene013349		Unigene003658
Unigene001972		Unigene002044		Unigene001977		Unigene013073		Unigene013572		Unigene013365		Unigene003677
Unigene001982		Unigene002046		Unigene001982		Unigene013086		Unigene013574		Unigene013394		Unigene003690
Unigene001983		Unigene002051		Unigene001986		Unigene013087		Unigene013579		Unigene013397		Unigene003700
Unigene001985		Unigene002057		Unigene001993		Unigene013110		Unigene013594		Unigene013412		Unigene003708
Unigene001986		Unigene002071		Unigene002007		Unigene013130		Unigene013613		Unigene013515		Unigene003719
Unigene001996		Unigene002083		Unigene002009		Unigene013131		Unigene013614		Unigene013535		Unigene003720
Unigene002005		Unigene002084		Unigene002019		Unigene013139		Unigene013672		Unigene013546		Unigene003721
Unigene002007		Unigene002102		Unigene002024		Unigene013189		Unigene013675		Unigene013547		Unigene003725
Unigene002009		Unigene002103		Unigene002029		Unigene013196		Unigene013725		Unigene013561		Unigene003734
Unigene002011		Unigene002105		Unigene002032		Unigene013224		Unigene013735		Unigene013590		Unigene003736
Unigene002013		Unigene002107		Unigene002035		Unigene013228		Unigene013740		Unigene013625		Unigene003743
Unigene002019		Unigene002108		Unigene002036		Unigene013230		Unigene013754		Unigene013639		Unigene003744
Unigene002032		Unigene002111		Unigene002044		Unigene013248		Unigene013771		Unigene013643		Unigene003748
Unigene002039		Unigene002116		Unigene002046		Unigene013267		Unigene013773		Unigene013701		Unigene003751
Unigene002042		Unigene002118		Unigene002051		Unigene013271		Unigene013875		Unigene013724		Unigene003778
Unigene002044		Unigene002119		Unigene002058		Unigene013276		Unigene013900		Unigene013738		Unigene003781
Unigene002046		Unigene002123		Unigene002062		Unigene013290		Unigene013926		Unigene013767		Unigene003788
Unigene002051		Unigene002126		Unigene002075		Unigene013297		Unigene013952		Unigene013828		Unigene003800
Unigene002057		Unigene002140		Unigene002076		Unigene013328		Unigene013958		Unigene013838		Unigene003802
Unigene002058		Unigene002146		Unigene002083		Unigene013418		Unigene013986		Unigene013855		Unigene003819
Unigene002060		Unigene002150		Unigene002102		Unigene013420		Unigene014025		Unigene013856		Unigene003832
Unigene002071		Unigene002152		Unigene002103		Unigene013429		Unigene014034		Unigene013873		Unigene003836
Unigene002072		Unigene002157		Unigene002107		Unigene013453		Unigene014063		Unigene013917		Unigene003847
Unigene002079		Unigene002161		Unigene002110		Unigene013467		Unigene014082		Unigene013922		Unigene003849
Unigene002083		Unigene002162		Unigene002116		Unigene013599		Unigene014132		Unigene013969		Unigene003856
Unigene002084		Unigene002163		Unigene002118		Unigene013609		Unigene014208		Unigene014012		Unigene003857
Unigene002094		Unigene002165		Unigene002119		Unigene013618		Unigene014267		Unigene014133		Unigene003867
Unigene002102		Unigene002166		Unigene002123		Unigene013733		Unigene014272		Unigene014178		Unigene003874
Unigene002103		Unigene002176		Unigene002127		Unigene013743		Unigene014303		Unigene014220		Unigene003877
Unigene002105		Unigene002180		Unigene002130		Unigene013944		Unigene014313		Unigene014249		Unigene003878
Unigene002108		Unigene002192		Unigene002131		Unigene013946		Unigene014339		Unigene014278		Unigene003887
Unigene002111		Unigene002197		Unigene002132		Unigene014036		Unigene014401		Unigene014302		Unigene003894
Unigene002118		Unigene002198		Unigene002136		Unigene014125		Unigene014409		Unigene014307		Unigene003897
Unigene002119		Unigene002199		Unigene002140		Unigene014154		Unigene014484		Unigene014334		Unigene003901
Unigene002128		Unigene002200		Unigene002146		Unigene014165		Unigene014492		Unigene014424		Unigene003920
Unigene002136		Unigene002212		Unigene002150		Unigene014231		Unigene014500		Unigene014451		Unigene003927
Unigene002140		Unigene002215		Unigene002155		Unigene014250		Unigene014501		Unigene014473		Unigene003938
Unigene002142		Unigene002219		Unigene002161		Unigene014254		Unigene014518		Unigene014512		Unigene003942
Unigene002148		Unigene002225		Unigene002162		Unigene014256		Unigene014559		Unigene014534		Unigene003946
Unigene002150		Unigene002227		Unigene002163		Unigene014308		Unigene014584		Unigene014535		Unigene003947
Unigene002161		Unigene002228		Unigene002166		Unigene014341		Unigene014619		Unigene014555		Unigene003958
Unigene002162		Unigene002234		Unigene002172		Unigene014359		Unigene014634		Unigene014637		Unigene003962
Unigene002163		Unigene002239		Unigene002176		Unigene014366		Unigene014641		Unigene014644		Unigene003963
Unigene002165		Unigene002241		Unigene002179		Unigene014373		Unigene014661		Unigene014669		Unigene003965
Unigene002166		Unigene002243		Unigene002180		Unigene014382		Unigene014694		Unigene014670		Unigene003989
Unigene002172		Unigene002244		Unigene002184		Unigene014425		Unigene014698		Unigene014672		Unigene003992
Unigene002179		Unigene002245		Unigene002192		Unigene014432		Unigene014725		Unigene014673		Unigene004003
Unigene002180		Unigene002246		Unigene002197		Unigene014458		Unigene014753		Unigene014712		Unigene004013
Unigene002184		Unigene002247		Unigene002198		Unigene014459		Unigene014765		Unigene014726		Unigene004020
Unigene002192		Unigene002252		Unigene002199		Unigene014475		Unigene014830		Unigene014748		Unigene004032
Unigene002197		Unigene002258		Unigene002200		Unigene014487		Unigene014839		Unigene014788		Unigene004045
Unigene002198		Unigene002261		Unigene002204		Unigene014530		Unigene014847		Unigene014801		Unigene004059
Unigene002212		Unigene002265		Unigene002209		Unigene014548		Unigene014861		Unigene014811		Unigene004060
Unigene002214		Unigene002271		Unigene002211		Unigene014571		Unigene014900		Unigene014818		Unigene004068
Unigene002215		Unigene002272		Unigene002212		Unigene014589		Unigene014953		Unigene014856		Unigene004073
Unigene002219		Unigene002279		Unigene002214		Unigene014590		Unigene014975		Unigene014878		Unigene004083
Unigene002223		Unigene002283		Unigene002215		Unigene014602		Unigene014976		Unigene014929		Unigene004089
Unigene002224		Unigene002287		Unigene002224		Unigene014693		Unigene014987		Unigene014937		Unigene004103
Unigene002225		Unigene002288		Unigene002225		Unigene014700		Unigene014990		Unigene015005		Unigene004125
Unigene002238		Unigene002291		Unigene002234		Unigene014751		Unigene015006		Unigene015008		Unigene004130
Unigene002239		Unigene002295		Unigene002239		Unigene014752		Unigene015020		Unigene015010		Unigene004135
Unigene002243		Unigene002296		Unigene002243		Unigene014834		Unigene015043		Unigene015011		Unigene004138
Unigene002245		Unigene002298		Unigene002244		Unigene014875		Unigene015122		Unigene015092		Unigene004139
Unigene002246		Unigene002301		Unigene002245		Unigene014888		Unigene015151		Unigene015114		Unigene004143
Unigene002247		Unigene002303		Unigene002246		Unigene014926		Unigene015177		Unigene015118		Unigene004145
Unigene002252		Unigene002310		Unigene002247		Unigene014941		Unigene015241		Unigene015173		Unigene004147
Unigene002258		Unigene002316		Unigene002252		Unigene014964		Unigene015272		Unigene015174		Unigene004151
Unigene002261		Unigene002327		Unigene002255		Unigene014972		Unigene015286		Unigene015182		Unigene004152
Unigene002273		Unigene002331		Unigene002258		Unigene015116		Unigene015295		Unigene015209		Unigene004153
Unigene002279		Unigene002334		Unigene002261		Unigene015119		Unigene015312		Unigene015236		Unigene004169
Unigene002283		Unigene002335		Unigene002262		Unigene015132		Unigene015355		Unigene015249		Unigene004174
Unigene002287		Unigene002338		Unigene002265		Unigene015135		Unigene015403		Unigene015251		Unigene004175
Unigene002291		Unigene002340		Unigene002272		Unigene015156		Unigene015435		Unigene015254		Unigene004184
Unigene002295		Unigene002342		Unigene002279		Unigene015159		Unigene015443		Unigene015330		Unigene004193
Unigene002296		Unigene002344		Unigene002283		Unigene015175		Unigene015451		Unigene015398		Unigene004195
Unigene002299		Unigene002354		Unigene002287		Unigene015203		Unigene015592		Unigene015458		Unigene004206
Unigene002310		Unigene002356		Unigene002295		Unigene015218		Unigene015608		Unigene015479		Unigene004216
Unigene002316		Unigene002358		Unigene002296		Unigene015253		Unigene015622		Unigene015501		Unigene004233
Unigene002325		Unigene002363		Unigene002298		Unigene015257		Unigene015687		Unigene015502		Unigene004253
Unigene002327		Unigene002364		Unigene002299		Unigene015316		Unigene015695		Unigene015533		Unigene004262
Unigene002331		Unigene002369		Unigene002310		Unigene015325		Unigene015709		Unigene015573		Unigene004274
Unigene002335		Unigene002379		Unigene002313		Unigene015342		Unigene015717		Unigene015595		Unigene004278
Unigene002338		Unigene002385		Unigene002316		Unigene015348		Unigene015756		Unigene015612		Unigene004312
Unigene002340		Unigene002387		Unigene002327		Unigene015437		Unigene015760		Unigene015636		Unigene004320
Unigene002342		Unigene002390		Unigene002331		Unigene015438		Unigene015761		Unigene015668		Unigene004347
Unigene002343		Unigene002395		Unigene002334		Unigene015445		Unigene015765		Unigene015670		Unigene004349
Unigene002354		Unigene002400		Unigene002335		Unigene015447		Unigene015775		Unigene015713		Unigene004352
Unigene002356		Unigene002407		Unigene002338		Unigene015578		Unigene015800		Unigene015739		Unigene004356
Unigene002359		Unigene002411		Unigene002340		Unigene015581		Unigene015831		Unigene015742		Unigene004358
Unigene002360		Unigene002412		Unigene002342		Unigene015605		Unigene015905		Unigene015757		Unigene004361
Unigene002363		Unigene002416		Unigene002351		Unigene015626		Unigene015953		Unigene015786		Unigene004369
Unigene002364		Unigene002424		Unigene002354		Unigene015634		Unigene015957		Unigene015803		Unigene004370
Unigene002365		Unigene002426		Unigene002356		Unigene015787		Unigene015960		Unigene015811		Unigene004382
Unigene002369		Unigene002427		Unigene002360		Unigene015813		Unigene015972		Unigene015821		Unigene004383
Unigene002384		Unigene002430		Unigene002362		Unigene015881		Unigene015982		Unigene015835		Unigene004384
Unigene002385		Unigene002431		Unigene002363		Unigene015893		Unigene016025		Unigene015845		Unigene004397
Unigene002386		Unigene002435		Unigene002364		Unigene015906		Unigene016032		Unigene015878		Unigene004400
Unigene002387		Unigene002437		Unigene002369		Unigene015907		Unigene016038		Unigene015890		Unigene004412
Unigene002390		Unigene002441		Unigene002387		Unigene015908		Unigene016145		Unigene015899		Unigene004414
Unigene002395		Unigene002446		Unigene002390		Unigene015943		Unigene016234		Unigene015929		Unigene004422
Unigene002400		Unigene002448		Unigene002395		Unigene016004		Unigene016253		Unigene015940		Unigene004424
Unigene002407		Unigene002451		Unigene002400		Unigene016005		Unigene016255		Unigene015984		Unigene004430
Unigene002415		Unigene002453		Unigene002411		Unigene016036		Unigene016300		Unigene015986		Unigene004441
Unigene002416		Unigene002458		Unigene002416		Unigene016052		Unigene016363		Unigene016006		Unigene004450
Unigene002418		Unigene002459		Unigene002418		Unigene016086		Unigene016398		Unigene016040		Unigene004452
Unigene002424		Unigene002460		Unigene002419		Unigene016092		Unigene016454		Unigene016047		Unigene004463
Unigene002430		Unigene002467		Unigene002424		Unigene016096		Unigene016573		Unigene016080		Unigene004480
Unigene002432		Unigene002468		Unigene002426		Unigene016102		Unigene016616		Unigene016117		Unigene004486
Unigene002435		Unigene002471		Unigene002427		Unigene016114		Unigene016715		Unigene016157		Unigene004487
Unigene002441		Unigene002473		Unigene002430		Unigene016159		Unigene016755		Unigene016167		Unigene004493
Unigene002443		Unigene002474		Unigene002435		Unigene016169		Unigene016764		Unigene016168		Unigene004509
Unigene002447		Unigene002477		Unigene002437		Unigene016193		Unigene016798		Unigene016170		Unigene004525
Unigene002448		Unigene002478		Unigene002447		Unigene016195		Unigene016840		Unigene016198		Unigene004547
Unigene002450		Unigene002479		Unigene002448		Unigene016252		Unigene016887		Unigene016207		Unigene004566
Unigene002451		Unigene002480		Unigene002451		Unigene016258		Unigene016890		Unigene016224		Unigene004569
Unigene002453		Unigene002495		Unigene002452		Unigene016269		Unigene016899		Unigene016272		Unigene004578
Unigene002458		Unigene002497		Unigene002453		Unigene016283		Unigene016953		Unigene016282		Unigene004580
Unigene002459		Unigene002498		Unigene002459		Unigene016295		Unigene016962		Unigene016366		Unigene004582
Unigene002460		Unigene002499		Unigene002467		Unigene016296		Unigene016975		Unigene016415		Unigene004593
Unigene002467		Unigene002500		Unigene002468		Unigene016299		Unigene017006		Unigene016419		Unigene004604
Unigene002468		Unigene002502		Unigene002470		Unigene016345		Unigene017043		Unigene016431		Unigene004611
Unigene002471		Unigene002510		Unigene002471		Unigene016365		Unigene017049		Unigene016463		Unigene004622
Unigene002474		Unigene002515		Unigene002474		Unigene016375		Unigene017115		Unigene016553		Unigene004646
Unigene002476		Unigene002519		Unigene002476		Unigene016394		Unigene017162		Unigene016572		Unigene004681
Unigene002477		Unigene002522		Unigene002477		Unigene016416		Unigene017198		Unigene016667		Unigene004682
Unigene002478		Unigene002525		Unigene002478		Unigene016421		Unigene017239		Unigene016690		Unigene004692
Unigene002480		Unigene002528		Unigene002486		Unigene016436		Unigene017247		Unigene016702		Unigene004709
Unigene002486		Unigene002529		Unigene002487		Unigene016487		Unigene017257		Unigene016733		Unigene004712
Unigene002487		Unigene002532		Unigene002497		Unigene016496		Unigene017273		Unigene016741		Unigene004713
Unigene002490		Unigene002547		Unigene002499		Unigene016499		Unigene017279		Unigene016743		Unigene004714
Unigene002497		Unigene002549		Unigene002506		Unigene016593		Unigene017301		Unigene016765		Unigene004732
Unigene002498		Unigene002553		Unigene002514		Unigene016594		Unigene017311		Unigene016847		Unigene004748
Unigene002499		Unigene002555		Unigene002515		Unigene016608		Unigene017312		Unigene016911		Unigene004762
Unigene002500		Unigene002557		Unigene002517		Unigene016609		Unigene017362		Unigene016919		Unigene004767
Unigene002502		Unigene002560		Unigene002519		Unigene016669		Unigene017433		Unigene016921		Unigene004777
Unigene002510		Unigene002563		Unigene002522		Unigene016700		Unigene017440		Unigene016946		Unigene004781
Unigene002522		Unigene002564		Unigene002525		Unigene016706		Unigene017444		Unigene016956		Unigene004786
Unigene002523		Unigene002565		Unigene002528		Unigene016712		Unigene017482		Unigene016973		Unigene004787
Unigene002525		Unigene002568		Unigene002529		Unigene016761		Unigene017537		Unigene016991		Unigene004803
Unigene002526		Unigene002570		Unigene002531		Unigene016839		Unigene017547		Unigene017034		Unigene004810
Unigene002528		Unigene002573		Unigene002532		Unigene016850		Unigene017683		Unigene017036		Unigene004817
Unigene002531		Unigene002574		Unigene002535		Unigene016938		Unigene017701		Unigene017090		Unigene004820
Unigene002532		Unigene002579		Unigene002541		Unigene016959		Unigene017755		Unigene017125		Unigene004821
Unigene002535		Unigene002580		Unigene002549		Unigene016982		Unigene017802		Unigene017161		Unigene004831
Unigene002547		Unigene002584		Unigene002557		Unigene016985		Unigene017803		Unigene017195		Unigene004833
Unigene002549		Unigene002590		Unigene002563		Unigene017028		Unigene017842		Unigene017249		Unigene004837
Unigene002552		Unigene002594		Unigene002568		Unigene017064		Unigene017892		Unigene017250		Unigene004857
Unigene002555		Unigene002595		Unigene002570		Unigene017067		Unigene017931		Unigene017259		Unigene004861
Unigene002557		Unigene002597		Unigene002574		Unigene017132		Unigene017956		Unigene017274		Unigene004864
Unigene002558		Unigene002600		Unigene002584		Unigene017134		Unigene017961		Unigene017322		Unigene004877
Unigene002563		Unigene002605		Unigene002586		Unigene017148		Unigene017973		Unigene017337		Unigene004881
Unigene002568		Unigene002623		Unigene002595		Unigene017173		Unigene017986		Unigene017367		Unigene004890
Unigene002573		Unigene002636		Unigene002597		Unigene017191		Unigene018031		Unigene017381		Unigene004896
Unigene002574		Unigene002637		Unigene002598		Unigene017214		Unigene018043		Unigene017385		Unigene004899
Unigene002584		Unigene002640		Unigene002600		Unigene017246		Unigene018089		Unigene017464		Unigene004900
Unigene002587		Unigene002644		Unigene002605		Unigene017293		Unigene018109		Unigene017520		Unigene004902
Unigene002590		Unigene002651		Unigene002606		Unigene017323		Unigene018113		Unigene017532		Unigene004904
Unigene002595		Unigene002660		Unigene002607		Unigene017338		Unigene018126		Unigene017559		Unigene004907
Unigene002597		Unigene002662		Unigene002608		Unigene017356		Unigene018138		Unigene017569		Unigene004908
Unigene002598		Unigene002664		Unigene002623		Unigene017398		Unigene018166		Unigene017597		Unigene004914
Unigene002600		Unigene002665		Unigene002639		Unigene017415		Unigene018180		Unigene017607		Unigene004933
Unigene002601		Unigene002670		Unigene002641		Unigene017449		Unigene018193		Unigene017615		Unigene004936
Unigene002605		Unigene002673		Unigene002656		Unigene017476		Unigene018214		Unigene017631		Unigene004938
Unigene002607		Unigene002674		Unigene002660		Unigene017492		Unigene018215		Unigene017662		Unigene004958
Unigene002623		Unigene002680		Unigene002662		Unigene017555		Unigene018225		Unigene017664		Unigene004961
Unigene002632		Unigene002684		Unigene002665		Unigene017642		Unigene018251		Unigene017699		Unigene004962
Unigene002633		Unigene002685		Unigene002674		Unigene017647		Unigene018335		Unigene017772		Unigene004968
Unigene002640		Unigene002691		Unigene002680		Unigene017718		Unigene018401		Unigene017797		Unigene004974
Unigene002644		Unigene002693		Unigene002685		Unigene017720		Unigene018425		Unigene017812		Unigene004975
Unigene002652		Unigene002716		Unigene002691		Unigene017741		Unigene018469		Unigene017939		Unigene004982
Unigene002659		Unigene002721		Unigene002693		Unigene017759		Unigene018470		Unigene018000		Unigene004997
Unigene002664		Unigene002722		Unigene002709		Unigene017790		Unigene018476		Unigene018014		Unigene005001
Unigene002670		Unigene002723		Unigene002714		Unigene017867		Unigene018519		Unigene018060		Unigene005002
Unigene002673		Unigene002726		Unigene002716		Unigene017896		Unigene018570		Unigene018062		Unigene005003
Unigene002674		Unigene002728		Unigene002721		Unigene017928		Unigene018573		Unigene018066		Unigene005017
Unigene002680		Unigene002730		Unigene002722		Unigene017944		Unigene018583		Unigene018071		Unigene005021
Unigene002684		Unigene002737		Unigene002723		Unigene017949		Unigene018590		Unigene018087		Unigene005040
Unigene002685		Unigene002743		Unigene002724		Unigene017970		Unigene018649		Unigene018122		Unigene005042
Unigene002686		Unigene002746		Unigene002730		Unigene017977		Unigene018657		Unigene018134		Unigene005043
Unigene002691		Unigene002747		Unigene002731		Unigene017984		Unigene018680		Unigene018163		Unigene005058
Unigene002693		Unigene002750		Unigene002738		Unigene017998		Unigene018764		Unigene018174		Unigene005066
Unigene002698		Unigene002751		Unigene002742		Unigene018006		Unigene018769		Unigene018210		Unigene005068
Unigene002709		Unigene002754		Unigene002743		Unigene018035		Unigene018825		Unigene018221		Unigene005069
Unigene002721		Unigene002756		Unigene002745		Unigene018082		Unigene018827		Unigene018236		Unigene005075
Unigene002722		Unigene002757		Unigene002746		Unigene018084		Unigene018879		Unigene018238		Unigene005077
Unigene002723		Unigene002759		Unigene002747		Unigene018125		Unigene018880		Unigene018283		Unigene005080
Unigene002724		Unigene002766		Unigene002751		Unigene018142		Unigene018887		Unigene018284		Unigene005083
Unigene002726		Unigene002769		Unigene002754		Unigene018205		Unigene019073		Unigene018292		Unigene005097
Unigene002730		Unigene002771		Unigene002756		Unigene018222		Unigene019097		Unigene018326		Unigene005098
Unigene002731		Unigene002773		Unigene002757		Unigene018273		Unigene019098		Unigene018441		Unigene005101
Unigene002738		Unigene002776		Unigene002759		Unigene018280		Unigene019120		Unigene018459		Unigene005105
Unigene002746		Unigene002777		Unigene002762		Unigene018329		Unigene019137		Unigene018525		Unigene005116
Unigene002747		Unigene002780		Unigene002765		Unigene018373		Unigene019162		Unigene018547		Unigene005120
Unigene002750		Unigene002782		Unigene002766		Unigene018393		Unigene019186		Unigene018548		Unigene005122
Unigene002751		Unigene002792		Unigene002769		Unigene018399		Unigene019187		Unigene018553		Unigene005145
Unigene002753		Unigene002794		Unigene002771		Unigene018445		Unigene019203		Unigene018608		Unigene005151
Unigene002754		Unigene002797		Unigene002773		Unigene018451		Unigene019250		Unigene018623		Unigene005160
Unigene002756		Unigene002798		Unigene002777		Unigene018508		Unigene019263		Unigene018627		Unigene005181
Unigene002758		Unigene002803		Unigene002778		Unigene018567		Unigene019364		Unigene018670		Unigene005183
Unigene002759		Unigene002806		Unigene002794		Unigene018580		Unigene019366		Unigene018676		Unigene005190
Unigene002766		Unigene002809		Unigene002796		Unigene018582		Unigene019384		Unigene018694		Unigene005193
Unigene002769		Unigene002813		Unigene002797		Unigene018603		Unigene019387		Unigene018718		Unigene005222
Unigene002773		Unigene002815		Unigene002798		Unigene018650		Unigene019409		Unigene018726		Unigene005245
Unigene002776		Unigene002817		Unigene002799		Unigene018655		Unigene019459		Unigene018734		Unigene005248
Unigene002780		Unigene002819		Unigene002803		Unigene018663		Unigene019498		Unigene018760		Unigene005251
Unigene002782		Unigene002827		Unigene002806		Unigene018673		Unigene019518		Unigene018770		Unigene005252
Unigene002784		Unigene002828		Unigene002809		Unigene018696		Unigene019571		Unigene018819		Unigene005264
Unigene002794		Unigene002831		Unigene002812		Unigene018725		Unigene019636		Unigene018843		Unigene005269
Unigene002795		Unigene002837		Unigene002813		Unigene018753		Unigene019697		Unigene018890		Unigene005274
Unigene002797		Unigene002838		Unigene002817		Unigene018774		Unigene019735		Unigene018910		Unigene005278
Unigene002799		Unigene002850		Unigene002819		Unigene018782		Unigene019736		Unigene018915		Unigene005283
Unigene002803		Unigene002853		Unigene002827		Unigene018783		Unigene019809		Unigene018917		Unigene005291
Unigene002806		Unigene002859		Unigene002831		Unigene018833		Unigene019830		Unigene019040		Unigene005299
Unigene002809		Unigene002863		Unigene002834		Unigene018852		Unigene019836		Unigene019046		Unigene005304
Unigene002812		Unigene002864		Unigene002838		Unigene018855		Unigene019849		Unigene019048		Unigene005305
Unigene002813		Unigene002865		Unigene002844		Unigene018858		Unigene019871		Unigene019053		Unigene005309
Unigene002817		Unigene002873		Unigene002853		Unigene018932		Unigene019891		Unigene019108		Unigene005334
Unigene002819		Unigene002877		Unigene002859		Unigene018955		Unigene019895		Unigene019265		Unigene005340
Unigene002825		Unigene002881		Unigene002864		Unigene019009		Unigene019901		Unigene019307		Unigene005343
Unigene002831		Unigene002885		Unigene002865		Unigene019013		Unigene019938		Unigene019339		Unigene005345
Unigene002834		Unigene002888		Unigene002873		Unigene019019		Unigene020011		Unigene019350		Unigene005353
Unigene002838		Unigene002890		Unigene002877		Unigene019089		Unigene020031		Unigene019407		Unigene005355
Unigene002850		Unigene002895		Unigene002885		Unigene019119		Unigene020047		Unigene019487		Unigene005358
Unigene002853		Unigene002902		Unigene002887		Unigene019165		Unigene020066		Unigene019517		Unigene005362
Unigene002857		Unigene002905		Unigene002888		Unigene019177		Unigene020079		Unigene019542		Unigene005368
Unigene002859		Unigene002910		Unigene002889		Unigene019289		Unigene020105		Unigene019557		Unigene005393
Unigene002861		Unigene002918		Unigene002894		Unigene019297		Unigene020158		Unigene019560		Unigene005395
Unigene002863		Unigene002919		Unigene002895		Unigene019374		Unigene020187		Unigene019598		Unigene005397
Unigene002864		Unigene002921		Unigene002898		Unigene019381		Unigene020188		Unigene019612		Unigene005398
Unigene002877		Unigene002923		Unigene002899		Unigene019395		Unigene020291		Unigene019651		Unigene005411
Unigene002885		Unigene002924		Unigene002902		Unigene019396		Unigene020294		Unigene019655		Unigene005412
Unigene002888		Unigene002925		Unigene002904		Unigene019411		Unigene020302		Unigene019674		Unigene005420
Unigene002890		Unigene002928		Unigene002905		Unigene019441		Unigene020366		Unigene019675		Unigene005424
Unigene002895		Unigene002931		Unigene002910		Unigene019443		Unigene020377		Unigene019687		Unigene005434
Unigene002905		Unigene002943		Unigene002921		Unigene019482		Unigene020406		Unigene019713		Unigene005436
Unigene002910		Unigene002945		Unigene002924		Unigene019486		Unigene020433		Unigene019722		Unigene005453
Unigene002914		Unigene002947		Unigene002943		Unigene019490		Unigene020446		Unigene019754		Unigene005455
Unigene002918		Unigene002955		Unigene002945		Unigene019511		Unigene020492		Unigene019847		Unigene005458
Unigene002919		Unigene002965		Unigene002946		Unigene019519		Unigene020503		Unigene019852		Unigene005464
Unigene002920		Unigene002974		Unigene002947		Unigene019524		Unigene020527		Unigene019858		Unigene005466
Unigene002921		Unigene002979		Unigene002951		Unigene019534		Unigene020551		Unigene019889		Unigene005469
Unigene002923		Unigene002989		Unigene002955		Unigene019535		Unigene020571		Unigene019903		Unigene005472
Unigene002924		Unigene002990		Unigene002965		Unigene019536		Unigene020620		Unigene019907		Unigene005473
Unigene002940		Unigene002992		Unigene002969		Unigene019576		Unigene020671		Unigene019912		Unigene005505
Unigene002943		Unigene003000		Unigene003000		Unigene019584		Unigene020709		Unigene019913		Unigene005517
Unigene002945		Unigene003007		Unigene003007		Unigene019590		Unigene020714		Unigene019914		Unigene005518
Unigene002946		Unigene003010		Unigene003008		Unigene019611		Unigene020724		Unigene019925		Unigene005519
Unigene002947		Unigene003011		Unigene003011		Unigene019711		Unigene020763		Unigene020006		Unigene005521
Unigene002950		Unigene003012		Unigene003012		Unigene019712		Unigene020779		Unigene020007		Unigene005525
Unigene002951		Unigene003016		Unigene003013		Unigene019721		Unigene020941		Unigene020027		Unigene005540
Unigene002955		Unigene003022		Unigene003017		Unigene019726		Unigene020959		Unigene020030		Unigene005551
Unigene002965		Unigene003033		Unigene003022		Unigene019728		Unigene021053		Unigene020078		Unigene005573
Unigene002980		Unigene003034		Unigene003033		Unigene019741		Unigene021055		Unigene020087		Unigene005579
Unigene002992		Unigene003035		Unigene003045		Unigene019743		Unigene021059		Unigene020100		Unigene005583
Unigene003005		Unigene003037		Unigene003046		Unigene019769		Unigene021077		Unigene020110		Unigene005593
Unigene003007		Unigene003038		Unigene003065		Unigene019828		Unigene021101		Unigene020122		Unigene005596
Unigene003013		Unigene003045		Unigene003068		Unigene019831		Unigene021140		Unigene020172		Unigene005597
Unigene003016		Unigene003046		Unigene003069		Unigene019868		Unigene021209		Unigene020282		Unigene005611
Unigene003022		Unigene003065		Unigene003073		Unigene019883		Unigene021239		Unigene020401		Unigene005613
Unigene003033		Unigene003069		Unigene003077		Unigene019955		Unigene021249		Unigene020402		Unigene005614
Unigene003034		Unigene003073		Unigene003078		Unigene019975		Unigene021259		Unigene020404		Unigene005615
Unigene003035		Unigene003077		Unigene003080		Unigene020088		Unigene021282		Unigene020405		Unigene005618
Unigene003037		Unigene003080		Unigene003081		Unigene020089		Unigene021322		Unigene020432		Unigene005619
Unigene003045		Unigene003081		Unigene003086		Unigene020095		Unigene021355		Unigene020458		Unigene005621
Unigene003046		Unigene003090		Unigene003092		Unigene020119		Unigene021380		Unigene020460		Unigene005626
Unigene003051		Unigene003092		Unigene003097		Unigene020120		Unigene021386		Unigene020494		Unigene005647
Unigene003065		Unigene003098		Unigene003100		Unigene020142		Unigene021460		Unigene020521		Unigene005651
Unigene003068		Unigene003099		Unigene003101		Unigene020148		Unigene021475		Unigene020530		Unigene005662
Unigene003069		Unigene003101		Unigene003106		Unigene020149		Unigene021476		Unigene020588		Unigene005664
Unigene003073		Unigene003106		Unigene003109		Unigene020189		Unigene021479		Unigene020642		Unigene005668
Unigene003077		Unigene003111		Unigene003111		Unigene020194		Unigene021509		Unigene020647		Unigene005680
Unigene003080		Unigene003114		Unigene003114		Unigene020211		Unigene021554		Unigene020655		Unigene005686
Unigene003081		Unigene003115		Unigene003115		Unigene020230		Unigene021557		Unigene020659		Unigene005689
Unigene003084		Unigene003119		Unigene003116		Unigene020319		Unigene021575		Unigene020679		Unigene005690
Unigene003086		Unigene003134		Unigene003122		Unigene020330		Unigene021619		Unigene020756		Unigene005692
Unigene003092		Unigene003138		Unigene003127		Unigene020378		Unigene021653		Unigene020759		Unigene005694
Unigene003097		Unigene003142		Unigene003134		Unigene020421		Unigene021666		Unigene020760		Unigene005695
Unigene003099		Unigene003143		Unigene003138		Unigene020461		Unigene021673		Unigene020785		Unigene005717
Unigene003101		Unigene003144		Unigene003143		Unigene020522		Unigene021723		Unigene020831		Unigene005718
Unigene003104		Unigene003151		Unigene003144		Unigene020536		Unigene021735		Unigene020832		Unigene005719
Unigene003106		Unigene003152		Unigene003152		Unigene020582		Unigene021786		Unigene020858		Unigene005732
Unigene003114		Unigene003155		Unigene003155		Unigene020600		Unigene021805		Unigene020972		Unigene005749
Unigene003115		Unigene003179		Unigene003173		Unigene020641		Unigene021819		Unigene020982		Unigene005751
Unigene003119		Unigene003185		Unigene003179		Unigene020660		Unigene021825		Unigene020986		Unigene005757
Unigene003134		Unigene003193		Unigene003180		Unigene020683		Unigene021855		Unigene021032		Unigene005758
Unigene003138		Unigene003203		Unigene003185		Unigene020700		Unigene021883		Unigene021035		Unigene005760
Unigene003143		Unigene003207		Unigene003188		Unigene020783		Unigene021897		Unigene021036		Unigene005766
Unigene003144		Unigene003211		Unigene003193		Unigene020803		Unigene021906		Unigene021046		Unigene005767
Unigene003173		Unigene003215		Unigene003196		Unigene020855		Unigene022000		Unigene021054		Unigene005770
Unigene003179		Unigene003217		Unigene003199		Unigene020879		Unigene022080		Unigene021073		Unigene005772
Unigene003182		Unigene003219		Unigene003200		Unigene020895		Unigene022167		Unigene021108		Unigene005773
Unigene003185		Unigene003222		Unigene003203		Unigene020901		Unigene022217		Unigene021114		Unigene005811
Unigene003193		Unigene003223		Unigene003207		Unigene020926		Unigene022224		Unigene021120		Unigene005813
Unigene003196		Unigene003231		Unigene003209		Unigene020927		Unigene022262		Unigene021150		Unigene005818
Unigene003199		Unigene003232		Unigene003214		Unigene020929		Unigene022293		Unigene021152		Unigene005821
Unigene003203		Unigene003233		Unigene003216		Unigene020983		Unigene022338		Unigene021182		Unigene005823
Unigene003207		Unigene003234		Unigene003222		Unigene021228		Unigene022387		Unigene021212		Unigene005824
Unigene003215		Unigene003241		Unigene003223		Unigene021243		Unigene022415		Unigene021232		Unigene005829
Unigene003222		Unigene003245		Unigene003233		Unigene021257		Unigene022430		Unigene021341		Unigene005834
Unigene003223		Unigene003247		Unigene003234		Unigene021337		Unigene022466		Unigene021346		Unigene005841
Unigene003227		Unigene003250		Unigene003245		Unigene021353		Unigene022502		Unigene021347		Unigene005855
Unigene003231		Unigene003254		Unigene003247		Unigene021359		Unigene022511		Unigene021373		Unigene005863
Unigene003232		Unigene003259		Unigene003253		Unigene021399		Unigene022539		Unigene021388		Unigene005875
Unigene003233		Unigene003260		Unigene003254		Unigene021426		Unigene022541		Unigene021424		Unigene005876
Unigene003240		Unigene003269		Unigene003261		Unigene021461		Unigene022554		Unigene021467		Unigene005880
Unigene003241		Unigene003273		Unigene003276		Unigene021466		Unigene022623		Unigene021521		Unigene005890
Unigene003245		Unigene003274		Unigene003283		Unigene021473		Unigene022671		Unigene021578		Unigene005899
Unigene003247		Unigene003283		Unigene003289		Unigene021493		Unigene022690		Unigene021580		Unigene005914
Unigene003249		Unigene003285		Unigene003290		Unigene021500		Unigene022700		Unigene021602		Unigene005916
Unigene003253		Unigene003288		Unigene003292		Unigene021501		Unigene022701		Unigene021638		Unigene005930
Unigene003254		Unigene003289		Unigene003294		Unigene021507		Unigene022705		Unigene021640		Unigene005932
Unigene003259		Unigene003294		Unigene003296		Unigene021516		Unigene022721		Unigene021694		Unigene005933
Unigene003260		Unigene003296		Unigene003298		Unigene021533		Unigene022747		Unigene021700		Unigene005937
Unigene003266		Unigene003297		Unigene003299		Unigene021570		Unigene022792		Unigene021709		Unigene005951
Unigene003267		Unigene003298		Unigene003304		Unigene021573		Unigene022815		Unigene021769		Unigene005959
Unigene003273		Unigene003304		Unigene003311		Unigene021609		Unigene022872		Unigene021784		Unigene005961
Unigene003274		Unigene003311		Unigene003314		Unigene021635		Unigene022920		Unigene021791		Unigene005967
Unigene003281		Unigene003314		Unigene003317		Unigene021656		Unigene022936		Unigene021808		Unigene005974
Unigene003283		Unigene003321		Unigene003321		Unigene021677		Unigene022950		Unigene021814		Unigene006004
Unigene003289		Unigene003324		Unigene003323		Unigene021731		Unigene022982		Unigene021826		Unigene006007
Unigene003290		Unigene003329		Unigene003324		Unigene021813		Unigene022990		Unigene021842		Unigene006011
Unigene003292		Unigene003336		Unigene003329		Unigene021844		Unigene023101		Unigene021846		Unigene006028
Unigene003294		Unigene003341		Unigene003336		Unigene021892		Unigene023150		Unigene021848		Unigene006041
Unigene003296		Unigene003345		Unigene003340		Unigene021909		Unigene023203		Unigene021890		Unigene006047
Unigene003297		Unigene003346		Unigene003346		Unigene021939		Unigene023222		Unigene021891		Unigene006050
Unigene003298		Unigene003356		Unigene003350		Unigene021949		Unigene023231		Unigene021950		Unigene006051
Unigene003304		Unigene003360		Unigene003354		Unigene021976		Unigene023313		Unigene021970		Unigene006055
Unigene003311		Unigene003364		Unigene003355		Unigene021986		Unigene023363		Unigene022038		Unigene006056
Unigene003312		Unigene003365		Unigene003356		Unigene022005		Unigene023364		Unigene022059		Unigene006063
Unigene003313		Unigene003368		Unigene003360		Unigene022047		Unigene023378		Unigene022066		Unigene006097
Unigene003314		Unigene003370		Unigene003364		Unigene022077		Unigene023421		Unigene022074		Unigene006106
Unigene003321		Unigene003378		Unigene003365		Unigene022122		Unigene023480		Unigene022082		Unigene006108
Unigene003324		Unigene003388		Unigene003368		Unigene022154		Unigene023523		Unigene022083		Unigene006128
Unigene003336		Unigene003391		Unigene003376		Unigene022197		Unigene023528		Unigene022088		Unigene006134
Unigene003346		Unigene003398		Unigene003378		Unigene022223		Unigene023538		Unigene022111		Unigene006140
Unigene003348		Unigene003402		Unigene003380		Unigene022259		Unigene023570		Unigene022125		Unigene006143
Unigene003350		Unigene003409		Unigene003383		Unigene022398		Unigene023585		Unigene022152		Unigene006144
Unigene003351		Unigene003417		Unigene003388		Unigene022424		Unigene023590		Unigene022181		Unigene006146
Unigene003355		Unigene003430		Unigene003390		Unigene022433		Unigene023605		Unigene022269		Unigene006159
Unigene003356		Unigene003439		Unigene003392		Unigene022438		Unigene023648		Unigene022314		Unigene006163
Unigene003360		Unigene003440		Unigene003397		Unigene022463		Unigene023652		Unigene022339		Unigene006165
Unigene003364		Unigene003443		Unigene003398		Unigene022505		Unigene023661		Unigene022343		Unigene006168
Unigene003365		Unigene003444		Unigene003406		Unigene022508		Unigene023694		Unigene022344		Unigene006174
Unigene003368		Unigene003448		Unigene003409		Unigene022510		Unigene023853		Unigene022361		Unigene006181
Unigene003378		Unigene003457		Unigene003430		Unigene022512		Unigene023854		Unigene022372		Unigene006184
Unigene003388		Unigene003458		Unigene003439		Unigene022519		Unigene023874		Unigene022377		Unigene006191
Unigene003391		Unigene003461		Unigene003440		Unigene022522		Unigene023901		Unigene022410		Unigene006195
Unigene003392		Unigene003462		Unigene003444		Unigene022576		Unigene023930		Unigene022418		Unigene006198
Unigene003398		Unigene003464		Unigene003448		Unigene022660		Unigene023945		Unigene022437		Unigene006208
Unigene003402		Unigene003466		Unigene003449		Unigene022687		Unigene023949		Unigene022460		Unigene006214
Unigene003406		Unigene003467		Unigene003457		Unigene022731		Unigene023966		Unigene022475		Unigene006216
Unigene003409		Unigene003480		Unigene003458		Unigene022767		Unigene023967		Unigene022481		Unigene006223
Unigene003410		Unigene003481		Unigene003461		Unigene022776		Unigene023970		Unigene022488		Unigene006228
Unigene003421		Unigene003483		Unigene003464		Unigene022793		Unigene023982		Unigene022531		Unigene006230
Unigene003430		Unigene003489		Unigene003466		Unigene022816		Unigene024112		Unigene022547		Unigene006244
Unigene003440		Unigene003491		Unigene003467		Unigene022842		Unigene024113		Unigene022601		Unigene006268
Unigene003441		Unigene003493		Unigene003473		Unigene022871		Unigene024116		Unigene022626		Unigene006275
Unigene003444		Unigene003498		Unigene003481		Unigene022875		Unigene024125		Unigene022629		Unigene006280
Unigene003448		Unigene003499		Unigene003483		Unigene022880		Unigene024130		Unigene022632		Unigene006284
Unigene003449		Unigene003503		Unigene003489		Unigene022911		Unigene024131		Unigene022643		Unigene006291
Unigene003457		Unigene003509		Unigene003491		Unigene022919		Unigene024134		Unigene022658		Unigene006308
Unigene003458		Unigene003510		Unigene003493		Unigene022961		Unigene024169		Unigene022692		Unigene006309
Unigene003461		Unigene003513		Unigene003498		Unigene022976		Unigene024236		Unigene022694		Unigene006311
Unigene003462		Unigene003517		Unigene003499		Unigene022985		Unigene024296		Unigene022809		Unigene006318
Unigene003464		Unigene003531		Unigene003501		Unigene022986		Unigene024300		Unigene022849		Unigene006319
Unigene003466		Unigene003532		Unigene003503		Unigene022989		Unigene024328		Unigene022869		Unigene006332
Unigene003478		Unigene003535		Unigene003505		Unigene022994		Unigene024335		Unigene022879		Unigene006336
Unigene003481		Unigene003536		Unigene003510		Unigene023011		Unigene024338		Unigene022886		Unigene006337
Unigene003483		Unigene003537		Unigene003513		Unigene023039		Unigene024360		Unigene022912		Unigene006341
Unigene003489		Unigene003539		Unigene003517		Unigene023078		Unigene024435		Unigene022922		Unigene006349
Unigene003491		Unigene003540		Unigene003529		Unigene023117		Unigene024453		Unigene022932		Unigene006353
Unigene003498		Unigene003548		Unigene003531		Unigene023185		Unigene024454		Unigene022957		Unigene006366
Unigene003499		Unigene003555		Unigene003532		Unigene023192		Unigene024465		Unigene023055		Unigene006389
Unigene003506		Unigene003559		Unigene003536		Unigene023272		Unigene024519		Unigene023085		Unigene006390
Unigene003509		Unigene003568		Unigene003537		Unigene023387		Unigene024529		Unigene023152		Unigene006396
Unigene003510		Unigene003569		Unigene003538		Unigene023437		Unigene024552		Unigene023159		Unigene006397
Unigene003513		Unigene003581		Unigene003539		Unigene023498		Unigene024560		Unigene023194		Unigene006399
Unigene003517		Unigene003582		Unigene003541		Unigene023545		Unigene024567		Unigene023198		Unigene006400
Unigene003525		Unigene003586		Unigene003545		Unigene023546		Unigene024579		Unigene023223		Unigene006413
Unigene003531		Unigene003587		Unigene003555		Unigene023562		Unigene024588		Unigene023253		Unigene006420
Unigene003532		Unigene003589		Unigene003569		Unigene023624		Unigene024592		Unigene023273		Unigene006423
Unigene003536		Unigene003590		Unigene003573		Unigene023634		Unigene024599		Unigene023274		Unigene006427
Unigene003537		Unigene003599		Unigene003575		Unigene023755		Unigene024600		Unigene023287		Unigene006428
Unigene003548		Unigene003603		Unigene003586		Unigene023767		Unigene024614		Unigene023306		Unigene006432
Unigene003554		Unigene003606		Unigene003587		Unigene023770		Unigene024618		Unigene023332		Unigene006454
Unigene003559		Unigene003611		Unigene003589		Unigene023801		Unigene024633		Unigene023408		Unigene006455
Unigene003573		Unigene003614		Unigene003590		Unigene023804		Unigene024652		Unigene023410		Unigene006457
Unigene003576		Unigene003621		Unigene003594		Unigene023866		Unigene024702		Unigene023419		Unigene006466
Unigene003580		Unigene003622		Unigene003599		Unigene023872		Unigene024705		Unigene023444		Unigene006499
Unigene003581		Unigene003624		Unigene003603		Unigene023900		Unigene024724		Unigene023519		Unigene006517
Unigene003582		Unigene003625		Unigene003606		Unigene023908		Unigene024773		Unigene023520		Unigene006524
Unigene003586		Unigene003634		Unigene003607		Unigene023916		Unigene024809		Unigene023527		Unigene006538
Unigene003587		Unigene003643		Unigene003608		Unigene023955		Unigene024813		Unigene023530		Unigene006548
Unigene003589		Unigene003648		Unigene003612		Unigene023956		Unigene024861		Unigene023540		Unigene006556
Unigene003590		Unigene003650		Unigene003625		Unigene024011		Unigene024863		Unigene023564		Unigene006566
Unigene003592		Unigene003653		Unigene003634		Unigene024032		Unigene024900		Unigene023640		Unigene006588
Unigene003593		Unigene003655		Unigene003648		Unigene024046		Unigene024913		Unigene023645		Unigene006591
Unigene003594		Unigene003656		Unigene003653		Unigene024047		Unigene024952		Unigene023650		Unigene006600
Unigene003599		Unigene003658		Unigene003655		Unigene024075		Unigene024966		Unigene023651		Unigene006613
Unigene003603		Unigene003664		Unigene003656		Unigene024127		Unigene024986		Unigene023657		Unigene006641
Unigene003606		Unigene003671		Unigene003658		Unigene024155		Unigene024987		Unigene023663		Unigene006660
Unigene003611		Unigene003672		Unigene003662		Unigene024256		Unigene024988		Unigene023673		Unigene006664
Unigene003612		Unigene003677		Unigene003665		Unigene024261		Unigene024989		Unigene023765		Unigene006670
Unigene003614		Unigene003689		Unigene003677		Unigene024274		Unigene024991		Unigene023800		Unigene006677
Unigene003621		Unigene003690		Unigene003685		Unigene024292		Unigene025039		Unigene023843		Unigene006684
Unigene003624		Unigene003699		Unigene003690		Unigene024317		Unigene025054		Unigene023863		Unigene006688
Unigene003627		Unigene003700		Unigene003691		Unigene024383		Unigene025056		Unigene023927		Unigene006709
Unigene003634		Unigene003701		Unigene003693		Unigene024409		Unigene025065		Unigene023934		Unigene006710
Unigene003635		Unigene003708		Unigene003700		Unigene024416		Unigene025185		Unigene023987		Unigene006712
Unigene003642		Unigene003715		Unigene003701		Unigene024452		Unigene025213		Unigene024016		Unigene006714
Unigene003643		Unigene003716		Unigene003703		Unigene024464		Unigene025235		Unigene024019		Unigene006721
Unigene003646		Unigene003717		Unigene003704		Unigene024466		Unigene025268		Unigene024035		Unigene006722
Unigene003648		Unigene003719		Unigene003708		Unigene024478		Unigene025293		Unigene024054		Unigene006723
Unigene003653		Unigene003720		Unigene003716		Unigene024482		Unigene025303		Unigene024055		Unigene006727
Unigene003655		Unigene003721		Unigene003719		Unigene024490		Unigene025330		Unigene024057		Unigene006731
Unigene003656		Unigene003725		Unigene003720		Unigene024497		Unigene025341		Unigene024099		Unigene006732
Unigene003658		Unigene003734		Unigene003721		Unigene024503		Unigene025351		Unigene024143		Unigene006737
Unigene003664		Unigene003736		Unigene003725		Unigene024533		Unigene025352		Unigene024154		Unigene006739
Unigene003677		Unigene003743		Unigene003732		Unigene024578		Unigene025356		Unigene024188		Unigene006740
Unigene003683		Unigene003744		Unigene003734		Unigene024625		Unigene025475		Unigene024206		Unigene006743
Unigene003685		Unigene003747		Unigene003736		Unigene024630		Unigene025539		Unigene024215		Unigene006748
Unigene003689		Unigene003748		Unigene003743		Unigene024648		Unigene025566		Unigene024271		Unigene006750
Unigene003690		Unigene003751		Unigene003744		Unigene024664		Unigene025606		Unigene024273		Unigene006754
Unigene003695		Unigene003763		Unigene003746		Unigene024671		Unigene025624		Unigene024357		Unigene006757
Unigene003700		Unigene003776		Unigene003747		Unigene024708		Unigene025626		Unigene024386		Unigene006758
Unigene003704		Unigene003778		Unigene003748		Unigene024743		Unigene025642		Unigene024403		Unigene006759
Unigene003708		Unigene003781		Unigene003751		Unigene024751		Unigene025667		Unigene024415		Unigene006763
Unigene003710		Unigene003787		Unigene003770		Unigene024786		Unigene025699		Unigene024485		Unigene006764
Unigene003713		Unigene003788		Unigene003778		Unigene024817		Unigene025722		Unigene024520		Unigene006768
Unigene003719		Unigene003790		Unigene003781		Unigene024844		Unigene025727		Unigene024544		Unigene006772
Unigene003720		Unigene003800		Unigene003787		Unigene024872		Unigene025740		Unigene024557		Unigene006774
Unigene003721		Unigene003802		Unigene003788		Unigene024914		Unigene025763		Unigene024558		Unigene006777
Unigene003725		Unigene003803		Unigene003800		Unigene024956		Unigene025770		Unigene024606		Unigene006778
Unigene003728		Unigene003819		Unigene003801		Unigene025001		Unigene025780		Unigene024736		Unigene006786
Unigene003734		Unigene003828		Unigene003802		Unigene025011		Unigene025787		Unigene024763		Unigene006813
Unigene003736		Unigene003832		Unigene003803		Unigene025015		Unigene025798		Unigene024800		Unigene006814
Unigene003739		Unigene003836		Unigene003814		Unigene025020		Unigene025832		Unigene024801		Unigene006817
Unigene003743		Unigene003843		Unigene003815		Unigene025032		Unigene025841		Unigene024835		Unigene006831
Unigene003744		Unigene003847		Unigene003819		Unigene025036		Unigene025910		Unigene024836		Unigene006842
Unigene003748		Unigene003849		Unigene003829		Unigene025077		Unigene025911		Unigene024849		Unigene006843
Unigene003751		Unigene003856		Unigene003832		Unigene025096		Unigene025912		Unigene024866		Unigene006847
Unigene003762		Unigene003857		Unigene003833		Unigene025122		Unigene025961		Unigene024883		Unigene006848
Unigene003778		Unigene003860		Unigene003836		Unigene025123		Unigene025974		Unigene024946		Unigene006858
Unigene003781		Unigene003864		Unigene003843		Unigene025159		Unigene026050		Unigene024948		Unigene006881
Unigene003788		Unigene003865		Unigene003847		Unigene025182		Unigene026051		Unigene024958		Unigene006890
Unigene003799		Unigene003867		Unigene003848		Unigene025367		Unigene026056		Unigene024964		Unigene006902
Unigene003800		Unigene003871		Unigene003849		Unigene025370		Unigene026108		Unigene025030		Unigene006909
Unigene003801		Unigene003874		Unigene003853		Unigene025372		Unigene026114		Unigene025051		Unigene006910
Unigene003802		Unigene003876		Unigene003854		Unigene025373		Unigene026117		Unigene025076		Unigene006953
Unigene003815		Unigene003877		Unigene003856		Unigene025374		Unigene026146		Unigene025094		Unigene006954
Unigene003816		Unigene003878		Unigene003857		Unigene025380		Unigene026171		Unigene025106		Unigene006955
Unigene003819		Unigene003882		Unigene003858		Unigene025414		Unigene026199		Unigene025109		Unigene006956
Unigene003829		Unigene003883		Unigene003867		Unigene025426		Unigene026259		Unigene025149		Unigene006973
Unigene003832		Unigene003887		Unigene003874		Unigene025459		Unigene026286		Unigene025156		Unigene006985
Unigene003836		Unigene003888		Unigene003875		Unigene025468		Unigene026323		Unigene025170		Unigene006987
Unigene003847		Unigene003890		Unigene003876		Unigene025472		Unigene026406		Unigene025202		Unigene006989
Unigene003848		Unigene003893		Unigene003877		Unigene025514		Unigene026467		Unigene025221		Unigene007001
Unigene003849		Unigene003894		Unigene003878		Unigene025561		Unigene026485		Unigene025249		Unigene007004
Unigene003851		Unigene003897		Unigene003882		Unigene025589		Unigene026533		Unigene025311		Unigene007028
Unigene003856		Unigene003901		Unigene003883		Unigene025618		Unigene026551		Unigene025321		Unigene007037
Unigene003857		Unigene003902		Unigene003887		Unigene025658		Unigene026577		Unigene025334		Unigene007042
Unigene003858		Unigene003915		Unigene003890		Unigene025692		Unigene026588		Unigene025345		Unigene007049
Unigene003860		Unigene003919		Unigene003893		Unigene025743		Unigene026602		Unigene025354		Unigene007052
Unigene003866		Unigene003920		Unigene003894		Unigene025779		Unigene026623		Unigene025368		Unigene007062
Unigene003867		Unigene003921		Unigene003896		Unigene025791		Unigene026635		Unigene025382		Unigene007069
Unigene003868		Unigene003927		Unigene003897		Unigene025899		Unigene026649		Unigene025429		Unigene007076
Unigene003871		Unigene003928		Unigene003901		Unigene025944		Unigene026650		Unigene025433		Unigene007079
Unigene003874		Unigene003936		Unigene003907		Unigene026014		Unigene026651		Unigene025435		Unigene007086
Unigene003877		Unigene003938		Unigene003913		Unigene026017		Unigene026679		Unigene025447		Unigene007090
Unigene003878		Unigene003939		Unigene003920		Unigene026172		Unigene026698		Unigene025455		Unigene007094
Unigene003887		Unigene003942		Unigene003927		Unigene026174		Unigene026713		Unigene025456		Unigene007099
Unigene003894		Unigene003946		Unigene003930		Unigene026189		Unigene026731		Unigene025473		Unigene007107
Unigene003897		Unigene003947		Unigene003935		Unigene026194		Unigene026752		Unigene025519		Unigene007109
Unigene003901		Unigene003958		Unigene003937		Unigene026245		Unigene026756		Unigene025554		Unigene007138
Unigene003902		Unigene003962		Unigene003938		Unigene026271		Unigene026757		Unigene025619		Unigene007139
Unigene003904		Unigene003963		Unigene003940		Unigene026272		Unigene026762		Unigene025638		Unigene007142
Unigene003915		Unigene003965		Unigene003941		Unigene026293		Unigene026778		Unigene025643		Unigene007152
Unigene003919		Unigene003967		Unigene003942		Unigene026313		Unigene026790		Unigene025688		Unigene007165
Unigene003920		Unigene003971		Unigene003946		Unigene026314		Unigene026856		Unigene025700		Unigene007172
Unigene003927		Unigene003974		Unigene003947		Unigene026326		Unigene026861		Unigene025731		Unigene007173
Unigene003929		Unigene003983		Unigene003955		Unigene026332		Unigene026930		Unigene025772		Unigene007177
Unigene003935		Unigene003989		Unigene003956		Unigene026333		Unigene026945		Unigene025833		Unigene007201
Unigene003938		Unigene003992		Unigene003958		Unigene026343		Unigene026946		Unigene025840		Unigene007203
Unigene003942		Unigene004003		Unigene003962		Unigene026378		Unigene026966		Unigene025855		Unigene007204
Unigene003946		Unigene004010		Unigene003963		Unigene026413		Unigene026970		Unigene025858		Unigene007211
Unigene003947		Unigene004013		Unigene003965		Unigene026435		Unigene027004		Unigene025878		Unigene007212
Unigene003958		Unigene004020		Unigene003970		Unigene026436		Unigene027044		Unigene025896		Unigene007213
Unigene003962		Unigene004030		Unigene003981		Unigene026492		Unigene027055		Unigene025939		Unigene007242
Unigene003963		Unigene004032		Unigene003989		Unigene026538		Unigene027058		Unigene025940		Unigene007245
Unigene003965		Unigene004039		Unigene003992		Unigene026555		Unigene027066		Unigene025981		Unigene007247
Unigene003971		Unigene004043		Unigene004003		Unigene026574		Unigene027184		Unigene026008		Unigene007250
Unigene003983		Unigene004045		Unigene004013		Unigene026610		Unigene027222		Unigene026026		Unigene007252
Unigene003989		Unigene004053		Unigene004019		Unigene026612		Unigene027235		Unigene026043		Unigene007253
Unigene003992		Unigene004056		Unigene004020		Unigene026655		Unigene027276		Unigene026058		Unigene007277
Unigene004003		Unigene004059		Unigene004027		Unigene026665		Unigene027282		Unigene026094		Unigene007287
Unigene004010		Unigene004060		Unigene004032		Unigene026675		Unigene027317		Unigene026101		Unigene007289
Unigene004013		Unigene004068		Unigene004039		Unigene026694		Unigene027379		Unigene026110		Unigene007296
Unigene004020		Unigene004073		Unigene004045		Unigene026708		Unigene027404		Unigene026140		Unigene007298
Unigene004030		Unigene004078		Unigene004052		Unigene026760		Unigene027435		Unigene026152		Unigene007299
Unigene004032		Unigene004083		Unigene004054		Unigene026811		Unigene027465		Unigene026186		Unigene007324
Unigene004045		Unigene004088		Unigene004055		Unigene026851		Unigene027476		Unigene026244		Unigene007329
Unigene004049		Unigene004089		Unigene004059		Unigene026889		Unigene027482		Unigene026330		Unigene007338
Unigene004052		Unigene004092		Unigene004060		Unigene026899		Unigene027532		Unigene026355		Unigene007339
Unigene004055		Unigene004098		Unigene004061		Unigene026901		Unigene027535		Unigene026357		Unigene007381
Unigene004056		Unigene004099		Unigene004068		Unigene026907		Unigene027564		Unigene026400		Unigene007391
Unigene004059		Unigene004103		Unigene004073		Unigene026908		Unigene027593		Unigene026425		Unigene007397
Unigene004060		Unigene004120		Unigene004076		Unigene026916		Unigene027656		Unigene026433		Unigene007405
Unigene004061		Unigene004123		Unigene004078		Unigene026939		Unigene027664		Unigene026498		Unigene007406
Unigene004068		Unigene004125		Unigene004083		Unigene026958		Unigene027687		Unigene026501		Unigene007407
Unigene004073		Unigene004127		Unigene004086		Unigene026968		Unigene027720		Unigene026529		Unigene007423
Unigene004080		Unigene004129		Unigene004088		Unigene026969		Unigene027738		Unigene026552		Unigene007429
Unigene004081		Unigene004130		Unigene004089		Unigene026985		Unigene027752		Unigene026553		Unigene007436
Unigene004083		Unigene004135		Unigene004092		Unigene027011		Unigene027789		Unigene026559		Unigene007443
Unigene004086		Unigene004138		Unigene004093		Unigene027065		Unigene027791		Unigene026569		Unigene007444
Unigene004089		Unigene004139		Unigene004098		Unigene027091		Unigene027798		Unigene026599		Unigene007449
Unigene004093		Unigene004143		Unigene004103		Unigene027124		Unigene027802		Unigene026605		Unigene007451
Unigene004099		Unigene004145		Unigene004125		Unigene027143		Unigene027812		Unigene026620		Unigene007455
Unigene004103		Unigene004147		Unigene004130		Unigene027145		Unigene027900		Unigene026644		Unigene007459
Unigene004123		Unigene004151		Unigene004135		Unigene027186		Unigene027906		Unigene026656		Unigene007531
Unigene004124		Unigene004152		Unigene004137		Unigene027204		Unigene027964		Unigene026742		Unigene007542
Unigene004125		Unigene004153		Unigene004138		Unigene027216		Unigene027971		Unigene026748		Unigene007544
Unigene004127		Unigene004155		Unigene004139		Unigene027248		Unigene027988		Unigene026764		Unigene007564
Unigene004130		Unigene004158		Unigene004143		Unigene027257		Unigene027989		Unigene026796		Unigene007571
Unigene004135		Unigene004169		Unigene004145		Unigene027293		Unigene027990		Unigene026804		Unigene007584
Unigene004138		Unigene004174		Unigene004147		Unigene027304		Unigene028071		Unigene026816		Unigene007585
Unigene004139		Unigene004175		Unigene004151		Unigene027344		Unigene028090		Unigene026854		Unigene007586
Unigene004143		Unigene004179		Unigene004152		Unigene027367		Unigene028130		Unigene026891		Unigene007589
Unigene004145		Unigene004184		Unigene004153		Unigene027390		Unigene028164		Unigene026943		Unigene007627
Unigene004147		Unigene004193		Unigene004155		Unigene027409		Unigene028171		Unigene026963		Unigene007633
Unigene004151		Unigene004195		Unigene004161		Unigene027451		Unigene028280		Unigene026991		Unigene007638
Unigene004152		Unigene004198		Unigene004169		Unigene027519		Unigene028319		Unigene027020		Unigene007656
Unigene004153		Unigene004203		Unigene004174		Unigene027520		Unigene028360		Unigene027021		Unigene007677
Unigene004169		Unigene004206		Unigene004175		Unigene027531		Unigene028362		Unigene027022		Unigene007716
Unigene004174		Unigene004216		Unigene004184		Unigene027571		Unigene028377		Unigene027028		Unigene007719
Unigene004175		Unigene004223		Unigene004186		Unigene027580		Unigene028400		Unigene027034		Unigene007721
Unigene004177		Unigene004228		Unigene004191		Unigene027581		Unigene028401		Unigene027063		Unigene007731
Unigene004179		Unigene004230		Unigene004193		Unigene027604		Unigene028402		Unigene027085		Unigene007738
Unigene004184		Unigene004233		Unigene004195		Unigene027627		Unigene028413		Unigene027092		Unigene007747
Unigene004193		Unigene004236		Unigene004206		Unigene027629		Unigene028433		Unigene027141		Unigene007751
Unigene004195		Unigene004237		Unigene004211		Unigene027686		Unigene028476		Unigene027171		Unigene007782
Unigene004206		Unigene004247		Unigene004216		Unigene027722		Unigene028478		Unigene027172		Unigene007790
Unigene004208		Unigene004249		Unigene004233		Unigene027740		Unigene028626		Unigene027173		Unigene007791
Unigene004211		Unigene004253		Unigene004237		Unigene027750		Unigene028651		Unigene027182		Unigene007794
Unigene004216		Unigene004262		Unigene004253		Unigene027776		Unigene028653		Unigene027189		Unigene007797
Unigene004233		Unigene004274		Unigene004262		Unigene027806		Unigene028694		Unigene027225		Unigene007799
Unigene004247		Unigene004277		Unigene004263		Unigene027843		Unigene028700		Unigene027273		Unigene007801
Unigene004251		Unigene004278		Unigene004267		Unigene027845		Unigene028733		Unigene027297		Unigene007802
Unigene004253		Unigene004281		Unigene004268		Unigene027853		Unigene028743		Unigene027309		Unigene007812
Unigene004255		Unigene004290		Unigene004273		Unigene027854		Unigene028774		Unigene027363		Unigene007822
Unigene004262		Unigene004309		Unigene004274		Unigene027855		Unigene028777		Unigene027408		Unigene007823
Unigene004268		Unigene004312		Unigene004275		Unigene027859		Unigene028865		Unigene027440		Unigene007843
Unigene004273		Unigene004314		Unigene004278		Unigene027867		Unigene028881		Unigene027444		Unigene007850
Unigene004274		Unigene004315		Unigene004290		Unigene027897		Unigene028884		Unigene027452		Unigene007854
Unigene004275		Unigene004317		Unigene004294		Unigene027919		Unigene028886		Unigene027539		Unigene007862
Unigene004278		Unigene004320		Unigene004295		Unigene027949		Unigene028916		Unigene027576		Unigene007875
Unigene004281		Unigene004347		Unigene004312		Unigene027954		Unigene028922		Unigene027585		Unigene007878
Unigene004293		Unigene004349		Unigene004313		Unigene027958		Unigene028944		Unigene027621		Unigene007897
Unigene004300		Unigene004352		Unigene004314		Unigene027976		Unigene028951		Unigene027633		Unigene007899
Unigene004312		Unigene004356		Unigene004320		Unigene028016		Unigene028953		Unigene027639		Unigene007900
Unigene004317		Unigene004358		Unigene004322		Unigene028017		Unigene028999		Unigene027640		Unigene007903
Unigene004320		Unigene004359		Unigene004347		Unigene028019		Unigene029027		Unigene027676		Unigene007904
Unigene004332		Unigene004361		Unigene004349		Unigene028042		Unigene029074		Unigene027683		Unigene007911
Unigene004335		Unigene004368		Unigene004352		Unigene028043		Unigene029101		Unigene027689		Unigene007928
Unigene004347		Unigene004369		Unigene004354		Unigene028044		Unigene029152		Unigene027690		Unigene007935
Unigene004349		Unigene004370		Unigene004356		Unigene028056		Unigene029159		Unigene027701		Unigene007939
Unigene004352		Unigene004377		Unigene004357		Unigene028057		Unigene029170		Unigene027702		Unigene007940
Unigene004356		Unigene004382		Unigene004358		Unigene028059		Unigene029171		Unigene027749		Unigene007942
Unigene004358		Unigene004383		Unigene004361		Unigene028089		Unigene029192		Unigene027763		Unigene007947
Unigene004359		Unigene004384		Unigene004369		Unigene028144		Unigene029205		Unigene027807		Unigene007972
Unigene004361		Unigene004394		Unigene004370		Unigene028160		Unigene029220		Unigene027808		Unigene007987
Unigene004368		Unigene004397		Unigene004374		Unigene028167		Unigene029221		Unigene027918		Unigene008000
Unigene004369		Unigene004400		Unigene004377		Unigene028168		Unigene029254		Unigene027931		Unigene008004
Unigene004370		Unigene004410		Unigene004382		Unigene028196		Unigene029267		Unigene028018		Unigene008008
Unigene004371		Unigene004412		Unigene004383		Unigene028238		Unigene029276		Unigene028028		Unigene008010
Unigene004382		Unigene004414		Unigene004384		Unigene028245		Unigene029282		Unigene028037		Unigene008015
Unigene004383		Unigene004417		Unigene004397		Unigene028301		Unigene029327		Unigene028039		Unigene008016
Unigene004384		Unigene004422		Unigene004400		Unigene028329		Unigene029332		Unigene028085		Unigene008017
Unigene004397		Unigene004424		Unigene004401		Unigene028353		Unigene029362		Unigene028088		Unigene008019
Unigene004400		Unigene004430		Unigene004410		Unigene028390		Unigene029365		Unigene028129		Unigene008020
Unigene004412		Unigene004438		Unigene004412		Unigene028415		Unigene029367		Unigene028135		Unigene008024
Unigene004414		Unigene004441		Unigene004414		Unigene028416		Unigene029382		Unigene028151		Unigene008034
Unigene004422		Unigene004448		Unigene004416		Unigene028469		Unigene029391		Unigene028217		Unigene008042
Unigene004424		Unigene004449		Unigene004417		Unigene028484		Unigene029468		Unigene028241		Unigene008043
Unigene004427		Unigene004450		Unigene004420		Unigene028597		Unigene029558		Unigene028293		Unigene008051
Unigene004430		Unigene004452		Unigene004422		Unigene028618		Unigene029560		Unigene028328		Unigene008056
Unigene004441		Unigene004456		Unigene004424		Unigene028633		Unigene029561		Unigene028355		Unigene008069
Unigene004446		Unigene004463		Unigene004426		Unigene028647		Unigene029574		Unigene028371		Unigene008076
Unigene004449		Unigene004480		Unigene004429		Unigene028679		Unigene029622		Unigene028404		Unigene008080
Unigene004450		Unigene004482		Unigene004430		Unigene028714		Unigene029633		Unigene028418		Unigene008092
Unigene004452		Unigene004486		Unigene004431		Unigene028719		Unigene029634		Unigene028443		Unigene008093
Unigene004460		Unigene004487		Unigene004434		Unigene028781		Unigene029635		Unigene028445		Unigene008103
Unigene004463		Unigene004492		Unigene004441		Unigene028788		Unigene029684		Unigene028456		Unigene008110
Unigene004480		Unigene004493		Unigene004446		Unigene028836		Unigene029722		Unigene028502		Unigene008118
Unigene004482		Unigene004496		Unigene004450		Unigene028872		Unigene029799		Unigene028524		Unigene008127
Unigene004486		Unigene004497		Unigene004452		Unigene028873		Unigene029800		Unigene028544		Unigene008146
Unigene004487		Unigene004499		Unigene004453		Unigene028883		Unigene029826		Unigene028557		Unigene008147
Unigene004493		Unigene004500		Unigene004460		Unigene028921		Unigene029829		Unigene028575		Unigene008164
Unigene004499		Unigene004509		Unigene004462		Unigene028959		Unigene029866		Unigene028585		Unigene008169
Unigene004509		Unigene004514		Unigene004463		Unigene028972		Unigene029891		Unigene028617		Unigene008172
Unigene004524		Unigene004516		Unigene004464		Unigene028992		Unigene029912		Unigene028619		Unigene008180
Unigene004525		Unigene004523		Unigene004476		Unigene029003		Unigene029916		Unigene028680		Unigene008200
Unigene004526		Unigene004525		Unigene004480		Unigene029004		Unigene029917		Unigene028693		Unigene008203
Unigene004530		Unigene004526		Unigene004486		Unigene029006		Unigene029985		Unigene028728		Unigene008206
Unigene004534		Unigene004530		Unigene004487		Unigene029008		Unigene030034		Unigene028745		Unigene008209
Unigene004540		Unigene004532		Unigene004493		Unigene029017		Unigene030052		Unigene028803		Unigene008221
Unigene004545		Unigene004534		Unigene004496		Unigene029025		Unigene030092		Unigene028817		Unigene008233
Unigene004546		Unigene004540		Unigene004497		Unigene029111		Unigene030114		Unigene028818		Unigene008236
Unigene004547		Unigene004547		Unigene004500		Unigene029181		Unigene030129		Unigene028837		Unigene008267
Unigene004557		Unigene004548		Unigene004506		Unigene029183		Unigene030144		Unigene028849		Unigene008278
Unigene004566		Unigene004557		Unigene004509		Unigene029193		Unigene030158		Unigene028855		Unigene008280
Unigene004569		Unigene004566		Unigene004514		Unigene029208		Unigene030207		Unigene028900		Unigene008281
Unigene004578		Unigene004569		Unigene004523		Unigene029236		Unigene030242		Unigene028924		Unigene008282
Unigene004579		Unigene004578		Unigene004524		Unigene029256		Unigene030243		Unigene028932		Unigene008288
Unigene004580		Unigene004580		Unigene004525		Unigene029287		Unigene030276		Unigene028941		Unigene008289
Unigene004582		Unigene004582		Unigene004542		Unigene029326		Unigene030358		Unigene028942		Unigene008301
Unigene004588		Unigene004593		Unigene004546		Unigene029392		Unigene030380		Unigene028954		Unigene008303
Unigene004593		Unigene004604		Unigene004547		Unigene029443		Unigene030403		Unigene028962		Unigene008304
Unigene004595		Unigene004611		Unigene004566		Unigene029458		Unigene030427		Unigene028984		Unigene008317
Unigene004604		Unigene004618		Unigene004569		Unigene029471		Unigene030428		Unigene029036		Unigene008318
Unigene004608		Unigene004620		Unigene004578		Unigene029482		Unigene030429		Unigene029061		Unigene008321
Unigene004611		Unigene004621		Unigene004580		Unigene029483		Unigene030458		Unigene029066		Unigene008332
Unigene004616		Unigene004622		Unigene004582		Unigene029526		Unigene030459		Unigene029086		Unigene008340
Unigene004617		Unigene004623		Unigene004593		Unigene029527		Unigene030481		Unigene029092		Unigene008341
Unigene004620		Unigene004625		Unigene004604		Unigene029581		Unigene030543		Unigene029110		Unigene008343
Unigene004621		Unigene004629		Unigene004606		Unigene029588		Unigene030596		Unigene029113		Unigene008348
Unigene004622		Unigene004630		Unigene004611		Unigene029632		Unigene030614		Unigene029144		Unigene008350
Unigene004629		Unigene004638		Unigene004616		Unigene029670		Unigene030616		Unigene029177		Unigene008364
Unigene004630		Unigene004645		Unigene004622		Unigene029692		Unigene030629		Unigene029199		Unigene008372
Unigene004639		Unigene004646		Unigene004623		Unigene029726		Unigene030647		Unigene029243		Unigene008394
Unigene004645		Unigene004652		Unigene004627		Unigene029778		Unigene030648		Unigene029263		Unigene008407
Unigene004646		Unigene004654		Unigene004646		Unigene029803		Unigene030748		Unigene029269		Unigene008412
Unigene004648		Unigene004668		Unigene004647		Unigene029879		Unigene030779		Unigene029341		Unigene008413
Unigene004651		Unigene004676		Unigene004650		Unigene029888		Unigene030819		Unigene029361		Unigene008418
Unigene004654		Unigene004681		Unigene004651		Unigene029904		Unigene030855		Unigene029373		Unigene008424
Unigene004671		Unigene004682		Unigene004665		Unigene029910		Unigene030864		Unigene029380		Unigene008426
Unigene004681		Unigene004685		Unigene004668		Unigene029938		Unigene030877		Unigene029429		Unigene008433
Unigene004682		Unigene004692		Unigene004681		Unigene029943		Unigene030879		Unigene029433		Unigene008434
Unigene004685		Unigene004693		Unigene004682		Unigene029984		Unigene030930		Unigene029438		Unigene008435
Unigene004688		Unigene004709		Unigene004689		Unigene029997		Unigene030957		Unigene029462		Unigene008452
Unigene004689		Unigene004711		Unigene004692		Unigene030000		Unigene030959		Unigene029474		Unigene008455
Unigene004691		Unigene004712		Unigene004699		Unigene030025		Unigene031012		Unigene029519		Unigene008462
Unigene004692		Unigene004713		Unigene004703		Unigene030026		Unigene031029		Unigene029525		Unigene008471
Unigene004709		Unigene004714		Unigene004709		Unigene030033		Unigene031088		Unigene029597		Unigene008475
Unigene004712		Unigene004732		Unigene004711		Unigene030036		Unigene031095		Unigene029637		Unigene008480
Unigene004713		Unigene004738		Unigene004712		Unigene030106		Unigene031100		Unigene029661		Unigene008484
Unigene004714		Unigene004748		Unigene004713		Unigene030123		Unigene031101		Unigene029721		Unigene008486
Unigene004715		Unigene004749		Unigene004714		Unigene030192		Unigene031127		Unigene029734		Unigene008492
Unigene004732		Unigene004751		Unigene004715		Unigene030221		Unigene031173		Unigene029795		Unigene008505
Unigene004748		Unigene004752		Unigene004716		Unigene030231		Unigene031176		Unigene029802		Unigene008507
Unigene004759		Unigene004762		Unigene004728		Unigene030245		Unigene031191		Unigene029813		Unigene008509
Unigene004762		Unigene004767		Unigene004732		Unigene030277		Unigene031304		Unigene029849		Unigene008510
Unigene004763		Unigene004770		Unigene004737		Unigene030298		Unigene031308		Unigene029877		Unigene008523
Unigene004767		Unigene004777		Unigene004740		Unigene030309		Unigene031322		Unigene029936		Unigene008549
Unigene004777		Unigene004781		Unigene004747		Unigene030334		Unigene031409		Unigene029945		Unigene008550
Unigene004778		Unigene004785		Unigene004748		Unigene030369		Unigene031436		Unigene029953		Unigene008552
Unigene004781		Unigene004786		Unigene004752		Unigene030370		Unigene031489		Unigene029960		Unigene008562
Unigene004785		Unigene004787		Unigene004762		Unigene030373		Unigene031519		Unigene029998		Unigene008565
Unigene004786		Unigene004789		Unigene004765		Unigene030378		Unigene031554		Unigene030061		Unigene008566
Unigene004787		Unigene004801		Unigene004767		Unigene030443		Unigene031555		Unigene030064		Unigene008591
Unigene004792		Unigene004803		Unigene004777		Unigene030475		Unigene031626		Unigene030109		Unigene008592
Unigene004803		Unigene004810		Unigene004781		Unigene030477		Unigene031630		Unigene030113		Unigene008604
Unigene004805		Unigene004814		Unigene004782		Unigene030485		Unigene031631		Unigene030117		Unigene008625
Unigene004807		Unigene004817		Unigene004786		Unigene030512		Unigene031665		Unigene030125		Unigene008635
Unigene004810		Unigene004819		Unigene004787		Unigene030538		Unigene031718		Unigene030132		Unigene008641
Unigene004814		Unigene004820		Unigene004790		Unigene030598		Unigene031737		Unigene030140		Unigene008644
Unigene004817		Unigene004821		Unigene004792		Unigene030672		Unigene031738		Unigene030162		Unigene008652
Unigene004820		Unigene004829		Unigene004803		Unigene030687		Unigene031821		Unigene030163		Unigene008663
Unigene004821		Unigene004831		Unigene004805		Unigene030703		Unigene031822		Unigene030178		Unigene008677
Unigene004825		Unigene004833		Unigene004807		Unigene030717		Unigene031827		Unigene030194		Unigene008679
Unigene004831		Unigene004837		Unigene004810		Unigene030747		Unigene031829		Unigene030241		Unigene008680
Unigene004833		Unigene004838		Unigene004817		Unigene030759		Unigene031847		Unigene030246		Unigene008688
Unigene004835		Unigene004851		Unigene004819		Unigene030809		Unigene031877		Unigene030335		Unigene008692
Unigene004837		Unigene004857		Unigene004820		Unigene030812		Unigene031921		Unigene030344		Unigene008700
Unigene004840		Unigene004861		Unigene004821		Unigene030832		Unigene031941		Unigene030364		Unigene008702
Unigene004857		Unigene004864		Unigene004831		Unigene030898		Unigene031947		Unigene030382		Unigene008703
Unigene004861		Unigene004867		Unigene004833		Unigene030953		Unigene032010		Unigene030391		Unigene008715
Unigene004864		Unigene004870		Unigene004835		Unigene030964		Unigene032036		Unigene030401		Unigene008716
Unigene004873		Unigene004873		Unigene004837		Unigene030977		Unigene032050		Unigene030407		Unigene008727
Unigene004877		Unigene004877		Unigene004838		Unigene030991		Unigene032080		Unigene030423		Unigene008729
Unigene004878		Unigene004881		Unigene004840		Unigene031024		Unigene032099		Unigene030441		Unigene008731
Unigene004881		Unigene004886		Unigene004848		Unigene031036		Unigene032100		Unigene030462		Unigene008747
Unigene004882		Unigene004889		Unigene004850		Unigene031040		Unigene032128		Unigene030486		Unigene008755
Unigene004885		Unigene004890		Unigene004851		Unigene031055		Unigene032177		Unigene030510		Unigene008757
Unigene004890		Unigene004896		Unigene004857		Unigene031075		Unigene032188		Unigene030526		Unigene008758
Unigene004895		Unigene004897		Unigene004861		Unigene031108		Unigene032212		Unigene030568		Unigene008761
Unigene004896		Unigene004899		Unigene004864		Unigene031130		Unigene032225		Unigene030569		Unigene008776
Unigene004897		Unigene004900		Unigene004867		Unigene031169		Unigene032237		Unigene030586		Unigene008784
Unigene004899		Unigene004902		Unigene004870		Unigene031202		Unigene032307		Unigene030626		Unigene008794
Unigene004900		Unigene004904		Unigene004877		Unigene031204		Unigene032328		Unigene030645		Unigene008804
Unigene004902		Unigene004907		Unigene004879		Unigene031208		Unigene032356		Unigene030696		Unigene008805
Unigene004904		Unigene004908		Unigene004881		Unigene031276		Unigene032376		Unigene030715		Unigene008807
Unigene004907		Unigene004914		Unigene004882		Unigene031282		Unigene032411		Unigene030728		Unigene008814
Unigene004908		Unigene004923		Unigene004884		Unigene031303		Unigene032422		Unigene030825		Unigene008815
Unigene004914		Unigene004924		Unigene004890		Unigene031313		Unigene032466		Unigene030834		Unigene008817
Unigene004922		Unigene004931		Unigene004895		Unigene031353		Unigene032470		Unigene030857		Unigene008819
Unigene004932		Unigene004933		Unigene004896		Unigene031397		Unigene032499		Unigene030860		Unigene008820
Unigene004933		Unigene004936		Unigene004899		Unigene031418		Unigene032538		Unigene030895		Unigene008821
Unigene004936		Unigene004937		Unigene004900		Unigene031432		Unigene032553		Unigene030918		Unigene008823
Unigene004937		Unigene004938		Unigene004902		Unigene031450		Unigene032647		Unigene030919		Unigene008837
Unigene004938		Unigene004958		Unigene004904		Unigene031451		Unigene032665		Unigene030938		Unigene008841
Unigene004940		Unigene004961		Unigene004905		Unigene031466		Unigene032702		Unigene031019		Unigene008843
Unigene004953		Unigene004962		Unigene004906		Unigene031618		Unigene032754		Unigene031073		Unigene008848
Unigene004956		Unigene004964		Unigene004907		Unigene031623		Unigene032791		Unigene031135		Unigene008850
Unigene004958		Unigene004968		Unigene004908		Unigene031655		Unigene032824		Unigene031196		Unigene008853
Unigene004961		Unigene004972		Unigene004909		Unigene031668		Unigene032827		Unigene031198		Unigene008872
Unigene004962		Unigene004974		Unigene004914		Unigene031682		Unigene032842		Unigene031210		Unigene008873
Unigene004964		Unigene004975		Unigene004922		Unigene031683		Unigene032843		Unigene031336		Unigene008879
Unigene004967		Unigene004982		Unigene004923		Unigene031796		Unigene033003		Unigene031371		Unigene008893
Unigene004968		Unigene004994		Unigene004924		Unigene031824		Unigene033005		Unigene031427		Unigene008917
Unigene004974		Unigene004997		Unigene004933		Unigene031837		Unigene033038		Unigene031479		Unigene008919
Unigene004975		Unigene004998		Unigene004936		Unigene031876		Unigene033119		Unigene031528		Unigene008926
Unigene004977		Unigene005001		Unigene004938		Unigene031905		Unigene033191		Unigene031551		Unigene008930
Unigene004982		Unigene005002		Unigene004939		Unigene031919		Unigene033202		Unigene031574		Unigene008933
Unigene004997		Unigene005003		Unigene004940		Unigene031920		Unigene033310		Unigene031580		Unigene008935
Unigene005000		Unigene005011		Unigene004944		Unigene031964		Unigene033372		Unigene031671		Unigene008939
Unigene005001		Unigene005017		Unigene004958		Unigene032002		Unigene033379		Unigene031684		Unigene008947
Unigene005002		Unigene005021		Unigene004961		Unigene032007		Unigene033380		Unigene031713		Unigene008950
Unigene005003		Unigene005026		Unigene004962		Unigene032008		Unigene033436		Unigene031715		Unigene008955
Unigene005008		Unigene005030		Unigene004968		Unigene032019		Unigene033443		Unigene031757		Unigene008956
Unigene005012		Unigene005031		Unigene004971		Unigene032037		Unigene033455		Unigene031776		Unigene008960
Unigene005017		Unigene005037		Unigene004972		Unigene032200		Unigene033501		Unigene031795		Unigene008961
Unigene005021		Unigene005040		Unigene004974		Unigene032201		Unigene033514		Unigene031803		Unigene008970
Unigene005028		Unigene005042		Unigene004975		Unigene032203		Unigene033515		Unigene031830		Unigene008983
Unigene005040		Unigene005043		Unigene004977		Unigene032241		Unigene033527		Unigene031863		Unigene008987
Unigene005042		Unigene005046		Unigene004982		Unigene032258		Unigene033557		Unigene031942		Unigene009001
Unigene005043		Unigene005058		Unigene004994		Unigene032308		Unigene033594		Unigene032011		Unigene009016
Unigene005044		Unigene005066		Unigene004997		Unigene032314		Unigene033658		Unigene032023		Unigene009019
Unigene005046		Unigene005068		Unigene005000		Unigene032366		Unigene033666		Unigene032038		Unigene009032
Unigene005058		Unigene005069		Unigene005001		Unigene032373		Unigene033728		Unigene032043		Unigene009034
Unigene005066		Unigene005075		Unigene005002		Unigene032433		Unigene033787		Unigene032057		Unigene009040
Unigene005068		Unigene005076		Unigene005003		Unigene032434		Unigene033789		Unigene032061		Unigene009051
Unigene005069		Unigene005077		Unigene005005		Unigene032442		Unigene033827		Unigene032072		Unigene009058
Unigene005075		Unigene005080		Unigene005008		Unigene032443		Unigene033849		Unigene032090		Unigene009069
Unigene005076		Unigene005083		Unigene005013		Unigene032479		Unigene033866		Unigene032181		Unigene009086
Unigene005077		Unigene005086		Unigene005017		Unigene032481		Unigene033935		Unigene032184		Unigene009093
Unigene005080		Unigene005095		Unigene005021		Unigene032482		Unigene033943		Unigene032187		Unigene009099
Unigene005083		Unigene005097		Unigene005026		Unigene032513		Unigene034034		Unigene032207		Unigene009104
Unigene005090		Unigene005098		Unigene005028		Unigene032520		Unigene034082		Unigene032208		Unigene009112
Unigene005097		Unigene005100		Unigene005030		Unigene032537		Unigene034099		Unigene032216		Unigene009113
Unigene005098		Unigene005101		Unigene005031		Unigene032549		Unigene034154		Unigene032301		Unigene009116
Unigene005099		Unigene005102		Unigene005037		Unigene032558		Unigene034213		Unigene032357		Unigene009118
Unigene005101		Unigene005105		Unigene005040		Unigene032615		Unigene034283		Unigene032370		Unigene009125
Unigene005105		Unigene005107		Unigene005041		Unigene032664		Unigene034317		Unigene032491		Unigene009131
Unigene005107		Unigene005115		Unigene005042		Unigene032668		Unigene034318		Unigene032533		Unigene009132
Unigene005109		Unigene005116		Unigene005043		Unigene032710		Unigene034323		Unigene032540		Unigene009133
Unigene005116		Unigene005120		Unigene005044		Unigene032711		Unigene034366		Unigene032542		Unigene009137
Unigene005120		Unigene005122		Unigene005058		Unigene032795		Unigene034417		Unigene032543		Unigene009138
Unigene005122		Unigene005145		Unigene005066		Unigene032805		Unigene034516		Unigene032544		Unigene009151
Unigene005134		Unigene005150		Unigene005068		Unigene032891		Unigene034528		Unigene032552		Unigene009152
Unigene005136		Unigene005151		Unigene005069		Unigene032909		Unigene034534		Unigene032589		Unigene009156
Unigene005145		Unigene005154		Unigene005072		Unigene032916		Unigene034539		Unigene032608		Unigene009158
Unigene005150		Unigene005160		Unigene005074		Unigene032922		Unigene034621		Unigene032717		Unigene009164
Unigene005151		Unigene005166		Unigene005075		Unigene032925		Unigene034623		Unigene032734		Unigene009169
Unigene005154		Unigene005178		Unigene005077		Unigene032954		Unigene034624		Unigene032735		Unigene009170
Unigene005160		Unigene005179		Unigene005080		Unigene032969		Unigene034668		Unigene032780		Unigene009194
Unigene005166		Unigene005181		Unigene005083		Unigene032977		Unigene034737		Unigene032781		Unigene009201
Unigene005179		Unigene005183		Unigene005086		Unigene032989		Unigene034740		Unigene032790		Unigene009203
Unigene005181		Unigene005190		Unigene005095		Unigene032993		Unigene034776		Unigene032798		Unigene009204
Unigene005183		Unigene005191		Unigene005097		Unigene033010		Unigene034778		Unigene032874		Unigene009211
Unigene005187		Unigene005193		Unigene005098		Unigene033043		Unigene034784		Unigene032876		Unigene009221
Unigene005190		Unigene005205		Unigene005099		Unigene033049		Unigene034787		Unigene032877		Unigene009231
Unigene005191		Unigene005218		Unigene005101		Unigene033060		Unigene034826		Unigene032910		Unigene009233
Unigene005193		Unigene005222		Unigene005102		Unigene033067		Unigene034878		Unigene032938		Unigene009242
Unigene005194		Unigene005226		Unigene005105		Unigene033071		Unigene034893		Unigene032947		Unigene009245
Unigene005196		Unigene005228		Unigene005115		Unigene033079		Unigene034909		Unigene032998		Unigene009251
Unigene005204		Unigene005241		Unigene005116		Unigene033085		Unigene034914		Unigene033064		Unigene009257
Unigene005210		Unigene005245		Unigene005120		Unigene033103		Unigene034960		Unigene033088		Unigene009270
Unigene005214		Unigene005246		Unigene005122		Unigene033105		Unigene035011		Unigene033097		Unigene009277
Unigene005220		Unigene005248		Unigene005134		Unigene033130		Unigene035023		Unigene033098		Unigene009305
Unigene005222		Unigene005250		Unigene005145		Unigene033133		Unigene035039		Unigene033155		Unigene009311
Unigene005226		Unigene005251		Unigene005148		Unigene033140		Unigene035098		Unigene033192		Unigene009315
Unigene005231		Unigene005252		Unigene005151		Unigene033163		Unigene035135		Unigene033194		Unigene009322
Unigene005245		Unigene005262		Unigene005156		Unigene033176		Unigene035187		Unigene033228		Unigene009324
Unigene005248		Unigene005263		Unigene005160		Unigene033178		Unigene035191		Unigene033230		Unigene009332
Unigene005250		Unigene005264		Unigene005178		Unigene033232		Unigene035280		Unigene033240		Unigene009334
Unigene005251		Unigene005269		Unigene005181		Unigene033275		Unigene035335		Unigene033269		Unigene009338
Unigene005252		Unigene005274		Unigene005183		Unigene033284		Unigene035358		Unigene033278		Unigene009344
Unigene005264		Unigene005278		Unigene005190		Unigene033285		Unigene035360		Unigene033348		Unigene009354
Unigene005269		Unigene005282		Unigene005193		Unigene033325		Unigene035369		Unigene033359		Unigene009358
Unigene005274		Unigene005283		Unigene005196		Unigene033329		Unigene035410		Unigene033363		Unigene009360
Unigene005278		Unigene005284		Unigene005200		Unigene033330		Unigene035482		Unigene033370		Unigene009375
Unigene005283		Unigene005289		Unigene005204		Unigene033332		Unigene035497		Unigene033414		Unigene009386
Unigene005291		Unigene005291		Unigene005205		Unigene033334		Unigene035513		Unigene033427		Unigene009395
Unigene005299		Unigene005299		Unigene005210		Unigene033384		Unigene035526		Unigene033431		Unigene009396
Unigene005304		Unigene005304		Unigene005214		Unigene033405		Unigene035527		Unigene033526		Unigene009398
Unigene005305		Unigene005305		Unigene005218		Unigene033441		Unigene035619		Unigene033532		Unigene009405
Unigene005309		Unigene005309		Unigene005219		Unigene033450		Unigene035680		Unigene033565		Unigene009406
Unigene005314		Unigene005314		Unigene005222		Unigene033452		Unigene035691		Unigene033627		Unigene009407
Unigene005316		Unigene005315		Unigene005227		Unigene033464		Unigene035700		Unigene033629		Unigene009412
Unigene005319		Unigene005319		Unigene005228		Unigene033502		Unigene035760		Unigene033632		Unigene009415
Unigene005321		Unigene005321		Unigene005234		Unigene033569		Unigene035761		Unigene033684		Unigene009438
Unigene005326		Unigene005324		Unigene005244		Unigene033603		Unigene035784		Unigene033744		Unigene009440
Unigene005334		Unigene005328		Unigene005245		Unigene033607		Unigene035798		Unigene033769		Unigene009450
Unigene005335		Unigene005331		Unigene005248		Unigene033609		Unigene035844		Unigene033772		Unigene009453
Unigene005336		Unigene005333		Unigene005251		Unigene033682		Unigene035865		Unigene033791		Unigene009457
Unigene005340		Unigene005334		Unigene005252		Unigene033731		Unigene035911		Unigene033792		Unigene009462
Unigene005341		Unigene005335		Unigene005264		Unigene033746		Unigene036003		Unigene033883		Unigene009465
Unigene005343		Unigene005340		Unigene005268		Unigene033776		Unigene036039		Unigene033888		Unigene009477
Unigene005345		Unigene005342		Unigene005269		Unigene033847		Unigene036053		Unigene033948		Unigene009479
Unigene005348		Unigene005343		Unigene005274		Unigene033848		Unigene036105		Unigene033954		Unigene009481
Unigene005353		Unigene005345		Unigene005277		Unigene033864		Unigene036118		Unigene034065		Unigene009483
Unigene005355		Unigene005353		Unigene005278		Unigene033933		Unigene036154		Unigene034178		Unigene009488
Unigene005358		Unigene005354		Unigene005282		Unigene034019		Unigene036231		Unigene034194		Unigene009506
Unigene005361		Unigene005355		Unigene005283		Unigene034024		Unigene036331		Unigene034195		Unigene009512
Unigene005362		Unigene005358		Unigene005287		Unigene034025		Unigene036332		Unigene034219		Unigene009513
Unigene005368		Unigene005361		Unigene005289		Unigene034048		Unigene036336		Unigene034222		Unigene009516
Unigene005390		Unigene005362		Unigene005291		Unigene034120		Unigene036339		Unigene034242		Unigene009520
Unigene005393		Unigene005365		Unigene005292		Unigene034139		Unigene036357		Unigene034300		Unigene009521
Unigene005395		Unigene005367		Unigene005299		Unigene034351		Unigene036367		Unigene034319		Unigene009522
Unigene005397		Unigene005368		Unigene005300		Unigene034378		Unigene036416		Unigene034332		Unigene009525
Unigene005398		Unigene005371		Unigene005304		Unigene034382		Unigene036423		Unigene034388		Unigene009533
Unigene005403		Unigene005373		Unigene005305		Unigene034403		Unigene036424		Unigene034442		Unigene009547
Unigene005407		Unigene005378		Unigene005309		Unigene034412		Unigene036471		Unigene034446		Unigene009548
Unigene005411		Unigene005383		Unigene005313		Unigene034423		Unigene036484		Unigene034463		Unigene009549
Unigene005412		Unigene005390		Unigene005315		Unigene034443		Unigene036513		Unigene034500		Unigene009554
Unigene005414		Unigene005393		Unigene005316		Unigene034520		Unigene036563		Unigene034515		Unigene009564
Unigene005420		Unigene005395		Unigene005324		Unigene034521		Unigene036568		Unigene034519		Unigene009565
Unigene005422		Unigene005397		Unigene005328		Unigene034627		Unigene036569		Unigene034532		Unigene009569
Unigene005424		Unigene005398		Unigene005333		Unigene034678		Unigene036570		Unigene034573		Unigene009577
Unigene005434		Unigene005399		Unigene005334		Unigene034724		Unigene036592		Unigene034599		Unigene009583
Unigene005436		Unigene005403		Unigene005340		Unigene034727		Unigene036614		Unigene034692		Unigene009587
Unigene005453		Unigene005411		Unigene005342		Unigene034731		Unigene036634		Unigene034703		Unigene009588
Unigene005454		Unigene005412		Unigene005343		Unigene034755		Unigene036662		Unigene034760		Unigene009589
Unigene005455		Unigene005413		Unigene005345		Unigene034809		Unigene036754		Unigene034792		Unigene009594
Unigene005458		Unigene005415		Unigene005353		Unigene034832		Unigene036780		Unigene034824		Unigene009599
Unigene005461		Unigene005420		Unigene005355		Unigene034847		Unigene036790		Unigene034841		Unigene009602
Unigene005463		Unigene005422		Unigene005358		Unigene034952		Unigene036922		Unigene034853		Unigene009605
Unigene005464		Unigene005424		Unigene005359		Unigene034956		Unigene036969		Unigene034870		Unigene009607
Unigene005466		Unigene005429		Unigene005362		Unigene034989		Unigene037015		Unigene034903		Unigene009617
Unigene005469		Unigene005434		Unigene005363		Unigene035058		Unigene037030		Unigene034963		Unigene009621
Unigene005472		Unigene005435		Unigene005365		Unigene035067		Unigene037086		Unigene034991		Unigene009628
Unigene005473		Unigene005436		Unigene005367		Unigene035101		Unigene037127		Unigene035012		Unigene009630
Unigene005491		Unigene005442		Unigene005368		Unigene035104		Unigene037142		Unigene035014		Unigene009631
Unigene005499		Unigene005452		Unigene005370		Unigene035122		Unigene037159		Unigene035021		Unigene009633
Unigene005505		Unigene005453		Unigene005371		Unigene035156		Unigene037162		Unigene035047		Unigene009641
Unigene005514		Unigene005455		Unigene005376		Unigene035161		Unigene037208		Unigene035057		Unigene009652
Unigene005517		Unigene005456		Unigene005378		Unigene035162		Unigene037218		Unigene035069		Unigene009663
Unigene005518		Unigene005458		Unigene005383		Unigene035169		Unigene037245		Unigene035076		Unigene009672
Unigene005519		Unigene005463		Unigene005393		Unigene035204		Unigene037367		Unigene035093		Unigene009683
Unigene005521		Unigene005464		Unigene005394		Unigene035232		Unigene037433		Unigene035114		Unigene009690
Unigene005525		Unigene005466		Unigene005395		Unigene035242		Unigene037516		Unigene035153		Unigene009694
Unigene005533		Unigene005469		Unigene005396		Unigene035272		Unigene037517		Unigene035165		Unigene009699
Unigene005537		Unigene005472		Unigene005397		Unigene035329		Unigene037544		Unigene035174		Unigene009705
Unigene005539		Unigene005473		Unigene005398		Unigene035334		Unigene037569		Unigene035175		Unigene009708
Unigene005540		Unigene005483		Unigene005399		Unigene035340		Unigene037570		Unigene035182		Unigene009713
Unigene005541		Unigene005485		Unigene005411		Unigene035350		Unigene037580		Unigene035304		Unigene009714
Unigene005542		Unigene005487		Unigene005412		Unigene035364		Unigene037592		Unigene035344		Unigene009725
Unigene005550		Unigene005490		Unigene005415		Unigene035465		Unigene037616		Unigene035366		Unigene009730
Unigene005551		Unigene005491		Unigene005418		Unigene035537		Unigene037692		Unigene035417		Unigene009741
Unigene005562		Unigene005505		Unigene005419		Unigene035588		Unigene037693		Unigene035504		Unigene009743
Unigene005563		Unigene005514		Unigene005420		Unigene035736		Unigene037709		Unigene035521		Unigene009746
Unigene005567		Unigene005516		Unigene005423		Unigene035742		Unigene037710		Unigene035539		Unigene009748
Unigene005570		Unigene005517		Unigene005424		Unigene035749		Unigene037906		Unigene035586		Unigene009758
Unigene005571		Unigene005518		Unigene005427		Unigene035779		Unigene038014		Unigene035596		Unigene009766
Unigene005573		Unigene005519		Unigene005429		Unigene035808		Unigene038024		Unigene035618		Unigene009768
Unigene005577		Unigene005521		Unigene005434		Unigene035893		Unigene038050		Unigene035646		Unigene009774
Unigene005579		Unigene005524		Unigene005436		Unigene035927		Unigene038051		Unigene035651		Unigene009808
Unigene005583		Unigene005525		Unigene005444		Unigene035933		Unigene038073		Unigene035653		Unigene009824
Unigene005584		Unigene005539		Unigene005452		Unigene035958		Unigene038148		Unigene035665		Unigene009825
Unigene005585		Unigene005540		Unigene005453		Unigene035989		Unigene038174		Unigene035716		Unigene009832
Unigene005590		Unigene005543		Unigene005455		Unigene036120		Unigene038195		Unigene035751		Unigene009851
Unigene005593		Unigene005550		Unigene005458		Unigene036121		Unigene038240		Unigene035753		Unigene009858
Unigene005596		Unigene005551		Unigene005464		Unigene036174		Unigene038355		Unigene035765		Unigene009867
Unigene005597		Unigene005558		Unigene005466		Unigene036198		Unigene038364		Unigene035839		Unigene009876
Unigene005609		Unigene005559		Unigene005469		Unigene036199		Unigene038456		Unigene035841		Unigene009887
Unigene005611		Unigene005562		Unigene005472		Unigene036273		Unigene038491		Unigene035894		Unigene009888
Unigene005613		Unigene005563		Unigene005473		Unigene036275		Unigene038496		Unigene035913		Unigene009895
Unigene005614		Unigene005566		Unigene005474		Unigene036290		Unigene038511		Unigene035929		Unigene009901
Unigene005615		Unigene005573		Unigene005483		Unigene036309		Unigene038512		Unigene035935		Unigene009907
Unigene005616		Unigene005579		Unigene005487		Unigene036340		Unigene038581		Unigene035973		Unigene009913
Unigene005618		Unigene005583		Unigene005489		Unigene036345		Unigene038585		Unigene036009		Unigene009915
Unigene005619		Unigene005584		Unigene005497		Unigene036346		Unigene038621		Unigene036032		Unigene009933
Unigene005621		Unigene005586		Unigene005499		Unigene036442		Unigene038675		Unigene036038		Unigene009934
Unigene005626		Unigene005592		Unigene005504		Unigene036469		Unigene038677		Unigene036070		Unigene009936
Unigene005630		Unigene005593		Unigene005505		Unigene036475		Unigene038682		Unigene036079		Unigene009937
Unigene005639		Unigene005596		Unigene005512		Unigene036492		Unigene038731		Unigene036087		Unigene009938
Unigene005647		Unigene005597		Unigene005517		Unigene036557		Unigene038752		Unigene036095		Unigene009939
Unigene005651		Unigene005611		Unigene005518		Unigene036571		Unigene038765		Unigene036111		Unigene009949
Unigene005652		Unigene005613		Unigene005519		Unigene036575		Unigene038788		Unigene036202		Unigene009952
Unigene005656		Unigene005614		Unigene005521		Unigene036578		Unigene038789		Unigene036225		Unigene009956
Unigene005660		Unigene005615		Unigene005524		Unigene036622		Unigene038827		Unigene036257		Unigene009960
Unigene005662		Unigene005618		Unigene005525		Unigene036641		Unigene038841		Unigene036299		Unigene009964
Unigene005664		Unigene005619		Unigene005540		Unigene036643		Unigene038860		Unigene036320		Unigene009967
Unigene005668		Unigene005621		Unigene005549		Unigene036646		Unigene038861		Unigene036355		Unigene009968
Unigene005676		Unigene005626		Unigene005551		Unigene036661		Unigene038899		Unigene036406		Unigene009973
Unigene005677		Unigene005627		Unigene005557		Unigene036668		Unigene038926		Unigene036410		Unigene009978
Unigene005680		Unigene005633		Unigene005558		Unigene036670		Unigene038952		Unigene036422		Unigene009989
Unigene005686		Unigene005639		Unigene005559		Unigene036671		Unigene038966		Unigene036455		Unigene009990
Unigene005689		Unigene005645		Unigene005564		Unigene036689		Unigene039148		Unigene036489		Unigene010002
Unigene005690		Unigene005647		Unigene005566		Unigene036721		Unigene039156		Unigene036541		Unigene010011
Unigene005692		Unigene005651		Unigene005567		Unigene036753		Unigene039214		Unigene036548		Unigene010012
Unigene005693		Unigene005653		Unigene005573		Unigene036778		Unigene039215		Unigene036556		Unigene010020
Unigene005694		Unigene005656		Unigene005577		Unigene036791		Unigene039236		Unigene036651		Unigene010022
Unigene005695		Unigene005662		Unigene005579		Unigene036807		Unigene039279		Unigene036692		Unigene010027
Unigene005714		Unigene005664		Unigene005583		Unigene036842		Unigene039291		Unigene036727		Unigene010029
Unigene005717		Unigene005668		Unigene005586		Unigene036902		Unigene039341		Unigene036736		Unigene010030
Unigene005718		Unigene005679		Unigene005593		Unigene036948		Unigene039346		Unigene036737		Unigene010040
Unigene005719		Unigene005680		Unigene005596		Unigene036961		Unigene039429		Unigene036741		Unigene010045
Unigene005728		Unigene005681		Unigene005597		Unigene036974		Unigene039430		Unigene036836		Unigene010048
Unigene005732		Unigene005682		Unigene005607		Unigene036986		Unigene039450		Unigene036888		Unigene010058
Unigene005749		Unigene005686		Unigene005609		Unigene037002		Unigene039507		Unigene036941		Unigene010063
Unigene005751		Unigene005687		Unigene005611		Unigene037013		Unigene039519		Unigene036977		Unigene010071
Unigene005757		Unigene005689		Unigene005613		Unigene037016		Unigene039569		Unigene036989		Unigene010078
Unigene005758		Unigene005690		Unigene005614		Unigene037041		Unigene039613		Unigene037008		Unigene010085
Unigene005760		Unigene005692		Unigene005615		Unigene037042		Unigene039625		Unigene037018		Unigene010094
Unigene005761		Unigene005694		Unigene005618		Unigene037059		Unigene039644		Unigene037132		Unigene010097
Unigene005766		Unigene005695		Unigene005619		Unigene037062		Unigene039734		Unigene037166		Unigene010099
Unigene005767		Unigene005700		Unigene005621		Unigene037171		Unigene040005		Unigene037183		Unigene010100
Unigene005770		Unigene005701		Unigene005626		Unigene037177		Unigene040084		Unigene037234		Unigene010104
Unigene005772		Unigene005704		Unigene005630		Unigene037240		Unigene040156		Unigene037286		Unigene010105
Unigene005773		Unigene005709		Unigene005642		Unigene037241		Unigene040178		Unigene037298		Unigene010118
Unigene005775		Unigene005710		Unigene005645		Unigene037303		Unigene040224		Unigene037311		Unigene010136
Unigene005780		Unigene005717		Unigene005646		Unigene037313		Unigene040232		Unigene037395		Unigene010144
Unigene005785		Unigene005718		Unigene005647		Unigene037323		Unigene040291		Unigene037467		Unigene010164
Unigene005787		Unigene005719		Unigene005651		Unigene037349		Unigene040316		Unigene037470		Unigene010171
Unigene005791		Unigene005732		Unigene005653		Unigene037431		Unigene040355		Unigene037503		Unigene010173
Unigene005794		Unigene005749		Unigene005662		Unigene037438		Unigene040358		Unigene037521		Unigene010179
Unigene005807		Unigene005751		Unigene005663		Unigene037479		Unigene040359		Unigene037522		Unigene010181
Unigene005811		Unigene005754		Unigene005664		Unigene037509		Unigene040437		Unigene037627		Unigene010182
Unigene005813		Unigene005757		Unigene005668		Unigene037532		Unigene040468		Unigene037698		Unigene010183
Unigene005818		Unigene005758		Unigene005669		Unigene037534		Unigene040475		Unigene037705		Unigene010199
Unigene005821		Unigene005760		Unigene005670		Unigene037561		Unigene040476		Unigene037728		Unigene010215
Unigene005823		Unigene005766		Unigene005680		Unigene037621		Unigene040477		Unigene037812		Unigene010230
Unigene005824		Unigene005767		Unigene005681		Unigene037622		Unigene040497		Unigene037827		Unigene010237
Unigene005827		Unigene005770		Unigene005682		Unigene037644		Unigene040498		Unigene037828		Unigene010253
Unigene005829		Unigene005772		Unigene005686		Unigene037646		Unigene040506		Unigene037841		Unigene010256
Unigene005834		Unigene005773		Unigene005687		Unigene037647		Unigene040513		Unigene037875		Unigene010267
Unigene005841		Unigene005787		Unigene005689		Unigene037669		Unigene040578		Unigene037898		Unigene010278
Unigene005844		Unigene005792		Unigene005690		Unigene037673		Unigene040595		Unigene037927		Unigene010286
Unigene005853		Unigene005800		Unigene005692		Unigene037765		Unigene040689		Unigene037931		Unigene010291
Unigene005855		Unigene005801		Unigene005694		Unigene037794		Unigene040796		Unigene037957		Unigene010302
Unigene005860		Unigene005806		Unigene005695		Unigene037845		Unigene040809		Unigene037959		Unigene010329
Unigene005863		Unigene005807		Unigene005696		Unigene037862		Unigene040810		Unigene038006		Unigene010330
Unigene005869		Unigene005811		Unigene005702		Unigene037874		Unigene040811		Unigene038026		Unigene010348
Unigene005875		Unigene005813		Unigene005704		Unigene037932		Unigene040823		Unigene038171		Unigene010349
Unigene005876		Unigene005814		Unigene005706		Unigene037941		Unigene040833		Unigene038242		Unigene010355
Unigene005879		Unigene005818		Unigene005709		Unigene037943		Unigene040872		Unigene038265		Unigene010369
Unigene005880		Unigene005821		Unigene005710		Unigene037950		Unigene040881		Unigene038269		Unigene010380
Unigene005888		Unigene005822		Unigene005717		Unigene038029		Unigene040983		Unigene038276		Unigene010398
Unigene005890		Unigene005823		Unigene005718		Unigene038060		Unigene040984		Unigene038316		Unigene010415
Unigene005896		Unigene005824		Unigene005719		Unigene038061		Unigene041017		Unigene038318		Unigene010417
Unigene005898		Unigene005827		Unigene005724		Unigene038079		Unigene041019		Unigene038377		Unigene010419
Unigene005899		Unigene005829		Unigene005728		Unigene038119		Unigene041103		Unigene038394		Unigene010428
Unigene005905		Unigene005830		Unigene005732		Unigene038158		Unigene041173		Unigene038431		Unigene010429
Unigene005911		Unigene005834		Unigene005735		Unigene038196		Unigene041187		Unigene038453		Unigene010432
Unigene005914		Unigene005835		Unigene005744		Unigene038225		Unigene041188		Unigene038530		Unigene010438
Unigene005915		Unigene005836		Unigene005749		Unigene038226		Unigene041221		Unigene038545		Unigene010444
Unigene005916		Unigene005839		Unigene005751		Unigene038229		Unigene041260		Unigene038591		Unigene010446
Unigene005917		Unigene005841		Unigene005754		Unigene038268		Unigene041275		Unigene038624		Unigene010448
Unigene005918		Unigene005852		Unigene005755		Unigene038315		Unigene041342		Unigene038645		Unigene010449
Unigene005927		Unigene005853		Unigene005757		Unigene038321		Unigene041366		Unigene038743		Unigene010453
Unigene005928		Unigene005855		Unigene005758		Unigene038325		Unigene041374		Unigene038776		Unigene010455
Unigene005930		Unigene005863		Unigene005760		Unigene038347		Unigene041408		Unigene038793		Unigene010466
Unigene005932		Unigene005869		Unigene005761		Unigene038410		Unigene041433		Unigene038819		Unigene010469
Unigene005933		Unigene005874		Unigene005762		Unigene038481		Unigene041452		Unigene038828		Unigene010488
Unigene005937		Unigene005875		Unigene005766		Unigene038546		Unigene041457		Unigene038854		Unigene010512
Unigene005940		Unigene005876		Unigene005767		Unigene038570		Unigene041463		Unigene038859		Unigene010525
Unigene005945		Unigene005880		Unigene005768		Unigene038571		Unigene041465		Unigene038885		Unigene010534
Unigene005951		Unigene005884		Unigene005770		Unigene038614		Unigene041485		Unigene038886		Unigene010539
Unigene005956		Unigene005887		Unigene005772		Unigene038639		Unigene041535		Unigene038895		Unigene010540
Unigene005959		Unigene005890		Unigene005773		Unigene038659		Unigene041673		Unigene038937		Unigene010544
Unigene005961		Unigene005899		Unigene005775		Unigene038727		Unigene041730		Unigene038947		Unigene010550
Unigene005967		Unigene005904		Unigene005777		Unigene038741		Unigene041744		Unigene038993		Unigene010558
Unigene005969		Unigene005907		Unigene005786		Unigene038782		Unigene041774		Unigene038994		Unigene010572
Unigene005972		Unigene005914		Unigene005791		Unigene038834		Unigene041775		Unigene039003		Unigene010582
Unigene005974		Unigene005915		Unigene005800		Unigene038835		Unigene041778		Unigene039013		Unigene010593
Unigene005990		Unigene005916		Unigene005804		Unigene038836		Unigene041782		Unigene039016		Unigene010597
Unigene005993		Unigene005919		Unigene005806		Unigene038839		Unigene041804		Unigene039019		Unigene010598
Unigene006004		Unigene005920		Unigene005811		Unigene038864		Unigene041859		Unigene039087		Unigene010604
Unigene006005		Unigene005930		Unigene005813		Unigene038878		Unigene041867		Unigene039122		Unigene010621
Unigene006006		Unigene005932		Unigene005814		Unigene038960		Unigene041896		Unigene039205		Unigene010622
Unigene006007		Unigene005933		Unigene005817		Unigene038987		Unigene041955		Unigene039207		Unigene010632
Unigene006011		Unigene005934		Unigene005818		Unigene038988		Unigene042038		Unigene039218		Unigene010634
Unigene006015		Unigene005936		Unigene005821		Unigene038989		Unigene042074		Unigene039261		Unigene010643
Unigene006016		Unigene005937		Unigene005822		Unigene038990		Unigene042076		Unigene039333		Unigene010644
Unigene006028		Unigene005945		Unigene005823		Unigene039015		Unigene042111		Unigene039373		Unigene010659
Unigene006030		Unigene005948		Unigene005824		Unigene039017		Unigene042263		Unigene039427		Unigene010660
Unigene006036		Unigene005951		Unigene005828		Unigene039106		Unigene042274		Unigene039481		Unigene010668
Unigene006041		Unigene005952		Unigene005829		Unigene039110		Unigene042288		Unigene039554		Unigene010669
Unigene006045		Unigene005959		Unigene005830		Unigene039160		Unigene042316		Unigene039571		Unigene010677
Unigene006047		Unigene005961		Unigene005832		Unigene039188		Unigene042321		Unigene039592		Unigene010689
Unigene006050		Unigene005967		Unigene005834		Unigene039190		Unigene042372		Unigene039594		Unigene010698
Unigene006051		Unigene005969		Unigene005839		Unigene039266		Unigene042397		Unigene039612		Unigene010699
Unigene006055		Unigene005972		Unigene005841		Unigene039337		Unigene042417		Unigene039650		Unigene010702
Unigene006056		Unigene005973		Unigene005849		Unigene039361		Unigene042437		Unigene039656		Unigene010718
Unigene006063		Unigene005974		Unigene005852		Unigene039406		Unigene042515		Unigene039657		Unigene010727
Unigene006064		Unigene006003		Unigene005855		Unigene039410		Unigene042558		Unigene039689		Unigene010745
Unigene006065		Unigene006004		Unigene005863		Unigene039415		Unigene042571		Unigene039700		Unigene010750
Unigene006068		Unigene006007		Unigene005874		Unigene039501		Unigene042636		Unigene039710		Unigene010753
Unigene006090		Unigene006008		Unigene005875		Unigene039537		Unigene042650		Unigene039942		Unigene010755
Unigene006093		Unigene006011		Unigene005876		Unigene039538		Unigene042759		Unigene040012		Unigene010765
Unigene006097		Unigene006015		Unigene005879		Unigene039647		Unigene042763		Unigene040049		Unigene010777
Unigene006100		Unigene006017		Unigene005880		Unigene039661		Unigene042764		Unigene040097		Unigene010778
Unigene006105		Unigene006019		Unigene005884		Unigene039669		Unigene042765		Unigene040145		Unigene010779
Unigene006106		Unigene006024		Unigene005887		Unigene039707		Unigene042783		Unigene040147		Unigene010789
Unigene006108		Unigene006026		Unigene005889		Unigene039762		Unigene042858		Unigene040173		Unigene010792
Unigene006109		Unigene006028		Unigene005890		Unigene039769		Unigene042932		Unigene040185		Unigene010796
Unigene006111		Unigene006041		Unigene005898		Unigene039841		Unigene042944		Unigene040233		Unigene010813
Unigene006112		Unigene006046		Unigene005899		Unigene039863		Unigene042952		Unigene040236		Unigene010821
Unigene006113		Unigene006047		Unigene005904		Unigene039864		Unigene042953		Unigene040265		Unigene010822
Unigene006114		Unigene006050		Unigene005914		Unigene039865		Unigene042975		Unigene040303		Unigene010825
Unigene006122		Unigene006051		Unigene005916		Unigene039866		Unigene042976		Unigene040339		Unigene010832
Unigene006128		Unigene006053		Unigene005917		Unigene039868		Unigene043052		Unigene040343		Unigene010838
Unigene006129		Unigene006055		Unigene005918		Unigene039886		Unigene043138		Unigene040363		Unigene010845
Unigene006134		Unigene006056		Unigene005921		Unigene039918		Unigene043170		Unigene040374		Unigene010846
Unigene006140		Unigene006063		Unigene005930		Unigene039938		Unigene043180		Unigene040471		Unigene010858
Unigene006142		Unigene006065		Unigene005932		Unigene039987		Unigene043184		Unigene040483		Unigene010873
Unigene006143		Unigene006097		Unigene005933		Unigene040000		Unigene043229		Unigene040613		Unigene010884
Unigene006144		Unigene006098		Unigene005936		Unigene040040		Unigene043260		Unigene040614		Unigene010893
Unigene006146		Unigene006105		Unigene005937		Unigene040068		Unigene043276		Unigene040623		Unigene010897
Unigene006157		Unigene006106		Unigene005946		Unigene040078		Unigene043388		Unigene040641		Unigene010899
Unigene006159		Unigene006108		Unigene005948		Unigene040109		Unigene043390		Unigene040676		Unigene010903
Unigene006161		Unigene006110		Unigene005951		Unigene040120		Unigene043456		Unigene040698		Unigene010910
Unigene006163		Unigene006112		Unigene005956		Unigene040163		Unigene043530		Unigene040736		Unigene010913
Unigene006164		Unigene006117		Unigene005959		Unigene040167		Unigene043534		Unigene040743		Unigene010915
Unigene006165		Unigene006128		Unigene005961		Unigene040206		Unigene043591		Unigene040751		Unigene010920
Unigene006168		Unigene006129		Unigene005967		Unigene040214		Unigene043600		Unigene040758		Unigene010921
Unigene006171		Unigene006132		Unigene005970		Unigene040215		Unigene043680		Unigene040771		Unigene010934
Unigene006172		Unigene006134		Unigene005974		Unigene040216		Unigene043696		Unigene040885		Unigene010950
Unigene006174		Unigene006138		Unigene005985		Unigene040229		Unigene043709		Unigene040887		Unigene010952
Unigene006181		Unigene006140		Unigene006004		Unigene040256		Unigene043729		Unigene040949		Unigene010953
Unigene006184		Unigene006143		Unigene006007		Unigene040275		Unigene043734		Unigene040976		Unigene010971
Unigene006189		Unigene006144		Unigene006011		Unigene040336		Unigene043752		Unigene040977		Unigene010972
Unigene006190		Unigene006146		Unigene006012		Unigene040341		Unigene043846		Unigene040988		Unigene010977
Unigene006191		Unigene006151		Unigene006019		Unigene040392		Unigene043847		Unigene040997		Unigene010987
Unigene006195		Unigene006157		Unigene006028		Unigene040399		Unigene043849		Unigene041029		Unigene010989
Unigene006198		Unigene006158		Unigene006030		Unigene040445		Unigene043852		Unigene041040		Unigene010993
Unigene006208		Unigene006159		Unigene006036		Unigene040492		Unigene043854		Unigene041047		Unigene011012
Unigene006214		Unigene006163		Unigene006039		Unigene040504		Unigene043883		Unigene041077		Unigene011018
Unigene006215		Unigene006165		Unigene006041		Unigene040545		Unigene043885		Unigene041083		Unigene011028
Unigene006216		Unigene006168		Unigene006045		Unigene040547		Unigene043888		Unigene041094		Unigene011032
Unigene006223		Unigene006171		Unigene006047		Unigene040572		Unigene043906		Unigene041107		Unigene011033
Unigene006228		Unigene006172		Unigene006050		Unigene040586		Unigene043931		Unigene041115		Unigene011038
Unigene006230		Unigene006173		Unigene006051		Unigene040603		Unigene043987		Unigene041117		Unigene011039
Unigene006236		Unigene006174		Unigene006053		Unigene040624		Unigene044124		Unigene041119		Unigene011043
Unigene006241		Unigene006181		Unigene006055		Unigene040669		Unigene044159		Unigene041134		Unigene011047
Unigene006244		Unigene006184		Unigene006056		Unigene040670		Unigene044195		Unigene041171		Unigene011051
Unigene006247		Unigene006191		Unigene006063		Unigene040672		Unigene044196		Unigene041217		Unigene011056
Unigene006256		Unigene006195		Unigene006064		Unigene040703		Unigene044233		Unigene041246		Unigene011058
Unigene006268		Unigene006198		Unigene006071		Unigene040826		Unigene044241		Unigene041247		Unigene011059
Unigene006269		Unigene006203		Unigene006080		Unigene040829		Unigene044330		Unigene041288		Unigene011060
Unigene006274		Unigene006208		Unigene006084		Unigene040838		Unigene044342		Unigene041318		Unigene011064
Unigene006275		Unigene006209		Unigene006088		Unigene040870		Unigene044404		Unigene041323		Unigene011066
Unigene006277		Unigene006214		Unigene006093		Unigene040905		Unigene044445		Unigene041329		Unigene011080
Unigene006280		Unigene006216		Unigene006097		Unigene040917		Unigene044491		Unigene041350		Unigene011087
Unigene006284		Unigene006218		Unigene006098		Unigene040922		Unigene044537		Unigene041357		Unigene011102
Unigene006291		Unigene006220		Unigene006100		Unigene041004		Unigene044556		Unigene041361		Unigene011108
Unigene006308		Unigene006223		Unigene006102		Unigene041020		Unigene044597		Unigene041368		Unigene011109
Unigene006309		Unigene006226		Unigene006106		Unigene041049		Unigene044642		Unigene041372		Unigene011129
Unigene006311		Unigene006228		Unigene006108		Unigene041053		Unigene044669		Unigene041398		Unigene011140
Unigene006314		Unigene006230		Unigene006110		Unigene041054		Unigene044671		Unigene041413		Unigene011143
Unigene006315		Unigene006236		Unigene006122		Unigene041113		Unigene044679		Unigene041513		Unigene011150
Unigene006318		Unigene006244		Unigene006125		Unigene041118		Unigene044683		Unigene041583		Unigene011159
Unigene006319		Unigene006260		Unigene006128		Unigene041156		Unigene044711		Unigene041585		Unigene011163
Unigene006320		Unigene006268		Unigene006131		Unigene041158		Unigene044793		Unigene041657		Unigene011164
Unigene006332		Unigene006275		Unigene006132		Unigene041166		Unigene044803		Unigene041731		Unigene011174
Unigene006336		Unigene006277		Unigene006134		Unigene041206		Unigene044871		Unigene041741		Unigene011178
Unigene006337		Unigene006280		Unigene006140		Unigene041219		Unigene044887		Unigene041806		Unigene011180
Unigene006341		Unigene006284		Unigene006143		Unigene041228		Unigene044889		Unigene041808		Unigene011187
Unigene006348		Unigene006290		Unigene006144		Unigene041242		Unigene044890		Unigene041883		Unigene011197
Unigene006349		Unigene006291		Unigene006146		Unigene041243		Unigene044894		Unigene041939		Unigene011211
Unigene006352		Unigene006305		Unigene006158		Unigene041250		Unigene044899		Unigene041959		Unigene011217
Unigene006353		Unigene006308		Unigene006159		Unigene041256		Unigene044901		Unigene042015		Unigene011219
Unigene006366		Unigene006309		Unigene006161		Unigene041261		Unigene044917		Unigene042020		Unigene011226
Unigene006376		Unigene006311		Unigene006163		Unigene041263		Unigene044957		Unigene042023		Unigene011227
Unigene006389		Unigene006318		Unigene006165		Unigene041290		Unigene044976		Unigene042086		Unigene011232
Unigene006390		Unigene006319		Unigene006168		Unigene041339		Unigene044985		Unigene042095		Unigene011236
Unigene006396		Unigene006326		Unigene006174		Unigene041394		Unigene044988		Unigene042112		Unigene011261
Unigene006397		Unigene006332		Unigene006181		Unigene041395		Unigene045003		Unigene042129		Unigene011276
Unigene006399		Unigene006336		Unigene006184		Unigene041450		Unigene045044		Unigene042137		Unigene011282
Unigene006400		Unigene006337		Unigene006189		Unigene041456		Unigene045045		Unigene042143		Unigene011290
Unigene006412		Unigene006340		Unigene006191		Unigene041561		Unigene045049		Unigene042268		Unigene011292
Unigene006413		Unigene006341		Unigene006195		Unigene041579		Unigene045051		Unigene042296		Unigene011293
Unigene006414		Unigene006342		Unigene006198		Unigene041589		Unigene045061		Unigene042303		Unigene011319
Unigene006418		Unigene006344		Unigene006203		Unigene041592		Unigene045066		Unigene042311		Unigene011323
Unigene006420		Unigene006349		Unigene006208		Unigene041630		Unigene045093		Unigene042320		Unigene011325
Unigene006423		Unigene006353		Unigene006211		Unigene041684		Unigene045131		Unigene042393		Unigene011330
Unigene006427		Unigene006364		Unigene006214		Unigene041719		Unigene045164		Unigene042402		Unigene011332
Unigene006428		Unigene006366		Unigene006215		Unigene041740		Unigene045188		Unigene042522		Unigene011338
Unigene006432		Unigene006374		Unigene006216		Unigene041756		Unigene045196		Unigene042663		Unigene011343
Unigene006440		Unigene006389		Unigene006220		Unigene041807		Unigene045244		Unigene042664		Unigene011363
Unigene006441		Unigene006390		Unigene006221		Unigene041815		Unigene045310		Unigene042669		Unigene011365
Unigene006447		Unigene006392		Unigene006223		Unigene041817		Unigene045321		Unigene042678		Unigene011405
Unigene006454		Unigene006396		Unigene006228		Unigene041838		Unigene045338		Unigene042697		Unigene011415
Unigene006455		Unigene006397		Unigene006230		Unigene041848		Unigene045382		Unigene042730		Unigene011419
Unigene006457		Unigene006399		Unigene006233		Unigene041849		Unigene045384		Unigene042731		Unigene011423
Unigene006460		Unigene006400		Unigene006244		Unigene041889		Unigene045385		Unigene042744		Unigene011432
Unigene006466		Unigene006404		Unigene006247		Unigene041930		Unigene045393		Unigene042772		Unigene011438
Unigene006469		Unigene006413		Unigene006258		Unigene042025		Unigene045407		Unigene042847		Unigene011439
Unigene006472		Unigene006414		Unigene006268		Unigene042026		Unigene045460		Unigene042874		Unigene011487
Unigene006491		Unigene006418		Unigene006275		Unigene042098		Unigene045467		Unigene042903		Unigene011490
Unigene006499		Unigene006420		Unigene006280		Unigene042167		Unigene045480		Unigene042916		Unigene011494
Unigene006500		Unigene006421		Unigene006282		Unigene042200		Unigene045575		Unigene042922		Unigene011496
Unigene006502		Unigene006423		Unigene006284		Unigene042239		Unigene045577		Unigene042967		Unigene011503
Unigene006503		Unigene006427		Unigene006291		Unigene042252		Unigene045579		Unigene042998		Unigene011511
Unigene006507		Unigene006428		Unigene006308		Unigene042351		Unigene045590		Unigene043055		Unigene011517
Unigene006508		Unigene006432		Unigene006309		Unigene042367		Unigene045628		Unigene043065		Unigene011522
Unigene006516		Unigene006447		Unigene006311		Unigene042376		Unigene045713		Unigene043109		Unigene011536
Unigene006517		Unigene006454		Unigene006315		Unigene042380		Unigene045726		Unigene043125		Unigene011542
Unigene006520		Unigene006455		Unigene006318		Unigene042382		Unigene045759		Unigene043320		Unigene011544
Unigene006524		Unigene006457		Unigene006319		Unigene042405		Unigene045858		Unigene043339		Unigene011574
Unigene006528		Unigene006466		Unigene006320		Unigene042433		Unigene045861		Unigene043387		Unigene011576
Unigene006538		Unigene006469		Unigene006332		Unigene042438		Unigene045862		Unigene043409		Unigene011587
Unigene006540		Unigene006485		Unigene006334		Unigene042451		Unigene045957		Unigene043412		Unigene011589
Unigene006543		Unigene006487		Unigene006336		Unigene042463		Unigene046007		Unigene043421		Unigene011594
Unigene006546		Unigene006488		Unigene006337		Unigene042489		Unigene046017		Unigene043452		Unigene011604
Unigene006548		Unigene006499		Unigene006341		Unigene042535		Unigene046018		Unigene043466		Unigene011621
Unigene006549		Unigene006500		Unigene006342		Unigene042554		Unigene046053		Unigene043487		Unigene011637
Unigene006550		Unigene006505		Unigene006344		Unigene042589		Unigene046069		Unigene043619		Unigene011639
Unigene006556		Unigene006506		Unigene006348		Unigene042592		Unigene046112		Unigene043622		Unigene011644
Unigene006566		Unigene006517		Unigene006349		Unigene042646		Unigene046142		Unigene043651		Unigene011646
Unigene006571		Unigene006524		Unigene006353		Unigene042685		Unigene046153		Unigene043670		Unigene011647
Unigene006579		Unigene006528		Unigene006364		Unigene042706		Unigene046168		Unigene043679		Unigene011649
Unigene006581		Unigene006538		Unigene006366		Unigene042717		Unigene046269		Unigene043690		Unigene011651
Unigene006583		Unigene006543		Unigene006382		Unigene042755		Unigene046335		Unigene043724		Unigene011656
Unigene006588		Unigene006547		Unigene006383		Unigene042767		Unigene046404		Unigene043727		Unigene011663
Unigene006591		Unigene006548		Unigene006389		Unigene042768		Unigene046492		Unigene043736		Unigene011672
Unigene006594		Unigene006551		Unigene006390		Unigene042802		Unigene046507		Unigene043822		Unigene011685
Unigene006596		Unigene006556		Unigene006396		Unigene042851		Unigene046602		Unigene043832		Unigene011714
Unigene006598		Unigene006566		Unigene006397		Unigene042971		Unigene046633		Unigene043875		Unigene011716
Unigene006600		Unigene006571		Unigene006399		Unigene042978		Unigene046683		Unigene043918		Unigene011721
Unigene006611		Unigene006572		Unigene006400		Unigene042979		Unigene046687		Unigene043935		Unigene011723
Unigene006613		Unigene006579		Unigene006413		Unigene043051		Unigene046692		Unigene043939		Unigene011737
Unigene006616		Unigene006583		Unigene006419		Unigene043054		Unigene046695		Unigene044037		Unigene011740
Unigene006621		Unigene006588		Unigene006420		Unigene043058		Unigene046697		Unigene044047		Unigene011773
Unigene006628		Unigene006591		Unigene006423		Unigene043059		Unigene046718		Unigene044055		Unigene011785
Unigene006629		Unigene006595		Unigene006427		Unigene043074		Unigene046758		Unigene044126		Unigene011797
Unigene006635		Unigene006596		Unigene006428		Unigene043104		Unigene046854		Unigene044207		Unigene011808
Unigene006638		Unigene006600		Unigene006432		Unigene043152		Unigene046964		Unigene044218		Unigene011809
Unigene006641		Unigene006613		Unigene006441		Unigene043202		Unigene046968		Unigene044312		Unigene011821
Unigene006647		Unigene006616		Unigene006445		Unigene043203		Unigene046978		Unigene044319		Unigene011825
Unigene006648		Unigene006621		Unigene006452		Unigene043206		Unigene047032		Unigene044351		Unigene011827
Unigene006656		Unigene006624		Unigene006453		Unigene043376		Unigene047076		Unigene044359		Unigene011839
Unigene006657		Unigene006626		Unigene006454		Unigene043399		Unigene047089		Unigene044458		Unigene011840
Unigene006660		Unigene006628		Unigene006455		Unigene043419		Unigene047132		Unigene044467		Unigene011844
Unigene006664		Unigene006629		Unigene006457		Unigene043438		Unigene047134		Unigene044595		Unigene011859
Unigene006670		Unigene006631		Unigene006462		Unigene043457		Unigene047138		Unigene044643		Unigene011863
Unigene006677		Unigene006638		Unigene006464		Unigene043535		Unigene047168		Unigene044644		Unigene011890
Unigene006682		Unigene006641		Unigene006465		Unigene043552		Unigene047182		Unigene044689		Unigene011898
Unigene006684		Unigene006657		Unigene006466		Unigene043574		Unigene047253		Unigene044690		Unigene011906
Unigene006688		Unigene006660		Unigene006467		Unigene043652		Unigene047269		Unigene044731		Unigene011909
Unigene006692		Unigene006661		Unigene006487		Unigene043718		Unigene047365		Unigene044893		Unigene011914
Unigene006709		Unigene006664		Unigene006491		Unigene043732		Unigene047507		Unigene044903		Unigene011918
Unigene006710		Unigene006670		Unigene006499		Unigene043757		Unigene047513		Unigene044960		Unigene011921
Unigene006712		Unigene006674		Unigene006503		Unigene043772		Unigene047542		Unigene044973		Unigene011923
Unigene006714		Unigene006677		Unigene006505		Unigene043814		Unigene047582		Unigene045008		Unigene011924
Unigene006721		Unigene006684		Unigene006517		Unigene043835		Unigene047598		Unigene045038		Unigene011933
Unigene006722		Unigene006688		Unigene006520		Unigene043839		Unigene047626		Unigene045054		Unigene011939
Unigene006723		Unigene006694		Unigene006524		Unigene043876		Unigene047643		Unigene045056		Unigene011940
Unigene006727		Unigene006709		Unigene006538		Unigene043880		Unigene047669		Unigene045105		Unigene011957
Unigene006731		Unigene006710		Unigene006540		Unigene043881		Unigene047672		Unigene045136		Unigene011973
Unigene006732		Unigene006712		Unigene006547		Unigene043892		Unigene047746		Unigene045138		Unigene011986
Unigene006737		Unigene006714		Unigene006548		Unigene043908		Unigene047835		Unigene045148		Unigene011988
Unigene006739		Unigene006715		Unigene006551		Unigene043972		Unigene047859		Unigene045162		Unigene011992
Unigene006740		Unigene006721		Unigene006556		Unigene043979		Unigene047889		Unigene045173		Unigene012000
Unigene006743		Unigene006722		Unigene006558		Unigene044057		Unigene047909		Unigene045185		Unigene012001
Unigene006744		Unigene006723		Unigene006566		Unigene044072		Unigene047940		Unigene045295		Unigene012018
Unigene006745		Unigene006725		Unigene006572		Unigene044073		Unigene047959		Unigene045303		Unigene012025
Unigene006746		Unigene006727		Unigene006585		Unigene044108		Unigene047965		Unigene045357		Unigene012039
Unigene006747		Unigene006731		Unigene006588		Unigene044109		Unigene047980		Unigene045394		Unigene012055
Unigene006748		Unigene006732		Unigene006591		Unigene044189		Unigene047987		Unigene045418		Unigene012056
Unigene006750		Unigene006737		Unigene006594		Unigene044222		Unigene048004		Unigene045446		Unigene012093
Unigene006754		Unigene006739		Unigene006598		Unigene044223		Unigene048017		Unigene045481		Unigene012113
Unigene006757		Unigene006740		Unigene006600		Unigene044226		Unigene048130		Unigene045545		Unigene012120
Unigene006758		Unigene006743		Unigene006612		Unigene044249		Unigene048132		Unigene045546		Unigene012140
Unigene006759		Unigene006744		Unigene006613		Unigene044250		Unigene048240		Unigene045571		Unigene012184
Unigene006763		Unigene006748		Unigene006622		Unigene044254		Unigene048347		Unigene045574		Unigene012197
Unigene006764		Unigene006750		Unigene006624		Unigene044256		Unigene048415		Unigene045614		Unigene012201
Unigene006768		Unigene006754		Unigene006631		Unigene044271		Unigene048445		Unigene045615		Unigene012203
Unigene006772		Unigene006756		Unigene006635		Unigene044324		Unigene048490		Unigene045647		Unigene012205
Unigene006773		Unigene006757		Unigene006641		Unigene044374		Unigene048492		Unigene045657		Unigene012211
Unigene006774		Unigene006758		Unigene006655		Unigene044386		Unigene048529		Unigene045703		Unigene012218
Unigene006777		Unigene006759		Unigene006660		Unigene044486		Unigene048540		Unigene045706		Unigene012223
Unigene006778		Unigene006763		Unigene006664		Unigene044497		Unigene048541		Unigene045717		Unigene012224
Unigene006781		Unigene006764		Unigene006670		Unigene044500		Unigene048614		Unigene045718		Unigene012225
Unigene006786		Unigene006766		Unigene006672		Unigene044501		Unigene048615		Unigene045738		Unigene012226
Unigene006792		Unigene006768		Unigene006677		Unigene044516		Unigene048640		Unigene045740		Unigene012227
Unigene006802		Unigene006772		Unigene006682		Unigene044521		Unigene048689		Unigene045755		Unigene012248
Unigene006804		Unigene006773		Unigene006684		Unigene044522		Unigene048725		Unigene045782		Unigene012261
Unigene006813		Unigene006774		Unigene006688		Unigene044553		Unigene048734		Unigene045807		Unigene012262
Unigene006814		Unigene006777		Unigene006690		Unigene044618		Unigene048859		Unigene045846		Unigene012268
Unigene006817		Unigene006778		Unigene006695		Unigene044619		Unigene048860		Unigene045847		Unigene012269
Unigene006819		Unigene006786		Unigene006702		Unigene044641		Unigene048869		Unigene045868		Unigene012276
Unigene006831		Unigene006792		Unigene006705		Unigene044700		Unigene048883		Unigene045882		Unigene012278
Unigene006836		Unigene006805		Unigene006709		Unigene044703		Unigene048967		Unigene045956		Unigene012283
Unigene006842		Unigene006806		Unigene006710		Unigene044807		Unigene049034		Unigene046068		Unigene012297
Unigene006843		Unigene006811		Unigene006712		Unigene044839		Unigene049061		Unigene046147		Unigene012310
Unigene006845		Unigene006813		Unigene006714		Unigene044840		Unigene049095		Unigene046172		Unigene012327
Unigene006847		Unigene006814		Unigene006715		Unigene044918		Unigene049155		Unigene046173		Unigene012333
Unigene006848		Unigene006817		Unigene006721		Unigene044936		Unigene049173		Unigene046200		Unigene012351
Unigene006851		Unigene006818		Unigene006722		Unigene044943		Unigene049198		Unigene046205		Unigene012370
Unigene006858		Unigene006824		Unigene006723		Unigene044998		Unigene049220		Unigene046270		Unigene012371
Unigene006870		Unigene006831		Unigene006725		Unigene044999		Unigene049250		Unigene046421		Unigene012372
Unigene006877		Unigene006836		Unigene006727		Unigene045033		Unigene049271		Unigene046457		Unigene012384
Unigene006881		Unigene006838		Unigene006731		Unigene045064		Unigene049309		Unigene046459		Unigene012385
Unigene006884		Unigene006842		Unigene006732		Unigene045076		Unigene049428		Unigene046476		Unigene012390
Unigene006890		Unigene006843		Unigene006733		Unigene045088		Unigene049453		Unigene046515		Unigene012397
Unigene006896		Unigene006846		Unigene006736		Unigene045102		Unigene049454		Unigene046530		Unigene012413
Unigene006899		Unigene006847		Unigene006737		Unigene045152		Unigene049457		Unigene046541		Unigene012437
Unigene006902		Unigene006848		Unigene006739		Unigene045153		Unigene049474		Unigene046542		Unigene012439
Unigene006904		Unigene006851		Unigene006740		Unigene045154		Unigene049479		Unigene046601		Unigene012440
Unigene006909		Unigene006858		Unigene006743		Unigene045156		Unigene049552		Unigene046666		Unigene012459
Unigene006910		Unigene006860		Unigene006745		Unigene045222		Unigene049554		Unigene046707		Unigene012465
Unigene006915		Unigene006881		Unigene006746		Unigene045234		Unigene049567		Unigene046778		Unigene012491
Unigene006918		Unigene006890		Unigene006747		Unigene045236		Unigene049569		Unigene046789		Unigene012493
Unigene006919		Unigene006899		Unigene006748		Unigene045261		Unigene049618		Unigene046864		Unigene012496
Unigene006923		Unigene006902		Unigene006750		Unigene045269		Unigene049621		Unigene046894		Unigene012497
Unigene006925		Unigene006904		Unigene006754		Unigene045333		Unigene049678		Unigene047015		Unigene012517
Unigene006929		Unigene006908		Unigene006756		Unigene045337		Unigene049681		Unigene047028		Unigene012522
Unigene006930		Unigene006909		Unigene006757		Unigene045339		Unigene049685		Unigene047030		Unigene012527
Unigene006931		Unigene006910		Unigene006758		Unigene045347		Unigene049686		Unigene047059		Unigene012542
Unigene006941		Unigene006915		Unigene006759		Unigene045401		Unigene049743		Unigene047074		Unigene012553
Unigene006944		Unigene006925		Unigene006763		Unigene045444		Unigene049744		Unigene047077		Unigene012555
Unigene006948		Unigene006932		Unigene006764		Unigene045454		Unigene049775		Unigene047083		Unigene012560
Unigene006950		Unigene006939		Unigene006768		Unigene045463		Unigene049807		Unigene047196		Unigene012569
Unigene006951		Unigene006951		Unigene006772		Unigene045494		Unigene049925		Unigene047237		Unigene012571
Unigene006953		Unigene006953		Unigene006774		Unigene045498		Unigene050013		Unigene047240		Unigene012572
Unigene006954		Unigene006954		Unigene006775		Unigene045505		Unigene050025		Unigene047247		Unigene012573
Unigene006955		Unigene006955		Unigene006777		Unigene045544		Unigene050039		Unigene047248		Unigene012575
Unigene006956		Unigene006956		Unigene006778		Unigene045651		Unigene050048		Unigene047297		Unigene012578
Unigene006965		Unigene006961		Unigene006781		Unigene045661		Unigene050061		Unigene047374		Unigene012595
Unigene006968		Unigene006962		Unigene006786		Unigene045676		Unigene050128		Unigene047423		Unigene012598
Unigene006973		Unigene006965		Unigene006805		Unigene045687		Unigene050168		Unigene047517		Unigene012602
Unigene006975		Unigene006973		Unigene006810		Unigene045708		Unigene050192		Unigene047562		Unigene012607
Unigene006983		Unigene006980		Unigene006811		Unigene045723		Unigene050208		Unigene047563		Unigene012609
Unigene006985		Unigene006985		Unigene006813		Unigene045747		Unigene050251		Unigene047575		Unigene012618
Unigene006987		Unigene006987		Unigene006814		Unigene045748		Unigene050269		Unigene047595		Unigene012643
Unigene006989		Unigene006989		Unigene006817		Unigene045750		Unigene050276		Unigene047597		Unigene012645
Unigene006993		Unigene007000		Unigene006819		Unigene045808		Unigene050368		Unigene047612		Unigene012651
Unigene007001		Unigene007001		Unigene006831		Unigene045859		Unigene050373		Unigene047663		Unigene012654
Unigene007004		Unigene007004		Unigene006840		Unigene045864		Unigene050374		Unigene047699		Unigene012661
Unigene007006		Unigene007006		Unigene006842		Unigene045894		Unigene050384		Unigene047719		Unigene012672
Unigene007014		Unigene007014		Unigene006843		Unigene045896		Unigene050385		Unigene047730		Unigene012673
Unigene007016		Unigene007028		Unigene006845		Unigene045920		Unigene050411		Unigene047738		Unigene012676
Unigene007028		Unigene007035		Unigene006847		Unigene045929		Unigene050445		Unigene047745		Unigene012677
Unigene007034		Unigene007037		Unigene006848		Unigene045977		Unigene050508		Unigene047770		Unigene012686
Unigene007035		Unigene007042		Unigene006858		Unigene045982		Unigene050548		Unigene047771		Unigene012698
Unigene007036		Unigene007047		Unigene006870		Unigene046009		Unigene050561		Unigene047819		Unigene012706
Unigene007037		Unigene007048		Unigene006879		Unigene046024		Unigene050613		Unigene047849		Unigene012720
Unigene007042		Unigene007049		Unigene006881		Unigene046076		Unigene050671		Unigene047929		Unigene012744
Unigene007044		Unigene007052		Unigene006884		Unigene046082		Unigene050672		Unigene047939		Unigene012751
Unigene007048		Unigene007062		Unigene006890		Unigene046123		Unigene050751		Unigene047943		Unigene012755
Unigene007049		Unigene007069		Unigene006898		Unigene046157		Unigene050780		Unigene047950		Unigene012774
Unigene007051		Unigene007076		Unigene006902		Unigene046163		Unigene050939		Unigene048019		Unigene012804
Unigene007052		Unigene007079		Unigene006908		Unigene046164		Unigene050940		Unigene048050		Unigene012808
Unigene007062		Unigene007081		Unigene006909		Unigene046194		Unigene050987		Unigene048071		Unigene012809
Unigene007068		Unigene007086		Unigene006910		Unigene046300		Unigene051048		Unigene048112		Unigene012810
Unigene007069		Unigene007088		Unigene006911		Unigene046302		Unigene051166		Unigene048186		Unigene012812
Unigene007071		Unigene007090		Unigene006919		Unigene046305		Unigene051178		Unigene048213		Unigene012814
Unigene007075		Unigene007093		Unigene006929		Unigene046306		Unigene051191		Unigene048294		Unigene012815
Unigene007076		Unigene007094		Unigene006930		Unigene046310		Unigene051376		Unigene048316		Unigene012816
Unigene007077		Unigene007099		Unigene006931		Unigene046349		Unigene051390		Unigene048341		Unigene012824
Unigene007079		Unigene007100		Unigene006932		Unigene046370		Unigene051417		Unigene048345		Unigene012826
Unigene007081		Unigene007107		Unigene006937		Unigene046529		Unigene051492		Unigene048373		Unigene012839
Unigene007086		Unigene007109		Unigene006939		Unigene046577		Unigene051538		Unigene048375		Unigene012840
Unigene007088		Unigene007117		Unigene006950		Unigene046590		Unigene051541		Unigene048387		Unigene012843
Unigene007090		Unigene007131		Unigene006953		Unigene046616		Unigene051554		Unigene048403		Unigene012849
Unigene007094		Unigene007138		Unigene006954		Unigene046619		Unigene051595		Unigene048450		Unigene012859
Unigene007099		Unigene007139		Unigene006955		Unigene046630		Unigene051600		Unigene048473		Unigene012869
Unigene007107		Unigene007142		Unigene006956		Unigene046643		Unigene051629		Unigene048528		Unigene012881
Unigene007109		Unigene007144		Unigene006962		Unigene046719		Unigene051676		Unigene048549		Unigene012887
Unigene007111		Unigene007148		Unigene006968		Unigene046737		Unigene051682		Unigene048650		Unigene012890
Unigene007127		Unigene007149		Unigene006973		Unigene046747		Unigene051696		Unigene048676		Unigene012899
Unigene007131		Unigene007152		Unigene006976		Unigene046776		Unigene051705		Unigene048699		Unigene012904
Unigene007135		Unigene007156		Unigene006979		Unigene046811		Unigene051782		Unigene048700		Unigene012910
Unigene007136		Unigene007165		Unigene006983		Unigene046857		Unigene051794		Unigene048735		Unigene012933
Unigene007138		Unigene007172		Unigene006985		Unigene046858		Unigene051881		Unigene048747		Unigene012942
Unigene007139		Unigene007173		Unigene006987		Unigene046860		Unigene051882		Unigene048748		Unigene012943
Unigene007142		Unigene007177		Unigene006989		Unigene046865		Unigene051883		Unigene048779		Unigene012961
Unigene007148		Unigene007179		Unigene006992		Unigene046866		Unigene051886		Unigene048797		Unigene012966
Unigene007151		Unigene007180		Unigene006998		Unigene046867		Unigene051896		Unigene048801		Unigene012979
Unigene007152		Unigene007185		Unigene007001		Unigene046924		Unigene051902		Unigene048831		Unigene012985
Unigene007163		Unigene007201		Unigene007004		Unigene046928		Unigene051935		Unigene048842		Unigene012989
Unigene007165		Unigene007203		Unigene007016		Unigene047010		Unigene051996		Unigene048874		Unigene012992
Unigene007172		Unigene007204		Unigene007019		Unigene047016		Unigene052013		Unigene048897		Unigene012993
Unigene007173		Unigene007207		Unigene007028		Unigene047018		Unigene052014		Unigene048937		Unigene012999
Unigene007177		Unigene007211		Unigene007034		Unigene047026		Unigene052015		Unigene048969		Unigene013006
Unigene007180		Unigene007212		Unigene007037		Unigene047048		Unigene052030		Unigene048980		Unigene013023
Unigene007185		Unigene007213		Unigene007042		Unigene047054		Unigene052085		Unigene049003		Unigene013034
Unigene007192		Unigene007220		Unigene007049		Unigene047067		Unigene052214		Unigene049079		Unigene013036
Unigene007198		Unigene007224		Unigene007052		Unigene047095		Unigene052259		Unigene049094		Unigene013039
Unigene007201		Unigene007242		Unigene007062		Unigene047113		Unigene052346		Unigene049183		Unigene013044
Unigene007203		Unigene007245		Unigene007068		Unigene047133		Unigene052349		Unigene049185		Unigene013046
Unigene007204		Unigene007246		Unigene007069		Unigene047139		Unigene052374		Unigene049444		Unigene013047
Unigene007207		Unigene007247		Unigene007071		Unigene047145		Unigene052377		Unigene049507		Unigene013065
Unigene007209		Unigene007249		Unigene007073		Unigene047171		Unigene052390		Unigene049560		Unigene013080
Unigene007211		Unigene007250		Unigene007075		Unigene047174		Unigene052496		Unigene049584		Unigene013103
Unigene007212		Unigene007252		Unigene007076		Unigene047185		Unigene052517		Unigene049622		Unigene013104
Unigene007213		Unigene007253		Unigene007077		Unigene047186		Unigene052560		Unigene049623		Unigene013118
Unigene007218		Unigene007257		Unigene007079		Unigene047193		Unigene052615		Unigene049634		Unigene013133
Unigene007224		Unigene007263		Unigene007086		Unigene047194		Unigene052629		Unigene049636		Unigene013134
Unigene007228		Unigene007271		Unigene007087		Unigene047272		Unigene052633		Unigene049650		Unigene013143
Unigene007237		Unigene007277		Unigene007090		Unigene047284		Unigene052638		Unigene049667		Unigene013147
Unigene007242		Unigene007278		Unigene007093		Unigene047319		Unigene052642		Unigene049696		Unigene013152
Unigene007244		Unigene007281		Unigene007094		Unigene047335		Unigene052659		Unigene049755		Unigene013154
Unigene007245		Unigene007282		Unigene007099		Unigene047385		Unigene052681		Unigene049890		Unigene013163
Unigene007246		Unigene007286		Unigene007107		Unigene047472		Unigene052685		Unigene049926		Unigene013186
Unigene007247		Unigene007287		Unigene007109		Unigene047523		Unigene052687		Unigene049933		Unigene013187
Unigene007249		Unigene007289		Unigene007127		Unigene047525		Unigene052700		Unigene049942		Unigene013200
Unigene007250		Unigene007294		Unigene007138		Unigene047609		Unigene052707		Unigene049983		Unigene013207
Unigene007251		Unigene007296		Unigene007139		Unigene047621		Unigene052759		Unigene050028		Unigene013209
Unigene007252		Unigene007297		Unigene007140		Unigene047627		Unigene052770		Unigene050105		Unigene013211
Unigene007253		Unigene007298		Unigene007142		Unigene047659		Unigene052820		Unigene050106		Unigene013212
Unigene007266		Unigene007299		Unigene007151		Unigene047698		Unigene052904		Unigene050137		Unigene013220
Unigene007267		Unigene007302		Unigene007152		Unigene047829		Unigene052918		Unigene050179		Unigene013222
Unigene007268		Unigene007303		Unigene007158		Unigene047841		Unigene052931		Unigene050180		Unigene013229
Unigene007271		Unigene007311		Unigene007165		Unigene047948		Unigene053031		Unigene050184		Unigene013234
Unigene007277		Unigene007313		Unigene007172		Unigene047951		Unigene053032		Unigene050246		Unigene013241
Unigene007278		Unigene007324		Unigene007173		Unigene048042		Unigene053041		Unigene050254		Unigene013242
Unigene007281		Unigene007326		Unigene007175		Unigene048052		Unigene053055		Unigene050255		Unigene013244
Unigene007286		Unigene007329		Unigene007177		Unigene048059		Unigene053063		Unigene050256		Unigene013278
Unigene007287		Unigene007334		Unigene007179		Unigene048170		Unigene053090		Unigene050352		Unigene013279
Unigene007288		Unigene007338		Unigene007187		Unigene048228		Unigene053181		Unigene050394		Unigene013284
Unigene007289		Unigene007339		Unigene007190		Unigene048248		Unigene053182		Unigene050444		Unigene013286
Unigene007296		Unigene007351		Unigene007201		Unigene048351		Unigene053214		Unigene050576		Unigene013288
Unigene007298		Unigene007357		Unigene007203		Unigene048354		Unigene053255		Unigene050577		Unigene013291
Unigene007299		Unigene007364		Unigene007204		Unigene048363		Unigene053303		Unigene050582		Unigene013293
Unigene007302		Unigene007373		Unigene007206		Unigene048483		Unigene053339		Unigene050589		Unigene013295
Unigene007303		Unigene007376		Unigene007209		Unigene048493		Unigene053340		Unigene050654		Unigene013296
Unigene007312		Unigene007377		Unigene007211		Unigene048557		Unigene053358		Unigene050670		Unigene013298
Unigene007313		Unigene007381		Unigene007212		Unigene048558		Unigene053444		Unigene050677		Unigene013299
Unigene007320		Unigene007388		Unigene007213		Unigene048572		Unigene053449		Unigene050701		Unigene013301
Unigene007324		Unigene007391		Unigene007220		Unigene048576		Unigene053470		Unigene050720		Unigene013304
Unigene007329		Unigene007397		Unigene007239		Unigene048577		Unigene053480		Unigene050731		Unigene013305
Unigene007330		Unigene007399		Unigene007242		Unigene048626		Unigene053485		Unigene050783		Unigene013308
Unigene007338		Unigene007403		Unigene007244		Unigene048793		Unigene053491		Unigene050861		Unigene013323
Unigene007339		Unigene007405		Unigene007245		Unigene048848		Unigene053549		Unigene050864		Unigene013327
Unigene007352		Unigene007406		Unigene007247		Unigene048885		Unigene053550		Unigene050912		Unigene013333
Unigene007357		Unigene007407		Unigene007250		Unigene048886		Unigene053569		Unigene050947		Unigene013334
Unigene007358		Unigene007416		Unigene007252		Unigene048911		Unigene053571		Unigene050959		Unigene013352
Unigene007363		Unigene007423		Unigene007253		Unigene048934		Unigene053579		Unigene051010		Unigene013354
Unigene007381		Unigene007425		Unigene007261		Unigene048945		Unigene053592		Unigene051026		Unigene013361
Unigene007382		Unigene007429		Unigene007263		Unigene048947		Unigene053596		Unigene051034		Unigene013364
Unigene007386		Unigene007436		Unigene007277		Unigene048966		Unigene053597		Unigene051056		Unigene013372
Unigene007389		Unigene007443		Unigene007282		Unigene049016		Unigene053598		Unigene051072		Unigene013376
Unigene007391		Unigene007444		Unigene007284		Unigene049074		Unigene053604		Unigene051137		Unigene013390
Unigene007397		Unigene007449		Unigene007285		Unigene049092		Unigene053605		Unigene051150		Unigene013391
Unigene007404		Unigene007450		Unigene007287		Unigene049121		Unigene053639		Unigene051165		Unigene013410
Unigene007405		Unigene007451		Unigene007288		Unigene049163		Unigene053653		Unigene051168		Unigene013413
Unigene007406		Unigene007455		Unigene007289		Unigene049170		Unigene053675		Unigene051202		Unigene013419
Unigene007407		Unigene007459		Unigene007296		Unigene049171		Unigene053787		Unigene051247		Unigene013426
Unigene007419		Unigene007461		Unigene007298		Unigene049174		Unigene053841		Unigene051273		Unigene013442
Unigene007423		Unigene007463		Unigene007299		Unigene049178		Unigene053848		Unigene051358		Unigene013455
Unigene007424		Unigene007468		Unigene007311		Unigene049414		Unigene053916		Unigene051367		Unigene013459
Unigene007429		Unigene007469		Unigene007312		Unigene049426		Unigene053939		Unigene051386		Unigene013463
Unigene007436		Unigene007480		Unigene007320		Unigene049511		Unigene053940		Unigene051389		Unigene013475
Unigene007440		Unigene007491		Unigene007324		Unigene049555		Unigene054057		Unigene051419		Unigene013480
Unigene007441		Unigene007499		Unigene007329		Unigene049563		Unigene054078		Unigene051430		Unigene013484
Unigene007443		Unigene007503		Unigene007330		Unigene049564		Unigene054081		Unigene051453		Unigene013488
Unigene007444		Unigene007505		Unigene007334		Unigene049594		Unigene054088		Unigene051467		Unigene013489
Unigene007447		Unigene007508		Unigene007337		Unigene049604		Unigene054090		Unigene051550		Unigene013490
Unigene007448		Unigene007509		Unigene007338		Unigene049658		Unigene054096		Unigene051569		Unigene013492
Unigene007449		Unigene007514		Unigene007339		Unigene049720		Unigene054099		Unigene051576		Unigene013494
Unigene007450		Unigene007522		Unigene007351		Unigene049749		Unigene054171		Unigene051605		Unigene013497
Unigene007451		Unigene007531		Unigene007358		Unigene049758		Unigene054193		Unigene051663		Unigene013504
Unigene007453		Unigene007542		Unigene007361		Unigene049759		Unigene054195		Unigene051668		Unigene013516
Unigene007454		Unigene007544		Unigene007375		Unigene049760		Unigene054243		Unigene051687		Unigene013525
Unigene007455		Unigene007551		Unigene007377		Unigene049802		Unigene054246		Unigene051698		Unigene013533
Unigene007459		Unigene007556		Unigene007379		Unigene049810		Unigene054326		Unigene051717		Unigene013537
Unigene007461		Unigene007564		Unigene007381		Unigene049826		Unigene054330		Unigene051744		Unigene013551
Unigene007463		Unigene007567		Unigene007388		Unigene049848		Unigene054345		Unigene051759		Unigene013553
Unigene007477		Unigene007571		Unigene007389		Unigene049850		Unigene054348		Unigene051807		Unigene013554
Unigene007491		Unigene007578		Unigene007391		Unigene049868		Unigene054411		Unigene051846		Unigene013558
Unigene007503		Unigene007584		Unigene007395		Unigene049908		Unigene054472		Unigene051904		Unigene013559
Unigene007507		Unigene007585		Unigene007397		Unigene050108		Unigene054477		Unigene051936		Unigene013562
Unigene007508		Unigene007586		Unigene007399		Unigene050123		Unigene054485		Unigene051967		Unigene013564
Unigene007509		Unigene007589		Unigene007402		Unigene050225		Unigene054486		Unigene051969		Unigene013573
Unigene007514		Unigene007604		Unigene007403		Unigene050235		Unigene054557		Unigene052002		Unigene013577
Unigene007515		Unigene007614		Unigene007404		Unigene050290		Unigene054566		Unigene052064		Unigene013580
Unigene007524		Unigene007620		Unigene007405		Unigene050397		Unigene054584		Unigene052096		Unigene013582
Unigene007525		Unigene007627		Unigene007406		Unigene050407		Unigene054599		Unigene052110		Unigene013587
Unigene007531		Unigene007633		Unigene007407		Unigene050426		Unigene054600		Unigene052138		Unigene013592
Unigene007542		Unigene007638		Unigene007414		Unigene050430		Unigene054651		Unigene052164		Unigene013602
Unigene007544		Unigene007643		Unigene007417		Unigene050431		Unigene054722		Unigene052167		Unigene013603
Unigene007564		Unigene007656		Unigene007419		Unigene050432		Unigene054723		Unigene052169		Unigene013604
Unigene007566		Unigene007660		Unigene007423		Unigene050466		Unigene054728		Unigene052175		Unigene013607
Unigene007568		Unigene007675		Unigene007424		Unigene050485		Unigene054749		Unigene052187		Unigene013610
Unigene007571		Unigene007677		Unigene007429		Unigene050509		Unigene054770		Unigene052212		Unigene013626
Unigene007578		Unigene007694		Unigene007436		Unigene050611		Unigene054788		Unigene052213		Unigene013630
Unigene007580		Unigene007708		Unigene007437		Unigene050697		Unigene054859		Unigene052248		Unigene013633
Unigene007584		Unigene007716		Unigene007443		Unigene050708		Unigene054878		Unigene052253		Unigene013637
Unigene007585		Unigene007719		Unigene007444		Unigene050722		Unigene054915		Unigene052335		Unigene013641
Unigene007586		Unigene007721		Unigene007449		Unigene050785		Unigene054936		Unigene052357		Unigene013646
Unigene007589		Unigene007724		Unigene007451		Unigene050799		Unigene054973		Unigene052488		Unigene013656
Unigene007592		Unigene007731		Unigene007453		Unigene050942		Unigene054974		Unigene052512		Unigene013662
Unigene007610		Unigene007738		Unigene007454		Unigene050981		Unigene054993		Unigene052513		Unigene013664
Unigene007627		Unigene007747		Unigene007455		Unigene051027		Unigene055127		Unigene052514		Unigene013666
Unigene007633		Unigene007751		Unigene007459		Unigene051036		Unigene055167		Unigene052580		Unigene013667
Unigene007638		Unigene007754		Unigene007468		Unigene051045		Unigene055228		Unigene052603		Unigene013671
Unigene007656		Unigene007763		Unigene007469		Unigene051051		Unigene055234		Unigene052628		Unigene013673
Unigene007667		Unigene007767		Unigene007475		Unigene051053		Unigene055292		Unigene052636		Unigene013676
Unigene007676		Unigene007774		Unigene007489		Unigene051097		Unigene055338		Unigene052748		Unigene013680
Unigene007677		Unigene007775		Unigene007492		Unigene051108		Unigene055403		Unigene052754		Unigene013689
Unigene007678		Unigene007782		Unigene007501		Unigene051120		Unigene055422		Unigene052810		Unigene013699
Unigene007684		Unigene007783		Unigene007505		Unigene051130		Unigene055454		Unigene052837		Unigene013703
Unigene007685		Unigene007790		Unigene007506		Unigene051227		Unigene055464		Unigene052839		Unigene013716
Unigene007694		Unigene007791		Unigene007515		Unigene051231		Unigene055530		Unigene052854		Unigene013721
Unigene007697		Unigene007792		Unigene007524		Unigene051232		Unigene055620		Unigene052861		Unigene013727
Unigene007701		Unigene007794		Unigene007525		Unigene051238		Unigene055655		Unigene052888		Unigene013729
Unigene007710		Unigene007797		Unigene007531		Unigene051299		Unigene055699		Unigene052922		Unigene013737
Unigene007711		Unigene007798		Unigene007532		Unigene051321		Unigene055795		Unigene053002		Unigene013748
Unigene007716		Unigene007799		Unigene007542		Unigene051342		Unigene055900		Unigene053015		Unigene013753
Unigene007719		Unigene007801		Unigene007544		Unigene051387		Unigene055901		Unigene053099		Unigene013755
Unigene007721		Unigene007802		Unigene007551		Unigene051399		Unigene055905		Unigene053142		Unigene013760
Unigene007730		Unigene007805		Unigene007556		Unigene051424		Unigene055908		Unigene053177		Unigene013761
Unigene007731		Unigene007812		Unigene007564		Unigene051460		Unigene055960		Unigene053213		Unigene013769
Unigene007735		Unigene007822		Unigene007567		Unigene051487		Unigene055967		Unigene053227		Unigene013776
Unigene007738		Unigene007823		Unigene007568		Unigene051490		Unigene055975		Unigene053263		Unigene013784
Unigene007746		Unigene007834		Unigene007571		Unigene051523		Unigene056038		Unigene053296		Unigene013785
Unigene007747		Unigene007842		Unigene007572		Unigene051535		Unigene056063		Unigene053329		Unigene013787
Unigene007751		Unigene007843		Unigene007577		Unigene051562		Unigene056115		Unigene053342		Unigene013788
Unigene007763		Unigene007845		Unigene007580		Unigene051567		Unigene056167		Unigene053347		Unigene013798
Unigene007767		Unigene007847		Unigene007583		Unigene051573		Unigene056202		Unigene053349		Unigene013803
Unigene007770		Unigene007850		Unigene007584		Unigene051575		Unigene056203		Unigene053375		Unigene013805
Unigene007772		Unigene007854		Unigene007585		Unigene051594		Unigene056311		Unigene053382		Unigene013811
Unigene007774		Unigene007860		Unigene007586		Unigene051623		Unigene056333		Unigene053386		Unigene013812
Unigene007782		Unigene007862		Unigene007588		Unigene051641		Unigene056345		Unigene053425		Unigene013818
Unigene007790		Unigene007868		Unigene007589		Unigene051654		Unigene056346		Unigene053427		Unigene013824
Unigene007791		Unigene007872		Unigene007590		Unigene051667		Unigene056360		Unigene053429		Unigene013825
Unigene007794		Unigene007875		Unigene007604		Unigene051756		Unigene056373		Unigene053436		Unigene013829
Unigene007797		Unigene007878		Unigene007613		Unigene051760		Unigene056419		Unigene053440		Unigene013830
Unigene007799		Unigene007882		Unigene007614		Unigene051761		Unigene056459		Unigene053457		Unigene013831
Unigene007801		Unigene007884		Unigene007615		Unigene051762		Unigene056498		Unigene053474		Unigene013837
Unigene007802		Unigene007892		Unigene007627		Unigene051763		Unigene056501		Unigene053475		Unigene013841
Unigene007812		Unigene007897		Unigene007628		Unigene051764		Unigene056504		Unigene053476		Unigene013843
Unigene007822		Unigene007899		Unigene007633		Unigene051765		Unigene056505		Unigene053493		Unigene013844
Unigene007823		Unigene007900		Unigene007638		Unigene051809		Unigene056506		Unigene053583		Unigene013846
Unigene007836		Unigene007903		Unigene007656		Unigene051825		Unigene056605		Unigene053584		Unigene013847
Unigene007843		Unigene007904		Unigene007670		Unigene051834		Unigene056654		Unigene053588		Unigene013852
Unigene007845		Unigene007911		Unigene007677		Unigene051858		Unigene056659		Unigene053607		Unigene013857
Unigene007847		Unigene007913		Unigene007682		Unigene051899		Unigene056662		Unigene053620		Unigene013865
Unigene007850		Unigene007927		Unigene007684		Unigene051920		Unigene056668		Unigene053628		Unigene013870
Unigene007854		Unigene007928		Unigene007695		Unigene051921		Unigene056706		Unigene053635		Unigene013871
Unigene007856		Unigene007934		Unigene007704		Unigene051937		Unigene056718		Unigene053652		Unigene013874
Unigene007858		Unigene007935		Unigene007708		Unigene051974		Unigene056735		Unigene053670		Unigene013880
Unigene007859		Unigene007939		Unigene007710		Unigene051975		Unigene056741		Unigene053714		Unigene013883
Unigene007860		Unigene007940		Unigene007716		Unigene051976		Unigene056745		Unigene053715		Unigene013884
Unigene007862		Unigene007942		Unigene007717		Unigene052083		Unigene056769		Unigene053742		Unigene013889
Unigene007870		Unigene007945		Unigene007719		Unigene052132		Unigene056787		Unigene053783		Unigene013903
Unigene007875		Unigene007947		Unigene007721		Unigene052148		Unigene056824		Unigene053784		Unigene013906
Unigene007878		Unigene007959		Unigene007724		Unigene052163		Unigene056923		Unigene053804		Unigene013908
Unigene007884		Unigene007962		Unigene007726		Unigene052279		Unigene056945		Unigene053877		Unigene013920
Unigene007889		Unigene007972		Unigene007730		Unigene052326		Unigene056951		Unigene053913		Unigene013930
Unigene007893		Unigene007978		Unigene007731		Unigene052334		Unigene057102		Unigene053920		Unigene013941
Unigene007897		Unigene007985		Unigene007735		Unigene052389		Unigene057103		Unigene054008		Unigene013942
Unigene007899		Unigene007987		Unigene007738		Unigene052437		Unigene057105		Unigene054040		Unigene013945
Unigene007900		Unigene008000		Unigene007741		Unigene052474		Unigene057106		Unigene054066		Unigene013949
Unigene007901		Unigene008004		Unigene007742		Unigene052528		Unigene057152		Unigene054100		Unigene013954
Unigene007903		Unigene008008		Unigene007747		Unigene052556		Unigene057153		Unigene054151		Unigene013955
Unigene007904		Unigene008010		Unigene007751		Unigene052557		Unigene057154		Unigene054155		Unigene013957
Unigene007911		Unigene008015		Unigene007768		Unigene052625		Unigene057155		Unigene054286		Unigene013964
Unigene007927		Unigene008016		Unigene007770		Unigene052645		Unigene057167		Unigene054302		Unigene013965
Unigene007928		Unigene008017		Unigene007776		Unigene052680		Unigene057248		Unigene054311		Unigene013988
Unigene007934		Unigene008019		Unigene007781		Unigene052699		Unigene057249		Unigene054323		Unigene013989
Unigene007935		Unigene008020		Unigene007782		Unigene052745		Unigene057274		Unigene054325		Unigene013990
Unigene007939		Unigene008023		Unigene007783		Unigene052753		Unigene057286		Unigene054350		Unigene013998
Unigene007940		Unigene008024		Unigene007787		Unigene052756		Unigene057369		Unigene054357		Unigene014007
Unigene007942		Unigene008025		Unigene007790		Unigene052757		Unigene057413		Unigene054403		Unigene014016
Unigene007947		Unigene008034		Unigene007791		Unigene052768		Unigene057445		Unigene054422		Unigene014026
Unigene007957		Unigene008042		Unigene007792		Unigene052769		Unigene057447		Unigene054458		Unigene014029
Unigene007972		Unigene008043		Unigene007794		Unigene052783		Unigene057493		Unigene054484		Unigene014057
Unigene007984		Unigene008051		Unigene007795		Unigene052805		Unigene057506		Unigene054575		Unigene014067
Unigene007987		Unigene008056		Unigene007797		Unigene052812		Unigene057532		Unigene054593		Unigene014072
Unigene008000		Unigene008060		Unigene007799		Unigene052813		Unigene057540		Unigene054611		Unigene014081
Unigene008004		Unigene008069		Unigene007801		Unigene052815		Unigene057552		Unigene054612		Unigene014092
Unigene008008		Unigene008071		Unigene007802		Unigene052874		Unigene057566		Unigene054647		Unigene014095
Unigene008010		Unigene008076		Unigene007805		Unigene052877		Unigene057572		Unigene054671		Unigene014104
Unigene008015		Unigene008077		Unigene007812		Unigene052938		Unigene057606		Unigene054682		Unigene014106
Unigene008016		Unigene008080		Unigene007817		Unigene053011		Unigene057646		Unigene054701		Unigene014111
Unigene008017		Unigene008083		Unigene007822		Unigene053143		Unigene057688		Unigene054741		Unigene014116
Unigene008019		Unigene008091		Unigene007823		Unigene053155		Unigene057689		Unigene054742		Unigene014137
Unigene008020		Unigene008092		Unigene007831		Unigene053156		Unigene057765		Unigene054745		Unigene014169
Unigene008024		Unigene008093		Unigene007836		Unigene053275		Unigene057776		Unigene054747		Unigene014186
Unigene008031		Unigene008099		Unigene007843		Unigene053276		Unigene057817		Unigene054805		Unigene014188
Unigene008034		Unigene008103		Unigene007850		Unigene053308		Unigene057818		Unigene054863		Unigene014193
Unigene008035		Unigene008110		Unigene007854		Unigene053309		Unigene057822		Unigene054865		Unigene014194
Unigene008042		Unigene008118		Unigene007856		Unigene053335		Unigene057847		Unigene054872		Unigene014195
Unigene008043		Unigene008127		Unigene007858		Unigene053374		Unigene057906		Unigene054901		Unigene014196
Unigene008051		Unigene008144		Unigene007859		Unigene053419		Unigene057927		Unigene054948		Unigene014202
Unigene008056		Unigene008146		Unigene007862		Unigene053448		Unigene057942		Unigene054963		Unigene014204
Unigene008057		Unigene008147		Unigene007868		Unigene053452		Unigene057997		Unigene054965		Unigene014211
Unigene008059		Unigene008151		Unigene007870		Unigene053484		Unigene058047		Unigene054969		Unigene014216
Unigene008069		Unigene008158		Unigene007871		Unigene053488		Unigene058138		Unigene054972		Unigene014217
Unigene008076		Unigene008164		Unigene007872		Unigene053546		Unigene058153		Unigene054978		Unigene014223
Unigene008080		Unigene008168		Unigene007873		Unigene053591		Unigene058220		Unigene055058		Unigene014228
Unigene008085		Unigene008169		Unigene007875		Unigene053636		Unigene058241		Unigene055161		Unigene014232
Unigene008092		Unigene008171		Unigene007878		Unigene053650		Unigene058257		Unigene055233		Unigene014240
Unigene008093		Unigene008172		Unigene007882		Unigene053659		Unigene058269		Unigene055278		Unigene014241
Unigene008103		Unigene008174		Unigene007890		Unigene053685		Unigene058297		Unigene055280		Unigene014243
Unigene008104		Unigene008180		Unigene007892		Unigene053746		Unigene058308		Unigene055341		Unigene014246
Unigene008110		Unigene008189		Unigene007893		Unigene053768		Unigene058335		Unigene055344		Unigene014257
Unigene008118		Unigene008196		Unigene007897		Unigene053820		Unigene058442		Unigene055346		Unigene014258
Unigene008124		Unigene008197		Unigene007899		Unigene053843		Unigene058501		Unigene055350		Unigene014262
Unigene008127		Unigene008198		Unigene007900		Unigene053846		Unigene058502		Unigene055357		Unigene014263
Unigene008137		Unigene008200		Unigene007901		Unigene053847		Unigene058564		Unigene055475		Unigene014273
Unigene008146		Unigene008202		Unigene007903		Unigene053884		Unigene058710		Unigene055516		Unigene014283
Unigene008147		Unigene008203		Unigene007904		Unigene053892		Unigene058712		Unigene055590		Unigene014288
Unigene008156		Unigene008206		Unigene007906		Unigene054029		Unigene058750		Unigene055617		Unigene014290
Unigene008164		Unigene008209		Unigene007907		Unigene054039		Unigene058862		Unigene055660		Unigene014305
Unigene008167		Unigene008212		Unigene007911		Unigene054048		Unigene058863		Unigene055696		Unigene014317
Unigene008169		Unigene008221		Unigene007913		Unigene054106		Unigene058890		Unigene055739		Unigene014318
Unigene008171		Unigene008223		Unigene007920		Unigene054148		Unigene058898		Unigene055744		Unigene014336
Unigene008172		Unigene008224		Unigene007928		Unigene054149		Unigene058907		Unigene055754		Unigene014337
Unigene008175		Unigene008231		Unigene007935		Unigene054189		Unigene059043		Unigene055806		Unigene014338
Unigene008177		Unigene008233		Unigene007939		Unigene054237		Unigene059105		Unigene055834		Unigene014340
Unigene008180		Unigene008236		Unigene007940		Unigene054261		Unigene059170		Unigene055838		Unigene014349
Unigene008184		Unigene008238		Unigene007942		Unigene054288		Unigene059242		Unigene055858		Unigene014351
Unigene008193		Unigene008240		Unigene007945		Unigene054315		Unigene059260		Unigene055897		Unigene014355
Unigene008196		Unigene008249		Unigene007947		Unigene054356		Unigene059314		Unigene055921		Unigene014356
Unigene008197		Unigene008250		Unigene007959		Unigene054426		Unigene059348		Unigene055966		Unigene014358
Unigene008200		Unigene008255		Unigene007962		Unigene054496		Unigene059353		Unigene056028		Unigene014374
Unigene008203		Unigene008260		Unigene007970		Unigene054554		Unigene059354		Unigene056030		Unigene014377
Unigene008206		Unigene008267		Unigene007972		Unigene054558		Unigene059396		Unigene056033		Unigene014378
Unigene008209		Unigene008272		Unigene007978		Unigene054603		Unigene059423		Unigene056036		Unigene014390
Unigene008213		Unigene008278		Unigene007984		Unigene054653		Unigene059424		Unigene056067		Unigene014398
Unigene008216		Unigene008280		Unigene007987		Unigene054655		Unigene059426		Unigene056092		Unigene014406
Unigene008221		Unigene008281		Unigene007988		Unigene054668		Unigene059487		Unigene056093		Unigene014413
Unigene008224		Unigene008282		Unigene007989		Unigene054679		Unigene059547		Unigene056121		Unigene014414
Unigene008233		Unigene008288		Unigene008000		Unigene054748		Unigene059589		Unigene056236		Unigene014417
Unigene008235		Unigene008289		Unigene008004		Unigene054814		Unigene059592		Unigene056239		Unigene014421
Unigene008236		Unigene008292		Unigene008008		Unigene054854		Unigene059664		Unigene056272		Unigene014423
Unigene008240		Unigene008298		Unigene008009		Unigene054925		Unigene059696		Unigene056348		Unigene014426
Unigene008249		Unigene008301		Unigene008010		Unigene054964		Unigene059697		Unigene056353		Unigene014430
Unigene008260		Unigene008302		Unigene008015		Unigene055043		Unigene059709		Unigene056368		Unigene014436
Unigene008263		Unigene008303		Unigene008016		Unigene055046		Unigene059756		Unigene056378		Unigene014450
Unigene008267		Unigene008304		Unigene008017		Unigene055059		Unigene059782		Unigene056392		Unigene014454
Unigene008269		Unigene008309		Unigene008019		Unigene055098		Unigene059909		Unigene056452		Unigene014461
Unigene008278		Unigene008310		Unigene008020		Unigene055144		Unigene059915		Unigene056466		Unigene014462
Unigene008280		Unigene008317		Unigene008021		Unigene055166		Unigene059917		Unigene056491		Unigene014465
Unigene008281		Unigene008318		Unigene008022		Unigene055189		Unigene059940		Unigene056574		Unigene014467
Unigene008282		Unigene008321		Unigene008023		Unigene055259		Unigene059941		Unigene056626		Unigene014474
[truncated: 52,320 more rows]

## Sheet: Swiss-Prot_Annotation
Unigene_ID	Database_ID	E_value	Identity	Score	Annotation
Unigene000006	Q9S814|EIN2_ARATH	9.4e-14	32/58(55.17)	74	Ethylene-insensitive protein 2 OS=Arabidopsis thaliana OX=3702 GN=EIN2 PE=1 SV=1
Unigene000009	Q9LQ02|NRPD1_ARATH	5.2e-31	60/101(59.41)	132	DNA-directed RNA polymerase IV subunit 1 OS=Arabidopsis thaliana OX=3702 GN=NRPD1 PE=1 SV=1
Unigene000063	Q9FG37|GACP3_ARATH	1e-77	147/168(87.50)	288	Gamma-tubulin complex component 3 OS=Arabidopsis thaliana OX=3702 GN=GCP3 PE=1 SV=1
Unigene000123	Q7DM58|AB4C_ARATH	1.6e-18	60/132(45.45)	91	ABC transporter C family member 4 OS=Arabidopsis thaliana OX=3702 GN=ABCC4 PE=1 SV=2
Unigene000143	Q0WV90|TPR1_ARATH	1.8e-25	55/80(68.75)	114	Topless-related protein 1 OS=Arabidopsis thaliana OX=3702 GN=TPR1 PE=1 SV=3
Unigene000150	Q9ZT94|POLR2_ARATH	2.2e-18	44/93(47.31)	90	Retrovirus-related Pol polyprotein from transposon RE2 OS=Arabidopsis thaliana OX=3702 GN=RE2 PE=4 SV=1
Unigene000158	Q0WPZ6|PP158_ARATH	5.7e-21	57/129(44.19)	99	Pentatricopeptide repeat-containing protein At2g17140 OS=Arabidopsis thaliana OX=3702 GN=At2g17140 PE=2 SV=1
Unigene000192	Q9SZD5|LRK59_ARATH	2.5e-17	47/89(52.81)	87	L-type lectin-domain containing receptor kinase V.9 OS=Arabidopsis thaliana OX=3702 GN=LECRK59 PE=2 SV=1
Unigene000212	Q9FHH5|GDU3_ARATH	2.8e-07	31/62(50.00)	53	Protein GLUTAMINE DUMPER 3 OS=Arabidopsis thaliana OX=3702 GN=GDU3 PE=2 SV=1
Unigene000217	P92980|APR3_ARATH	1.9e-57	108/119(90.76)	220	5'-adenylylsulfate reductase 3, chloroplastic OS=Arabidopsis thaliana OX=3702 GN=APR3 PE=2 SV=2
Unigene000279	A5HEI1|SCC2_ARATH	3.3e-29	65/81(80.25)	125	Sister chromatid cohesion protein SCC2 OS=Arabidopsis thaliana OX=3702 GN=SCC2 PE=1 SV=1
Unigene000322	Q9SS80|OPS_ARATH	1.9e-30	68/96(70.83)	131	Protein OCTOPUS OS=Arabidopsis thaliana OX=3702 GN=OPS PE=1 SV=1
Unigene000331	P0C2F6|RNHX1_ARATH	4.9e-19	64/232(27.59)	94	Putative ribonuclease H protein At1g65750 OS=Arabidopsis thaliana OX=3702 GN=At1g65750 PE=3 SV=1
Unigene000333	Q9FIT7|PP442_ARATH	7e-07	27/63(42.86)	53	Pentatricopeptide repeat-containing protein At5g61990, mitochondrial OS=Arabidopsis thaliana OX=3702 GN=At5g61990 PE=2 SV=1
Unigene000408	Q8L8A7|GRF4_ARATH	3.7e-21	112/243(46.09)	100	Growth-regulating factor 4 OS=Arabidopsis thaliana OX=3702 GN=GRF4 PE=1 SV=1
Unigene000442	O23304|BLUS1_ARATH	1.9e-08	26/61(42.62)	57	Serine/threonine-protein kinase BLUS1 OS=Arabidopsis thaliana OX=3702 GN=BLUS1 PE=1 SV=1
Unigene000443	P10978|POLX_TOBAC	2.1e-10	28/60(46.67)	64	Retrovirus-related Pol polyprotein from transposon TNT 1-94 OS=Nicotiana tabacum OX=4097 PE=2 SV=1
Unigene000487	Q93YN1|CRPK1_ARATH	6.7e-29	61/178(34.27)	126	Cold-responsive protein kinase 1 OS=Arabidopsis thaliana OX=3702 GN=CRPK1 PE=1 SV=1
Unigene000538	Q9C8E7|GLR33_ARATH	2.1e-24	51/68(75.00)	109	Glutamate receptor 3.3 OS=Arabidopsis thaliana OX=3702 GN=GLR3.3 PE=2 SV=1
Unigene000551	Q0JKM9|MAN1_ORYSJ	1.7e-25	49/63(77.78)	114	Mannan endo-1,4-beta-mannosidase 1 OS=Oryza sativa subsp. japonica OX=39947 GN=MAN1 PE=2 SV=2
Unigene000553	Q9UR07|TF211_SCHPO	7.9e-07	33/95(34.74)	52	Transposon Tf2-11 polyprotein OS=Schizosaccharomyces pombe (strain 972 / ATCC 24843) OX=284812 GN=Tf2-11 PE=3 SV=1
Unigene000602	Q9SCU1|PATL6_ARATH	5.9e-22	50/72(69.44)	101	Patellin-6 OS=Arabidopsis thaliana OX=3702 GN=PATL6 PE=2 SV=1
Unigene000653	Q9MAH1|TTL1_ARATH	8.7e-41	86/193(44.56)	165	TPR repeat-containing thioredoxin TTL1 OS=Arabidopsis thaliana OX=3702 GN=TTL1 PE=1 SV=1
Unigene000659	F4JT78|RPP2A_ARATH	1.2e-08	33/87(37.93)	57	Disease resistance protein RPP2A OS=Arabidopsis thaliana OX=3702 GN=RPP2A PE=2 SV=1
Unigene000664	O65399|E131_ARATH	7.2e-22	43/74(58.11)	101	Glucan endo-1,3-beta-glucosidase 1 OS=Arabidopsis thaliana OX=3702 GN=At1g11820 PE=2 SV=3
Unigene000697	Q9SIT7|PP151_ARATH	4.4e-34	65/135(48.15)	143	Pentatricopeptide repeat-containing protein At2g13600 OS=Arabidopsis thaliana OX=3702 GN=PCMP-E76 PE=3 SV=1
Unigene000731	A7P756|CSPLD_VITVI	1.7e-48	106/141(75.18)	191	CASP-like protein 3A1 OS=Vitis vinifera OX=29760 GN=VIT_09s0002g03780 PE=2 SV=1
Unigene000732	Q8GW43|BIOF_ARATH	2.3e-40	82/131(62.60)	163	8-amino-7-oxononanoate synthase OS=Arabidopsis thaliana OX=3702 GN=BIOF PE=1 SV=2
Unigene000749	Q8W3M4|Y4744_ARATH	1.9e-07	29/77(37.66)	53	Uncharacterized protein At4g06744 OS=Arabidopsis thaliana OX=3702 GN=At4g06744 PE=2 SV=1
Unigene000832	Q2PCF1|PDR2_NICPL	2.1e-23	48/65(73.85)	107	Pleiotropic drug resistance protein 2 OS=Nicotiana plumbaginifolia OX=4092 GN=PDR2 PE=2 SV=1
Unigene000854	Q947D2|PRAF1_ARATH	1.2e-12	61/173(35.26)	72	PH, RCC1 and FYVE domains-containing protein 1 OS=Arabidopsis thaliana OX=3702 GN=PRAF1 PE=1 SV=1
Unigene000871	Q6NMR9|GDL84_ARATH	3.7e-20	44/56(78.57)	95	GDSL esterase/lipase At5g45920 OS=Arabidopsis thaliana OX=3702 GN=At5g45920 PE=2 SV=1
Unigene000873	Q9LNG5|PPP7L_ARATH	1.8e-07	43/130(33.08)	54	Serine/threonine-protein phosphatase 7 long form homolog OS=Arabidopsis thaliana OX=3702 GN=MAIL3 PE=2 SV=1
Unigene000893	Q6TPK4|CYT1_ACTDE	2.6e-27	65/110(59.09)	120	Cysteine proteinase inhibitor 1 OS=Actinidia deliciosa OX=3627 PE=1 SV=1
Unigene000932	F4KBW6|NU205_ARATH	7.6e-57	111/145(76.55)	218	Nuclear pore complex protein NUP205 OS=Arabidopsis thaliana OX=3702 GN=NUP205 PE=1 SV=1
Unigene000954	Q9SZL8|FRS5_ARATH	4.5e-10	33/75(44.00)	62	Protein FAR1-RELATED SEQUENCE 5 OS=Arabidopsis thaliana OX=3702 GN=FRS5 PE=1 SV=1
Unigene000998	Q9M310|FBK77_ARATH	4.4e-39	81/126(64.29)	160	F-box/kelch-repeat protein At3g61590 OS=Arabidopsis thaliana OX=3702 GN=At3g61590 PE=1 SV=1
Unigene001018	Q9MA85|PP215_ARATH	1.2e-14	39/70(55.71)	77	Pentatricopeptide repeat-containing protein At3g05340 OS=Arabidopsis thaliana OX=3702 GN=PCMP-E83 PE=2 SV=2
Unigene001103	Q9FKA9|LATE_ARATH	1.4e-14	43/79(54.43)	79	Protein LATE FLOWERING OS=Arabidopsis thaliana OX=3702 GN=LATE PE=2 SV=1
Unigene001106	Q8GUM0|OFT11_ARATH	8.1e-42	77/110(70.00)	168	O-fucosyltransferase 11 OS=Arabidopsis thaliana OX=3702 GN=OFUT11 PE=2 SV=1
Unigene001174	Q9FKE9|RHD32_ARATH	7.2e-08	24/44(54.55)	56	Protein ROOT HAIR DEFECTIVE 3 homolog 2 OS=Arabidopsis thaliana OX=3702 GN=At5g45160 PE=2 SV=1
Unigene001185	Q9C9H6|RLP11_ARATH	7.3e-08	23/37(62.16)	55	Receptor-like protein 11 OS=Arabidopsis thaliana OX=3702 GN=RLP11 PE=3 SV=1
Unigene001279	Q9SY95|Y1155_ARATH	2.5e-32	70/133(52.63)	137	G-type lectin S-receptor-like serine/threonine-protein kinase At1g61550 OS=Arabidopsis thaliana OX=3702 GN=At1g61550 PE=2 SV=1
Unigene001300	Q9ZR08|Y4230_ARATH	4.3e-06	25/43(58.14)	49	G-type lectin S-receptor-like serine/threonine-protein kinase At4g03230 OS=Arabidopsis thaliana OX=3702 GN=At4g03230 PE=3 SV=3
Unigene001341	Q9FIZ7|OPLA_ARATH	3.1e-95	170/209(81.34)	346	5-oxoprolinase OS=Arabidopsis thaliana OX=3702 GN=OXP1 PE=1 SV=1
Unigene001347	Q949U4|OFT16_ARATH	4.4e-33	72/125(57.60)	139	O-fucosyltransferase 16 OS=Arabidopsis thaliana OX=3702 GN=OFUT16 PE=2 SV=1
Unigene001357	Q500U8|TKPR1_ARATH	2.8e-15	34/43(79.07)	79	Tetraketide alpha-pyrone reductase 1 OS=Arabidopsis thaliana OX=3702 GN=TKPR1 PE=1 SV=1
Unigene001388	P42762|CLPD_ARATH	1.1e-43	91/106(85.85)	174	Chaperone protein ClpD, chloroplastic OS=Arabidopsis thaliana OX=3702 GN=CLPD PE=1 SV=1
Unigene001394	P0C8Q2|PP323_ARATH	4.2e-57	103/154(66.88)	219	Pentatricopeptide repeat-containing protein At4g19191, mitochondrial OS=Arabidopsis thaliana OX=3702 GN=PCMP-E1 PE=2 SV=1
Unigene001427	P08770|TRA1_MAIZE	7.8e-18	51/162(31.48)	89	Putative AC transposase OS=Zea mays OX=4577 PE=2 SV=2
Unigene001527	P56330|SUI1_MAIZE	7.1e-15	37/38(97.37)	78	Protein translation factor SUI1 homolog OS=Zea mays OX=4577 GN=TIF PE=3 SV=1
Unigene001536	O04086|Y1105_ARATH	9.8e-15	35/45(77.78)	78	Probable receptor-like protein kinase At1g11050 OS=Arabidopsis thaliana OX=3702 GN=At1g11050 PE=2 SV=1
Unigene001548	Q9SXY1|FAS2_ARATH	4.6e-22	41/56(73.21)	102	Chromatin assembly factor 1 subunit FAS2 OS=Arabidopsis thaliana OX=3702 GN=FAS2 PE=1 SV=1
Unigene001629	Q6R0G4|RVE4_ARATH	1.6e-11	29/38(76.32)	67	Protein REVEILLE 4 OS=Arabidopsis thaliana OX=3702 GN=RVE4 PE=1 SV=1
Unigene001693	Q6ES52|TDX_ORYSJ	4.2e-08	32/57(56.14)	56	TPR repeat-containing thioredoxin TDX OS=Oryza sativa subsp. japonica OX=39947 GN=Os09g0401200 PE=2 SV=1
Unigene001755	Q9LIC2|TMN7_ARATH	1.5e-16	38/48(79.17)	84	Transmembrane 9 superfamily member 7 OS=Arabidopsis thaliana OX=3702 GN=TMN7 PE=2 SV=1
Unigene001778	Q700C2|SPL16_ARATH	1.1e-43	90/148(60.81)	174	Squamosa promoter-binding-like protein 16 OS=Arabidopsis thaliana OX=3702 GN=SPL16 PE=2 SV=2
Unigene001779	Q700C2|SPL16_ARATH	7.7e-39	82/146(56.16)	158	Squamosa promoter-binding-like protein 16 OS=Arabidopsis thaliana OX=3702 GN=SPL16 PE=2 SV=2
Unigene001823	O64470|SHT_ARATH	6.2e-17	38/77(49.35)	85	Spermidine hydroxycinnamoyl transferase OS=Arabidopsis thaliana OX=3702 GN=SHT PE=1 SV=1
Unigene001854	O64636|C76C1_ARATH	2.8e-74	143/299(47.83)	277	Cytochrome P450 76C1 OS=Arabidopsis thaliana OX=3702 GN=CYP76C1 PE=2 SV=1
Unigene001913	Q9STE7|R13L3_ARATH	1.8e-14	42/109(38.53)	78	Putative disease resistance RPP13-like protein 3 OS=Arabidopsis thaliana OX=3702 GN=RPP13L3 PE=3 SV=1
Unigene002007	Q9M3G7|ATM_ARATH	4.7e-44	80/133(60.15)	176	Serine/threonine-protein kinase ATM OS=Arabidopsis thaliana OX=3702 GN=ATM PE=1 SV=1
Unigene002044	Q9FRK5|Y1514_ARATH	4e-32	69/102(67.65)	136	Uncharacterized membrane protein At1g75140 OS=Arabidopsis thaliana OX=3702 GN=At1g75140 PE=1 SV=3
Unigene002102	Q9T0G2|CYC2_ARATH	4.6e-17	36/40(90.00)	85	Cytochrome c-2 OS=Arabidopsis thaliana OX=3702 GN=CYTC-2 PE=1 SV=1
Unigene002103	Q9T0G2|CYC2_ARATH	1e-16	35/40(87.50)	84	Cytochrome c-2 OS=Arabidopsis thaliana OX=3702 GN=CYTC-2 PE=1 SV=1
Unigene002140	Q9S9N4|MRS21_ARATH	7.3e-43	101/147(68.71)	172	Magnesium transporter MRS2-1 OS=Arabidopsis thaliana OX=3702 GN=MRS2-1 PE=2 SV=1
Unigene002162	Q9ZZT8|CYB_PEA	1.1e-09	27/36(75.00)	61	Cytochrome b OS=Pisum sativum OX=3888 GN=MT-CYB PE=3 SV=1
Unigene002166	P0C8S1|RP8L2_ARATH	1.2e-08	26/62(41.94)	57	Probable disease resistance RPP8-like protein 2 OS=Arabidopsis thaliana OX=3702 GN=RPP8L2 PE=3 SV=1
Unigene002198	Q6VAF5|TBB7_GOSHI	1.1e-72	133/139(95.68)	271	Tubulin beta-7 chain OS=Gossypium hirsutum OX=3635 PE=2 SV=1
Unigene002225	E2JFG1|POPA_AMABI	6.6e-11	43/123(34.96)	65	Prolyl oligopeptidase A OS=Amanita bisporigera OX=87325 GN=POPA PE=2 SV=1
Unigene002239	Q9FZ45|Y1686_ARATH	1.7e-63	112/153(73.20)	241	Uncharacterized membrane protein At1g16860 OS=Arabidopsis thaliana OX=3702 GN=At1g16860 PE=1 SV=1
Unigene002245	Q8LPT9|GWD1_CITRE	1.2e-14	48/94(51.06)	77	Alpha-glucan water dikinase, chloroplastic OS=Citrus reticulata OX=85571 GN=R1 PE=2 SV=1
Unigene002246	Q9C6W9|FB28_ARATH	7.2e-06	20/36(55.56)	48	Putative F-box protein At1g32020 OS=Arabidopsis thaliana OX=3702 GN=At1g32020 PE=4 SV=1
Unigene002279	Q93XM7|MCAT_ARATH	9e-30	64/87(73.56)	127	Mitochondrial carnitine/acylcarnitine carrier-like protein OS=Arabidopsis thaliana OX=3702 GN=BOU PE=1 SV=1
Unigene002296	P0CP45|EFM7_CRYNB	5.9e-09	47/135(34.81)	59	Protein N-terminal and lysine N-methyltransferase EFM7 OS=Cryptococcus neoformans var. neoformans serotype D (strain B-3501A) OX=283643 GN=EFM7 PE=3 SV=1
Unigene002327	Q9SY02|PP301_ARATH	9.1e-42	75/164(45.73)	168	Pentatricopeptide repeat-containing protein At4g02750 OS=Arabidopsis thaliana OX=3702 GN=PCMP-H24 PE=3 SV=1
Unigene002335	A7LFZ6|DCL4_ORYSJ	6e-24	49/85(57.65)	108	Endoribonuclease Dicer homolog 4 OS=Oryza sativa subsp. japonica OX=39947 GN=DCL4 PE=2 SV=1
Unigene002338	Q9FK63|CARLK_ARATH	2e-57	110/174(63.22)	220	Calmodulin-binding receptor kinase CaMRLK OS=Arabidopsis thaliana OX=3702 GN=CAMRLK PE=1 SV=1
Unigene002342	Q9FNC1|DTX28_ARATH	3.5e-19	38/70(54.29)	92	Protein DETOXIFICATION 28 OS=Arabidopsis thaliana OX=3702 GN=DTX28 PE=3 SV=1
Unigene002467	Q9LY03|IRK_ARATH	2.6e-51	98/119(82.35)	199	Probable LRR receptor-like serine/threonine-protein kinase IRK OS=Arabidopsis thaliana OX=3702 GN=IRK PE=1 SV=1
Unigene002474	Q9FG91|DRL32_ARATH	1.6e-06	28/64(43.75)	50	Probable disease resistance protein At5g43730 OS=Arabidopsis thaliana OX=3702 GN=At5g43730 PE=2 SV=1
Unigene002497	F4HXV6|NU155_ARATH	6e-55	95/105(90.48)	211	Nuclear pore complex protein NUP155 OS=Arabidopsis thaliana OX=3702 GN=NUP155 PE=1 SV=1
Unigene002532	P10978|POLX_TOBAC	4.3e-42	76/103(73.79)	169	Retrovirus-related Pol polyprotein from transposon TNT 1-94 OS=Nicotiana tabacum OX=4097 PE=2 SV=1
Unigene002595	Q9FKZ1|DRL42_ARATH	2.3e-09	40/127(31.50)	60	Probable disease resistance protein At5g66900 OS=Arabidopsis thaliana OX=3702 GN=At5g66900 PE=3 SV=1
Unigene002597	Q9LX14|UFC_ARATH	1.6e-06	42/141(29.79)	52	Protein UPSTREAM OF FLC OS=Arabidopsis thaliana OX=3702 GN=UFC PE=2 SV=1
Unigene002600	Q8RWZ5|SD25_ARATH	6.9e-13	36/76(47.37)	71	G-type lectin S-receptor-like serine/threonine-protein kinase SD2-5 OS=Arabidopsis thaliana OX=3702 GN=SD25 PE=1 SV=1
Unigene002721	P38605|CAS1_ARATH	9.6e-54	89/109(81.65)	208	Cycloartenol synthase OS=Arabidopsis thaliana OX=3702 GN=CAS1 PE=1 SV=2
Unigene002722	Q8W3Z3|CAS2_BETPL	3e-53	88/102(86.27)	206	Cycloartenol synthase 2 OS=Betula platyphylla OX=78630 GN=CASBPX2 PE=1 SV=1
Unigene002723	Q8W3Z3|CAS2_BETPL	8e-54	91/128(71.09)	208	Cycloartenol synthase 2 OS=Betula platyphylla OX=78630 GN=CASBPX2 PE=1 SV=1
Unigene002756	O80462|XLG1_ARATH	8.6e-14	34/51(66.67)	76	Extra-large guanine nucleotide-binding protein 1 OS=Arabidopsis thaliana OX=3702 GN=XLG1 PE=1 SV=2
Unigene002809	Q93YQ1|RTOR1_ARATH	1.1e-15	52/94(55.32)	81	Regulatory-associated protein of TOR 1 OS=Arabidopsis thaliana OX=3702 GN=RAPTOR1 PE=1 SV=1
Unigene002817	Q9SNV9|NRAM3_ARATH	1.1e-19	46/65(70.77)	95	Metal transporter Nramp3 OS=Arabidopsis thaliana OX=3702 GN=NRAMP3 PE=1 SV=2
Unigene002831	F4JSV3|EDA40_ARATH	1.9e-08	38/101(37.62)	58	Probable E3 ubiquitin-protein ligase EDA40 OS=Arabidopsis thaliana OX=3702 GN=EDA40 PE=2 SV=1
Unigene002859	Q9LZA5|NMAT3_ARATH	2.1e-34	67/104(64.42)	143	Nuclear intron maturase 3, mitochondrial OS=Arabidopsis thaliana OX=3702 GN=NMAT3 PE=3 SV=2
Unigene002877	Q6ATG6|RTL2_ORYSJ	2.8e-07	24/31(77.42)	54	Ribonuclease 3-like protein 2 OS=Oryza sativa subsp. japonica OX=39947 GN=Os05g0271300 PE=2 SV=2
Unigene002888	P29193|CAPP1_SACHY	9.8e-95	163/176(92.61)	344	Phosphoenolpyruvate carboxylase, housekeeping isozyme OS=Saccharum hybrid OX=15819 PE=3 SV=1
Unigene002965	Q7XQ88|STT3B_ORYSJ	1.3e-17	38/41(92.68)	87	Dolichyl-diphosphooligosaccharide--protein glycosyltransferase subunit STT3B OS=Oryza sativa subsp. japonica OX=39947 GN=STT3B PE=2 SV=2
Unigene003081	O80866|ORP1A_ARATH	6.6e-18	41/60(68.33)	89	Oxysterol-binding protein-related protein 1A OS=Arabidopsis thaliana OX=3702 GN=ORP1A PE=2 SV=1
Unigene003092	Q3E6Q1|PPR32_ARATH	4.4e-67	118/202(58.42)	253	Pentatricopeptide repeat-containing protein At1g11290, chloroplastic OS=Arabidopsis thaliana OX=3702 GN=PCMP-H40 PE=2 SV=1
Unigene003101	Q8GY23|UPL1_ARATH	1.1e-21	48/94(51.06)	101	E3 ubiquitin-protein ligase UPL1 OS=Arabidopsis thaliana OX=3702 GN=UPL1 PE=1 SV=3
Unigene003106	Q69VR7|PPT1_ORYSJ	3.8e-36	74/81(91.36)	149	Phosphoenolpyruvate/phosphate translocator 1, chloroplastic OS=Oryza sativa subsp. japonica OX=39947 GN=PPT1 PE=2 SV=1
Unigene003114	Q3E7Q9|GLYT6_ARATH	8.2e-11	39/122(31.97)	65	Probable glycosyltransferase At5g25310 OS=Arabidopsis thaliana OX=3702 GN=At5g25310 PE=3 SV=2
Unigene003138	Q949Q1|GAUTB_ARATH	1.9e-26	57/75(76.00)	116	Probable galacturonosyltransferase 11 OS=Arabidopsis thaliana OX=3702 GN=GAUT11 PE=2 SV=1
Unigene003143	Q8L5Y5|ZDH17_ARATH	4.2e-72	152/268(56.72)	270	Probable protein S-acyltransferase 19 OS=Arabidopsis thaliana OX=3702 GN=PAT19 PE=2 SV=1
Unigene003144	Q8L5Y5|ZDH17_ARATH	6.2e-76	167/311(53.70)	283	Probable protein S-acyltransferase 19 OS=Arabidopsis thaliana OX=3702 GN=PAT19 PE=2 SV=1
Unigene003179	O49607|SBT16_ARATH	1.7e-32	67/115(58.26)	137	Subtilisin-like protease SBT1.6 OS=Arabidopsis thaliana OX=3702 GN=SBT1.6 PE=2 SV=1
Unigene003185	Q9CA86|PEX2_ARATH	1.5e-09	30/38(78.95)	60	Peroxisome biogenesis protein 2 OS=Arabidopsis thaliana OX=3702 GN=PEX2 PE=1 SV=1
Unigene003193	Q8VY22|TBL38_ARATH	1.1e-57	100/138(72.46)	221	Protein trichome birefringence-like 38 OS=Arabidopsis thaliana OX=3702 GN=TBL38 PE=2 SV=1
Unigene003294	P43297|RD21A_ARATH	1.2e-43	89/160(55.62)	174	Cysteine proteinase RD21A OS=Arabidopsis thaliana OX=3702 GN=RD21A PE=1 SV=1
Unigene003304	Q9M0S8|DNMT2_ARATH	9.2e-71	128/214(59.81)	265	DNA (cytosine-5)-methyltransferase 2 OS=Arabidopsis thaliana OX=3702 GN=MET2 PE=2 SV=1
Unigene003314	O49287|PP127_ARATH	8.4e-102	171/265(64.53)	369	Putative pentatricopeptide repeat-containing protein At1g77010, mitochondrial OS=Arabidopsis thaliana OX=3702 GN=PCMP-E5 PE=3 SV=1
Unigene003324	Q9SK52|PER18_ARATH	4.3e-48	90/156(57.69)	189	Peroxidase 18 OS=Arabidopsis thaliana OX=3702 GN=PER18 PE=3 SV=1
Unigene003336	O23337|PP311_ARATH	2.7e-110	242/356(67.98)	397	Pentatricopeptide repeat-containing protein At4g14820 OS=Arabidopsis thaliana OX=3702 GN=PCMP-H3 PE=2 SV=1
Unigene003378	Q9M9E2|PPR45_ARATH	1.6e-28	51/104(49.04)	124	Pentatricopeptide repeat-containing protein At1g15510, chloroplastic OS=Arabidopsis thaliana OX=3702 GN=PCMP-H73 PE=1 SV=1
Unigene003430	O04619|ADNT1_ARATH	1.4e-38	75/85(88.24)	157	Mitochondrial adenine nucleotide transporter ADNT1 OS=Arabidopsis thaliana OX=3702 GN=ADNT1 PE=1 SV=1
Unigene003444	F4HQ23|LRL27_ARATH	1.4e-19	46/107(42.99)	94	LEAF RUST 10 DISEASE-RESISTANCE LOCUS RECEPTOR-LIKE PROTEIN KINASE-like 2.7 OS=Arabidopsis thaliana OX=3702 GN=LRK10L-2.7 PE=3 SV=3
Unigene003448	Q9LD37|CNG20_ARATH	1.2e-36	71/95(74.74)	151	Probable cyclic nucleotide-gated ion channel 20, chloroplastic OS=Arabidopsis thaliana OX=3702 GN=CNGC20 PE=2 SV=1
Unigene003458	Q9LXF4|PP384_ARATH	1e-16	41/65(63.08)	84	Pentatricopeptide repeat-containing protein At5g15280, mitochondrial OS=Arabidopsis thaliana OX=3702 GN=At5g15280 PE=1 SV=1
Unigene003466	Q1PSI9|IDND_VITVI	1.5e-11	29/35(82.86)	67	L-idonate 5-dehydrogenase OS=Vitis vinifera OX=29760 GN=VIT_16s0100g00290 PE=1 SV=2
Unigene003483	P38557|TBG1_ARATH	1.5e-43	85/87(97.70)	173	Tubulin gamma-1 chain OS=Arabidopsis thaliana OX=3702 GN=TUBG1 PE=1 SV=1
Unigene003491	X5JA13|SECAA_ARATH	1.5e-30	66/76(86.84)	130	Exocyst complex component SEC10a OS=Arabidopsis thaliana OX=3702 GN=SEC10a PE=1 SV=1
Unigene003499	Q9FF99|AAP7_ARATH	1.5e-24	47/92(51.09)	111	Probable amino acid permease 7 OS=Arabidopsis thaliana OX=3702 GN=AAP7 PE=2 SV=1
Unigene003517	Q9M8J3|FRS7_ARATH	4.2e-07	23/75(30.67)	52	Protein FAR1-RELATED SEQUENCE 7 OS=Arabidopsis thaliana OX=3702 GN=FRS7 PE=2 SV=1
Unigene003536	Q9SFE9|GONS5_ARATH	8e-39	84/120(70.00)	158	GDP-mannose transporter GONST5 OS=Arabidopsis thaliana OX=3702 GN=GONST5 PE=2 SV=1
Unigene003589	Q6NKX1|PROD2_ARATH	3.2e-53	96/157(61.15)	206	Proline dehydrogenase 2, mitochondrial OS=Arabidopsis thaliana OX=3702 GN=POX2 PE=2 SV=1
Unigene003590	P92983|PROD1_ARATH	4.5e-82	145/246(58.94)	303	Proline dehydrogenase 1, mitochondrial OS=Arabidopsis thaliana OX=3702 GN=POX1 PE=1 SV=2
Unigene003653	Q9S7R4|PP125_ARATH	1.9e-27	54/88(61.36)	120	Pentatricopeptide repeat-containing protein At1g74900, mitochondrial OS=Arabidopsis thaliana OX=3702 GN=OTP43 PE=2 SV=1
Unigene003658	O22938|PXC3_ARATH	2e-31	64/77(83.12)	134	Leucine-rich repeat receptor-like tyrosine-protein kinase PXC3 OS=Arabidopsis thaliana OX=3702 GN=PXC3 PE=2 SV=1
Unigene003690	Q9SY02|PP301_ARATH	2.4e-12	32/68(47.06)	69	Pentatricopeptide repeat-containing protein At4g02750 OS=Arabidopsis thaliana OX=3702 GN=PCMP-H24 PE=3 SV=1
Unigene003700	Q8LPF4|AVT1E_ARATH	1.1e-46	99/151(65.56)	184	Amino acid transporter AVT1E OS=Arabidopsis thaliana OX=3702 GN=AVT1E PE=2 SV=1
Unigene003720	P29197|CH60A_ARATH	4.7e-24	61/70(87.14)	108	Chaperonin CPN60, mitochondrial OS=Arabidopsis thaliana OX=3702 GN=CPN60 PE=1 SV=2
Unigene003721	P29185|CH61_MAIZE	6.9e-26	58/90(64.44)	115	Chaperonin CPN60-1, mitochondrial OS=Zea mays OX=4577 GN=CPN60I PE=1 SV=2
Unigene003743	Q8GS71|KN4A_ARATH	2.9e-44	93/109(85.32)	176	Kinesin-like protein KIN-4A OS=Arabidopsis thaliana OX=3702 GN=KIN4A PE=1 SV=1
Unigene003748	Q9LPZ9|SD113_ARATH	2.8e-08	34/90(37.78)	56	G-type lectin S-receptor-like serine/threonine-protein kinase SD1-13 OS=Arabidopsis thaliana OX=3702 GN=SD113 PE=1 SV=2
Unigene003751	Q9C585|UBP8_ARATH	2.4e-18	45/75(60.00)	89	Ubiquitin carboxyl-terminal hydrolase 8 OS=Arabidopsis thaliana OX=3702 GN=UBP8 PE=2 SV=2
Unigene003778	Q9SMV6|XPO1A_ARATH	1.2e-42	85/105(80.95)	171	Protein EXPORTIN 1A OS=Arabidopsis thaliana OX=3702 GN=XPO1 PE=1 SV=1
Unigene003819	Q9ZQA8|PABP7_ARATH	2.2e-22	81/217(37.33)	105	Polyadenylate-binding protein 7 OS=Arabidopsis thaliana OX=3702 GN=PAB7 PE=2 SV=1
Unigene003836	Q8L3X8|SRC30_ARATH	5.7e-08	21/29(72.41)	55	Serine/arginine-rich SC35-like splicing factor SCL30 OS=Arabidopsis thaliana OX=3702 GN=SCL30 PE=1 SV=1
Unigene003849	Q84WP5|CSPL8_ARATH	4.8e-27	61/94(64.89)	119	CASP-like protein 4A3 OS=Arabidopsis thaliana OX=3702 GN=At2g36330 PE=2 SV=1
Unigene003856	Q8GX84|C3H1_ARATH	3e-43	102/174(58.62)	173	Zinc finger CCCH domain-containing protein 1 OS=Arabidopsis thaliana OX=3702 GN=At1g01350 PE=2 SV=2
Unigene003857	Q9SRN0|NHL1_ARATH	1.3e-11	34/103(33.01)	68	NDR1/HIN1-like protein 1 OS=Arabidopsis thaliana OX=3702 GN=NHL1 PE=2 SV=1
Unigene003874	Q94HW2|POLR1_ARATH	6.6e-06	29/89(32.58)	49	Retrovirus-related Pol polyprotein from transposon RE1 OS=Arabidopsis thaliana OX=3702 GN=RE1 PE=2 SV=1
Unigene003887	O82628|VATG1_ARATH	2.2e-14	43/65(66.15)	77	V-type proton ATPase subunit G1 OS=Arabidopsis thaliana OX=3702 GN=VHA-G1 PE=1 SV=1
Unigene003894	Q40392|TMVRN_NICGU	1e-22	56/113(49.56)	105	TMV resistance protein N OS=Nicotiana glutinosa OX=35889 GN=N PE=1 SV=1
Unigene003897	Q9FID9|Y5389_ARATH	3.4e-22	55/100(55.00)	102	Probable receptor-like protein kinase At5g38990 OS=Arabidopsis thaliana OX=3702 GN=At5g38990 PE=2 SV=1
Unigene003927	Q84LK0|MSH1_ARATH	3.1e-38	70/91(76.92)	156	DNA mismatch repair protein MSH1, mitochondrial OS=Arabidopsis thaliana OX=3702 GN=MSH1 PE=1 SV=1
Unigene003963	B8AZX3|MCM6_ORYSI	4.2e-34	68/90(75.56)	142	DNA replication licensing factor MCM6 OS=Oryza sativa subsp. indica OX=39946 GN=MCM6 PE=3 SV=1
Unigene003992	Q8RWZ5|SD25_ARATH	6.3e-09	32/84(38.10)	58	G-type lectin S-receptor-like serine/threonine-protein kinase SD2-5 OS=Arabidopsis thaliana OX=3702 GN=SD25 PE=1 SV=1
Unigene004013	Q9LIE7|PP246_ARATH	1.5e-69	133/186(71.51)	261	Pentatricopeptide repeat-containing protein At3g22150, chloroplastic OS=Arabidopsis thaliana OX=3702 GN=PCMP-E95 PE=2 SV=1
Unigene004032	Q9C5Y0|PLDD1_ARATH	2e-32	61/85(71.76)	136	Phospholipase D delta OS=Arabidopsis thaliana OX=3702 GN=PLDDELTA PE=1 SV=2
Unigene004135	O80596|XYN2_ARATH	2.3e-27	55/98(56.12)	120	Endo-1,4-beta-xylanase 2 OS=Arabidopsis thaliana OX=3702 GN=XYN2 PE=3 SV=1
Unigene004147	O22881|POT2_ARATH	5.4e-34	72/98(73.47)	142	Potassium transporter 2 OS=Arabidopsis thaliana OX=3702 GN=POT2 PE=1 SV=2
Unigene004175	Q99315|YG31B_YEAST	1.6e-26	58/113(51.33)	117	Transposon Ty3-G Gag-Pol polyprotein OS=Saccharomyces cerevisiae (strain ATCC 204508 / S288c) OX=559292 GN=TY3B-G PE=1 SV=3
Unigene004193	Q8W0Z6|AP5M_ARATH	1.1e-22	51/91(56.04)	104	AP-5 complex subunit mu OS=Arabidopsis thaliana OX=3702 GN=AP5M PE=2 SV=1
Unigene004274	F4KGU4|DEAHC_ARATH	6.3e-31	56/84(66.67)	131	ATP-dependent RNA helicase DEAH12, chloroplastic OS=Arabidopsis thaliana OX=3702 GN=At5g10370 PE=3 SV=1
Unigene004312	Q9FR53|TOR_ARATH	1.4e-26	57/73(78.08)	117	Serine/threonine-protein kinase TOR OS=Arabidopsis thaliana OX=3702 GN=TOR PE=1 SV=1
Unigene004320	A0A1P8AWH8|XYN1_ARATH	8.3e-18	43/68(63.24)	87	Endo-1,4-beta-xylanase 1 OS=Arabidopsis thaliana OX=3702 GN=XYN1 PE=1 SV=1
Unigene004347	Q94KD3|VP52A_ARATH	9.9e-28	61/76(80.26)	120	Vacuolar protein sorting-associated protein 52 A OS=Arabidopsis thaliana OX=3702 GN=VPS52 PE=1 SV=1
Unigene004382	P39682|PRP39_YEAST	9.9e-08	24/69(34.78)	55	Pre-mRNA-processing factor 39 OS=Saccharomyces cerevisiae (strain ATCC 204508 / S288c) OX=559292 GN=PRP39 PE=1 SV=1
Unigene004424	Q8GY23|UPL1_ARATH	1.3e-38	72/95(75.79)	157	E3 ubiquitin-protein ligase UPL1 OS=Arabidopsis thaliana OX=3702 GN=UPL1 PE=1 SV=3
Unigene004430	P93005|PP181_ARATH	4e-29	65/161(40.37)	126	Pentatricopeptide repeat-containing protein At2g33680 OS=Arabidopsis thaliana OX=3702 GN=PCMP-E19 PE=3 SV=1
Unigene004452	Q9ZUI6|AP1G2_ARATH	1.2e-60	110/133(82.71)	231	AP-1 complex subunit gamma-2 OS=Arabidopsis thaliana OX=3702 GN=At1g60070 PE=1 SV=2
Unigene004493	Q0J9X2|ROC2_ORYSJ	1.1e-24	53/76(69.74)	111	Homeobox-leucine zipper protein ROC2 OS=Oryza sativa subsp. japonica OX=39947 GN=ROC2 PE=2 SV=1
Unigene004578	P54968|ILR1_ARATH	5.8e-79	142/229(62.01)	292	IAA-amino acid hydrolase ILR1 OS=Arabidopsis thaliana OX=3702 GN=ILR1 PE=1 SV=2
Unigene004611	F4I9T0|BCHB_ARATH	3.7e-33	64/104(61.54)	139	BEACH domain-containing protein B OS=Arabidopsis thaliana OX=3702 GN=BCHB PE=4 SV=1
Unigene004622	Q2RBN7|CLH1_ORYSJ	1.1e-69	129/138(93.48)	261	Clathrin heavy chain 1 OS=Oryza sativa subsp. japonica OX=39947 GN=Os11g0104900 PE=3 SV=1
Unigene004709	Q41328|PTI1_SOLLC	2e-25	56/75(74.67)	113	Pto-interacting protein 1 OS=Solanum lycopersicum OX=4081 GN=PTI1 PE=1 SV=2
Unigene004713	Q8LEA0|LPXK_ARATH	2.6e-13	41/73(56.16)	73	Probable tetraacyldisaccharide 4'-kinase, mitochondrial OS=Arabidopsis thaliana OX=3702 GN=LPXK PE=2 SV=1
Unigene004786	Q9LW32|PP258_ARATH	5.2e-47	87/120(72.50)	185	Pentatricopeptide repeat-containing protein At3g26782, mitochondrial OS=Arabidopsis thaliana OX=3702 GN=PCMP-H34 PE=2 SV=1
Unigene004803	Q9ZU40|QSOX2_ARATH	1.8e-30	55/81(67.90)	130	Sulfhydryl oxidase 2 OS=Arabidopsis thaliana OX=3702 GN=QSOX2 PE=2 SV=2
Unigene004817	A0A1P8B760|AMI4G_ARATH	2.9e-77	157/210(74.76)	287	Probable amidase At4g34880 OS=Arabidopsis thaliana OX=3702 GN=At4g34880 PE=2 SV=1
Unigene004820	Q9LY77|ACA12_ARATH	9.8e-24	49/79(62.03)	107	Calcium-transporting ATPase 12, plasma membrane-type OS=Arabidopsis thaliana OX=3702 GN=ACA12 PE=2 SV=1
Unigene004857	O48946|CESA1_ARATH	3.1e-28	54/68(79.41)	122	Cellulose synthase A catalytic subunit 1 [UDP-forming] OS=Arabidopsis thaliana OX=3702 GN=CESA1 PE=1 SV=1
Unigene004881	P0C898|PP232_ARATH	5.2e-18	47/115(40.87)	89	Putative pentatricopeptide repeat-containing protein At3g15130 OS=Arabidopsis thaliana OX=3702 GN=PCMP-H86 PE=3 SV=1
Unigene004899	Q9LVI6|RLK90_ARATH	1.6e-25	57/108(52.78)	114	Probable inactive receptor kinase RLK902 OS=Arabidopsis thaliana OX=3702 GN=RLK902 PE=1 SV=1
Unigene004904	Q7FZR1|RLP52_ARATH	8.6e-12	37/77(48.05)	68	Receptor-like protein 52 OS=Arabidopsis thaliana OX=3702 GN=RLP52 PE=2 SV=1
Unigene004907	Q9FF29|PR5K_ARATH	1.8e-16	42/88(47.73)	84	PR5-like receptor kinase OS=Arabidopsis thaliana OX=3702 GN=PR5K PE=1 SV=1
Unigene004914	F4J738|SAD2H_ARATH	8e-08	26/98(26.53)	56	Importin beta-like SAD2 homolog OS=Arabidopsis thaliana OX=3702 GN=At3g59020 PE=1 SV=1
Unigene004933	Q9SEX2|KTNA1_ARATH	9.8e-12	31/37(83.78)	67	Katanin p60 ATPase-containing subunit A1 OS=Arabidopsis thaliana OX=3702 GN=AAA1 PE=1 SV=1
Unigene004962	O80928|DOF24_ARATH	4.7e-10	26/28(92.86)	64	Dof zinc finger protein DOF2.4 OS=Arabidopsis thaliana OX=3702 GN=DOF2.4 PE=2 SV=1
Unigene004997	P08770|TRA1_MAIZE	1e-13	41/120(34.17)	75	Putative AC transposase OS=Zea mays OX=4577 PE=2 SV=2
Unigene005001	Q9SGS2|HMGB9_ARATH	1.8e-77	157/267(58.80)	287	High mobility group B protein 9 OS=Arabidopsis thaliana OX=3702 GN=HMGB9 PE=1 SV=1
Unigene005017	Q39258|VATE1_ARATH	7.1e-73	141/196(71.94)	273	V-type proton ATPase subunit E1 OS=Arabidopsis thaliana OX=3702 GN=VHA-E1 PE=1 SV=2
Unigene005040	P0C2F6|RNHX1_ARATH	1.2e-09	28/72(38.89)	60	Putative ribonuclease H protein At1g65750 OS=Arabidopsis thaliana OX=3702 GN=At1g65750 PE=3 SV=1
Unigene005043	Q9SA60|PPR6_ARATH	1.1e-53	97/157(61.78)	208	Pentatricopeptide repeat-containing protein At1g03100, mitochondrial OS=Arabidopsis thaliana OX=3702 GN=At1g03100 PE=2 SV=1
Unigene005080	Q9SHI2|Y1723_ARATH	1.8e-101	172/220(78.18)	367	Leucine-rich repeat receptor-like serine/threonine-protein kinase At1g17230 OS=Arabidopsis thaliana OX=3702 GN=At1g17230 PE=1 SV=2
Unigene005083	Q9FND9|RFS5_ARATH	4.4e-21	47/79(59.49)	99	Probable galactinol--sucrose galactosyltransferase 5 OS=Arabidopsis thaliana OX=3702 GN=RFS5 PE=1 SV=1
Unigene005120	F4J7T3|EAF1A_ARATH	2e-47	86/101(85.15)	186	Chromatin modification-related protein EAF1 A OS=Arabidopsis thaliana OX=3702 GN=EAF1A PE=1 SV=1
Unigene005160	Q9SDL7|HMT1_ARATH	1.1e-36	74/91(81.32)	151	Homocysteine S-methyltransferase 1 OS=Arabidopsis thaliana OX=3702 GN=HMT-1 PE=1 SV=1
Unigene005181	J9RYI6|DCVR_CUCSA	7.5e-50	95/105(90.48)	194	Divinyl chlorophyllide a 8-vinyl-reductase, chloroplastic OS=Cucumis sativus OX=3659 GN=DVR PE=1 SV=1
Unigene005251	Q9LL84|DNLI4_ARATH	1.6e-27	63/75(84.00)	120	DNA ligase 4 OS=Arabidopsis thaliana OX=3702 GN=LIG4 PE=1 SV=1
Unigene005274	Q9CAL2|CRK3_ARATH	5.5e-49	90/118(76.27)	192	Cysteine-rich receptor-like protein kinase 3 OS=Arabidopsis thaliana OX=3702 GN=CRK3 PE=2 SV=1
Unigene005291	Q0ILJ3|SUT2_ORYSJ	2.6e-14	34/46(73.91)	77	Sucrose transport protein SUT2 OS=Oryza sativa subsp. japonica OX=39947 GN=SUT2 PE=2 SV=2
Unigene005304	F4HXV6|NU155_ARATH	4.6e-43	100/162(61.73)	172	Nuclear pore complex protein NUP155 OS=Arabidopsis thaliana OX=3702 GN=NUP155 PE=1 SV=1
Unigene005309	F4I9T0|BCHB_ARATH	9.7e-60	112/166(67.47)	228	BEACH domain-containing protein B OS=Arabidopsis thaliana OX=3702 GN=BCHB PE=4 SV=1
Unigene005340	O81767|PP348_ARATH	1.5e-15	30/41(73.17)	80	Pentatricopeptide repeat-containing protein At4g33990 OS=Arabidopsis thaliana OX=3702 GN=EMB2758 PE=3 SV=2
Unigene005353	Q65CJ7|HPPR_PLESU	5.6e-74	136/167(81.44)	275	Hydroxyphenylpyruvate reductase OS=Plectranthus scutellarioides OX=4142 GN=HPPR PE=1 SV=2
Unigene005355	Q9CAL2|CRK3_ARATH	7.4e-27	51/87(58.62)	118	Cysteine-rich receptor-like protein kinase 3 OS=Arabidopsis thaliana OX=3702 GN=CRK3 PE=2 SV=1
Unigene005393	P51419|RL273_ARATH	5.6e-21	45/56(80.36)	98	60S ribosomal protein L27-3 OS=Arabidopsis thaliana OX=3702 GN=RPL27C PE=2 SV=2
Unigene005395	Q9LXA8|BXL6_ARATH	2.3e-34	72/119(60.50)	144	Probable beta-D-xylosidase 6 OS=Arabidopsis thaliana OX=3702 GN=BXL6 PE=2 SV=1
Unigene005458	Q9SN39|PP320_ARATH	2.3e-26	51/63(80.95)	116	Pentatricopeptide repeat-containing protein DOT4, chloroplastic OS=Arabidopsis thaliana OX=3702 GN=DOT4 PE=2 SV=1
Unigene005464	F4I6M4|TORL1_ARATH	2.3e-14	42/69(60.87)	77	TORTIFOLIA1-like protein 1 OS=Arabidopsis thaliana OX=3702 GN=TOR1L1 PE=2 SV=1
Unigene005466	Q9LZA5|NMAT3_ARATH	2.7e-43	81/120(67.50)	173	Nuclear intron maturase 3, mitochondrial OS=Arabidopsis thaliana OX=3702 GN=NMAT3 PE=3 SV=2
Unigene005540	Q39128|KAT1_ARATH	3.5e-40	80/125(64.00)	163	Potassium channel KAT1 OS=Arabidopsis thaliana OX=3702 GN=KAT1 PE=1 SV=2
Unigene005579	Q8VZA0|SIEL_ARATH	1.3e-14	40/75(53.33)	77	Protein SIEL OS=Arabidopsis thaliana OX=3702 GN=SIEL PE=1 SV=1
Unigene005593	Q94AH6|CUL1_ARATH	1.2e-08	26/35(74.29)	57	Cullin-1 OS=Arabidopsis thaliana OX=3702 GN=CUL1 PE=1 SV=1
Unigene005596	F4I9J7|Y14_ARATH	8e-11	40/66(60.61)	64	RNA-binding protein Y14 OS=Arabidopsis thaliana OX=3702 GN=Y14 PE=1 SV=1
Unigene005619	Q9FHB6|DTX16_ARATH	1.3e-39	74/128(57.81)	161	Protein DETOXIFICATION 16 OS=Arabidopsis thaliana OX=3702 GN=DTX16 PE=2 SV=1
Unigene005621	P29685|ATPBM_HEVBR	3.4e-35	71/81(87.65)	146	ATP synthase subunit beta, mitochondrial OS=Hevea brasiliensis OX=3981 GN=ATPB PE=2 SV=1
Unigene005680	Q6NLW5|XRI1_ARATH	8.4e-07	30/76(39.47)	52	Protein XRI1 OS=Arabidopsis thaliana OX=3702 GN=XRI1 PE=1 SV=2
Unigene005686	Q9SGU2|SAU71_ARATH	1.5e-10	30/76(39.47)	65	Auxin-responsive protein SAUR71 OS=Arabidopsis thaliana OX=3702 GN=SAUR71 PE=2 SV=1
Unigene005694	Q9M0E5|VPS15_ARATH	1.6e-45	78/85(91.76)	180	Serine/threonine-protein kinase VPS15 OS=Arabidopsis thaliana OX=3702 GN=VPS15 PE=1 SV=1
Unigene005695	Q9FFH3|IDD8_ARATH	4.3e-06	20/23(86.96)	49	Zinc finger protein NUTCRACKER OS=Arabidopsis thaliana OX=3702 GN=NUC PE=1 SV=1
Unigene005749	Q9LV03|GLUT1_ARATH	5.5e-43	85/86(98.84)	171	Glutamate synthase 1 [NADH], chloroplastic OS=Arabidopsis thaliana OX=3702 GN=GLT1 PE=1 SV=2
Unigene005758	Q9LZA6|SDP1_ARATH	3.4e-20	78/208(37.50)	97	Triacylglycerol lipase SDP1 OS=Arabidopsis thaliana OX=3702 GN=SDP1 PE=1 SV=1
Unigene005772	Q5XV40|LAZY1_ARATH	2.2e-17	56/148(37.84)	88	Protein LAZY 1 OS=Arabidopsis thaliana OX=3702 GN=LA1 PE=1 SV=1
Unigene005773	Q5XV40|LAZY1_ARATH	2e-17	56/148(37.84)	88	Protein LAZY 1 OS=Arabidopsis thaliana OX=3702 GN=LA1 PE=1 SV=1
Unigene005818	Q9LHP4|RCH2_ARATH	2e-11	30/41(73.17)	67	Receptor-like protein kinase 2 OS=Arabidopsis thaliana OX=3702 GN=RCH2 PE=1 SV=1
Unigene005823	F4J1Q9|AVT1I_ARATH	5.2e-78	146/249(58.63)	289	Amino acid transporter AVT1I OS=Arabidopsis thaliana OX=3702 GN=AVT1I PE=3 SV=1
Unigene005863	P0C8Q2|PP323_ARATH	4.4e-48	99/192(51.56)	189	Pentatricopeptide repeat-containing protein At4g19191, mitochondrial OS=Arabidopsis thaliana OX=3702 GN=PCMP-E1 PE=2 SV=1
Unigene005876	Q9LIC2|TMN7_ARATH	5.2e-32	62/78(79.49)	135	Transmembrane 9 superfamily member 7 OS=Arabidopsis thaliana OX=3702 GN=TMN7 PE=2 SV=1
Unigene005880	Q9FG89|PNSB5_ARATH	8.2e-28	50/62(80.65)	121	Photosynthetic NDH subunit of subcomplex B 5, chloroplastic OS=Arabidopsis thaliana OX=3702 GN=PNSB5 PE=2 SV=1
Unigene005899	Q9SFH9|HEM21_ARATH	4.3e-31	68/75(90.67)	132	Delta-aminolevulinic acid dehydratase 1, chloroplastic OS=Arabidopsis thaliana OX=3702 GN=HEMB1 PE=2 SV=1
Unigene005932	Q9XEA0|SYLM_ARATH	2.3e-15	36/41(87.80)	79	Leucine--tRNA ligase, chloroplastic/mitochondrial OS=Arabidopsis thaliana OX=3702 GN=EMB2369 PE=2 SV=1
Unigene005933	Q8LP17|CCD1_PEA	8.7e-07	22/25(88.00)	51	Carotenoid 9,10(9',10')-cleavage dioxygenase 1 OS=Pisum sativum OX=3888 GN=CCD1 PE=2 SV=1
Unigene005937	A0A381|RR7_COFAR	2.1e-07	24/32(75.00)	53	30S ribosomal protein S7, chloroplastic OS=Coffea arabica OX=13443 GN=rps7 PE=3 SV=1
Unigene005961	Q9ZU11|ATB15_ARATH	1.7e-33	62/65(95.38)	141	Homeobox-leucine zipper protein ATHB-15 OS=Arabidopsis thaliana OX=3702 GN=ATHB-15 PE=1 SV=1
Unigene005967	Q1EBV7|BASS2_ARATH	1.2e-14	54/121(44.63)	78	Sodium/pyruvate cotransporter BASS2, chloroplastic OS=Arabidopsis thaliana OX=3702 GN=BASS2 PE=1 SV=1
Unigene006028	Q9LVE0|PTR33_ARATH	6.6e-60	117/175(66.86)	229	Protein NRT1/ PTR FAMILY 6.4 OS=Arabidopsis thaliana OX=3702 GN=NPF6.4 PE=1 SV=1
Unigene006051	B3H672|PP317_ARATH	5.4e-56	113/235(48.09)	216	Pentatricopeptide repeat-containing protein At4g17616 OS=Arabidopsis thaliana OX=3702 GN=At4g17616 PE=2 SV=1
Unigene006055	F4JJR8|FEY_ARATH	3.3e-31	61/93(65.59)	133	Dehydrogenase/reductase SDR family member FEY OS=Arabidopsis thaliana OX=3702 GN=FEY PE=1 SV=1
Unigene006056	Q6E7H0|ORC3_ARATH	1.4e-67	121/183(66.12)	254	Origin of replication complex subunit 3 OS=Arabidopsis thaliana OX=3702 GN=ORC3 PE=1 SV=1
Unigene006063	O24146|4CL2_TOBAC	1.2e-53	104/111(93.69)	207	4-coumarate--CoA ligase 2 OS=Nicotiana tabacum OX=4097 GN=4CL2 PE=1 SV=1
Unigene006097	Q9SVD0|SMXL3_ARATH	1.3e-09	45/122(36.89)	61	Protein SMAX1-LIKE 3 OS=Arabidopsis thaliana OX=3702 GN=SMXL3 PE=2 SV=1
Unigene006108	Q40392|TMVRN_NICGU	2.7e-21	48/110(43.64)	100	TMV resistance protein N OS=Nicotiana glutinosa OX=35889 GN=N PE=1 SV=1
Unigene006143	Q94B38|GPT2_ARATH	7.3e-15	39/42(92.86)	78	Glucose-6-phosphate/phosphate translocator 2, chloroplastic OS=Arabidopsis thaliana OX=3702 GN=GPT2 PE=2 SV=2
Unigene006159	Q9LVS0|KUA1_ARATH	1.3e-11	35/50(70.00)	67	Transcription factor KUA1 OS=Arabidopsis thaliana OX=3702 GN=KUA1 PE=1 SV=1
Unigene006165	Q9FJT7|NDL1_ARATH	2.7e-30	55/72(76.39)	129	Protein NDL1 OS=Arabidopsis thaliana OX=3702 GN=NDL1 PE=1 SV=1
Unigene006181	Q66GP0|SR1P1_ARATH	1.6e-69	139/194(71.65)	261	BTB/POZ domain-containing protein SR1IP1 OS=Arabidopsis thaliana OX=3702 GN=SR1IP1 PE=1 SV=2
Unigene006208	F4I2H2|CHR9_ARATH	3.2e-42	76/101(75.25)	169	Switch 2 OS=Arabidopsis thaliana OX=3702 GN=SWI2 PE=3 SV=1
Unigene006228	Q9SZ67|WRK19_ARATH	1.8e-30	78/201(38.81)	131	Probable WRKY transcription factor 19 OS=Arabidopsis thaliana OX=3702 GN=WRKY19 PE=3 SV=1
Unigene006230	Q9FNA4|ELP1_ARATH	2.6e-42	84/140(60.00)	170	Elongator complex protein 1 OS=Arabidopsis thaliana OX=3702 GN=ELP1 PE=1 SV=1
Unigene006309	Q9FRI5|PPR57_ARATH	9.4e-10	25/46(54.35)	62	Pentatricopeptide repeat-containing protein At1g25360 OS=Arabidopsis thaliana OX=3702 GN=PCMP-H74 PE=2 SV=1
Unigene006349	F4J7T3|EAF1A_ARATH	8.5e-15	49/88(55.68)	78	Chromatin modification-related protein EAF1 A OS=Arabidopsis thaliana OX=3702 GN=EAF1A PE=1 SV=1
Unigene006389	Q8VYD3|U1159_ARATH	2.2e-30	75/131(57.25)	130	U11/U12 small nuclear ribonucleoprotein 59 kDa protein OS=Arabidopsis thaliana OX=3702 GN=SNRNP59 PE=2 SV=1
Unigene006390	Q8VYD3|U1159_ARATH	2.3e-13	41/66(62.12)	73	U11/U12 small nuclear ribonucleoprotein 59 kDa protein OS=Arabidopsis thaliana OX=3702 GN=SNRNP59 PE=2 SV=1
Unigene006399	F4I9T0|BCHB_ARATH	3e-42	88/122(72.13)	169	BEACH domain-containing protein B OS=Arabidopsis thaliana OX=3702 GN=BCHB PE=4 SV=1
Unigene006400	O49607|SBT16_ARATH	2.6e-09	25/42(59.52)	60	Subtilisin-like protease SBT1.6 OS=Arabidopsis thaliana OX=3702 GN=SBT1.6 PE=2 SV=1
Unigene006413	Q9ZPY7|XPO2_ARATH	7.4e-59	108/151(71.52)	225	Exportin-2 OS=Arabidopsis thaliana OX=3702 GN=CAS PE=2 SV=1
Unigene006499	Q9FNI6|SM3L2_ARATH	7e-85	162/230(70.43)	312	DNA repair protein RAD5A OS=Arabidopsis thaliana OX=3702 GN=RAD5A PE=1 SV=1
Unigene006517	Q9FZD4|PPR59_ARATH	7.7e-87	147/236(62.29)	318	Putative pentatricopeptide repeat-containing protein At1g26500 OS=Arabidopsis thaliana OX=3702 GN=At1g26500 PE=3 SV=1
Unigene006524	P30173|ACT13_SOLTU	2.7e-163	277/359(77.16)	573	Actin-101 OS=Solanum tuberosum OX=4113 GN=AC101 PE=3 SV=1
Unigene006566	Q93WY4|WRK12_ARATH	4.7e-08	23/34(67.65)	56	Probable WRKY transcription factor 12 OS=Arabidopsis thaliana OX=3702 GN=WRKY12 PE=2 SV=1
Unigene006600	P29162|ASOL_TOBAC	5.5e-30	60/120(50.00)	129	L-ascorbate oxidase homolog OS=Nicotiana tabacum OX=4097 PE=2 SV=1
Unigene006684	Q94A79|DMS3_ARATH	2.7e-41	84/172(48.84)	167	Protein DEFECTIVE IN MERISTEM SILENCING 3 OS=Arabidopsis thaliana OX=3702 GN=DMS3 PE=1 SV=1
Unigene006721	O22938|PXC3_ARATH	9.3e-24	76/107(71.03)	108	Leucine-rich repeat receptor-like tyrosine-protein kinase PXC3 OS=Arabidopsis thaliana OX=3702 GN=PXC3 PE=2 SV=1
Unigene006722	Q8VXY7|ENT1_ARATH	3.8e-13	34/48(70.83)	72	Equilibrative nucleotide transporter 1 OS=Arabidopsis thaliana OX=3702 GN=ENT1 PE=1 SV=1
Unigene006723	P08770|TRA1_MAIZE	7.2e-34	100/297(33.67)	143	Putative AC transposase OS=Zea mays OX=4577 PE=2 SV=2
Unigene006737	Q9LUJ4|PP248_ARATH	1.9e-12	33/63(52.38)	70	Pentatricopeptide repeat-containing protein At3g22670, mitochondrial OS=Arabidopsis thaliana OX=3702 GN=At3g22670 PE=2 SV=1
Unigene006847	Q9SCP6|U73D1_ARATH	1.8e-19	50/104(48.08)	94	UDP-glycosyltransferase 73D1 OS=Arabidopsis thaliana OX=3702 GN=UGT73D1 PE=3 SV=1
Unigene006858	Q9SB75|CSLC5_ARATH	2.1e-63	114/180(63.33)	240	Probable xyloglucan glycosyltransferase 5 OS=Arabidopsis thaliana OX=3702 GN=CSLC5 PE=1 SV=1
Unigene006881	Q9LV03|GLUT1_ARATH	3.1e-70	127/145(87.59)	263	Glutamate synthase 1 [NADH], chloroplastic OS=Arabidopsis thaliana OX=3702 GN=GLT1 PE=1 SV=2
Unigene006890	Q8RWU5|FBL3_ARATH	9.4e-51	100/162(61.73)	198	F-box/LRR-repeat protein 3 OS=Arabidopsis thaliana OX=3702 GN=FBL3 PE=2 SV=1
Unigene006973	F4HYJ7|DEXH3_ARATH	7.6e-44	87/100(87.00)	174	DExH-box ATP-dependent RNA helicase DExH3 OS=Arabidopsis thaliana OX=3702 GN=At1g48650 PE=3 SV=1
Unigene006989	Q9CA56|PP121_ARATH	9.4e-09	29/75(38.67)	58	Pentatricopeptide repeat-containing protein At1g74600, chloroplastic OS=Arabidopsis thaliana OX=3702 GN=PCMP-E69 PE=3 SV=1
Unigene007001	Q8RXN3|PPT1_ARATH	1.5e-38	76/92(82.61)	157	Phosphoenolpyruvate/phosphate translocator 1, chloroplastic OS=Arabidopsis thaliana OX=3702 GN=PPT1 PE=1 SV=1
Unigene007037	Q9SX20|PTR18_ARATH	6.1e-51	90/157(57.32)	199	Protein NRT1/ PTR FAMILY 3.1 OS=Arabidopsis thaliana OX=3702 GN=NPF3.1 PE=2 SV=1
Unigene007052	P48384|TRXM_PEA	4.2e-42	76/116(65.52)	169	Thioredoxin M-type, chloroplastic OS=Pisum sativum OX=3888 PE=2 SV=1
Unigene007076	Q945B6|AOP1L_ARATH	3.5e-12	45/124(36.29)	70	Probable 2-oxoglutarate-dependent dioxygenase AOP1.2 OS=Arabidopsis thaliana OX=3702 GN=AOP1.2 PE=2 SV=1
Unigene007086	F4ICB6|IBS1_ARATH	2.4e-36	76/120(63.33)	151	Protein IMPAIRED IN BABA-INDUCED STERILITY 1 OS=Arabidopsis thaliana OX=3702 GN=IBS1 PE=3 SV=1
Unigene007138	Q5JKW1|KN14C_ORYSJ	4.5e-251	458/745(61.48)	866	Kinesin-like protein KIN-14C OS=Oryza sativa subsp. japonica OX=39947 GN=KIN14C PE=2 SV=1
Unigene007142	C0LGQ5|GSO1_ARATH	3.4e-45	86/110(78.18)	179	LRR receptor-like serine/threonine-protein kinase GSO1 OS=Arabidopsis thaliana OX=3702 GN=GSO1 PE=1 SV=1
Unigene007165	O48538|RBOHF_ARATH	4.3e-70	124/154(80.52)	262	Respiratory burst oxidase homolog protein F OS=Arabidopsis thaliana OX=3702 GN=RBOHF PE=1 SV=1
Unigene007204	Q9SYK0|HEXO2_ARATH	8.9e-43	78/100(78.00)	171	Beta-hexosaminidase 2 OS=Arabidopsis thaliana OX=3702 GN=HEXO2 PE=1 SV=1
Unigene007213	Q84W55|IP5PF_ARATH	9.3e-29	69/118(58.47)	125	Type II inositol polyphosphate 5-phosphatase 15 OS=Arabidopsis thaliana OX=3702 GN=IP5P15 PE=1 SV=2
Unigene007242	Q9C810|Y1342_ARATH	5.6e-20	61/118(51.69)	96	PHD finger protein At1g33420 OS=Arabidopsis thaliana OX=3702 GN=At1g33420 PE=1 SV=1
Unigene007245	Q9FNR3|E70E2_ARATH	1.9e-26	76/266(28.57)	118	Exocyst complex component EXO70E2 OS=Arabidopsis thaliana OX=3702 GN=EXO70E2 PE=1 SV=1
Unigene007247	P0DH62|Y4407_SELML	5.1e-31	62/95(65.26)	133	Inactive protein kinase SELMODRAFT_444075 OS=Selaginella moellendorffii OX=88036 GN=SELMODRAFT_444075 PE=2 SV=1
Unigene007252	Q9LK39|AAE16_ARATH	1.5e-69	131/190(68.95)	261	Probable acyl-activating enzyme 16, chloroplastic OS=Arabidopsis thaliana OX=3702 GN=AAE16 PE=2 SV=1
Unigene007298	Q0PGJ6|AKRC9_ARATH	1.4e-65	114/148(77.03)	247	NADPH-dependent aldo-keto reductase, chloroplastic OS=Arabidopsis thaliana OX=3702 GN=AKR4C9 PE=1 SV=1
Unigene007299	Q6IMT1|SAB_ARATH	6.5e-58	103/116(88.79)	221	Protein SABRE OS=Arabidopsis thaliana OX=3702 GN=SAB PE=1 SV=1
Unigene007338	Q9C6S1|FH14_ARATH	2.5e-10	27/33(81.82)	63	Formin-like protein 14 OS=Arabidopsis thaliana OX=3702 GN=FH14 PE=3 SV=3
Unigene007436	Q6NQK2|NAC8_ARATH	4.7e-27	51/69(73.91)	119	SUPPRESSOR OF GAMMA RESPONSE 1 OS=Arabidopsis thaliana OX=3702 GN=SOG1 PE=1 SV=1
Unigene007443	Q8RWZ7|VHAA1_ARATH	6.1e-33	70/99(70.71)	138	V-type proton ATPase subunit a1 OS=Arabidopsis thaliana OX=3702 GN=VHA-a1 PE=2 SV=1
Unigene007455	Q9SY02|PP301_ARATH	7.9e-14	34/71(47.89)	75	Pentatricopeptide repeat-containing protein At4g02750 OS=Arabidopsis thaliana OX=3702 GN=PCMP-H24 PE=3 SV=1
Unigene007459	O49545|BAME1_ARATH	1e-61	120/156(76.92)	235	Leucine-rich repeat receptor-like serine/threonine-protein kinase BAM1 OS=Arabidopsis thaliana OX=3702 GN=BAM1 PE=1 SV=1
Unigene007531	F4JEX5|FIGL1_ARATH	3.5e-11	54/156(34.62)	67	ATPase family AAA domain-containing protein FIGL1 OS=Arabidopsis thaliana OX=3702 GN=FIGL1 PE=2 SV=2
Unigene007544	Q9LW63|PP251_ARATH	5.8e-53	97/143(67.83)	205	Putative pentatricopeptide repeat-containing protein At3g23330 OS=Arabidopsis thaliana OX=3702 GN=PCMP-H32 PE=3 SV=1
Unigene007584	Q9LYD3|DREB3_ARATH	5.1e-08	26/51(50.98)	55	Dehydration-responsive element-binding protein 3 OS=Arabidopsis thaliana OX=3702 GN=DREB3 PE=2 SV=1
Unigene007586	Q9ZUZ6|WTF9_ARATH	2.5e-14	37/82(45.12)	76	Protein WHAT'S THIS FACTOR 9, mitochondrial OS=Arabidopsis thaliana OX=3702 GN=WTF9 PE=4 SV=1
Unigene007677	P33543|TMKL1_ARATH	6e-36	72/96(75.00)	149	Putative kinase-like protein TMKL1 OS=Arabidopsis thaliana OX=3702 GN=TMKL1 PE=1 SV=1
Unigene007731	Q9SS47|PUM4_ARATH	2.1e-41	109/232(46.98)	167	Pumilio homolog 4 OS=Arabidopsis thaliana OX=3702 GN=APUM4 PE=1 SV=2
Unigene007747	P78979|SC61A_YARLI	7.7e-06	19/34(55.88)	48	Protein transport protein SEC61 subunit alpha OS=Yarrowia lipolytica (strain CLIB 122 / E 150) OX=284591 GN=SEC61 PE=3 SV=2
Unigene007751	Q94HW2|POLR1_ARATH	1.1e-08	27/69(39.13)	58	Retrovirus-related Pol polyprotein from transposon RE1 OS=Arabidopsis thaliana OX=3702 GN=RE1 PE=2 SV=1
Unigene007794	Q9T009|LACS5_ARATH	5.2e-17	37/51(72.55)	85	Long chain acyl-CoA synthetase 5 OS=Arabidopsis thaliana OX=3702 GN=LACS5 PE=2 SV=1
Unigene007822	Q9LYR6|PTR49_ARATH	5.1e-56	106/125(84.80)	215	Protein NRT1/ PTR FAMILY 6.1 OS=Arabidopsis thaliana OX=3702 GN=NPF6.1 PE=2 SV=1
Unigene007823	Q9FX53|TGT1_ARATH	2.7e-36	71/81(87.65)	150	Trihelix transcription factor GT-1 OS=Arabidopsis thaliana OX=3702 GN=GT-1 PE=1 SV=1
Unigene007850	Q9LUI2|NET1A_ARATH	1.6e-58	119/168(70.83)	224	Protein NETWORKED 1A OS=Arabidopsis thaliana OX=3702 GN=NET1A PE=1 SV=1
Unigene007854	Q9XIN8|FB119_ARATH	3.3e-09	34/128(26.56)	60	F-box protein At2g27310 OS=Arabidopsis thaliana OX=3702 GN=At2g27310 PE=2 SV=1
Unigene007897	F4HZB2|BCHA1_ARATH	2.2e-68	134/183(73.22)	257	Protein SPIRRIG OS=Arabidopsis thaliana OX=3702 GN=SPI PE=1 SV=1
Unigene007903	Q9ZVJ5|SGGP_ARATH	8.1e-22	46/59(77.97)	101	Haloacid dehalogenase-like hydrolase domain-containing protein Sgpp OS=Arabidopsis thaliana OX=3702 GN=SGPP PE=1 SV=2
Unigene008004	Q9ZUW3|PP172_ARATH	1.5e-21	48/120(40.00)	102	Pentatricopeptide repeat-containing protein At2g27610 OS=Arabidopsis thaliana OX=3702 GN=PCMP-H60 PE=2 SV=1
Unigene008019	Q6JN46|EIX2_SOLLC	6.6e-09	37/87(42.53)	59	Receptor-like protein EIX2 OS=Solanum lycopersicum OX=4081 GN=EIX2 PE=1 SV=2
Unigene008020	Q6JN46|EIX2_SOLLC	6.7e-08	32/71(45.07)	56	Receptor-like protein EIX2 OS=Solanum lycopersicum OX=4081 GN=EIX2 PE=1 SV=2
Unigene008024	Q03460|GLSN_MEDSA	9.7e-47	88/96(91.67)	184	Glutamate synthase [NADH], amyloplastic OS=Medicago sativa OX=3879 PE=1 SV=1
Unigene008042	F4JX00|KN14K_ARATH	2.1e-65	113/134(84.33)	246	Kinesin-like protein KIN-14K OS=Arabidopsis thaliana OX=3702 GN=KIN14K PE=3 SV=2
Unigene008051	Q42910|PPDK_MESCR	3e-08	24/27(88.89)	56	Pyruvate, phosphate dikinase, chloroplastic OS=Mesembryanthemum crystallinum OX=3544 GN=PPD PE=2 SV=1
Unigene008092	F4KG50|SHOC1_ARATH	3e-20	50/110(45.45)	96	Protein SHORTAGE IN CHIASMATA 1 OS=Arabidopsis thaliana OX=3702 GN=SHOC1 PE=1 SV=1
Unigene008118	Q9LYE3|ASI1_ARATH	1.6e-19	50/99(50.51)	94	Protein ANTI-SILENCING 1 OS=Arabidopsis thaliana OX=3702 GN=ASI1 PE=4 SV=2
Unigene008164	Q8GYD9|SDE3_ARATH	2.3e-19	40/74(54.05)	94	Probable RNA helicase SDE3 OS=Arabidopsis thaliana OX=3702 GN=SDE3 PE=1 SV=1
Unigene008200	P52712|CBPX_ORYSJ	1.5e-47	82/102(80.39)	187	Serine carboxypeptidase-like OS=Oryza sativa subsp. japonica OX=39947 GN=CBP31 PE=2 SV=2
Unigene008209	Q8GVE1|CIGR2_ORYSJ	1e-36	84/160(52.50)	151	Chitin-inducible gibberellin-responsive protein 2 OS=Oryza sativa subsp. japonica OX=39947 GN=CIGR2 PE=2 SV=1
Unigene008233	O81852|AKH2_ARATH	3.6e-08	25/30(83.33)	57	Bifunctional aspartokinase/homoserine dehydrogenase 2, chloroplastic OS=Arabidopsis thaliana OX=3702 GN=AKHSDH2 PE=1 SV=1
Unigene008236	Q8VY76|BZP19_ARATH	9.2e-21	58/110(52.73)	98	Basic leucine zipper 19 OS=Arabidopsis thaliana OX=3702 GN=BZIP19 PE=2 SV=1
Unigene008278	Q9SGZ5|BXL7_ARATH	1.8e-23	49/71(69.01)	106	Probable beta-D-xylosidase 7 OS=Arabidopsis thaliana OX=3702 GN=BXL7 PE=2 SV=2
Unigene008281	Q39086|SD17_ARATH	2.4e-19	47/73(64.38)	93	Receptor-like serine/threonine-protein kinase SD1-7 OS=Arabidopsis thaliana OX=3702 GN=SD17 PE=1 SV=1
Unigene008282	Q9SVY0|NRPA1_ARATH	1.4e-28	53/91(58.24)	124	DNA-directed RNA polymerase I subunit 1 OS=Arabidopsis thaliana OX=3702 GN=NRPA1 PE=3 SV=1
Unigene008289	Q9FY48|KEG_ARATH	1.2e-70	126/165(76.36)	264	E3 ubiquitin-protein ligase KEG OS=Arabidopsis thaliana OX=3702 GN=KEG PE=1 SV=2
Unigene008321	P52425|GPDA_CUPLA	4.5e-50	95/109(87.16)	196	Glycerol-3-phosphate dehydrogenase [NAD(+)] OS=Cuphea lanceolata OX=3930 GN=GPDH PE=2 SV=1
Unigene008348	Q8RY65|NIK2_ARATH	2.3e-132	237/267(88.76)	470	Protein NSP-INTERACTING KINASE 2 OS=Arabidopsis thaliana OX=3702 GN=NIK2 PE=1 SV=1
Unigene008364	F4IDW9|PTD_ARATH	3.8e-13	33/50(66.00)	73	Protein PARTING DANCERS OS=Arabidopsis thaliana OX=3702 GN=PTD PE=1 SV=1
Unigene008372	F4HSX9|KLCR3_ARATH	1.2e-13	42/74(56.76)	74	Protein KINESIN LIGHT CHAIN-RELATED 3 OS=Arabidopsis thaliana OX=3702 GN=KLCR3 PE=2 SV=1
Unigene008394	F6H2F8|TRM51_VITVI	7.9e-07	36/76(47.37)	52	tRNA (guanine(37)-N1)-methyltransferase 1 OS=Vitis vinifera OX=29760 GN=VIT_19s0014g03930 PE=3 SV=1
Unigene008413	Q9FHR8|DCI1_ARATH	1.9e-12	45/101(44.55)	71	Delta(3,5)-Delta(2,4)-dienoyl-CoA isomerase, peroxisomal OS=Arabidopsis thaliana OX=3702 GN=DCI1 PE=2 SV=1
Unigene008418	O65717|CNGC1_ARATH	2.4e-14	38/85(44.71)	77	Cyclic nucleotide-gated ion channel 1 OS=Arabidopsis thaliana OX=3702 GN=CNGC1 PE=1 SV=1
Unigene008424	Q9LT67|BH113_ARATH	1.5e-10	28/39(71.79)	65	Transcription factor bHLH113 OS=Arabidopsis thaliana OX=3702 GN=BHLH113 PE=2 SV=1
Unigene008433	H2E7Q7|POPA_GALM3	1.5e-07	29/76(38.16)	53	Prolyl oligopeptidase A OS=Galerina marginata (strain CBS 339.88) OX=685588 GN=POPA PE=2 SV=2
Unigene008434	Q9C550|LEU12_ARATH	3e-29	61/74(82.43)	125	2-isopropylmalate synthase 2, chloroplastic OS=Arabidopsis thaliana OX=3702 GN=IPMS2 PE=1 SV=1
Unigene008452	Q8RY89|PI5K8_ARATH	1.1e-38	71/84(84.52)	157	Phosphatidylinositol 4-phosphate 5-kinase 8 OS=Arabidopsis thaliana OX=3702 GN=PIP5K8 PE=1 SV=1
Unigene008471	Q9LFP7|PIX7_ARATH	9.9e-63	107/138(77.54)	238	Probable serine/threonine-protein kinase PIX7 OS=Arabidopsis thaliana OX=3702 GN=PIX7 PE=1 SV=1
Unigene008475	Q5S2C4|NCKP1_ARATH	3e-42	82/94(87.23)	169	Protein NAP1 OS=Arabidopsis thaliana OX=3702 GN=NAP1 PE=1 SV=2
Unigene008480	Q940Q4|ATL13_ARATH	1.1e-32	64/84(76.19)	137	RING-H2 finger protein ATL13 OS=Arabidopsis thaliana OX=3702 GN=ATL13 PE=2 SV=2
Unigene008523	Q9SL29|CNG15_ARATH	1.1e-28	58/96(60.42)	124	Putative cyclic nucleotide-gated ion channel 15 OS=Arabidopsis thaliana OX=3702 GN=CNGC15 PE=3 SV=1
Unigene008552	Q9LHA1|C8D11_ARATH	1.6e-09	35/77(45.45)	60	Cytochrome P450 81D11 OS=Arabidopsis thaliana OX=3702 GN=CYP81D11 PE=2 SV=1
Unigene008591	Q9LVS3|PP422_ARATH	2.7e-16	41/90(45.56)	84	Pentatricopeptide repeat-containing protein At5g47360 OS=Arabidopsis thaliana OX=3702 GN=At5g47360 PE=2 SV=1
Unigene008635	Q42600|C84A1_ARATH	9.1e-45	86/116(74.14)	178	Cytochrome P450 84A1 OS=Arabidopsis thaliana OX=3702 GN=CYP84A1 PE=1 SV=1
Unigene008641	Q9SVH3|PP328_ARATH	1.4e-10	29/35(82.86)	63	Pentatricopeptide repeat-containing protein At4g20740 OS=Arabidopsis thaliana OX=3702 GN=At4g20740 PE=3 SV=1
Unigene008679	Q9SIF5|GDL32_ARATH	2.2e-23	54/102(52.94)	107	GDSL esterase/lipase At2g03980 OS=Arabidopsis thaliana OX=3702 GN=At2g03980 PE=2 SV=1
Unigene008680	Q15KI9|PHYLO_ARATH	6.4e-36	70/110(63.64)	148	Protein PHYLLO, chloroplastic OS=Arabidopsis thaliana OX=3702 GN=PHYLLO PE=2 SV=2
Unigene008716	Q9FGR0|CPSF1_ARATH	4.2e-37	68/79(86.08)	152	Cleavage and polyadenylation specificity factor subunit 1 OS=Arabidopsis thaliana OX=3702 GN=CPSF160 PE=1 SV=2
Unigene008727	Q9LD18|POT4_ARATH	3.1e-24	58/83(69.88)	109	Potassium transporter 4 OS=Arabidopsis thaliana OX=3702 GN=POT4 PE=1 SV=2
Unigene008757	O82497|DGP2_ARATH	4e-13	37/67(55.22)	72	DAR GTPase 2, mitochondrial OS=Arabidopsis thaliana OX=3702 GN=DGP2 PE=3 SV=1
Unigene008758	O82497|DGP2_ARATH	1.3e-48	99/161(61.49)	191	DAR GTPase 2, mitochondrial OS=Arabidopsis thaliana OX=3702 GN=DGP2 PE=3 SV=1
Unigene008761	B9EXZ6|BAT1_ORYSJ	9.1e-18	36/63(57.14)	87	Amino-acid permease BAT1 homolog OS=Oryza sativa subsp. japonica OX=39947 GN=BAT1 PE=2 SV=1
Unigene008814	F4HNU6|NRDC_ARATH	4.7e-12	98/127(77.17)	69	Nardilysin-like OS=Arabidopsis thaliana OX=3702 GN=At1g06900 PE=2 SV=1
Unigene008815	Q9LYZ7|UPL4_ARATH	6.1e-59	111/157(70.70)	225	E3 ubiquitin-protein ligase UPL4 OS=Arabidopsis thaliana OX=3702 GN=UPL4 PE=3 SV=1
Unigene008817	Q43072|HIS7_PEA	2.5e-15	47/99(47.47)	80	Imidazoleglycerol-phosphate dehydratase, chloroplastic OS=Pisum sativum OX=3888 GN=HIS3 PE=2 SV=1
Unigene008820	Q94CE3|BCA5_ARATH	2.4e-30	60/74(81.08)	130	Beta carbonic anhydrase 5, chloroplastic OS=Arabidopsis thaliana OX=3702 GN=BCA5 PE=2 SV=1
Unigene008841	Q3S4A7|AHK5_ARATH	1.1e-19	47/61(77.05)	94	Histidine kinase 5 OS=Arabidopsis thaliana OX=3702 GN=AHK5 PE=1 SV=1
Unigene008843	Q9LJN4|BXL5_ARATH	1.1e-63	110/134(82.09)	241	Probable beta-D-xylosidase 5 OS=Arabidopsis thaliana OX=3702 GN=BXL5 PE=2 SV=2
Unigene008879	B9DFG3|ISE2_ARATH	1.2e-53	106/147(72.11)	208	DExH-box ATP-dependent RNA helicase DExH15 chloroplastic OS=Arabidopsis thaliana OX=3702 GN=ISE2 PE=1 SV=2
Unigene008926	F8WKW0|UGT1_GARJA	8.2e-33	63/85(74.12)	137	Crocetin glucosyltransferase, chloroplastic OS=Gardenia jasminoides OX=114476 GN=UGT75L6 PE=1 SV=1
Unigene008950	Q94KB9|MLO3_ARATH	6.9e-10	30/48(62.50)	62	MLO-like protein 3 OS=Arabidopsis thaliana OX=3702 GN=MLO3 PE=2 SV=1
Unigene008955	Q8RV79|SOT11_ARATH	1.1e-37	70/122(57.38)	155	Cytosolic sulfotransferase 11 OS=Arabidopsis thaliana OX=3702 GN=SOT11 PE=2 SV=1
Unigene008956	Q8L5A7|SOT15_ARATH	1.3e-75	130/274(47.45)	282	Cytosolic sulfotransferase 15 OS=Arabidopsis thaliana OX=3702 GN=SOT15 PE=1 SV=1
Unigene009086	F4J1Q9|AVT1I_ARATH	3.3e-59	107/185(57.84)	227	Amino acid transporter AVT1I OS=Arabidopsis thaliana OX=3702 GN=AVT1I PE=3 SV=1
Unigene009104	Q5XUX6|RMI1_ARATH	3.5e-48	87/127(68.50)	190	RecQ-mediated genome instability protein 1 OS=Arabidopsis thaliana OX=3702 GN=RMI1 PE=1 SV=1
Unigene009112	Q9FLZ9|PP405_ARATH	2.3e-33	67/111(60.36)	140	Pentatricopeptide repeat-containing protein At5g39350 OS=Arabidopsis thaliana OX=3702 GN=PCMP-E16 PE=2 SV=1
Unigene009113	P53893|RIA1_YEAST	4.5e-09	31/44(70.45)	58	Ribosome assembly protein 1 OS=Saccharomyces cerevisiae (strain ATCC 204508 / S288c) OX=559292 GN=RIA1 PE=1 SV=1
Unigene009116	Q9C8H0|AB12C_ARATH	3.7e-52	88/133(66.17)	203	ABC transporter C family member 12 OS=Arabidopsis thaliana OX=3702 GN=ABCC12 PE=2 SV=1
Unigene009125	Q0WPN0|DI32L_ARATH	5.1e-09	50/145(34.48)	59	Inactive exonuclease DIS3L2 OS=Arabidopsis thaliana OX=3702 GN=SOV PE=2 SV=1
Unigene009131	Q9SIT7|PP151_ARATH	3.8e-38	70/135(51.85)	156	Pentatricopeptide repeat-containing protein At2g13600 OS=Arabidopsis thaliana OX=3702 GN=PCMP-E76 PE=3 SV=1
Unigene009152	Q8LPQ5|BTS_ARATH	3.5e-71	128/183(69.95)	266	Zinc finger protein BRUTUS OS=Arabidopsis thaliana OX=3702 GN=BTS PE=1 SV=1
Unigene009156	Q9ZS34|CHLP_TOBAC	3.8e-88	155/167(92.81)	323	Geranylgeranyl diphosphate reductase, chloroplastic OS=Nicotiana tabacum OX=4097 GN=CHLP PE=2 SV=1
Unigene009164	Q8S8P3|GT14C_ARATH	2.4e-40	80/142(56.34)	164	Beta-glucuronosyltransferase GlcAT14C OS=Arabidopsis thaliana OX=3702 GN=GLCAT14C PE=2 SV=1
Unigene009203	Q9SD62|Y3471_ARATH	1.8e-63	130/259(50.19)	241	Putative receptor-like protein kinase At3g47110 OS=Arabidopsis thaliana OX=3702 GN=At3g47110 PE=3 SV=1
Unigene009211	Q9LH84|AATP5_ARATH	1.3e-09	31/100(31.00)	61	AAA-ATPase At3g28510 OS=Arabidopsis thaliana OX=3702 GN=At3g28510 PE=2 SV=1
Unigene009231	Q9SR82|PP219_ARATH	3.5e-46	80/125(64.00)	183	Putative pentatricopeptide repeat-containing protein At3g08820 OS=Arabidopsis thaliana OX=3702 GN=PCMP-H84 PE=3 SV=1
Unigene009270	Q94A41|AMY3_ARATH	5.5e-12	31/55(56.36)	70	Alpha-amylase 3, chloroplastic OS=Arabidopsis thaliana OX=3702 GN=AMY3 PE=1 SV=1
Unigene009322	Q9SZT8|PP354_ARATH	1.5e-96	162/258(62.79)	351	Pentatricopeptide repeat-containing protein ELI1, chloroplastic OS=Arabidopsis thaliana OX=3702 GN=ELI1 PE=3 SV=1
Unigene009332	Q9C6A1|MTEFE_ARATH	1.5e-11	41/79(51.90)	67	Transcription termination factor MTERF15, mitochondrial OS=Arabidopsis thaliana OX=3702 GN=MTERF15 PE=2 SV=1
Unigene009360	Q9STF3|PP265_ARATH	2.3e-31	64/89(71.91)	133	Pentatricopeptide repeat-containing protein At3g46790, chloroplastic OS=Arabidopsis thaliana OX=3702 GN=CRR2 PE=2 SV=1
Unigene009386	O48700|PUB6_ARATH	5.3e-26	71/184(38.59)	116	U-box domain-containing protein 6 OS=Arabidopsis thaliana OX=3702 GN=PUB6 PE=2 SV=2
Unigene009398	Q940Q2|PPR19_ARATH	2e-33	67/88(76.14)	140	Pentatricopeptide repeat-containing protein At1g07590, mitochondrial OS=Arabidopsis thaliana OX=3702 GN=At1g07590 PE=2 SV=1
Unigene009407	Q9C566|CYP40_ARATH	4.9e-34	63/80(78.75)	142	Peptidyl-prolyl cis-trans isomerase CYP40 OS=Arabidopsis thaliana OX=3702 GN=CYP40 PE=2 SV=1
Unigene009412	Q9SRH9|SNL1_ARATH	4.1e-12	40/105(38.10)	70	Paired amphipathic helix protein Sin3-like 1 OS=Arabidopsis thaliana OX=3702 GN=SNL1 PE=1 SV=2
Unigene009457	Q9ZT29|SC5D_TOBAC	1.7e-82	135/189(71.43)	304	Delta(7)-sterol-C5(6)-desaturase OS=Nicotiana tabacum OX=4097 PE=2 SV=1
Unigene009465	Q9SZ66|DSC1_ARATH	6.5e-12	35/79(44.30)	68	Disease resistance-like protein DSC1 OS=Arabidopsis thaliana OX=3702 GN=DSC1 PE=1 SV=1
Unigene009477	Q9FK76|SBT56_ARATH	3.2e-37	79/128(61.72)	153	Subtilisin-like protease SBT5.6 OS=Arabidopsis thaliana OX=3702 GN=SBT5.6 PE=2 SV=1
Unigene009520	F4KFS5|GMI1_ARATH	1.4e-42	73/137(53.28)	171	Structural maintenance of chromosomes flexible hinge domain-containing protein GMI1 OS=Arabidopsis thaliana OX=3702 GN=GMI1 PE=2 SV=1
Unigene009554	Q5XV31|FRL5_ARATH	2.5e-06	25/68(36.76)	49	FRIGIDA-like protein 5 OS=Arabidopsis thaliana OX=3702 GN=FRL5 PE=2 SV=1
Unigene009607	Q9LT96|Y5977_ARATH	2.6e-12	37/99(37.37)	70	Probable leucine-rich repeat receptor-like protein kinase At5g49770 OS=Arabidopsis thaliana OX=3702 GN=At5g49770 PE=1 SV=1
Unigene009628	Q8RXT4|NEK4_ARATH	7.6e-22	52/58(89.66)	101	Serine/threonine-protein kinase Nek4 OS=Arabidopsis thaliana OX=3702 GN=NEK4 PE=2 SV=1
Unigene009630	Q8RY22|DEGP7_ARATH	4.6e-31	62/75(82.67)	132	Protease Do-like 7 OS=Arabidopsis thaliana OX=3702 GN=DEGP7 PE=2 SV=1
Unigene009641	Q10064|YAMB_SCHPO	1.8e-12	44/124(35.48)	72	Uncharacterized PI3/PI4-kinase family protein C1F5.11c OS=Schizosaccharomyces pombe (strain 972 / ATCC 24843) OX=284812 GN=SPAC1F5.11c PE=3 SV=1
Unigene009663	Q9FGQ6|EB1C_ARATH	1.7e-30	78/133(58.65)	131	Microtubule-associated protein RP/EB family member 1C OS=Arabidopsis thaliana OX=3702 GN=EB1C PE=1 SV=1
Unigene009683	Q5MR23|9DC3_SOLPI	5.4e-14	33/68(48.53)	75	Receptor-like protein 9DC3 OS=Solanum pimpinellifolium OX=4084 GN=9DC3 PE=3 SV=1
Unigene009690	Q94CD8|E134_ARATH	7.4e-46	83/118(70.34)	181	Glucan endo-1,3-beta-glucosidase 4 OS=Arabidopsis thaliana OX=3702 GN=At3g13560 PE=2 SV=1
Unigene009730	Q41495|ST14_SOLTU	1.4e-53	94/139(67.63)	208	STS14 protein OS=Solanum tuberosum OX=4113 GN=STS14 PE=2 SV=1
Unigene009741	Q9SJA1|UBP19_ARATH	7.7e-06	32/81(39.51)	48	Ubiquitin carboxyl-terminal hydrolase 19 OS=Arabidopsis thaliana OX=3702 GN=UBP19 PE=2 SV=2
Unigene009768	Q9LRR4|R13L1_ARATH	3.1e-10	35/87(40.23)	63	Putative disease resistance RPP13-like protein 1 OS=Arabidopsis thaliana OX=3702 GN=RPPL1 PE=3 SV=1
Unigene009774	Q9C6M2|LHTL6_ARATH	1.9e-74	129/174(74.14)	277	Lysine histidine transporter-like 6 OS=Arabidopsis thaliana OX=3702 GN=At1g25530 PE=2 SV=1
Unigene009832	O80741|FB351_ARATH	4.9e-11	47/128(36.72)	66	Probable F-box protein At1g60180 OS=Arabidopsis thaliana OX=3702 GN=At1g60180 PE=4 SV=1
Unigene009851	Q9FH36|GAUTC_ARATH	5e-73	118/143(82.52)	272	Probable galacturonosyltransferase 12 OS=Arabidopsis thaliana OX=3702 GN=GAUT12 PE=2 SV=1
Unigene009876	Q41420|CALM3_SOLTU	1.1e-13	35/51(68.63)	74	Putative calmodulin-3 (Fragment) OS=Solanum tuberosum OX=4113 GN=PCM3 PE=5 SV=1
Unigene009913	Q9FNC7|SUVR2_ARATH	5.3e-17	44/78(56.41)	86	Probable inactive histone-lysine N-methyltransferase SUVR2 OS=Arabidopsis thaliana OX=3702 GN=SUVR2 PE=1 SV=2
Unigene009933	Q9LNU6|PPR53_ARATH	9.7e-27	51/113(45.13)	119	Pentatricopeptide repeat-containing protein At1g20230 OS=Arabidopsis thaliana OX=3702 GN=PCMP-H21 PE=2 SV=2
Unigene009952	Q9T048|DRL27_ARATH	1.3e-16	67/209(32.06)	85	Disease resistance protein At4g27190 OS=Arabidopsis thaliana OX=3702 GN=At4g27190 PE=2 SV=1
Unigene009964	Q0WR59|Y5020_ARATH	2.2e-06	26/36(72.22)	50	Probable inactive receptor kinase At5g10020 OS=Arabidopsis thaliana OX=3702 GN=At5g10020 PE=1 SV=2
Unigene009967	Q9SJK9|PP189_ARATH	8.1e-30	57/96(59.38)	128	Pentatricopeptide repeat-containing protein At2g36980, mitochondrial OS=Arabidopsis thaliana OX=3702 GN=PCMP-E73 PE=2 SV=1
Unigene009973	Q9SAH7|WRK40_ARATH	5.5e-15	46/140(32.86)	79	Probable WRKY transcription factor 40 OS=Arabidopsis thaliana OX=3702 GN=WRKY40 PE=1 SV=1
Unigene009978	O04375|2A5A_ARATH	5.5e-27	67/128(52.34)	119	Serine/threonine protein phosphatase 2A 57 kDa regulatory subunit B' alpha isoform OS=Arabidopsis thaliana OX=3702 GN=B'ALPHA PE=1 SV=1
Unigene009989	Q9ZVR7|PSKR1_ARATH	1.3e-11	38/96(39.58)	67	Phytosulfokine receptor 1 OS=Arabidopsis thaliana OX=3702 GN=PSKR1 PE=1 SV=4
Unigene010012	Q9LY99|PHB5_ARATH	2e-18	52/82(63.41)	90	Prohibitin-5, mitochondrial OS=Arabidopsis thaliana OX=3702 GN=PHB5 PE=1 SV=1
Unigene010020	Q9C5Y0|PLDD1_ARATH	1.2e-37	72/85(84.71)	154	Phospholipase D delta OS=Arabidopsis thaliana OX=3702 GN=PLDDELTA PE=1 SV=2
Unigene010022	Q9LTC0|PBL19_ARATH	9.9e-36	67/98(68.37)	147	Probable serine/threonine-protein kinase PBL19 OS=Arabidopsis thaliana OX=3702 GN=PBL19 PE=1 SV=1
Unigene010030	O48786|C734A_ARATH	9.7e-83	150/328(45.73)	305	Cytochrome P450 734A1 OS=Arabidopsis thaliana OX=3702 GN=CYP734A1 PE=2 SV=1
Unigene010040	Q9M302|PP270_ARATH	5.6e-11	37/96(38.54)	65	Pentatricopeptide repeat-containing protein At3g48810 OS=Arabidopsis thaliana OX=3702 GN=At3g48810 PE=2 SV=1
Unigene010118	Q4I5V2|KAE1_GIBZE	3.6e-09	27/43(62.79)	59	tRNA N6-adenosine threonylcarbamoyltransferase OS=Gibberella zeae (strain PH-1 / ATCC MYA-4620 / FGSC 9075 / NRRL 31084) OX=229533 GN=KAE1 PE=3 SV=2
Unigene010144	Q9LSG3|GAUT8_ARATH	1.1e-53	88/99(88.89)	207	Galacturonosyltransferase 8 OS=Arabidopsis thaliana OX=3702 GN=GAUT8 PE=1 SV=1
Unigene010171	Q9SRY4|LPA1_ARATH	5.4e-83	149/188(79.26)	305	Protein LOW PSII ACCUMULATION 1, chloroplastic OS=Arabidopsis thaliana OX=3702 GN=LPA1 PE=1 SV=1
Unigene010181	O22397|POT1_ARATH	1.3e-12	34/58(58.62)	70	Potassium transporter 1 OS=Arabidopsis thaliana OX=3702 GN=POT1 PE=1 SV=2
Unigene010230	Q67ZE1|HSDD2_ARATH	6.7e-24	56/100(56.00)	108	3beta-hydroxysteroid-dehydrogenase/decarboxylase isoform 2 OS=Arabidopsis thaliana OX=3702 GN=3BETAHSD/D2 PE=2 SV=2
Unigene010253	P25601|YCH5_YEAST	7.2e-07	28/78(35.90)	52	Putative transposon Ty5-1 protein YCL075W OS=Saccharomyces cerevisiae (strain ATCC 204508 / S288c) OX=559292 GN=TY5B PE=5 SV=1
Unigene010267	Q9M015|Y5161_ARATH	5.1e-27	57/101(56.44)	119	Uncharacterized protein At5g01610 OS=Arabidopsis thaliana OX=3702 GN=At5g01610 PE=1 SV=1
Unigene010278	P0C883|SCL33_ARATH	1.1e-07	35/89(39.33)	54	Scarecrow-like protein 33 OS=Arabidopsis thaliana OX=3702 GN=SCL33 PE=1 SV=1
Unigene010302	Q5PP32|WTR25_ARATH	7.5e-09	34/72(47.22)	58	WAT1-related protein At3g45870 OS=Arabidopsis thaliana OX=3702 GN=At3g45870 PE=2 SV=1
Unigene010380	Q9SF38|PP222_ARATH	4.1e-12	50/197(25.38)	70	Pentatricopeptide repeat-containing protein At3g09650, chloroplastic OS=Arabidopsis thaliana OX=3702 GN=HCF152 PE=2 SV=1
Unigene010444	Q5XVI1|SINE1_ARATH	1.1e-27	83/158(52.53)	122	Protein SINE1 OS=Arabidopsis thaliana OX=3702 GN=SINE1 PE=1 SV=1
Unigene010446	B2X050|MNR1_CAPAN	2.4e-35	69/105(65.71)	146	(+)-neomenthol dehydrogenase OS=Capsicum annuum OX=4072 GN=MNR1 PE=1 SV=1
Unigene010448	Q9SXA1|P4KA1_ARATH	3.6e-54	99/129(76.74)	209	Phosphatidylinositol 4-kinase alpha 1 OS=Arabidopsis thaliana OX=3702 GN=PI4KA1 PE=1 SV=2
Unigene010449	Q9SXA1|P4KA1_ARATH	1.1e-31	59/72(81.94)	134	Phosphatidylinositol 4-kinase alpha 1 OS=Arabidopsis thaliana OX=3702 GN=PI4KA1 PE=1 SV=2
Unigene010466	Q9FPS4|UBP23_ARATH	4.8e-07	22/30(73.33)	52	Ubiquitin carboxyl-terminal hydrolase 23 OS=Arabidopsis thaliana OX=3702 GN=UBP23 PE=2 SV=2
Unigene010544	Q9FM20|PTR54_ARATH	7.2e-08	27/53(50.94)	55	Protein NRT1/ PTR FAMILY 4.7 OS=Arabidopsis thaliana OX=3702 GN=NPF4.7 PE=2 SV=2
Unigene010572	Q8L7B2|SCP20_ARATH	8.6e-15	35/42(83.33)	77	Serine carboxypeptidase-like 20 OS=Arabidopsis thaliana OX=3702 GN=SCPL20 PE=2 SV=2
Unigene010582	Q8W5R5|KN7D_ARATH	1.2e-49	97/102(95.10)	194	Kinesin-like protein KIN-7D, mitochondrial OS=Arabidopsis thaliana OX=3702 GN=KIN7D PE=2 SV=1
Unigene010593	A3LX75|VPS27_PICST	9.8e-12	34/94(36.17)	68	Vacuolar protein sorting-associated protein 27 OS=Scheffersomyces stipitis (strain ATCC 58785 / CBS 6054 / NBRC 10063 / NRRL Y-11545) OX=322104 GN=VPS27 PE=3 SV=2
Unigene010604	O49730|MRAY_ARATH	1.9e-24	57/104(54.81)	110	Phospho-N-acetylmuramoyl-pentapeptide-transferase homolog OS=Arabidopsis thaliana OX=3702 GN=TRANS11 PE=2 SV=3
Unigene010621	Q0WTF4|C81F3_ARATH	3.8e-13	37/92(40.22)	72	Cytochrome P450 81F3 OS=Arabidopsis thaliana OX=3702 GN=CYP81F3 PE=2 SV=1
Unigene010669	Q9LYZ7|UPL4_ARATH	1.3e-41	85/123(69.11)	167	E3 ubiquitin-protein ligase UPL4 OS=Arabidopsis thaliana OX=3702 GN=UPL4 PE=3 SV=1
Unigene010698	Q43585|AG_TOBAC	3e-40	82/101(81.19)	162	Floral homeotic protein AGAMOUS OS=Nicotiana tabacum OX=4097 GN=AG1 PE=2 SV=1
Unigene010699	Q9ZRI7|EF1G1_ORYSJ	5e-07	25/32(78.12)	53	Elongation factor 1-gamma 1 OS=Oryza sativa subsp. japonica OX=39947 GN=Os02g0220600 PE=2 SV=1
Unigene010718	Q9FI80|PP425_ARATH	1.9e-24	48/79(60.76)	110	Pentatricopeptide repeat-containing protein At5g48910 OS=Arabidopsis thaliana OX=3702 GN=PCMP-H38 PE=2 SV=1
Unigene010750	Q9LV03|GLUT1_ARATH	1.6e-52	96/103(93.20)	203	Glutamate synthase 1 [NADH], chloroplastic OS=Arabidopsis thaliana OX=3702 GN=GLT1 PE=1 SV=2
Unigene010779	P31541|CLPAA_SOLLC	1.8e-07	25/25(100.00)	53	ATP-dependent Clp protease ATP-binding subunit ClpA homolog CD4A, chloroplastic OS=Solanum lycopersicum OX=4081 GN=CD4A PE=3 SV=1
Unigene010789	Q0WVE8|RP6L1_ARATH	3e-07	20/28(71.43)	53	Protein RRP6-like 1 OS=Arabidopsis thaliana OX=3702 GN=RRP6L1 PE=2 SV=1
Unigene010821	Q8H1U4|APC5_ARATH	4.6e-38	85/168(50.60)	156	Anaphase-promoting complex subunit 5 OS=Arabidopsis thaliana OX=3702 GN=APC5 PE=1 SV=1
Unigene010858	B7SY83|PS1_ARATH	1.7e-08	41/129(31.78)	57	FHA domain-containing protein PS1 OS=Arabidopsis thaliana OX=3702 GN=PS1 PE=2 SV=1
Unigene010884	O82261|DEGP2_ARATH	5.6e-38	74/96(77.08)	155	Protease Do-like 2, chloroplastic OS=Arabidopsis thaliana OX=3702 GN=DEGP2 PE=1 SV=2
Unigene010903	Q6NKW7|PP164_ARATH	3.3e-11	30/57(52.63)	66	Pentatricopeptide repeat-containing protein At2g19280 OS=Arabidopsis thaliana OX=3702 GN=At2g19280 PE=2 SV=2
Unigene010915	Q9CAA7|PUB42_ARATH	7.9e-15	54/153(35.29)	79	Putative U-box domain-containing protein 42 OS=Arabidopsis thaliana OX=3702 GN=PUB42 PE=3 SV=1
Unigene010950	Q9S9N4|MRS21_ARATH	6.3e-29	62/70(88.57)	124	Magnesium transporter MRS2-1 OS=Arabidopsis thaliana OX=3702 GN=MRS2-1 PE=2 SV=1
Unigene010952	Q9SZ53|P2C60_ARATH	1.4e-07	23/32(71.88)	54	Probable protein phosphatase 2C 60 OS=Arabidopsis thaliana OX=3702 GN=At4g31860 PE=2 SV=1
Unigene010987	Q9LSM9|SCP33_ARATH	5.5e-09	27/43(62.79)	58	Serine carboxypeptidase-like 33 OS=Arabidopsis thaliana OX=3702 GN=SCPL33 PE=2 SV=2
Unigene010993	Q93Z08|E136_ARATH	7.4e-65	120/166(72.29)	246	Glucan endo-1,3-beta-glucosidase 6 OS=Arabidopsis thaliana OX=3702 GN=At5g58090 PE=2 SV=2
Unigene011018	B5X0N6|KEA6_ARATH	3.8e-46	90/105(85.71)	182	K(+) efflux antiporter 6 OS=Arabidopsis thaliana OX=3702 GN=KEA6 PE=2 SV=1
Unigene011032	Q1PFG9|DTX7_ARATH	1.4e-11	38/56(67.86)	67	Protein DETOXIFICATION 7 OS=Arabidopsis thaliana OX=3702 GN=DTX7 PE=2 SV=1
Unigene011038	Q9FGR0|CPSF1_ARATH	5.4e-107	189/250(75.60)	386	Cleavage and polyadenylation specificity factor subunit 1 OS=Arabidopsis thaliana OX=3702 GN=CPSF160 PE=1 SV=2
Unigene011039	Q8L7A0|TAUE3_ARATH	6.6e-33	73/84(86.90)	138	Sulfite exporter TauE/SafE family protein 3 OS=Arabidopsis thaliana OX=3702 GN=At2g25737 PE=2 SV=1
Unigene011043	Q9ZW75|PMTJ_ARATH	9.2e-25	52/89(58.43)	111	Probable methyltransferase PMT19 OS=Arabidopsis thaliana OX=3702 GN=At2g43200 PE=3 SV=1
Unigene011143	Q6IMT1|SAB_ARATH	5.1e-24	48/76(63.16)	108	Protein SABRE OS=Arabidopsis thaliana OX=3702 GN=SAB PE=1 SV=1
Unigene011150	P48980|BGAL_SOLLC	1.7e-11	32/40(80.00)	67	Beta-galactosidase OS=Solanum lycopersicum OX=4081 PE=1 SV=1
Unigene011159	P29136|MEP1_SOYBN	1.3e-12	39/62(62.90)	71	Metalloendoproteinase 1 OS=Glycine max OX=3847 PE=1 SV=2
Unigene011174	P22180|PMA1_SOLLC	4.1e-37	74/78(94.87)	152	Plasma membrane ATPase 1 OS=Solanum lycopersicum OX=4081 GN=LHA1 PE=2 SV=1
Unigene011217	Q9CA78|NMAT4_ARATH	2.3e-93	170/292(58.22)	340	Nuclear intron maturase 4, mitochondrial OS=Arabidopsis thaliana OX=3702 GN=NMAT4 PE=3 SV=2
Unigene011227	P43212|PGLR2_CRYJA	2.2e-07	26/55(47.27)	53	Polygalacturonase OS=Cryptomeria japonica OX=3369 PE=1 SV=1
Unigene011282	P37121|C76A1_SOLME	1.8e-123	197/320(61.56)	441	Cytochrome P450 76A1 (Fragment) OS=Solanum melongena OX=4111 GN=CYP76A1 PE=2 SV=1
Unigene011290	F4JWM0|DSC2_ARATH	1.6e-19	50/118(42.37)	94	Disease resistance-like protein DSC2 OS=Arabidopsis thaliana OX=3702 GN=DSC2 PE=1 SV=1
Unigene011319	O82368|Y2988_ARATH	3e-08	32/98(32.65)	58	Uncharacterized protein At2g29880 OS=Arabidopsis thaliana OX=3702 GN=At2g29880 PE=2 SV=1
Unigene011338	Q2QNM1|MCM7_ORYSJ	2e-257	440/494(89.07)	886	DNA replication licensing factor MCM7 OS=Oryza sativa subsp. japonica OX=39947 GN=MCM7 PE=2 SV=1
Unigene011365	Q9SGH2|MBD9_ARATH	3.4e-10	30/81(37.04)	62	Methyl-CpG-binding domain-containing protein 9 OS=Arabidopsis thaliana OX=3702 GN=MBD9 PE=2 SV=1
Unigene011419	Q9ZQX4|VATF_ARATH	7.3e-06	21/24(87.50)	48	V-type proton ATPase subunit F OS=Arabidopsis thaliana OX=3702 GN=VHA-F PE=2 SV=1
Unigene011439	Q9FLS0|FB253_ARATH	3.9e-09	32/74(43.24)	59	F-box protein At5g07610 OS=Arabidopsis thaliana OX=3702 GN=At5g07610 PE=2 SV=1
Unigene011490	Q9XIE6|ALA3_ARATH	1.6e-27	59/71(83.10)	120	Phospholipid-transporting ATPase 3 OS=Arabidopsis thaliana OX=3702 GN=ALA3 PE=1 SV=2
Unigene011503	Q0WP44|HASTY_ARATH	2.8e-41	81/102(79.41)	166	Protein HASTY 1 OS=Arabidopsis thaliana OX=3702 GN=HST1 PE=1 SV=1
Unigene011536	Q84WV8|NPRT2_ARATH	3.5e-24	50/67(74.63)	109	Nicotinate phosphoribosyltransferase 2 OS=Arabidopsis thaliana OX=3702 GN=NAPRT2 PE=2 SV=1
Unigene011542	Q9SS83|PP220_ARATH	4e-28	56/99(56.57)	122	Pentatricopeptide repeat-containing protein At3g09040, mitochondrial OS=Arabidopsis thaliana OX=3702 GN=PCMP-E88 PE=2 SV=1
Unigene011574	Q3ECB8|PP128_ARATH	1.3e-11	34/75(45.33)	67	Pentatricopeptide repeat-containing protein At1g77170, mitochondrial OS=Arabidopsis thaliana OX=3702 GN=PCMP-E21 PE=2 SV=1
Unigene011576	Q9LY87|RGLG2_ARATH	5.3e-08	22/23(95.65)	55	E3 ubiquitin-protein ligase RGLG2 OS=Arabidopsis thaliana OX=3702 GN=RGLG2 PE=1 SV=1
Unigene011589	Q8GZA8|ULT1_ARATH	2e-06	23/34(67.65)	50	Protein ULTRAPETALA 1 OS=Arabidopsis thaliana OX=3702 GN=ULT1 PE=1 SV=1
Unigene011604	Q8L7A0|TAUE3_ARATH	3.8e-38	79/127(62.20)	156	Sulfite exporter TauE/SafE family protein 3 OS=Arabidopsis thaliana OX=3702 GN=At2g25737 PE=2 SV=1
Unigene011646	Q9M8J3|FRS7_ARATH	6.4e-28	55/84(65.48)	121	Protein FAR1-RELATED SEQUENCE 7 OS=Arabidopsis thaliana OX=3702 GN=FRS7 PE=2 SV=1
Unigene011685	Q9SYK1|PPR11_ARATH	1e-18	41/69(59.42)	90	Pentatricopeptide repeat-containing protein At1g05600 OS=Arabidopsis thaliana OX=3702 GN=At1g05600 PE=2 SV=1
Unigene011716	Q9FXH1|PPR52_ARATH	4.1e-45	84/134(62.69)	179	Pentatricopeptide repeat-containing protein At1g19720 OS=Arabidopsis thaliana OX=3702 GN=DYW7 PE=2 SV=1
Unigene011737	Q8W4P9|TT9_ARATH	7.7e-17	40/79(50.63)	85	Protein TRANSPARENT TESTA 9 OS=Arabidopsis thaliana OX=3702 GN=TT9 PE=2 SV=1
Unigene011740	Q9SVH3|PP328_ARATH	6e-15	38/81(46.91)	78	Pentatricopeptide repeat-containing protein At4g20740 OS=Arabidopsis thaliana OX=3702 GN=At4g20740 PE=3 SV=1
Unigene011785	Q8RUN2|LOG1_ARATH	9.5e-25	53/72(73.61)	111	Cytokinin riboside 5'-monophosphate phosphoribohydrolase LOG1 OS=Arabidopsis thaliana OX=3702 GN=LOG1 PE=1 SV=1
Unigene011797	A2YGR5|SPL12_ORYSI	6e-38	79/124(63.71)	155	Squamosa promoter-binding-like protein 12 OS=Oryza sativa subsp. indica OX=39946 GN=SPL12 PE=2 SV=1
Unigene011839	O64682|PID_ARATH	4.6e-65	124/189(65.61)	246	Protein kinase PINOID OS=Arabidopsis thaliana OX=3702 GN=PID PE=1 SV=1
Unigene011844	Q6VAA6|U74G1_STERE	3.5e-87	147/264(55.68)	320	UDP-glycosyltransferase 74G1 OS=Stevia rebaudiana OX=55670 GN=UGT74G1 PE=1 SV=1
Unigene011863	Q5H8A6|CASTO_LOTJA	4.4e-51	102/117(87.18)	199	Ion channel CASTOR OS=Lotus japonicus OX=34305 GN=CASTOR PE=1 SV=1
Unigene011918	Q9C8G5|CSCLD_ARATH	7e-12	32/54(59.26)	69	CSC1-like protein ERD4 OS=Arabidopsis thaliana OX=3702 GN=ERD4 PE=1 SV=1
Unigene011933	Q9FNY0|E2FA_ARATH	7.7e-33	82/158(51.90)	139	Transcription factor E2FA OS=Arabidopsis thaliana OX=3702 GN=E2FA PE=1 SV=1
Unigene011940	P93568|SSY1_SOLTU	3.5e-88	147/200(73.50)	323	Soluble starch synthase 1, chloroplastic/amyloplastic OS=Solanum tuberosum OX=4113 PE=2 SV=1
Unigene011992	Q9FG91|DRL32_ARATH	2.4e-08	27/79(34.18)	56	Probable disease resistance protein At5g43730 OS=Arabidopsis thaliana OX=3702 GN=At5g43730 PE=2 SV=1
Unigene012113	Q85FG3|MNME_CYAM1	9.8e-13	40/106(37.74)	71	Probable tRNA modification GTPase MnmE OS=Cyanidioschyzon merolae (strain 10D) OX=280699 GN=mnmE PE=3 SV=1
Unigene012140	Q9FFJ8|LIMYB_ARATH	2.2e-08	21/72(29.17)	57	L10-interacting MYB domain-containing protein OS=Arabidopsis thaliana OX=3702 GN=LIMYB PE=1 SV=1
Unigene012205	Q9SVP7|PP307_ARATH	8.7e-26	51/119(42.86)	115	Pentatricopeptide repeat-containing protein At4g13650 OS=Arabidopsis thaliana OX=3702 GN=PCMP-H42 PE=2 SV=2
Unigene012218	Q9FL59|FTIP1_ARATH	2.1e-96	163/212(76.89)	350	FT-interacting protein 1 OS=Arabidopsis thaliana OX=3702 GN=FTIP1 PE=1 SV=1
Unigene012262	Q05762|DRTS1_ARATH	5.8e-71	117/135(86.67)	265	Bifunctional dihydrofolate reductase-thymidylate synthase 1 OS=Arabidopsis thaliana OX=3702 GN=THY-1 PE=1 SV=2
Unigene012278	Q0WVK7|PPR12_ARATH	5.3e-21	41/72(56.94)	98	Pentatricopeptide repeat-containing protein At1g05670, mitochondrial OS=Arabidopsis thaliana OX=3702 GN=At1g05670 PE=2 SV=1
Unigene012283	P0C132|IAA30_ORYSJ	4.7e-27	53/60(88.33)	119	Auxin-responsive protein IAA30 OS=Oryza sativa subsp. japonica OX=39947 GN=IAA30 PE=2 SV=1
Unigene012351	Q9LXA7|GTE2_ARATH	9.6e-09	28/47(59.57)	58	Transcription factor GTE2 OS=Arabidopsis thaliana OX=3702 GN=GTE2 PE=2 SV=2
Unigene012439	O82387|CDC6A_ARATH	5e-23	47/67(70.15)	105	Cell division control protein 6 homolog OS=Arabidopsis thaliana OX=3702 GN=CDC6 PE=2 SV=2
Unigene012497	P53163|MNP1_YEAST	7.9e-09	35/76(46.05)	58	54S ribosomal protein L12, mitochondrial OS=Saccharomyces cerevisiae (strain ATCC 204508 / S288c) OX=559292 GN=MNP1 PE=1 SV=1
Unigene012522	Q9FZ06|KINUA_ARATH	5.6e-31	62/71(87.32)	132	Kinesin-like protein KIN-UA OS=Arabidopsis thaliana OX=3702 GN=KINUA PE=1 SV=1
Unigene012542	Q9XF23|EDS1L_ARATH	7e-07	26/86(30.23)	52	Protein EDS1L OS=Arabidopsis thaliana OX=3702 GN=EDS1 PE=1 SV=1
Unigene012571	F4K933|ET2_ARATH	5.9e-20	46/82(56.10)	95	Protein EFFECTOR OF TRANSCRIPTION 2 OS=Arabidopsis thaliana OX=3702 GN=ET2 PE=1 SV=1
Unigene012572	F4K933|ET2_ARATH	6e-20	46/82(56.10)	95	Protein EFFECTOR OF TRANSCRIPTION 2 OS=Arabidopsis thaliana OX=3702 GN=ET2 PE=1 SV=1
Unigene012573	Q8GUL2|MOS14_ARATH	8.5e-35	78/101(77.23)	144	Transportin MOS14 OS=Arabidopsis thaliana OX=3702 GN=MOS14 PE=1 SV=1
Unigene012651	Q9LZA5|NMAT3_ARATH	4.5e-39	84/130(64.62)	159	Nuclear intron maturase 3, mitochondrial OS=Arabidopsis thaliana OX=3702 GN=NMAT3 PE=3 SV=2
Unigene012661	Q8GXF8|SHGR9_ARATH	1.8e-06	39/135(28.89)	51	E3 ubiquitin-protein ligase SGR9, amyloplastic OS=Arabidopsis thaliana OX=3702 GN=SGR9 PE=1 SV=1
Unigene012672	B5BT18|BTAF1_ARATH	2.2e-14	36/55(65.45)	76	TATA-binding protein-associated factor BTAF1 OS=Arabidopsis thaliana OX=3702 GN=BTAF1 PE=1 SV=1
Unigene012686	Q8RVL2|DEK1_ARATH	1.1e-66	124/152(81.58)	251	Calpain-type cysteine protease DEK1 OS=Arabidopsis thaliana OX=3702 GN=DEK1 PE=1 SV=1
Unigene012698	F4JKH6|TSS_ARATH	1.8e-37	74/127(58.27)	154	Protein TSS OS=Arabidopsis thaliana OX=3702 GN=TSS PE=1 SV=1
Unigene012751	Q9LIE5|FHY3_ARATH	3e-08	31/115(26.96)	57	Protein FAR-RED ELONGATED HYPOCOTYL 3 OS=Arabidopsis thaliana OX=3702 GN=FHY3 PE=1 SV=1
Unigene012826	Q9FND9|RFS5_ARATH	1.8e-102	166/247(67.21)	370	Probable galactinol--sucrose galactosyltransferase 5 OS=Arabidopsis thaliana OX=3702 GN=RFS5 PE=1 SV=1
Unigene012840	Q0WQK2|ZDHC9_ARATH	2.1e-101	168/200(84.00)	367	Probable protein S-acyltransferase 7 OS=Arabidopsis thaliana OX=3702 GN=PAT07 PE=1 SV=1
Unigene012869	Q93VQ0|VCL1_ARATH	9.4e-06	22/37(59.46)	47	Protein VACUOLELESS1 OS=Arabidopsis thaliana OX=3702 GN=VCL1 PE=1 SV=1
Unigene012942	Q84LK0|MSH1_ARATH	5.8e-49	87/96(90.62)	191	DNA mismatch repair protein MSH1, mitochondrial OS=Arabidopsis thaliana OX=3702 GN=MSH1 PE=1 SV=1
Unigene012943	P93051|ERDL7_ARATH	7.6e-33	68/94(72.34)	138	Sugar transporter ERD6-like 7 OS=Arabidopsis thaliana OX=3702 GN=At2g48020 PE=2 SV=2
Unigene012961	Q8LES0|CSTR5_ARATH	5.5e-42	83/100(83.00)	168	CMP-sialic acid transporter 5 OS=Arabidopsis thaliana OX=3702 GN=At5g65000 PE=2 SV=1
Unigene012989	Q9ZVJ5|SGGP_ARATH	6.2e-84	143/214(66.82)	309	Haloacid dehalogenase-like hydrolase domain-containing protein Sgpp OS=Arabidopsis thaliana OX=3702 GN=SGPP PE=1 SV=2
Unigene013044	Q9LHS0|CAP10_ARATH	4.8e-20	47/54(87.04)	95	Putative clathrin assembly protein At5g35200 OS=Arabidopsis thaliana OX=3702 GN=At5g35200 PE=1 SV=1
Unigene013047	Q9SY02|PP301_ARATH	1.2e-44	78/151(51.66)	178	Pentatricopeptide repeat-containing protein At4g02750 OS=Arabidopsis thaliana OX=3702 GN=PCMP-H24 PE=3 SV=1
Unigene013187	Q6EVK6|BRM_ARATH	2.2e-42	85/91(93.41)	169	ATP-dependent helicase BRM OS=Arabidopsis thaliana OX=3702 GN=BRM PE=1 SV=1
Unigene013229	Q38970|ACC1_ARATH	1.9e-105	180/201(89.55)	380	Acetyl-CoA carboxylase 1 OS=Arabidopsis thaliana OX=3702 GN=ACC1 PE=1 SV=1
Unigene013234	Q9M0Y3|ENT3_ARATH	8e-55	105/143(73.43)	211	Equilibrative nucleotide transporter 3 OS=Arabidopsis thaliana OX=3702 GN=ENT3 PE=1 SV=1
Unigene013244	Q9FNM7|RH26_ARATH	4.7e-08	41/101(40.59)	56	DEAD-box ATP-dependent RNA helicase 26 OS=Arabidopsis thaliana OX=3702 GN=RH26 PE=1 SV=2
Unigene013284	Q9ZU46|ZAR1_ARATH	6.5e-07	25/68(36.76)	52	Receptor protein kinase-like protein ZAR1 OS=Arabidopsis thaliana OX=3702 GN=ZAR1 PE=1 SV=1
Unigene013298	P93604|LRK10_WHEAT	1.7e-51	91/176(51.70)	201	Rust resistance kinase Lr10 OS=Triticum aestivum OX=4565 GN=LRK10 PE=2 SV=1
Unigene013299	O04590|PPR88_ARATH	2e-51	92/141(65.25)	200	Pentatricopeptide repeat-containing protein At1g62260, mitochondrial OS=Arabidopsis thaliana OX=3702 GN=PCMP-E10 PE=2 SV=1
Unigene013327	D4AEP7|ALB2_LATSA	3.9e-55	116/223(52.02)	214	Albumin-2 OS=Lathyrus sativus OX=3860 PE=1 SV=2
Unigene013361	Q7PC88|AB31G_ARATH	1.4e-90	170/231(73.59)	331	ABC transporter G family member 31 OS=Arabidopsis thaliana OX=3702 GN=ABCG31 PE=1 SV=1
Unigene013391	Q9SGH2|MBD9_ARATH	1.4e-35	68/109(62.39)	147	Methyl-CpG-binding domain-containing protein 9 OS=Arabidopsis thaliana OX=3702 GN=MBD9 PE=2 SV=1
Unigene013426	C0LGU1|Y5374_ARATH	7.6e-19	61/115(53.04)	92	Probable LRR receptor-like serine/threonine-protein kinase At5g37450 OS=Arabidopsis thaliana OX=3702 GN=At5g37450 PE=1 SV=1
Unigene013442	Q9SJQ1|PXC1_ARATH	1.2e-13	58/155(37.42)	75	Leucine-rich repeat receptor-like protein kinase PXC1 OS=Arabidopsis thaliana OX=3702 GN=PXC1 PE=1 SV=1
Unigene013463	Q9LXN4|HIRA_ARATH	1.2e-38	71/88(80.68)	157	Protein HIRA OS=Arabidopsis thaliana OX=3702 GN=HIRA PE=1 SV=2
Unigene013480	Q8LK93|PP145_ARATH	1.1e-41	75/112(66.96)	167	Pentatricopeptide repeat-containing protein At2g02980, chloroplastic OS=Arabidopsis thaliana OX=3702 GN=PCMP-H26 PE=2 SV=2
Unigene013484	Q8W486|OFUT1_ARATH	3.3e-34	65/76(85.53)	142	O-fucosyltransferase 1 OS=Arabidopsis thaliana OX=3702 GN=OFUT1 PE=2 SV=1
Unigene013489	Q9CAE3|FLD_ARATH	4.9e-28	73/146(50.00)	123	Protein FLOWERING LOCUS D OS=Arabidopsis thaliana OX=3702 GN=FLD PE=1 SV=1
Unigene013490	Q9SRE4|URGT1_ARATH	1.8e-26	54/83(65.06)	117	UDP-rhamnose/UDP-galactose transporter 1 OS=Arabidopsis thaliana OX=3702 GN=URGT1 PE=1 SV=1
Unigene013497	P54873|HMCS_ARATH	9.8e-30	59/68(86.76)	128	Hydroxymethylglutaryl-CoA synthase OS=Arabidopsis thaliana OX=3702 GN=HMGS PE=1 SV=2
Unigene013516	P10978|POLX_TOBAC	1.2e-31	57/82(69.51)	134	Retrovirus-related Pol polyprotein from transposon TNT 1-94 OS=Nicotiana tabacum OX=4097 PE=2 SV=1
Unigene013537	Q56YN3|NADK1_ARATH	2.3e-39	96/188(51.06)	161	NAD(H) kinase 1 OS=Arabidopsis thaliana OX=3702 GN=NADK1 PE=1 SV=2
Unigene013551	Q681K7|GEX1_ARATH	1.3e-08	30/34(88.24)	58	Protein GAMETE EXPRESSED 1 OS=Arabidopsis thaliana OX=3702 GN=GEX1 PE=1 SV=1
Unigene013553	Q6JN46|EIX2_SOLLC	7.9e-10	65/139(46.76)	63	Receptor-like protein EIX2 OS=Solanum lycopersicum OX=4081 GN=EIX2 PE=1 SV=2
Unigene013562	Q9FJY7|PP449_ARATH	1.6e-13	35/83(42.17)	73	Pentatricopeptide repeat-containing protein At5g66520 OS=Arabidopsis thaliana OX=3702 GN=PCMP-H61 PE=2 SV=1
Unigene013587	P00950|PMG1_YEAST	9.2e-11	34/66(51.52)	64	Phosphoglycerate mutase 1 OS=Saccharomyces cerevisiae (strain ATCC 204508 / S288c) OX=559292 GN=GPM1 PE=1 SV=3
Unigene013602	Q8W5R5|KN7D_ARATH	5.4e-64	131/187(70.05)	242	Kinesin-like protein KIN-7D, mitochondrial OS=Arabidopsis thaliana OX=3702 GN=KIN7D PE=2 SV=1
Unigene013603	Q9FW70|KN7K_ORYSJ	2.7e-30	62/70(88.57)	129	Kinesin-like protein KIN-7K, chloroplastic OS=Oryza sativa subsp. japonica OX=39947 GN=KIN7K PE=2 SV=2
Unigene013604	Q9SJU0|KN7M_ARATH	1.3e-29	58/73(79.45)	127	Kinesin-like protein KIN-7M, chloroplastic OS=Arabidopsis thaliana OX=3702 GN=KIN7M PE=2 SV=2
Unigene013607	Q9LTA6|WAV3_ARATH	9.9e-16	49/121(40.50)	82	E3 ubiquitin-protein ligase WAV3 OS=Arabidopsis thaliana OX=3702 GN=WAV3 PE=1 SV=1
Unigene013630	Q27IK6|KN12D_ARATH	1.4e-37	92/221(41.63)	155	Kinesin-like protein KIN-12D OS=Arabidopsis thaliana OX=3702 GN=KIN12D PE=2 SV=1
Unigene013656	Q9LKW9|NHX7_ARATH	4.2e-54	108/151(71.52)	209	Sodium/hydrogen exchanger 7 OS=Arabidopsis thaliana OX=3702 GN=NHX7 PE=1 SV=1
Unigene013673	O81007|GT7_ARATH	6.1e-44	86/171(50.29)	176	Putative glycosyltransferase 7 OS=Arabidopsis thaliana OX=3702 GN=GT7 PE=2 SV=1
Unigene013716	A0MFS9|CACLC_ARATH	1.6e-128	210/341(61.58)	458	Anoctamin-like protein At1g73020 OS=Arabidopsis thaliana OX=3702 GN=At1g73020 PE=1 SV=1
Unigene013721	F4KBP5|CHR4_ARATH	7.4e-08	23/44(52.27)	55	Protein CHROMATIN REMODELING 4 OS=Arabidopsis thaliana OX=3702 GN=CHR4 PE=2 SV=1
Unigene013737	Q7Y1I7|DNM1A_ORYSJ	1.2e-40	85/146(58.22)	164	DNA (cytosine-5)-methyltransferase 1A OS=Oryza sativa subsp. japonica OX=39947 GN=MET1A PE=2 SV=1
Unigene013748	A8MQR0|WIT2_ARATH	1e-14	41/53(77.36)	79	WPP domain-interacting tail-anchored protein 2 OS=Arabidopsis thaliana OX=3702 GN=WIT2 PE=1 SV=1
Unigene013784	Q9ZS51|PMP22_ARATH	1.1e-24	47/76(61.84)	111	Peroxisomal membrane protein PMP22 OS=Arabidopsis thaliana OX=3702 GN=PMP22 PE=1 SV=1
Unigene013788	P93604|LRK10_WHEAT	4.1e-24	54/96(56.25)	109	Rust resistance kinase Lr10 OS=Triticum aestivum OX=4565 GN=LRK10 PE=2 SV=1
Unigene013818	Q9SI53|PP147_ARATH	2.1e-08	40/145(27.59)	57	Pentatricopeptide repeat-containing protein At2g03880, mitochondrial OS=Arabidopsis thaliana OX=3702 GN=PCMP-H44 PE=2 SV=1
Unigene013824	F4KGE8|GIL1_ARATH	1.6e-10	35/104(33.65)	64	Protein GRAVITROPIC IN THE LIGHT 1 OS=Arabidopsis thaliana OX=3702 GN=GIL1 PE=2 SV=1
Unigene013830	Q4R1I9|ANGLT_ROSHC	2.3e-80	140/218(64.22)	297	Anthocyanidin 5,3-O-glucosyltransferase OS=Rosa hybrid cultivar OX=128735 GN=RhGT1 PE=2 SV=1
Unigene013847	F4I6V0|RAY1_ARATH	2.6e-41	77/158(48.73)	167	Beta-arabinofuranosyltransferase RAY1 OS=Arabidopsis thaliana OX=3702 GN=RAY1 PE=2 SV=1
Unigene013857	Q9ZT94|POLR2_ARATH	1.6e-11	33/69(47.83)	67	Retrovirus-related Pol polyprotein from transposon RE2 OS=Arabidopsis thaliana OX=3702 GN=RE2 PE=4 SV=1
Unigene013870	F4JL28|EBS_ARATH	1.2e-14	34/39(87.18)	78	Chromatin remodeling protein EBS OS=Arabidopsis thaliana OX=3702 GN=EBS PE=1 SV=1
Unigene013903	O64738|ZIP6_ARATH	9.4e-28	59/68(86.76)	120	Zinc transporter 6, chloroplastic OS=Arabidopsis thaliana OX=3702 GN=ZIP6 PE=3 SV=1
Unigene013941	P12459|TBB1_SOYBN	7.7e-47	84/86(97.67)	184	Tubulin beta-1 chain OS=Glycine max OX=3847 GN=TUBB1 PE=3 SV=1
Unigene013955	Q9LZA6|SDP1_ARATH	1.3e-21	65/149(43.62)	101	Triacylglycerol lipase SDP1 OS=Arabidopsis thaliana OX=3702 GN=SDP1 PE=1 SV=1
Unigene013989	Q9M015|Y5161_ARATH	1.9e-17	37/77(48.05)	87	Uncharacterized protein At5g01610 OS=Arabidopsis thaliana OX=3702 GN=At5g01610 PE=1 SV=1
Unigene013990	Q9M015|Y5161_ARATH	4.9e-11	29/54(53.70)	65	Uncharacterized protein At5g01610 OS=Arabidopsis thaliana OX=3702 GN=At5g01610 PE=1 SV=1
Unigene014026	P18616|NRPB1_ARATH	3e-37	68/74(91.89)	152	DNA-directed RNA polymerase II subunit 1 OS=Arabidopsis thaliana OX=3702 GN=NRPB1 PE=1 SV=3
Unigene014106	Q0WNP3|PP319_ARATH	4.2e-12	31/57(54.39)	69	Pentatricopeptide repeat-containing protein At4g18520, chloroplastic OS=Arabidopsis thaliana OX=3702 GN=PCMP-A2 PE=1 SV=1
Unigene014137	Q9C7G4|TCP22_ARATH	9.5e-17	39/68(57.35)	85	Transcription factor TCP22 OS=Arabidopsis thaliana OX=3702 GN=TCP22 PE=2 SV=1
Unigene014194	Q9LVV5|TL15B_ARATH	7.3e-33	63/78(80.77)	138	Thylakoid lumenal 15.0 kDa protein 2, chloroplastic OS=Arabidopsis thaliana OX=3702 GN=At5g52970 PE=1 SV=2
Unigene014195	Q9LVV5|TL15B_ARATH	2.2e-19	45/65(69.23)	93	Thylakoid lumenal 15.0 kDa protein 2, chloroplastic OS=Arabidopsis thaliana OX=3702 GN=At5g52970 PE=1 SV=2
Unigene014216	Q9FNE1|CRK42_ARATH	2.3e-115	213/314(67.83)	414	Cysteine-rich receptor-like protein kinase 42 OS=Arabidopsis thaliana OX=3702 GN=CRK42 PE=2 SV=1
Unigene014223	P57750|AGM1_ARATH	2e-29	66/99(66.67)	127	Phosphoacetylglucosamine mutase OS=Arabidopsis thaliana OX=3702 GN=DRT101 PE=1 SV=1
Unigene014240	Q8LPT9|GWD1_CITRE	3.9e-45	79/124(63.71)	179	Alpha-glucan water dikinase, chloroplastic OS=Citrus reticulata OX=85571 GN=R1 PE=2 SV=1
Unigene014257	O74394|RM39_SCHPO	6.3e-09	31/55(56.36)	59	54S ribosomal protein L39, mitochondrial OS=Schizosaccharomyces pombe (strain 972 / ATCC 24843) OX=284812 GN=mrpl39 PE=3 SV=1
Unigene014283	Q9SJM1|ACR10_ARATH	1.6e-36	68/96(70.83)	151	ACT domain-containing protein ACR10 OS=Arabidopsis thaliana OX=3702 GN=ACR10 PE=2 SV=1
Unigene014288	F4HW17|TMN5_ARATH	5.1e-32	66/110(60.00)	136	Transmembrane 9 superfamily member 5 OS=Arabidopsis thaliana OX=3702 GN=TMN5 PE=2 SV=1
Unigene014351	Q9FHI7|DRL35_ARATH	4.6e-36	103/306(33.66)	150	Probable disease resistance protein At5g45490 OS=Arabidopsis thaliana OX=3702 GN=At5g45490 PE=2 SV=1
Unigene014356	Q6ASW7|SIZ2_ORYSJ	1.2e-61	130/308(42.21)	235	E3 SUMO-protein ligase SIZ2 OS=Oryza sativa subsp. japonica OX=39947 GN=SIZ2 PE=2 SV=1
Unigene014377	Q6X7J3|WOX11_ARATH	1e-22	57/113(50.44)	105	WUSCHEL-related homeobox 11 OS=Arabidopsis thaliana OX=3702 GN=WOX11 PE=2 SV=2
Unigene014378	B8B644|WOX11_ORYSI	3.2e-08	26/34(76.47)	56	WUSCHEL-related homeobox 11 OS=Oryza sativa subsp. indica OX=39946 GN=WOX11 PE=3 SV=1
Unigene014413	Q8GUH7|CSCLC_ARATH	3.6e-08	26/31(83.87)	55	CSC1-like protein HYP1 OS=Arabidopsis thaliana OX=3702 GN=HYP1 PE=2 SV=1
Unigene014414	Q8GUH7|CSCLC_ARATH	4.3e-08	26/31(83.87)	55	CSC1-like protein HYP1 OS=Arabidopsis thaliana OX=3702 GN=HYP1 PE=2 SV=1
Unigene014423	Q38998|AKT1_ARATH	9.5e-21	79/235(33.62)	99	Potassium channel AKT1 OS=Arabidopsis thaliana OX=3702 GN=AKT1 PE=1 SV=2
Unigene014426	Q93ZY2|ROGF1_ARATH	9.1e-14	56/122(45.90)	75	Rop guanine nucleotide exchange factor 1 OS=Arabidopsis thaliana OX=3702 GN=ROPGEF1 PE=1 SV=2
Unigene014430	Q9SSF8|CDPKU_ARATH	5.9e-34	69/82(84.15)	141	Calcium-dependent protein kinase 30 OS=Arabidopsis thaliana OX=3702 GN=CPK30 PE=1 SV=1
Unigene014436	Q8RY81|OFT13_ARATH	2.3e-125	214/283(75.62)	447	O-fucosyltransferase 13 OS=Arabidopsis thaliana OX=3702 GN=OFUT13 PE=2 SV=1
Unigene014454	Q10064|YAMB_SCHPO	3.3e-08	45/202(22.28)	57	Uncharacterized PI3/PI4-kinase family protein C1F5.11c OS=Schizosaccharomyces pombe (strain 972 / ATCC 24843) OX=284812 GN=SPAC1F5.11c PE=3 SV=1
Unigene014461	Q8LGU6|CD27B_ARATH	1.1e-32	63/77(81.82)	137	Cell division cycle protein 27 homolog B OS=Arabidopsis thaliana OX=3702 GN=CDC27B PE=1 SV=1
Unigene014462	Q9M9S4|Y1143_ARATH	2.9e-59	108/163(66.26)	227	Probable LRR receptor-like serine/threonine-protein kinase At1g14390 OS=Arabidopsis thaliana OX=3702 GN=At1g14390 PE=1 SV=1
Unigene014467	Q9LD44|NAC56_ARATH	1.2e-17	38/48(79.17)	87	NAC transcription factor 56 OS=Arabidopsis thaliana OX=3702 GN=NAC056 PE=2 SV=1
Unigene014474	Q9FFU6|B561A_ARATH	2.6e-82	137/183(74.86)	303	Cytochrome b561, DM13 and DOMON domain-containing protein At5g54830 OS=Arabidopsis thaliana OX=3702 GN=At5g54830 PE=2 SV=1
Unigene014477	Q941F1|PLA15_ARATH	1.6e-19	49/123(39.84)	94	Phospholipase A1-Igamma1, chloroplastic OS=Arabidopsis thaliana OX=3702 GN=At1g06800 PE=1 SV=2
Unigene014478	Q8LFA9|METL2_ARATH	3.4e-28	54/72(75.00)	122	Methyltransferase-like protein 2 OS=Arabidopsis thaliana OX=3702 GN=At1g19340 PE=2 SV=2
Unigene014479	Q8LFA9|METL2_ARATH	6.5e-35	63/77(81.82)	144	Methyltransferase-like protein 2 OS=Arabidopsis thaliana OX=3702 GN=At1g19340 PE=2 SV=2
Unigene014547	Q6NQJ7|FRS4_ARATH	4.5e-06	23/65(35.38)	49	Protein FAR1-RELATED SEQUENCE 4 OS=Arabidopsis thaliana OX=3702 GN=FRS4 PE=2 SV=2
Unigene014556	Q56WM6|ROGFE_ARATH	3.1e-41	86/119(72.27)	166	Rop guanine nucleotide exchange factor 14 OS=Arabidopsis thaliana OX=3702 GN=ROPGEF14 PE=1 SV=1
Unigene014576	Q1KS79|FB116_ARATH	5.1e-06	22/45(48.89)	48	F-box protein At2g23160 OS=Arabidopsis thaliana OX=3702 GN=At2g23160 PE=2 SV=1
Unigene014596	Q84QC1|GCT23_ARATH	6e-46	88/122(72.13)	182	Gamma-glutamylcyclotransferase 2-3 OS=Arabidopsis thaliana OX=3702 GN=GGCT2; 3 PE=1 SV=1
Unigene014597	Q84QC1|GCT23_ARATH	1.3e-76	135/185(72.97)	285	Gamma-glutamylcyclotransferase 2-3 OS=Arabidopsis thaliana OX=3702 GN=GGCT2; 3 PE=1 SV=1
Unigene014615	Q9M209|CER7_ARATH	6.7e-08	25/32(78.12)	55	Exosome complex component RRP45B OS=Arabidopsis thaliana OX=3702 GN=RRP45B PE=2 SV=1
Unigene014643	Q8H157|PTR19_ARATH	1e-95	185/273(67.77)	348	Protein NRT1/ PTR FAMILY 4.6 OS=Arabidopsis thaliana OX=3702 GN=NPF4.6 PE=1 SV=1
Unigene014683	Q8W4S4|VHAA3_ARATH	1.2e-103	178/225(79.11)	374	V-type proton ATPase subunit a3 OS=Arabidopsis thaliana OX=3702 GN=VHA-a3 PE=1 SV=1
Unigene014736	Q6ESZ9|SDC1_ORYSJ	1.9e-51	88/112(78.57)	200	Serine decarboxylase 1 OS=Oryza sativa subsp. japonica OX=39947 GN=SDC1 PE=3 SV=1
Unigene014741	F4JUQ2|KCAI_ARATH	1.3e-06	22/33(66.67)	51	KIN14B-interacting protein At4g14310 OS=Arabidopsis thaliana OX=3702 GN=At4g14310 PE=1 SV=1
Unigene014747	O81322|LBD31_ARATH	2.4e-16	45/63(71.43)	83	LOB domain-containing protein 31 OS=Arabidopsis thaliana OX=3702 GN=LBD31 PE=2 SV=2
Unigene014795	Q9STT2|VPS29_ARATH	1.4e-07	23/26(88.46)	53	Vacuolar protein sorting-associated protein 29 OS=Arabidopsis thaliana OX=3702 GN=VPS29 PE=2 SV=1
Unigene014798	Q7FAD5|ZEP1_ORYSJ	1.5e-08	23/32(71.88)	57	Synaptonemal complex protein ZEP1 OS=Oryza sativa subsp. japonica OX=39947 GN=ZEP1 PE=1 SV=2
Unigene014825	Q9FIR9|LSU2_ARATH	2.2e-10	36/63(57.14)	64	Protein RESPONSE TO LOW SULFUR 2 OS=Arabidopsis thaliana OX=3702 GN=LSU2 PE=2 SV=1
Unigene014849	P40229|CSK2C_ARATH	2.7e-06	23/26(88.46)	50	Casein kinase II subunit beta-2 OS=Arabidopsis thaliana OX=3702 GN=CKB2 PE=1 SV=1
Unigene014850	Q9FEP7|SUT13_ARATH	3.9e-87	160/211(75.83)	320	Sulfate transporter 1.3 OS=Arabidopsis thaliana OX=3702 GN=SULTR1; 3 PE=2 SV=1
Unigene014870	Q3E813|YL154_YEAST	1.6e-09	28/47(59.57)	62	Uncharacterized protein YLR154C-G OS=Saccharomyces cerevisiae (strain ATCC 204508 / S288c) OX=559292 GN=YLR154C-G PE=2 SV=1
Unigene014883	Q93YR9|ARFP_ARATH	1.1e-90	164/227(72.25)	331	Auxin response factor 16 OS=Arabidopsis thaliana OX=3702 GN=ARF16 PE=1 SV=1
Unigene014884	Q9C5G0|SUF4_ARATH	1.5e-07	24/32(75.00)	53	Protein SUPPRESSOR OF FRI 4 OS=Arabidopsis thaliana OX=3702 GN=SUF4 PE=1 SV=1
Unigene014891	Q9LFI1|PP280_ARATH	9.9e-41	79/126(62.70)	164	Pentatricopeptide repeat-containing protein At3g53360, mitochondrial OS=Arabidopsis thaliana OX=3702 GN=PCMP-E86 PE=2 SV=1
Unigene014917	F4I9E1|NFD4_ARATH	4e-08	40/112(35.71)	57	Protein NUCLEAR FUSION DEFECTIVE 4 OS=Arabidopsis thaliana OX=3702 GN=NFD4 PE=3 SV=1
Unigene014925	Q9FIU5|CRLK1_ARATH	2.7e-41	96/134(71.64)	167	Calcium/calmodulin-regulated receptor-like kinase 1 OS=Arabidopsis thaliana OX=3702 GN=CRLK1 PE=1 SV=1
Unigene014930	P49177|GBB_ARATH	1.8e-10	26/28(92.86)	63	Guanine nucleotide-binding protein subunit beta OS=Arabidopsis thaliana OX=3702 GN=GB1 PE=1 SV=1
Unigene014939	Q84JU6|HOS1_ARATH	1.4e-54	98/147(66.67)	211	E3 ubiquitin-protein ligase HOS1 OS=Arabidopsis thaliana OX=3702 GN=HOS1 PE=1 SV=1
Unigene015013	Q8RVQ9|HTR12_ARATH	2.4e-35	76/105(72.38)	148	Histone H3-like centromeric protein HTR12 OS=Arabidopsis thaliana OX=3702 GN=HTR12 PE=1 SV=3
Unigene015019	O65718|CNGC2_ARATH	1.5e-85	151/183(82.51)	314	Cyclic nucleotide-gated ion channel 2 OS=Arabidopsis thaliana OX=3702 GN=CNGC2 PE=1 SV=1
Unigene015037	Q9LNU6|PPR53_ARATH	4.8e-13	38/112(33.93)	72	Pentatricopeptide repeat-containing protein At1g20230 OS=Arabidopsis thaliana OX=3702 GN=PCMP-H21 PE=2 SV=2
Unigene015049	Q9LNU6|PPR53_ARATH	1.5e-31	67/138(48.55)	135	Pentatricopeptide repeat-containing protein At1g20230 OS=Arabidopsis thaliana OX=3702 GN=PCMP-H21 PE=2 SV=2
Unigene015080	Q41249|PORA_CUCSA	1.7e-37	73/80(91.25)	154	Protochlorophyllide reductase, chloroplastic OS=Cucumis sativus OX=3659 GN=PORA PE=2 SV=1
Unigene015164	Q9C8H0|AB12C_ARATH	2.3e-24	50/77(64.94)	109	ABC transporter C family member 12 OS=Arabidopsis thaliana OX=3702 GN=ABCC12 PE=2 SV=1
Unigene015206	Q7XZU0|SAC9_ARATH	4e-35	68/80(85.00)	145	Probable phosphoinositide phosphatase SAC9 OS=Arabidopsis thaliana OX=3702 GN=SAC9 PE=1 SV=1
Unigene015208	Q6PWU2|ATESY_VITVI	1.1e-146	236/296(79.73)	518	(-)-alpha-terpineol synthase OS=Vitis vinifera OX=29760 PE=1 SV=1
Unigene015225	Q39654|PSAL_CUCSA	1.5e-89	167/202(82.67)	327	Photosystem I reaction center subunit XI, chloroplastic OS=Cucumis sativus OX=3659 GN=PSAL PE=2 SV=1
Unigene015238	Q9ZUZ6|WTF9_ARATH	8e-28	84/232(36.21)	122	Protein WHAT'S THIS FACTOR 9, mitochondrial OS=Arabidopsis thaliana OX=3702 GN=WTF9 PE=4 SV=1
Unigene015250	Q3KTM0|FRO7_ARATH	6e-24	52/87(59.77)	109	Ferric reduction oxidase 7, chloroplastic OS=Arabidopsis thaliana OX=3702 GN=FRO7 PE=2 SV=1
Unigene015256	Q9ZUH3|PUP5_ARATH	8.8e-50	99/126(78.57)	195	Probable purine permease 5 OS=Arabidopsis thaliana OX=3702 GN=PUP5 PE=3 SV=2
Unigene015321	Q9FY48|KEG_ARATH	7.7e-21	65/136(47.79)	99	E3 ubiquitin-protein ligase KEG OS=Arabidopsis thaliana OX=3702 GN=KEG PE=1 SV=2
Unigene015382	Q8GYB1|NUD15_ARATH	1.6e-67	129/161(80.12)	254	Nudix hydrolase 15, mitochondrial OS=Arabidopsis thaliana OX=3702 GN=NUDT15 PE=1 SV=2
Unigene015385	Q653H7|ARFR_ORYSJ	3.3e-30	61/87(70.11)	129	Auxin response factor 18 OS=Oryza sativa subsp. japonica OX=39947 GN=ARF18 PE=2 SV=1
Unigene015394	Q93XX5|Y5713_ARATH	5.9e-54	92/171(53.80)	209	PI-PLC X domain-containing protein At5g67130 OS=Arabidopsis thaliana OX=3702 GN=At5g67130 PE=1 SV=1
Unigene015405	D2XNR0|FLOT3_MEDTR	8.4e-21	47/56(83.93)	99	Flotillin-like protein 3 OS=Medicago truncatula OX=3880 GN=FLOT3 PE=2 SV=1
Unigene015416	Q9XIN8|FB119_ARATH	6.9e-17	64/229(27.95)	86	F-box protein At2g27310 OS=Arabidopsis thaliana OX=3702 GN=At2g27310 PE=2 SV=1
Unigene015419	Q93Y06|Y5720_ARATH	4e-43	84/114(73.68)	173	Probable inactive receptor kinase At5g67200 OS=Arabidopsis thaliana OX=3702 GN=At5g67200 PE=1 SV=1
Unigene015423	O49169|EF1A_MANES	8.4e-24	53/53(100.00)	108	Elongation factor 1-alpha OS=Manihot esculenta OX=3983 GN=EF1 PE=3 SV=1
Unigene015466	Q9LFL0|CSLD2_ARATH	2.5e-82	141/167(84.43)	303	Cellulose synthase-like protein D2 OS=Arabidopsis thaliana OX=3702 GN=CSLD2 PE=3 SV=1
Unigene015477	Q9SU64|CNG16_ARATH	1.6e-19	42/50(84.00)	94	Probable cyclic nucleotide-gated ion channel 16 OS=Arabidopsis thaliana OX=3702 GN=CNGC16 PE=2 SV=1
Unigene015481	Q9SZR0|CHMO_ARATH	7.4e-99	169/236(71.61)	359	Choline monooxygenase, chloroplastic OS=Arabidopsis thaliana OX=3702 GN=At4g29890 PE=2 SV=2
Unigene015491	Q0WN60|PPR48_ARATH	3.6e-16	41/72(56.94)	82	Pentatricopeptide repeat-containing protein At1g18485 OS=Arabidopsis thaliana OX=3702 GN=PCMP-H8 PE=2 SV=2
Unigene015509	Q9LIK7|ACA13_ARATH	1.4e-25	58/89(65.17)	114	Putative calcium-transporting ATPase 13, plasma membrane-type OS=Arabidopsis thaliana OX=3702 GN=ACA13 PE=3 SV=1
Unigene015519	Q56Y11|DDPS2_ARATH	2.5e-88	156/246(63.41)	324	Dehydrodolichyl diphosphate synthase 2 OS=Arabidopsis thaliana OX=3702 GN=At5g58770 PE=2 SV=2
Unigene015558	P49730|RIR2_TOBAC	8.3e-40	78/97(80.41)	162	Ribonucleoside-diphosphate reductase small chain OS=Nicotiana tabacum OX=4097 PE=2 SV=1
Unigene015568	P49031|SPSA_BETVU	2.5e-34	68/71(95.77)	143	Probable sucrose-phosphate synthase OS=Beta vulgaris OX=161934 GN=SPS PE=2 SV=1
Unigene015614	Q8L9S3|GRXC6_ARATH	4.9e-35	82/134(61.19)	146	Glutaredoxin-C6 OS=Arabidopsis thaliana OX=3702 GN=GRXC6 PE=2 SV=2
Unigene015637	Q9FHB0|Y5014_ARATH	3.2e-07	29/98(29.59)	53	B3 domain-containing protein At5g60140 OS=Arabidopsis thaliana OX=3702 GN=At5g60140 PE=2 SV=2
Unigene015638	Q9SDI4|PHT41_ORYSJ	8.2e-49	88/99(88.89)	191	Probable anion transporter 1, chloroplastic OS=Oryza sativa subsp. japonica OX=39947 GN=PHT4; 1 PE=2 SV=1
Unigene015650	Q9ZUA2|PP141_ARATH	4.6e-06	21/48(43.75)	48	Pentatricopeptide repeat-containing protein At2g01740 OS=Arabidopsis thaliana OX=3702 GN=At2g01740 PE=3 SV=1
Unigene015664	F4K3G5|EDM2_ARATH	3.5e-10	26/39(66.67)	62	Protein ENHANCED DOWNY MILDEW 2 OS=Arabidopsis thaliana OX=3702 GN=EDM2 PE=1 SV=1
Unigene015667	Q8GZ43|YZR3_ARATH	5.8e-19	42/48(87.50)	92	RanBP2-type zinc finger protein At1g67325 OS=Arabidopsis thaliana OX=3702 GN=At1g67325 PE=1 SV=1
Unigene015692	F4ICA0|KN8A_ARATH	9.4e-10	29/56(51.79)	62	Kinesin-like protein KIN-8A OS=Arabidopsis thaliana OX=3702 GN=KIN8A PE=3 SV=1
Unigene015712	Q9LRZ5|PLDZ1_ARATH	6e-50	89/111(80.18)	195	Phospholipase D zeta 1 OS=Arabidopsis thaliana OX=3702 GN=PLDZETA1 PE=1 SV=1
Unigene015746	Q9XHZ8|Y1178_ARATH	2.8e-22	43/51(84.31)	102	BTB/POZ domain-containing protein At1g21780 OS=Arabidopsis thaliana OX=3702 GN=At1g21780 PE=1 SV=1
Unigene015799	Q9SSE9|JMJ25_ARATH	5.4e-15	36/82(43.90)	79	Lysine-specific demethylase JMJ25 OS=Arabidopsis thaliana OX=3702 GN=JMJ25 PE=1 SV=1
Unigene015812	Q8RWZ5|SD25_ARATH	1.4e-24	49/94(52.13)	110	G-type lectin S-receptor-like serine/threonine-protein kinase SD2-5 OS=Arabidopsis thaliana OX=3702 GN=SD25 PE=1 SV=1
Unigene015815	Q9SZL8|FRS5_ARATH	1.4e-17	45/142(31.69)	88	Protein FAR1-RELATED SEQUENCE 5 OS=Arabidopsis thaliana OX=3702 GN=FRS5 PE=1 SV=1
Unigene015828	Q8RXS6|INO80_ARATH	1.1e-41	79/90(87.78)	167	Chromatin-remodeling ATPase INO80 OS=Arabidopsis thaliana OX=3702 GN=INO80 PE=2 SV=2
Unigene015853	Q8VYJ2|AHL1_ARATH	1.3e-54	135/281(48.04)	212	AT-hook motif nuclear-localized protein 1 OS=Arabidopsis thaliana OX=3702 GN=AHL1 PE=1 SV=1
Unigene015862	Q9ZQE5|PP153_ARATH	3.5e-70	132/252(52.38)	263	Pentatricopeptide repeat-containing protein At2g15690, mitochondrial OS=Arabidopsis thaliana OX=3702 GN=PCMP-H66 PE=1 SV=2
Unigene015884	Q3E991|PRK6_ARATH	1.9e-60	109/177(61.58)	231	Pollen receptor-like kinase 6 OS=Arabidopsis thaliana OX=3702 GN=PRK6 PE=1 SV=4
Unigene015928	Q9LMT2|PAPS1_ARATH	6.3e-80	137/162(84.57)	295	Nuclear poly(A) polymerase 1 OS=Arabidopsis thaliana OX=3702 GN=PAPS1 PE=1 SV=1
Unigene015931	Q9LPC5|BIG3_ARATH	1.2e-47	95/106(89.62)	187	Brefeldin A-inhibited guanine nucleotide-exchange protein 3 OS=Arabidopsis thaliana OX=3702 GN=BIG3 PE=1 SV=1
Unigene015937	Q9LIG0|Y3136_ARATH	3.6e-25	59/126(46.83)	113	Clavaminate synthase-like protein At3g21360 OS=Arabidopsis thaliana OX=3702 GN=At3g21360 PE=1 SV=1
Unigene015954	Q9FWA6|PP207_ARATH	1.6e-30	61/146(41.78)	131	Pentatricopeptide repeat-containing protein At3g02330, mitochondrial OS=Arabidopsis thaliana OX=3702 GN=PCMP-E90 PE=2 SV=2
Unigene015981	Q99315|YG31B_YEAST	9.7e-12	35/88(39.77)	69	Transposon Ty3-G Gag-Pol polyprotein OS=Saccharomyces cerevisiae (strain ATCC 204508 / S288c) OX=559292 GN=TY3B-G PE=1 SV=3
Unigene015992	Q9LK43|TMK4_ARATH	1.5e-77	141/217(64.98)	288	Receptor-like kinase TMK4 OS=Arabidopsis thaliana OX=3702 GN=TMK4 PE=1 SV=1
Unigene016056	Q3ZPN4|ACMAT_VITLA	5.5e-35	72/111(64.86)	145	Methanol O-anthraniloyltransferase OS=Vitis labrusca OX=103355 GN=AMAT PE=1 SV=1
Unigene016058	P0C8R0|PP416_ARATH	4.1e-36	70/129(54.26)	150	Putative pentatricopeptide repeat-containing protein At5g43820 OS=Arabidopsis thaliana OX=3702 GN=At5g43820 PE=3 SV=1
Unigene016069	Q9CA89|ROGFC_ARATH	1.1e-131	257/407(63.14)	469	Rop guanine nucleotide exchange factor 12 OS=Arabidopsis thaliana OX=3702 GN=ROPGEF12 PE=1 SV=1
Unigene016075	Q6R8G2|PHO18_ARATH	2.9e-33	60/81(74.07)	139	Phosphate transporter PHO1 homolog 8 OS=Arabidopsis thaliana OX=3702 GN=PHO1-H8 PE=2 SV=1
Unigene016081	Q9LRR7|NCED3_ARATH	1.1e-28	82/279(29.39)	125	9-cis-epoxycarotenoid dioxygenase NCED3, chloroplastic OS=Arabidopsis thaliana OX=3702 GN=NCED3 PE=1 SV=1
Unigene016091	Q94F27|B3GTB_ARATH	1.1e-29	73/100(73.00)	128	Hydroxyproline O-galactosyltransferase HPGT1 OS=Arabidopsis thaliana OX=3702 GN=HPTG1 PE=1 SV=1
Unigene016093	P0C2F6|RNHX1_ARATH	4.3e-46	119/418(28.47)	184	Putative ribonuclease H protein At1g65750 OS=Arabidopsis thaliana OX=3702 GN=At1g65750 PE=3 SV=1
Unigene016105	P0C8Q3|PP326_ARATH	5.4e-22	49/77(63.64)	104	Pentatricopeptide repeat-containing protein At4g19890 OS=Arabidopsis thaliana OX=3702 GN=At4g19890 PE=2 SV=1
Unigene016122	Q941I6|PMS1_ARATH	5.9e-161	276/360(76.67)	565	DNA mismatch repair protein PMS1 OS=Arabidopsis thaliana OX=3702 GN=PMS1 PE=1 SV=1
Unigene016163	Q6NQJ6|RNR1_ARATH	1.9e-29	59/81(72.84)	126	Ribonuclease II, chloroplastic/mitochondrial OS=Arabidopsis thaliana OX=3702 GN=RNR1 PE=2 SV=1
Unigene016215	Q9FIN7|MIP2_ARATH	2.6e-32	66/86(76.74)	136	MAG2-interacting protein 2 OS=Arabidopsis thaliana OX=3702 GN=MIP2 PE=1 SV=1
Unigene016235	Q6CQ91|PP4R3_KLULA	9e-14	43/117(36.75)	75	Serine/threonine-protein phosphatase 4 regulatory subunit 3 OS=Kluyveromyces lactis (strain ATCC 8585 / CBS 2359 / DSM 70799 / NBRC 1267 / NRRL Y-1140 / WM37) OX=284590 GN=PSY2 PE=3 SV=1
Unigene016256	Q94HW2|POLR1_ARATH	4.6e-18	51/141(36.17)	90	Retrovirus-related Pol polyprotein from transposon RE1 OS=Arabidopsis thaliana OX=3702 GN=RE1 PE=2 SV=1
Unigene016277	O82176|EXOL7_ARATH	2.4e-74	129/193(66.84)	277	Protein EXORDIUM-like 7 OS=Arabidopsis thaliana OX=3702 GN=EXL7 PE=2 SV=2
Unigene016285	O65202|ACOX1_ARATH	6.8e-66	120/156(76.92)	249	Peroxisomal acyl-coenzyme A oxidase 1 OS=Arabidopsis thaliana OX=3702 GN=ACX1 PE=1 SV=1
Unigene016324	Q9SYP1|DEXHC_ARATH	2.6e-22	51/64(79.69)	102	DExH-box ATP-dependent RNA helicase DExH12 OS=Arabidopsis thaliana OX=3702 GN=BRR2A PE=1 SV=1
Unigene016344	P93343|1433C_TOBAC	7.7e-11	34/35(97.14)	65	14-3-3-like protein C OS=Nicotiana tabacum OX=4097 PE=1 SV=1
Unigene016346	O64827|SUVR5_ARATH	5.2e-12	34/61(55.74)	68	Histone-lysine N-methyltransferase SUVR5 OS=Arabidopsis thaliana OX=3702 GN=SUVR5 PE=1 SV=3
Unigene016362	Q9SMM9|CXE13_ARATH	3.7e-24	47/71(66.20)	109	Probable carboxylesterase 13 OS=Arabidopsis thaliana OX=3702 GN=CXE13 PE=1 SV=1
Unigene016368	Q9FT69|RQSIM_ARATH	1.8e-28	54/68(79.41)	123	ATP-dependent DNA helicase Q-like SIM OS=Arabidopsis thaliana OX=3702 GN=RECQSIM PE=2 SV=1
Unigene016393	F4I718|CSI3_ARATH	2.3e-31	73/92(79.35)	133	Protein CELLULOSE SYNTHASE INTERACTIVE 3 OS=Arabidopsis thaliana OX=3702 GN=CSI3 PE=1 SV=1
Unigene016409	Q0WSH6|PP312_ARATH	5.2e-26	49/69(71.01)	115	Pentatricopeptide repeat-containing protein At4g14850 OS=Arabidopsis thaliana OX=3702 GN=LOI1 PE=1 SV=1
Unigene016452	Q9SX38|DRL4_ARATH	9.2e-15	46/95(48.42)	78	Putative disease resistance protein At1g50180 OS=Arabidopsis thaliana OX=3702 GN=At1g50180 PE=3 SV=2
Unigene016461	P0CB22|ATX2_ARATH	1.5e-29	56/82(68.29)	127	Histone-lysine N-methyltransferase ATX2 OS=Arabidopsis thaliana OX=3702 GN=ATX2 PE=2 SV=1
Unigene016473	Q93VH2|BBD2_ARATH	1.7e-21	56/124(45.16)	100	Bifunctional nuclease 2 OS=Arabidopsis thaliana OX=3702 GN=BBD2 PE=2 SV=1
Unigene016505	Q9T014|SPA2_ARATH	5.2e-17	61/176(34.66)	86	Protein SPA1-RELATED 2 OS=Arabidopsis thaliana OX=3702 GN=SPA2 PE=1 SV=2
Unigene016525	P0C2F6|RNHX1_ARATH	2.7e-12	40/122(32.79)	70	Putative ribonuclease H protein At1g65750 OS=Arabidopsis thaliana OX=3702 GN=At1g65750 PE=3 SV=1
Unigene016554	O59785|YCN8_SCHPO	4.3e-09	26/64(40.62)	58	Uncharacterized solute carrier family 35 member C320.08 OS=Schizosaccharomyces pombe (strain 972 / ATCC 24843) OX=284812 GN=SPCC320.08 PE=1 SV=1
Unigene016620	Q6EPF0|ROC5_ORYSJ	3.1e-25	55/88(62.50)	112	Homeobox-leucine zipper protein ROC5 OS=Oryza sativa subsp. japonica OX=39947 GN=ROC5 PE=2 SV=1
Unigene016635	Q9LR69|PPR8_ARATH	9.9e-71	121/176(68.75)	265	Pentatricopeptide repeat-containing protein At1g03540 OS=Arabidopsis thaliana OX=3702 GN=PCMP-E4 PE=2 SV=1
Unigene016659	Q42910|PPDK_MESCR	3.3e-32	67/69(97.10)	136	Pyruvate, phosphate dikinase, chloroplastic OS=Mesembryanthemum crystallinum OX=3544 GN=PPD PE=2 SV=1
Unigene016662	Q0WNW4|MYOB3_ARATH	5.7e-22	64/123(52.03)	102	Myosin-binding protein 3 OS=Arabidopsis thaliana OX=3702 GN=MYOB3 PE=1 SV=1
Unigene016681	Q8VYH0|PP313_ARATH	1.7e-37	73/119(61.34)	154	Pentatricopeptide repeat-containing protein At4g15720 OS=Arabidopsis thaliana OX=3702 GN=PCMP-H1 PE=2 SV=1
Unigene016707	B8B8C5|ALFL9_ORYSI	4e-46	80/91(87.91)	182	PHD finger protein ALFIN-LIKE 9 OS=Oryza sativa subsp. indica OX=39946 GN=OsI_26819 PE=3 SV=1
Unigene016708	Q9M1C7|AB9C_ARATH	3.4e-62	136/280(48.57)	236	ABC transporter C family member 9 OS=Arabidopsis thaliana OX=3702 GN=ABCC9 PE=2 SV=2
Unigene016720	Q39529|LEC2_CLAKE	1.6e-20	53/120(44.17)	98	Agglutinin-2 OS=Cladrastis kentukea OX=38412 PE=1 SV=1
Unigene016731	Q5JLP4|CKX4_ORYSJ	1.1e-31	61/89(68.54)	135	Cytokinin dehydrogenase 4 OS=Oryza sativa subsp. japonica OX=39947 GN=CKX4 PE=2 SV=1
Unigene016752	Q9SPK4|PPCK1_ARATH	3e-41	91/172(52.91)	167	Phosphoenolpyruvate carboxylase kinase 1 OS=Arabidopsis thaliana OX=3702 GN=PPCK1 PE=1 SV=1
Unigene016754	O50064|FIMB2_ARATH	2.1e-46	90/98(91.84)	183	Fimbrin-2 OS=Arabidopsis thaliana OX=3702 GN=FIM2 PE=2 SV=1
Unigene016768	O82804|ELF3_ARATH	5.2e-20	49/83(59.04)	96	Protein EARLY FLOWERING 3 OS=Arabidopsis thaliana OX=3702 GN=ELF3 PE=1 SV=1
Unigene016806	Q9SV26|PP297_ARATH	5.9e-11	28/40(70.00)	65	Pentatricopeptide repeat-containing protein At4g01030, mitochondrial OS=Arabidopsis thaliana OX=3702 GN=PCMP-H65 PE=3 SV=2
Unigene016812	F4HYJ7|DEXH3_ARATH	3.1e-12	37/86(43.02)	70	DExH-box ATP-dependent RNA helicase DExH3 OS=Arabidopsis thaliana OX=3702 GN=At1g48650 PE=3 SV=1
Unigene016814	P92997|GL113_ARATH	5.1e-38	79/122(64.75)	156	Germin-like protein subfamily 1 member 13 OS=Arabidopsis thaliana OX=3702 GN=GLP6 PE=2 SV=2
Unigene016827	F4J7T3|EAF1A_ARATH	2.3e-31	76/118(64.41)	133	Chromatin modification-related protein EAF1 A OS=Arabidopsis thaliana OX=3702 GN=EAF1A PE=1 SV=1
Unigene016833	Q6XBF8|CDR1_ARATH	6.4e-15	59/196(30.10)	79	Aspartic proteinase CDR1 OS=Arabidopsis thaliana OX=3702 GN=CDR1 PE=1 SV=1
Unigene016856	Q9ZQI8|NLTL2_ARATH	7.1e-18	42/71(59.15)	89	Non-specific lipid-transfer protein-like protein At2g13820 OS=Arabidopsis thaliana OX=3702 GN=At2g13820 PE=2 SV=1
Unigene016888	Q9M9F9|ICR4_ARATH	7.2e-35	162/324(50.00)	146	Interactor of constitutive active ROPs 4 OS=Arabidopsis thaliana OX=3702 GN=ICR4 PE=1 SV=2
Unigene016955	P0CT41|TF212_SCHPO	2.5e-20	48/137(35.04)	97	Transposon Tf2-12 polyprotein OS=Schizosaccharomyces pombe (strain 972 / ATCC 24843) OX=284812 GN=Tf2-12 PE=3 SV=1
Unigene016996	Q08436|PMA3_NICPL	8.8e-54	105/108(97.22)	208	Plasma membrane ATPase 3 OS=Nicotiana plumbaginifolia OX=4092 GN=PMA3 PE=1 SV=1
Unigene017018	Q9SX78|CXE2_ARATH	3.9e-14	39/83(46.99)	75	Probable carboxylesterase 2 OS=Arabidopsis thaliana OX=3702 GN=CXE2 PE=2 SV=1
Unigene017021	F8WKW0|UGT1_GARJA	4.1e-45	89/135(65.93)	179	Crocetin glucosyltransferase, chloroplastic OS=Gardenia jasminoides OX=114476 GN=UGT75L6 PE=1 SV=1
Unigene017080	Q9SAH3|Y1887_ARATH	6.1e-20	57/111(51.35)	95	Putative receptor-like protein kinase At1g80870 OS=Arabidopsis thaliana OX=3702 GN=At1g80870 PE=3 SV=1
Unigene017097	Q9LN01|PPR21_ARATH	2.6e-72	125/280(44.64)	271	Pentatricopeptide repeat-containing protein At1g08070, chloroplastic OS=Arabidopsis thaliana OX=3702 GN=PCMP-H12 PE=2 SV=1
Unigene017102	Q8GVE8|CAPP4_ARATH	6.8e-87	152/191(79.58)	319	Phosphoenolpyruvate carboxylase 4 OS=Arabidopsis thaliana OX=3702 GN=PPC4 PE=2 SV=1
Unigene017108	Q8GYA4|CRK10_ARATH	2.5e-86	145/199(72.86)	317	Cysteine-rich receptor-like protein kinase 10 OS=Arabidopsis thaliana OX=3702 GN=CRK10 PE=1 SV=3
Unigene017109	Q8GYA4|CRK10_ARATH	6.6e-26	51/72(70.83)	115	Cysteine-rich receptor-like protein kinase 10 OS=Arabidopsis thaliana OX=3702 GN=CRK10 PE=1 SV=3
Unigene017152	Q9M2S4|LRKS4_ARATH	3.4e-124	213/301(70.76)	443	L-type lectin-domain containing receptor kinase S.4 OS=Arabidopsis thaliana OX=3702 GN=LECRKS4 PE=2 SV=1
Unigene017157	Q9LXT9|CALS3_ARATH	1e-101	192/212(90.57)	368	Callose synthase 3 OS=Arabidopsis thaliana OX=3702 GN=CALS3 PE=3 SV=3
Unigene017174	Q96282|CLCC_ARATH	7.5e-24	52/71(73.24)	108	Chloride channel protein CLC-c OS=Arabidopsis thaliana OX=3702 GN=CLC-C PE=1 SV=1
Unigene017181	Q9M3B0|PME34_ARATH	1.3e-06	23/49(46.94)	52	Probable pectinesterase/pectinesterase inhibitor 34 OS=Arabidopsis thaliana OX=3702 GN=PME34 PE=2 SV=1
Unigene017182	Q94CB1|PME25_ARATH	2.4e-08	24/33(72.73)	56	Probable pectinesterase/pectinesterase inhibitor 25 OS=Arabidopsis thaliana OX=3702 GN=PME25 PE=2 SV=1
Unigene017248	Q6EVK6|BRM_ARATH	3.4e-56	151/332(45.48)	217	ATP-dependent helicase BRM OS=Arabidopsis thaliana OX=3702 GN=BRM PE=1 SV=1
Unigene017310	C0LGP4|Y3475_ARATH	3.3e-43	88/173(50.87)	174	Probable LRR receptor-like serine/threonine-protein kinase At3g47570 OS=Arabidopsis thaliana OX=3702 GN=At3g47570 PE=2 SV=1
Unigene017335	O82730|MGDG2_ARATH	2.8e-51	89/96(92.71)	199	Monogalactosyldiacylglycerol synthase 2, chloroplastic OS=Arabidopsis thaliana OX=3702 GN=MGD2 PE=1 SV=1
Unigene017346	Q9LFH9|LRK81_ARATH	7.4e-09	38/93(40.86)	58	L-type lectin-domain containing receptor kinase VIII.1 OS=Arabidopsis thaliana OX=3702 GN=LECRK81 PE=2 SV=1
Unigene017355	Q9FNC9|TOM92_ARATH	4.2e-13	42/66(63.64)	72	Mitochondrial import receptor subunit TOM9-2 OS=Arabidopsis thaliana OX=3702 GN=TOM9-2 PE=1 SV=3
Unigene017384	Q70PR7|VINSY_RAUSE	2.2e-16	54/163(33.13)	84	Vinorine synthase OS=Rauvolfia serpentina OX=4060 GN=ACT PE=1 SV=2
Unigene017389	Q9LZS3|GLGB2_ARATH	7.1e-06	25/49(51.02)	48	1,4-alpha-glucan-branching enzyme 2-2, chloroplastic/amyloplastic OS=Arabidopsis thaliana OX=3702 GN=SBE2.2 PE=1 SV=1
Unigene017459	Q9LVQ5|PP432_ARATH	1.4e-38	76/123(61.79)	158	Pentatricopeptide repeat-containing protein At5g55840 OS=Arabidopsis thaliana OX=3702 GN=At5g55840 PE=3 SV=2
Unigene017461	F4I1T7|NP214_ARATH	6.3e-13	38/69(55.07)	71	Nuclear pore complex protein NUP214 OS=Arabidopsis thaliana OX=3702 GN=NUP214 PE=1 SV=1
Unigene017469	F4KHD8|GP210_ARATH	5.9e-21	51/89(57.30)	98	Nuclear pore complex protein GP210 OS=Arabidopsis thaliana OX=3702 GN=GB210 PE=1 SV=1
Unigene017471	Q9T0A0|LACS4_ARATH	5.1e-111	188/269(69.89)	399	Long chain acyl-CoA synthetase 4 OS=Arabidopsis thaliana OX=3702 GN=LACS4 PE=2 SV=1
Unigene017473	Q84JM4|TPR3_ARATH	1.5e-50	106/136(77.94)	197	Topless-related protein 3 OS=Arabidopsis thaliana OX=3702 GN=TPR3 PE=1 SV=1
Unigene017477	P36579|ARF1_SCHPO	1e-06	22/22(100.00)	51	ADP-ribosylation factor 1 OS=Schizosaccharomyces pombe (strain 972 / ATCC 24843) OX=284812 GN=arf1 PE=2 SV=2
Unigene017494	Q38857|XTH22_ARATH	4.5e-10	22/41(53.66)	62	Xyloglucan endotransglucosylase/hydrolase protein 22 OS=Arabidopsis thaliana OX=3702 GN=XTH22 PE=1 SV=1
Unigene017515	Q9SE94|MTHR1_MAIZE	1.5e-23	49/63(77.78)	107	Methylenetetrahydrofolate reductase 1 OS=Zea mays OX=4577 PE=2 SV=1
Unigene017572	Q9AST6|VSP55_ARATH	3.6e-21	46/79(58.23)	99	Vacuolar protein sorting-associated protein 55 homolog OS=Arabidopsis thaliana OX=3702 GN=At1g32410 PE=2 SV=1
Unigene017604	Q9FFH1|RLT2_ARATH	1.2e-11	31/41(75.61)	67	Homeobox-DDT domain protein RLT2 OS=Arabidopsis thaliana OX=3702 GN=RLT2 PE=1 SV=1
Unigene017619	Q93VR9|SEH1_ARATH	2.6e-07	21/32(65.62)	53	Protein SEH1 OS=Arabidopsis thaliana OX=3702 GN=SEH1 PE=1 SV=1
Unigene017625	Q9C5G0|SUF4_ARATH	8.8e-07	22/24(91.67)	51	Protein SUPPRESSOR OF FRI 4 OS=Arabidopsis thaliana OX=3702 GN=SUF4 PE=1 SV=1
Unigene017626	Q9C5G0|SUF4_ARATH	1.2e-06	22/24(91.67)	51	Protein SUPPRESSOR OF FRI 4 OS=Arabidopsis thaliana OX=3702 GN=SUF4 PE=1 SV=1
Unigene017638	Q6NQB7|B3GT7_ARATH	3.2e-52	87/105(82.86)	203	Beta-1,3-galactosyltransferase 7 OS=Arabidopsis thaliana OX=3702 GN=B3GALT7 PE=2 SV=1
Unigene017678	Q6F6B5|ARC3_ARATH	2.3e-09	34/76(44.74)	61	Protein ACCUMULATION AND REPLICATION OF CHLOROPLASTS 3 OS=Arabidopsis thaliana OX=3702 GN=ARC3 PE=1 SV=2
Unigene017679	Q6F6B5|ARC3_ARATH	7.4e-17	39/67(58.21)	86	Protein ACCUMULATION AND REPLICATION OF CHLOROPLASTS 3 OS=Arabidopsis thaliana OX=3702 GN=ARC3 PE=1 SV=2
Unigene017723	Q9LSS3|SEN22_ARATH	9.1e-22	46/84(54.76)	101	tRNA-splicing endonuclease subunit Sen2-2 OS=Arabidopsis thaliana OX=3702 GN=SEN2 PE=2 SV=1
Unigene017729	Q84TH5|AB25G_ARATH	3.5e-32	65/87(74.71)	136	ABC transporter G family member 25 OS=Arabidopsis thaliana OX=3702 GN=ABCG25 PE=2 SV=1
Unigene017730	Q9LPK7|AEE10_ARATH	8.7e-10	30/52(57.69)	62	Probable acyl-activating enzyme 10 OS=Arabidopsis thaliana OX=3702 GN=AEE10 PE=2 SV=1
Unigene017731	Q9C8D4|AAE11_ARATH	3.1e-120	200/311(64.31)	430	Butyrate--CoA ligase AAE11, peroxisomal OS=Arabidopsis thaliana OX=3702 GN=AAE11 PE=1 SV=1
Unigene017779	Q70PR7|VINSY_RAUSE	2.8e-11	41/126(32.54)	67	Vinorine synthase OS=Rauvolfia serpentina OX=4060 GN=ACT PE=1 SV=2
Unigene017801	P92948|CDC5L_ARATH	4.4e-36	71/71(100.00)	149	Cell division cycle 5-like protein OS=Arabidopsis thaliana OX=3702 GN=CDC5 PE=1 SV=2
Unigene017833	Q9XIE6|ALA3_ARATH	6.5e-38	80/104(76.92)	155	Phospholipid-transporting ATPase 3 OS=Arabidopsis thaliana OX=3702 GN=ALA3 PE=1 SV=2
Unigene017851	O22881|POT2_ARATH	9.2e-73	133/153(86.93)	271	Potassium transporter 2 OS=Arabidopsis thaliana OX=3702 GN=POT2 PE=1 SV=2
Unigene017887	Q93YQ1|RTOR1_ARATH	9.5e-110	185/203(91.13)	394	Regulatory-associated protein of TOR 1 OS=Arabidopsis thaliana OX=3702 GN=RAPTOR1 PE=1 SV=1
Unigene017890	Q8VZB9|R10A1_ARATH	6.3e-16	39/44(88.64)	81	60S ribosomal protein L10a-1 OS=Arabidopsis thaliana OX=3702 GN=RPL10AA PE=1 SV=1
Unigene017907	Q9FZ19|PPR5_ARATH	1.3e-40	78/97(80.41)	164	Putative pentatricopeptide repeat-containing protein At1g02420 OS=Arabidopsis thaliana OX=3702 GN=At1g02420 PE=3 SV=2
Unigene017929	Q94AT1|P2C76_ARATH	2.3e-06	23/25(92.00)	51	Probable protein phosphatase 2C 76 OS=Arabidopsis thaliana OX=3702 GN=At5g53140 PE=2 SV=1
Unigene017959	Q9FFB8|CHX3_ARATH	4.9e-08	23/55(41.82)	55	Cation/H(+) antiporter 3 OS=Arabidopsis thaliana OX=3702 GN=CHX3 PE=2 SV=1
Unigene017968	P54153|MSRA_SOLLC	8.3e-16	39/56(69.64)	81	Peptide methionine sulfoxide reductase (Fragment) OS=Solanum lycopersicum OX=4081 GN=E4 PE=3 SV=1
Unigene017979	F4JEX5|FIGL1_ARATH	2.8e-193	334/385(86.75)	673	ATPase family AAA domain-containing protein FIGL1 OS=Arabidopsis thaliana OX=3702 GN=FIGL1 PE=2 SV=2
Unigene017987	Q93Z00|TCP14_ARATH	2.3e-43	89/99(89.90)	174	Transcription factor TCP14 OS=Arabidopsis thaliana OX=3702 GN=TCP14 PE=1 SV=1
Unigene017989	Q96519|PER11_ARATH	4.5e-92	160/223(71.75)	336	Peroxidase 11 OS=Arabidopsis thaliana OX=3702 GN=PER11 PE=1 SV=1
Unigene017994	Q9SIY8|LAC5_ARATH	5.1e-82	156/219(71.23)	302	Laccase-5 OS=Arabidopsis thaliana OX=3702 GN=LAC5 PE=2 SV=1
Unigene018121	P0CB22|ATX2_ARATH	1.8e-32	65/89(73.03)	137	Histone-lysine N-methyltransferase ATX2 OS=Arabidopsis thaliana OX=3702 GN=ATX2 PE=2 SV=1
Unigene018127	Q39214|RPM1_ARATH	1.5e-08	28/92(30.43)	58	Disease resistance protein RPM1 OS=Arabidopsis thaliana OX=3702 GN=RPM1 PE=1 SV=1
Unigene018143	Q9FGU3|SBT44_ARATH	2.7e-09	42/100(42.00)	60	Subtilisin-like protease SBT4.4 OS=Arabidopsis thaliana OX=3702 GN=SBT4.4 PE=2 SV=1
Unigene018144	Q94HW2|POLR1_ARATH	1.7e-14	45/163(27.61)	78	Retrovirus-related Pol polyprotein from transposon RE1 OS=Arabidopsis thaliana OX=3702 GN=RE1 PE=2 SV=1
Unigene018155	O23372|ATXR3_ARATH	7.7e-55	95/137(69.34)	211	Histone-lysine N-methyltransferase ATXR3 OS=Arabidopsis thaliana OX=3702 GN=ATXR3 PE=2 SV=2
Unigene018170	B7SY83|PS1_ARATH	1.4e-16	54/130(41.54)	85	FHA domain-containing protein PS1 OS=Arabidopsis thaliana OX=3702 GN=PS1 PE=2 SV=1
Unigene018212	Q6H7M3|HMA4_ORYSJ	1.1e-20	47/69(68.12)	97	Copper-transporting ATPase HMA4 OS=Oryza sativa subsp. japonica OX=39947 GN=HMA4 PE=1 SV=1
Unigene018220	Q94HW2|POLR1_ARATH	1.4e-09	41/99(41.41)	61	Retrovirus-related Pol polyprotein from transposon RE1 OS=Arabidopsis thaliana OX=3702 GN=RE1 PE=2 SV=1
Unigene018224	Q6J540|C79D4_LOTJA	3.8e-119	207/327(63.30)	426	Isoleucine N-monooxygenase 2 OS=Lotus japonicus OX=34305 GN=CYP79D4 PE=1 SV=1
Unigene018243	Q9M1C7|AB9C_ARATH	1.7e-49	96/142(67.61)	194	ABC transporter C family member 9 OS=Arabidopsis thaliana OX=3702 GN=ABCC9 PE=2 SV=2
Unigene018250	Q9LJF3|BRL3_ARATH	2.1e-32	63/78(80.77)	137	Receptor-like protein kinase BRI1-like 3 OS=Arabidopsis thaliana OX=3702 GN=BRL3 PE=1 SV=1
Unigene018254	Q7XZU0|SAC9_ARATH	3.1e-49	88/112(78.57)	193	Probable phosphoinositide phosphatase SAC9 OS=Arabidopsis thaliana OX=3702 GN=SAC9 PE=1 SV=1
Unigene018296	Q8LGG0|FKB12_ARATH	3.6e-07	23/43(53.49)	53	Peptidyl-prolyl cis-trans isomerase FKBP12 OS=Arabidopsis thaliana OX=3702 GN=FKBP12 PE=1 SV=2
Unigene018297	Q8L5R3|TBCD_ARATH	7e-91	157/187(83.96)	332	Tubulin-folding cofactor D OS=Arabidopsis thaliana OX=3702 GN=TFCD PE=2 SV=1
Unigene018305	Q8RXK8|SYIM_ARATH	9.3e-50	96/158(60.76)	195	Isoleucine--tRNA ligase, chloroplastic/mitochondrial OS=Arabidopsis thaliana OX=3702 GN=OVA2 PE=2 SV=1
Unigene018319	Q9FPS9|UBP15_ARATH	3.1e-67	121/144(84.03)	253	Ubiquitin carboxyl-terminal hydrolase 15 OS=Arabidopsis thaliana OX=3702 GN=UBP15 PE=1 SV=2
Unigene018336	Q9FK93|PP406_ARATH	1.8e-68	111/172(64.53)	258	Pentatricopeptide repeat-containing protein At5g39680 OS=Arabidopsis thaliana OX=3702 GN=EMB2744 PE=1 SV=1
Unigene018338	Q94HW2|POLR1_ARATH	6.5e-11	33/71(46.48)	65	Retrovirus-related Pol polyprotein from transposon RE1 OS=Arabidopsis thaliana OX=3702 GN=RE1 PE=2 SV=1
Unigene018352	Q9SB50|AP4M_ARATH	2e-38	78/92(84.78)	156	AP-4 complex subunit mu OS=Arabidopsis thaliana OX=3702 GN=AP4M PE=2 SV=1
Unigene018365	Q9ZPV9|SY112_ARATH	2.7e-31	70/109(64.22)	133	Syntaxin-112 OS=Arabidopsis thaliana OX=3702 GN=SYP112 PE=2 SV=2
Unigene018377	F4HYR6|SBT24_ARATH	3.8e-73	134/222(60.36)	274	Subtilisin-like protease SBT2.4 OS=Arabidopsis thaliana OX=3702 GN=SBT2.4 PE=1 SV=1
Unigene018381	Q9M2E2|SDR1_ARATH	2.3e-18	37/66(56.06)	89	(+)-neomenthol dehydrogenase OS=Arabidopsis thaliana OX=3702 GN=SDR1 PE=1 SV=1
Unigene018385	Q76CU2|PDR1_TOBAC	2.7e-58	109/169(64.50)	223	Pleiotropic drug resistance protein 1 OS=Nicotiana tabacum OX=4097 GN=PDR1 PE=2 SV=1
Unigene018426	Q9FIY7|SM3L3_ARATH	5.4e-31	59/78(75.64)	132	DNA repair protein RAD5B OS=Arabidopsis thaliana OX=3702 GN=RAD5B PE=3 SV=1
Unigene018428	O04659|PP398_ARATH	5.4e-09	32/99(32.32)	59	Pentatricopeptide repeat-containing protein At5g27110 OS=Arabidopsis thaliana OX=3702 GN=PCMP-E14 PE=2 SV=2
Unigene018442	O81767|PP348_ARATH	6.5e-20	44/98(44.90)	96	Pentatricopeptide repeat-containing protein At4g33990 OS=Arabidopsis thaliana OX=3702 GN=EMB2758 PE=3 SV=2
Unigene018471	Q9SHJ3|CALS7_ARATH	1.7e-109	192/215(89.30)	394	Callose synthase 7 OS=Arabidopsis thaliana OX=3702 GN=CALS7 PE=3 SV=3
Unigene018485	Q9ZP54|PARP1_ARATH	9.3e-17	42/58(72.41)	84	Poly [ADP-ribose] polymerase 1 OS=Arabidopsis thaliana OX=3702 GN=PARP1 PE=1 SV=2
Unigene018499	Q37145|ACA1_ARATH	4.4e-39	88/176(50.00)	159	Calcium-transporting ATPase 1 OS=Arabidopsis thaliana OX=3702 GN=ACA1 PE=1 SV=3
Unigene018505	Q8S9J6|ASPA_ARATH	2.9e-22	54/102(52.94)	103	Aspartyl protease family protein At5g10770 OS=Arabidopsis thaliana OX=3702 GN=At5g10770 PE=2 SV=1
Unigene018601	Q7G8V2|ARR15_ARATH	5.2e-06	26/33(78.79)	48	Two-component response regulator ARR15 OS=Arabidopsis thaliana OX=3702 GN=ARR15 PE=1 SV=1
Unigene018604	Q9FY79|LAC14_ARATH	5.9e-52	90/162(55.56)	202	Laccase-14 OS=Arabidopsis thaliana OX=3702 GN=LAC14 PE=2 SV=1
Unigene018617	A0A0M4KE44|CGT_MANIN	1.1e-38	66/111(59.46)	157	UDP-glycosyltransferase 13 OS=Mangifera indica OX=29780 GN=CGT PE=1 SV=1
Unigene018631	Q8L7L0|OBGC_ARATH	2.4e-07	26/39(66.67)	53	GTP-binding protein OBGC, chloroplastic OS=Arabidopsis thaliana OX=3702 GN=OBGL PE=2 SV=1
Unigene018643	F4JT76|VPS54_ARATH	7.6e-24	63/97(64.95)	108	Vacuolar protein sorting-associated protein 54, chloroplastic OS=Arabidopsis thaliana OX=3702 GN=VPS54 PE=1 SV=1
Unigene018654	Q5PP62|SPX3_ARATH	2.9e-16	44/97(45.36)	83	SPX domain-containing protein 3 OS=Arabidopsis thaliana OX=3702 GN=SPX3 PE=2 SV=1
Unigene018656	Q9LTV3|SAU72_ARATH	2e-11	38/67(56.72)	66	Auxin-responsive protein SAUR72 OS=Arabidopsis thaliana OX=3702 GN=SAUR72 PE=2 SV=1
Unigene018665	Q9FI55|CENPS_ARATH	2.6e-24	61/80(76.25)	110	Protein MHF1 homolog OS=Arabidopsis thaliana OX=3702 GN=MHF1 PE=3 SV=1
Unigene018677	Q9FJD4|IMB1_ARATH	1.6e-59	115/125(92.00)	227	Importin subunit beta-1 OS=Arabidopsis thaliana OX=3702 GN=KPNB1 PE=1 SV=1
Unigene018682	Q9LUD7|CALS8_ARATH	3.1e-230	393/512(76.76)	796	Putative callose synthase 8 OS=Arabidopsis thaliana OX=3702 GN=CALS8 PE=3 SV=2
Unigene018688	Q9AWA5|GWD1_SOLTU	2.4e-42	84/97(86.60)	169	Alpha-glucan water dikinase, chloroplastic OS=Solanum tuberosum OX=4113 GN=R1 PE=1 SV=2
Unigene018772	Q9SA72|Y1357_ARATH	7.5e-31	62/78(79.49)	131	Probable receptor-like protein kinase At1g30570 OS=Arabidopsis thaliana OX=3702 GN=At1g30570 PE=3 SV=1
Unigene018785	Q8LPK0|AB8A_ARATH	2.8e-21	45/60(75.00)	99	ABC transporter A family member 8 OS=Arabidopsis thaliana OX=3702 GN=ABCA8 PE=2 SV=3
Unigene018814	Q8VZF6|EDR2L_ARATH	2.2e-27	53/96(55.21)	120	Protein ENHANCED DISEASE RESISTANCE 2-like OS=Arabidopsis thaliana OX=3702 GN=EDR2L PE=2 SV=1
Unigene018838	O64477|Y2913_ARATH	1.9e-39	76/92(82.61)	160	G-type lectin S-receptor-like serine/threonine-protein kinase At2g19130 OS=Arabidopsis thaliana OX=3702 GN=At2g19130 PE=2 SV=1
Unigene018849	O80588|EDE1_ARATH	2.1e-42	91/188(48.40)	171	Protein ENDOSPERM DEFECTIVE 1 OS=Arabidopsis thaliana OX=3702 GN=EDE1 PE=1 SV=1
Unigene018860	Q76C99|RF1_ORYSI	3.4e-09	22/51(43.14)	59	Protein Rf1, mitochondrial OS=Oryza sativa subsp. indica OX=39946 GN=Rf1 PE=2 SV=1
Unigene018897	Q9C585|UBP8_ARATH	8.3e-78	142/176(80.68)	288	Ubiquitin carboxyl-terminal hydrolase 8 OS=Arabidopsis thaliana OX=3702 GN=UBP8 PE=2 SV=2
Unigene018898	Q9C585|UBP8_ARATH	4e-50	96/125(76.80)	196	Ubiquitin carboxyl-terminal hydrolase 8 OS=Arabidopsis thaliana OX=3702 GN=UBP8 PE=2 SV=2
Unigene018908	O23372|ATXR3_ARATH	3.5e-24	56/114(49.12)	109	Histone-lysine N-methyltransferase ATXR3 OS=Arabidopsis thaliana OX=3702 GN=ATXR3 PE=2 SV=2
Unigene018925	O22633|NOI4_ARATH	1.2e-23	52/79(65.82)	108	Protein NOI4 OS=Arabidopsis thaliana OX=3702 GN=NOI4 PE=1 SV=1
Unigene018975	Q9LT96|Y5977_ARATH	8.6e-84	148/255(58.04)	308	Probable leucine-rich repeat receptor-like protein kinase At5g49770 OS=Arabidopsis thaliana OX=3702 GN=At5g49770 PE=1 SV=1
Unigene018985	Q9SRH7|Y3130_ARATH	7e-32	64/77(83.12)	134	Receptor-like serine/threonine-protein kinase At3g01300 OS=Arabidopsis thaliana OX=3702 GN=At3g01300 PE=2 SV=1
Unigene018987	Q588V7|TEB_ARATH	5.2e-11	32/47(68.09)	67	Helicase and polymerase-containing protein TEBICHI OS=Arabidopsis thaliana OX=3702 GN=TEB PE=2 SV=1
Unigene019020	Q69KJ0|RTL3_ORYSJ	1.1e-19	50/100(50.00)	94	Ribonuclease 3-like protein 3 OS=Oryza sativa subsp. japonica OX=39947 GN=Os06g0358800 PE=2 SV=1
Unigene019038	Q9LJN8|BUB31_ARATH	2.7e-55	100/106(94.34)	213	Mitotic checkpoint protein BUB3.1 OS=Arabidopsis thaliana OX=3702 GN=BUB3.1 PE=1 SV=1
Unigene019042	B5TYT3|CSCL7_ARATH	3.7e-13	35/67(52.24)	72	CSC1-like protein At1g11960 OS=Arabidopsis thaliana OX=3702 GN=At1g11960 PE=2 SV=1
Unigene019067	P93768|PSMD3_TOBAC	6.2e-20	56/68(82.35)	95	Probable 26S proteasome non-ATPase regulatory subunit 3 OS=Nicotiana tabacum OX=4097 GN=21D7 PE=2 SV=1
Unigene019101	Q8LPL6|AP2A1_ARATH	7.4e-33	69/72(95.83)	137	AP-2 complex subunit alpha-1 OS=Arabidopsis thaliana OX=3702 GN=ALPHA-ADR PE=1 SV=1
Unigene019127	Q9M7I9|STEP1_ARATH	3.4e-21	50/70(71.43)	99	Stress enhanced protein 1, chloroplastic OS=Arabidopsis thaliana OX=3702 GN=SEP1 PE=2 SV=1
Unigene019152	B9FXV5|IF4G_ORYSJ	1.3e-35	85/136(62.50)	147	Eukaryotic translation initiation factor 4G OS=Oryza sativa subsp. japonica OX=39947 GN=Os07g0555200 PE=2 SV=2
Unigene019160	O22150|SAU36_ARATH	5e-13	47/123(38.21)	73	Auxin-responsive protein SAUR36 OS=Arabidopsis thaliana OX=3702 GN=SAUR36 PE=2 SV=1
Unigene019161	Q05758|ILV5_ARATH	3.1e-18	41/53(77.36)	89	Ketol-acid reductoisomerase, chloroplastic OS=Arabidopsis thaliana OX=3702 GN=At3g58610 PE=1 SV=2
Unigene019174	O64477|Y2913_ARATH	9.7e-16	34/46(73.91)	81	G-type lectin S-receptor-like serine/threonine-protein kinase At2g19130 OS=Arabidopsis thaliana OX=3702 GN=At2g19130 PE=2 SV=1
Unigene019175	O04539|SNL4_ARATH	5.9e-25	65/125(52.00)	112	Paired amphipathic helix protein Sin3-like 4 OS=Arabidopsis thaliana OX=3702 GN=SNL4 PE=3 SV=3
Unigene019198	O04630|SYTM1_ARATH	3.2e-58	101/130(77.69)	223	Threonine--tRNA ligase, mitochondrial 1 OS=Arabidopsis thaliana OX=3702 GN=THRRS PE=1 SV=3
Unigene019229	Q3E936|MAKR1_ARATH	4.5e-17	65/147(44.22)	87	Probable membrane-associated kinase regulator 1 OS=Arabidopsis thaliana OX=3702 GN=MAKR1 PE=1 SV=1
Unigene019271	O04057|ASPR_CUCPE	8.7e-16	43/63(68.25)	82	Aspartic proteinase OS=Cucurbita pepo OX=3663 PE=2 SV=1
Unigene019272	O04057|ASPR_CUCPE	1e-15	41/57(71.93)	81	Aspartic proteinase OS=Cucurbita pepo OX=3663 PE=2 SV=1
Unigene019282	Q9AR86|ISPS_POPCN	1.3e-09	37/87(42.53)	61	Isoprene synthase, chloroplastic OS=Populus canescens OX=80863 GN=ISPS PE=1 SV=1
Unigene019283	Q08436|PMA3_NICPL	6.7e-53	100/110(90.91)	205	Plasma membrane ATPase 3 OS=Nicotiana plumbaginifolia OX=4092 GN=PMA3 PE=1 SV=1
Unigene019312	Q8S8F2|FBL11_ARATH	6.8e-30	60/141(42.55)	129	BTB/POZ domain-containing protein FBL11 OS=Arabidopsis thaliana OX=3702 GN=FBL11 PE=2 SV=2
Unigene019313	Q8S8F2|FBL11_ARATH	3.2e-09	28/65(43.08)	59	BTB/POZ domain-containing protein FBL11 OS=Arabidopsis thaliana OX=3702 GN=FBL11 PE=2 SV=2
Unigene019318	Q93YT1|GLR32_ARATH	2.4e-65	111/155(71.61)	246	Glutamate receptor 3.2 OS=Arabidopsis thaliana OX=3702 GN=GLR3.2 PE=1 SV=2
Unigene019375	Q8S4F6|SQD2_ARATH	3.1e-35	70/83(84.34)	146	Sulfoquinovosyl transferase SQD2 OS=Arabidopsis thaliana OX=3702 GN=SQD2 PE=1 SV=1
Unigene019389	Q9C969|ISS1_ARATH	1.7e-28	60/105(57.14)	124	Aromatic aminotransferase ISS1 OS=Arabidopsis thaliana OX=3702 GN=ISS1 PE=1 SV=1
Unigene019424	Q653H7|ARFR_ORYSJ	1.5e-28	88/190(46.32)	124	Auxin response factor 18 OS=Oryza sativa subsp. japonica OX=39947 GN=ARF18 PE=2 SV=1
Unigene019454	Q9SZ46|C82C4_ARATH	7e-60	122/275(44.36)	229	Cytochrome P450 82C4 OS=Arabidopsis thaliana OX=3702 GN=CYP82C4 PE=2 SV=1
Unigene019472	Q8RWT8|SYSM_ARATH	3.1e-39	74/95(77.89)	159	Serine--tRNA ligase, chloroplastic/mitochondrial OS=Arabidopsis thaliana OX=3702 GN=OVA7 PE=2 SV=1
Unigene019502	F4J8K6|RRP5_ARATH	1.1e-25	52/69(75.36)	114	rRNA biogenesis protein RRP5 OS=Arabidopsis thaliana OX=3702 GN=RRP5 PE=2 SV=2
Unigene019503	F4J8K6|RRP5_ARATH	1.6e-28	57/79(72.15)	123	rRNA biogenesis protein RRP5 OS=Arabidopsis thaliana OX=3702 GN=RRP5 PE=2 SV=2
Unigene019525	Q38834|R13L4_ARATH	3.1e-11	32/71(45.07)	66	Disease resistance RPP13-like protein 4 OS=Arabidopsis thaliana OX=3702 GN=RPP13L4 PE=1 SV=2
Unigene019539	Q03666|GSTX4_TOBAC	2e-28	58/94(61.70)	123	Probable glutathione S-transferase OS=Nicotiana tabacum OX=4097 PE=2 SV=1
Unigene019561	Q9SXS2|SUT33_ARATH	7.2e-62	124/193(64.25)	235	Probable sulfate transporter 3.3 OS=Arabidopsis thaliana OX=3702 GN=SULTR3; 3 PE=2 SV=2
Unigene019572	P93050|RKF3_ARATH	7.3e-106	199/360(55.28)	382	Probable LRR receptor-like serine/threonine-protein kinase RKF3 OS=Arabidopsis thaliana OX=3702 GN=RKF3 PE=2 SV=1
Unigene019589	Q9CA42|CRWN3_ARATH	6.2e-33	75/132(56.82)	139	Protein CROWDED NUCLEI 3 OS=Arabidopsis thaliana OX=3702 GN=CRWN3 PE=1 SV=1
Unigene019606	Q9LHA1|C8D11_ARATH	2e-48	88/146(60.27)	190	Cytochrome P450 81D11 OS=Arabidopsis thaliana OX=3702 GN=CYP81D11 PE=2 SV=1
Unigene019630	Q9M8L4|GLPK_ARATH	8.7e-24	45/66(68.18)	108	Glycerol kinase OS=Arabidopsis thaliana OX=3702 GN=GLPK PE=1 SV=1
Unigene019641	Q9SCN0|STL2_ARATH	1.6e-10	34/58(58.62)	63	Probable glycosyltransferase STELLO2 OS=Arabidopsis thaliana OX=3702 GN=STL2 PE=1 SV=1
Unigene019642	O22943|STL1_ARATH	3.3e-18	50/83(60.24)	89	Probable glycosyltransferase STELLO1 OS=Arabidopsis thaliana OX=3702 GN=STL1 PE=1 SV=1
Unigene019704	F4JXF9|NRPC1_ARATH	1.9e-58	115/175(65.71)	224	DNA-directed RNA polymerase III subunit 1 OS=Arabidopsis thaliana OX=3702 GN=NRPC1 PE=2 SV=1
Unigene019705	O23266|PP308_ARATH	1.2e-78	142/208(68.27)	291	Pentatricopeptide repeat-containing protein At4g14050, mitochondrial OS=Arabidopsis thaliana OX=3702 GN=PCMP-H13 PE=1 SV=3
Unigene019799	Q9C5X4|ATX1_ARATH	3.5e-32	63/119(52.94)	136	Histone-lysine N-methyltransferase ATX1 OS=Arabidopsis thaliana OX=3702 GN=ATX1 PE=1 SV=2
Unigene019800	Q8RXV3|P2C59_ARATH	1.5e-39	77/79(97.47)	160	Probable protein phosphatase 2C 59 OS=Arabidopsis thaliana OX=3702 GN=WIN2 PE=1 SV=1
Unigene019801	O22347|TBA1_ELEIN	3.7e-76	143/144(99.31)	282	Tubulin alpha-1 chain OS=Eleusine indica OX=29674 GN=TUBA1 PE=2 SV=1
Unigene019805	Q6EVK6|BRM_ARATH	6e-30	76/123(61.79)	129	ATP-dependent helicase BRM OS=Arabidopsis thaliana OX=3702 GN=BRM PE=1 SV=1
Unigene019823	O24454|UBP3_ARATH	1e-38	72/80(90.00)	157	Ubiquitin carboxyl-terminal hydrolase 3 OS=Arabidopsis thaliana OX=3702 GN=UBP3 PE=1 SV=1
Unigene019854	O49453|Y4844_ARATH	1.8e-20	50/80(62.50)	97	Uncharacterized protein At4g28440 OS=Arabidopsis thaliana OX=3702 GN=At4g28440 PE=1 SV=1
Unigene019862	Q9SL70|TCX6_ARATH	1.3e-33	63/79(79.75)	140	Protein tesmin/TSO1-like CXC 6 OS=Arabidopsis thaliana OX=3702 GN=TCX6 PE=1 SV=1
Unigene019863	Q9SZD1|TCX5_ARATH	3e-24	47/58(81.03)	109	Protein tesmin/TSO1-like CXC 5 OS=Arabidopsis thaliana OX=3702 GN=TCX5 PE=1 SV=1
Unigene019931	Q9XEA0|SYLM_ARATH	1.1e-08	26/29(89.66)	58	Leucine--tRNA ligase, chloroplastic/mitochondrial OS=Arabidopsis thaliana OX=3702 GN=EMB2369 PE=2 SV=1
Unigene019944	Q9SX33|ALA9_ARATH	2.9e-15	31/40(77.50)	79	Putative phospholipid-transporting ATPase 9 OS=Arabidopsis thaliana OX=3702 GN=ALA9 PE=3 SV=1
Unigene019992	O22132|LBD19_ARATH	2.7e-27	54/71(76.06)	119	LOB domain-containing protein 19 OS=Arabidopsis thaliana OX=3702 GN=LBD19 PE=2 SV=1
Unigene019995	O80844|PMTG_ARATH	1.1e-06	36/119(30.25)	52	Probable methyltransferase PMT16 OS=Arabidopsis thaliana OX=3702 GN=At2g45750 PE=3 SV=1
Unigene020012	O04192|MYB25_ARATH	4.9e-27	51/71(71.83)	119	Transcription factor MYB25 OS=Arabidopsis thaliana OX=3702 GN=MYB25 PE=2 SV=1
Unigene020028	F4IS56|ILK1_ARATH	5.9e-38	137/167(82.04)	156	Integrin-linked protein kinase 1 OS=Arabidopsis thaliana OX=3702 GN=ILK1 PE=1 SV=1
Unigene020042	O64732|U87A1_ARATH	1e-38	85/174(48.85)	158	UDP-glycosyltransferase 87A1 OS=Arabidopsis thaliana OX=3702 GN=UGT87A1 PE=2 SV=1
Unigene020065	F4JSE7|EDR2_ARATH	2.7e-25	59/159(37.11)	114	Protein ENHANCED DISEASE RESISTANCE 2 OS=Arabidopsis thaliana OX=3702 GN=EDR2 PE=2 SV=1
Unigene020111	Q9C6Y4|CSI2_ARATH	2e-17	50/95(52.63)	87	Protein CELLULOSE SYNTHASE INTERACTIVE 2 OS=Arabidopsis thaliana OX=3702 GN=CSI2 PE=3 SV=1
Unigene020115	Q9CA63|FBK29_ARATH	8e-11	28/42(66.67)	64	F-box/kelch-repeat protein At1g74510 OS=Arabidopsis thaliana OX=3702 GN=At1g74510 PE=2 SV=1
Unigene020146	Q38853|STR15_ARATH	8.6e-23	57/91(62.64)	104	Rhodanese-like domain-containing protein 15, chloroplastic OS=Arabidopsis thaliana OX=3702 GN=STR15 PE=2 SV=1
Unigene020147	Q9LSW9|ATL16_ARATH	3.1e-19	47/79(59.49)	93	RING-H2 finger protein ATL16 OS=Arabidopsis thaliana OX=3702 GN=ATL16 PE=2 SV=1
Unigene020181	Q9SLP4|CHIT1_TULSB	3.3e-26	51/78(65.38)	115	Chitinase 1 OS=Tulipa saxatilis subsp. bakeri OX=110455 PE=1 SV=1
Unigene020266	Q9SJY5|PUMP5_ARATH	6e-18	39/46(84.78)	88	Mitochondrial uncoupling protein 5 OS=Arabidopsis thaliana OX=3702 GN=PUMP5 PE=2 SV=1
Unigene020267	Q9SJY5|PUMP5_ARATH	5.4e-18	39/46(84.78)	88	Mitochondrial uncoupling protein 5 OS=Arabidopsis thaliana OX=3702 GN=PUMP5 PE=2 SV=1
Unigene020273	Q0WPN8|CRR60_ARATH	1.6e-73	141/243(58.02)	275	Cysteine-rich repeat secretory protein 60 OS=Arabidopsis thaliana OX=3702 GN=CRRSP60 PE=1 SV=1
Unigene020293	Q8RWQ5|FBT4_ARATH	3.6e-91	162/220(73.64)	333	Probable folate-biopterin transporter 4 OS=Arabidopsis thaliana OX=3702 GN=At5g54860 PE=2 SV=1
Unigene020299	Q8RXS5|DRL40_ARATH	7e-06	34/104(32.69)	48	Probable disease resistance protein At5g63020 OS=Arabidopsis thaliana OX=3702 GN=At5g63020 PE=2 SV=2
Unigene020315	Q9STM3|REF6_ARATH	6.1e-37	74/110(67.27)	152	Lysine-specific demethylase REF6 OS=Arabidopsis thaliana OX=3702 GN=REF6 PE=1 SV=1
Unigene020332	O22197|RHC1A_ARATH	6.8e-36	79/164(48.17)	149	Probable E3 ubiquitin-protein ligase RHC1A OS=Arabidopsis thaliana OX=3702 GN=RHC1A PE=2 SV=1
Unigene020347	Q9LYS2|AB10C_ARATH	8e-70	132/220(60.00)	262	ABC transporter C family member 10 OS=Arabidopsis thaliana OX=3702 GN=ABCC10 PE=2 SV=2
Unigene020363	Q06021|RBL_ALNIN	2.3e-284	468/475(98.53)	976	Ribulose bisphosphate carboxylase large chain OS=Alnus incana OX=3516 GN=rbcL PE=3 SV=1
Unigene020417	Q9C5T4|WRK18_ARATH	5.3e-14	34/53(64.15)	75	WRKY transcription factor 18 OS=Arabidopsis thaliana OX=3702 GN=WRKY18 PE=1 SV=2
Unigene020419	Q9C8H0|AB12C_ARATH	5.8e-100	175/224(78.12)	362	ABC transporter C family member 12 OS=Arabidopsis thaliana OX=3702 GN=ABCC12 PE=2 SV=1
Unigene020420	Q9M884|MPI1_ARATH	9.5e-26	51/84(60.71)	115	Mannose-6-phosphate isomerase 1 OS=Arabidopsis thaliana OX=3702 GN=PMI1 PE=1 SV=1
Unigene020436	Q8LEB6|Y5185_ARATH	1.4e-48	98/120(81.67)	191	Probable receptor-like protein kinase At5g18500 OS=Arabidopsis thaliana OX=3702 GN=At5g18500 PE=2 SV=1
Unigene020449	Q94HW2|POLR1_ARATH	1.3e-14	41/80(51.25)	77	Retrovirus-related Pol polyprotein from transposon RE1 OS=Arabidopsis thaliana OX=3702 GN=RE1 PE=2 SV=1
Unigene020473	Q9SG96|ATL72_ARATH	1.4e-29	100/163(61.35)	129	RING-H2 finger protein ATL72 OS=Arabidopsis thaliana OX=3702 GN=ATL72 PE=2 SV=1
Unigene020483	Q9S713|STT7_ARATH	9e-38	84/144(58.33)	155	Serine/threonine-protein kinase STN7, chloroplastic OS=Arabidopsis thaliana OX=3702 GN=STN7 PE=1 SV=1
Unigene020520	Q9LJR3|SPA3_ARATH	2.8e-44	102/169(60.36)	177	Protein SPA1-RELATED 3 OS=Arabidopsis thaliana OX=3702 GN=SPA3 PE=1 SV=1
Unigene020543	Q5N749|MOR1_ORYSJ	6.9e-16	50/88(56.82)	82	Protein MOR1 OS=Oryza sativa subsp. japonica OX=39947 GN=MOR1 PE=2 SV=1
Unigene020555	O82353|ATL67_ARATH	8.6e-36	70/108(64.81)	149	RING-H2 finger protein ATL67 OS=Arabidopsis thaliana OX=3702 GN=ATL67 PE=2 SV=1
Unigene020559	Q9M1S3|ARP1_ARATH	2.7e-15	37/61(60.66)	80	Probable RNA-binding protein ARP1 OS=Arabidopsis thaliana OX=3702 GN=ARP1 PE=2 SV=1
Unigene020596	Q8W469|SIPL2_ARATH	9.5e-43	81/87(93.10)	173	Signal peptide peptidase-like 2 OS=Arabidopsis thaliana OX=3702 GN=SPPL2 PE=2 SV=1
Unigene020597	Q8W469|SIPL2_ARATH	8.6e-39	76/80(95.00)	159	Signal peptide peptidase-like 2 OS=Arabidopsis thaliana OX=3702 GN=SPPL2 PE=2 SV=1
Unigene020616	Q9LK64|AB3C_ARATH	2.3e-35	71/105(67.62)	146	ABC transporter C family member 3 OS=Arabidopsis thaliana OX=3702 GN=ABCC3 PE=1 SV=1
Unigene020617	Q9FFH1|RLT2_ARATH	6.8e-24	52/68(76.47)	108	Homeobox-DDT domain protein RLT2 OS=Arabidopsis thaliana OX=3702 GN=RLT2 PE=1 SV=1
Unigene020618	A8MRY9|NSTU3_ARATH	2.1e-54	99/131(75.57)	211	Nucleotide-sugar uncharacterized transporter 3 OS=Arabidopsis thaliana OX=3702 GN=At4g32272 PE=2 SV=1
Unigene020626	Q42575|MYB1_ARATH	4.6e-16	56/124(45.16)	82	Transcription factor MYB1 OS=Arabidopsis thaliana OX=3702 GN=MYB1 PE=2 SV=1
Unigene020654	I3XHK1|FANCM_ARATH	8.8e-14	86/309(27.83)	76	DEAD-box ATP-dependent RNA helicase FANCM OS=Arabidopsis thaliana OX=3702 GN=FANCM PE=2 SV=1
Unigene020666	O81767|PP348_ARATH	3.4e-14	40/122(32.79)	76	Pentatricopeptide repeat-containing protein At4g33990 OS=Arabidopsis thaliana OX=3702 GN=EMB2758 PE=3 SV=2
Unigene020702	F4I1T7|NP214_ARATH	5e-63	115/196(58.67)	239	Nuclear pore complex protein NUP214 OS=Arabidopsis thaliana OX=3702 GN=NUP214 PE=1 SV=1
Unigene020706	O64728|STI_ARATH	2.8e-130	236/338(69.82)	463	Protein STICHEL OS=Arabidopsis thaliana OX=3702 GN=STI PE=1 SV=2
Unigene020715	Q7Y208|GPDL1_ARATH	5.2e-17	47/87(54.02)	85	Glycerophosphodiester phosphodiesterase GDPDL1 OS=Arabidopsis thaliana OX=3702 GN=GDPDL1 PE=1 SV=2
Unigene020742	Q9LZS6|SBT4F_ARATH	4.5e-30	61/93(65.59)	129	Subtilisin-like protease SBT4.15 OS=Arabidopsis thaliana OX=3702 GN=SBT4.15 PE=3 SV=1
Unigene020788	Q944A9|NPS11_ARATH	2.8e-41	86/121(71.07)	167	Novel plant SNARE 11 OS=Arabidopsis thaliana OX=3702 GN=NPSN11 PE=1 SV=2
Unigene020799	Q9FME4|PP438_ARATH	5.2e-10	48/125(38.40)	63	Pentatricopeptide repeat-containing protein PNM1, mitochondrial OS=Arabidopsis thaliana OX=3702 GN=PNM1 PE=1 SV=1
Unigene020839	Q9LQ02|NRPD1_ARATH	6.4e-09	30/56(53.57)	58	DNA-directed RNA polymerase IV subunit 1 OS=Arabidopsis thaliana OX=3702 GN=NRPD1 PE=1 SV=1
Unigene020840	Q9LQ02|NRPD1_ARATH	9.8e-18	49/82(59.76)	87	DNA-directed RNA polymerase IV subunit 1 OS=Arabidopsis thaliana OX=3702 GN=NRPD1 PE=1 SV=1
Unigene020891	Q8LPL6|AP2A1_ARATH	7.6e-15	37/43(86.05)	78	AP-2 complex subunit alpha-1 OS=Arabidopsis thaliana OX=3702 GN=ALPHA-ADR PE=1 SV=1
Unigene020920	Q0WRC9|SKI17_ARATH	2.2e-17	50/125(40.00)	87	F-box protein SKIP17 OS=Arabidopsis thaliana OX=3702 GN=SKIP17 PE=1 SV=1
Unigene020958	Q9SCQ2|UPL7_ARATH	9.7e-10	30/74(40.54)	61	E3 ubiquitin-protein ligase UPL7 OS=Arabidopsis thaliana OX=3702 GN=UPL7 PE=2 SV=1
Unigene020965	Q9LW32|PP258_ARATH	4.4e-56	102/243(41.98)	216	Pentatricopeptide repeat-containing protein At3g26782, mitochondrial OS=Arabidopsis thaliana OX=3702 GN=PCMP-H34 PE=2 SV=1
Unigene021015	F4JZ68|KN7H_ARATH	3.7e-40	79/92(85.87)	162	Kinesin-like protein KIN-7H OS=Arabidopsis thaliana OX=3702 GN=KIN7H PE=2 SV=1
Unigene021020	Q9M111|SUS3_ARATH	2.2e-130	214/263(81.37)	463	Sucrose synthase 3 OS=Arabidopsis thaliana OX=3702 GN=SUS3 PE=1 SV=1
Unigene021068	Q94HW2|POLR1_ARATH	4.9e-13	30/67(44.78)	72	Retrovirus-related Pol polyprotein from transposon RE1 OS=Arabidopsis thaliana OX=3702 GN=RE1 PE=2 SV=1
Unigene021081	Q6Z9C8|HFB2B_ORYSJ	6.6e-21	44/69(63.77)	99	Heat stress transcription factor B-2b OS=Oryza sativa subsp. japonica OX=39947 GN=HSFB2B PE=2 SV=1
Unigene021086	Q9ZS34|CHLP_TOBAC	2.2e-08	34/94(36.17)	58	Geranylgeranyl diphosphate reductase, chloroplastic OS=Nicotiana tabacum OX=4097 GN=CHLP PE=2 SV=1
Unigene021092	F4HVS0|BTSL2_ARATH	9.6e-13	45/127(35.43)	72	Zinc finger protein BRUTUS-like At1g74770 OS=Arabidopsis thaliana OX=3702 GN=At1g74770 PE=2 SV=1
Unigene021094	Q9SR82|PP219_ARATH	8.8e-16	35/75(46.67)	81	Putative pentatricopeptide repeat-containing protein At3g08820 OS=Arabidopsis thaliana OX=3702 GN=PCMP-H84 PE=3 SV=1
Unigene021119	Q9STL4|CEP2_ARATH	1.6e-45	89/142(62.68)	181	KDEL-tailed cysteine endopeptidase CEP2 OS=Arabidopsis thaliana OX=3702 GN=CEP2 PE=1 SV=1
Unigene021129	Q9LMB9|CRK1_ARATH	4.3e-15	31/46(67.39)	79	Cysteine-rich receptor-like protein kinase 1 OS=Arabidopsis thaliana OX=3702 GN=CRK1 PE=2 SV=2
Unigene021144	F4HWL3|RLP4_ARATH	2.2e-56	101/155(65.16)	217	Receptor-like protein 4 OS=Arabidopsis thaliana OX=3702 GN=RLP4 PE=2 SV=1
Unigene021156	Q9LUG9|MD33A_ARATH	5.2e-36	78/153(50.98)	149	Mediator of RNA polymerase II transcription subunit 33A OS=Arabidopsis thaliana OX=3702 GN=MED33A PE=1 SV=1
Unigene021176	Q9LT10|CXE18_ARATH	3.9e-33	66/141(46.81)	139	Probable carboxylesterase 18 OS=Arabidopsis thaliana OX=3702 GN=CXE18 PE=1 SV=1
Unigene021188	Q9ZVN2|Y1457_ARATH	1.9e-06	23/33(69.70)	51	Acyltransferase-like protein At1g54570, chloroplastic OS=Arabidopsis thaliana OX=3702 GN=At1g54570 PE=1 SV=1
Unigene021234	Q42510|GNOM_ARATH	1.2e-64	117/155(75.48)	244	ARF guanine-nucleotide exchange factor GNOM OS=Arabidopsis thaliana OX=3702 GN=GN PE=1 SV=1
Unigene021266	Q40392|TMVRN_NICGU	3.2e-21	64/180(35.56)	100	TMV resistance protein N OS=Nicotiana glutinosa OX=35889 GN=N PE=1 SV=1
Unigene021267	Q9M8L3|VQ11_ARATH	9e-12	43/70(61.43)	68	VQ motif-containing protein 11 OS=Arabidopsis thaliana OX=3702 GN=VQ11 PE=1 SV=1
Unigene021273	P33629|TBA_PRUDU	3.9e-100	176/178(98.88)	362	Tubulin alpha chain OS=Prunus dulcis OX=3755 GN=TUBA PE=2 SV=1
Unigene021278	Q9ZUI6|AP1G2_ARATH	1.1e-104	190/245(77.55)	378	AP-1 complex subunit gamma-2 OS=Arabidopsis thaliana OX=3702 GN=At1g60070 PE=1 SV=2
Unigene021303	Q9LQK7|AB7I_ARATH	1e-35	73/96(76.04)	148	Protein ABCI7, chloroplastic OS=Arabidopsis thaliana OX=3702 GN=ABCI7 PE=1 SV=1
Unigene021305	Q39214|RPM1_ARATH	1.7e-13	35/81(43.21)	73	Disease resistance protein RPM1 OS=Arabidopsis thaliana OX=3702 GN=RPM1 PE=1 SV=1
Unigene021329	Q9STW3|DMP3_ARATH	1.1e-21	43/58(74.14)	100	Protein DMP3 OS=Arabidopsis thaliana OX=3702 GN=DMP3 PE=2 SV=1
Unigene021404	Q9M393|OFT28_ARATH	4.6e-16	46/105(43.81)	84	O-fucosyltransferase 28 OS=Arabidopsis thaliana OX=3702 GN=OFUT28 PE=2 SV=1
Unigene021452	Q9LRV2|PP256_ARATH	1.9e-41	79/121(65.29)	167	Pentatricopeptide repeat-containing protein At3g26540 OS=Arabidopsis thaliana OX=3702 GN=PCMP-A5 PE=2 SV=1
Unigene021484	Q09758|YA71_SCHPO	4.9e-06	36/141(25.53)	50	Putative membrane-bound O-acyltransferase C24H6.01c OS=Schizosaccharomyces pombe (strain 972 / ATCC 24843) OX=284812 GN=SPAC24H6.01c PE=3 SV=4
Unigene021526	Q9ZPX9|KIC_ARATH	3e-20	45/57(78.95)	97	Calcium-binding protein KIC OS=Arabidopsis thaliana OX=3702 GN=KIC PE=1 SV=2
Unigene021565	Q9LP24|Y1571_ARATH	2.6e-14	44/95(46.32)	77	Probable leucine-rich repeat receptor-like protein kinase At1g35710 OS=Arabidopsis thaliana OX=3702 GN=At1g35710 PE=1 SV=1
Unigene021591	Q9LI74|CHUP1_ARATH	1.9e-85	163/267(61.05)	314	Protein CHUP1, chloroplastic OS=Arabidopsis thaliana OX=3702 GN=CHUP1 PE=1 SV=1
Unigene021606	Q8W5R2|SHGR2_ARATH	1e-62	107/141(75.89)	238	Phospholipase SGR2 OS=Arabidopsis thaliana OX=3702 GN=SGR2 PE=1 SV=1
Unigene021649	Q93W93|FBK22_ARATH	2.5e-37	68/80(85.00)	152	F-box/kelch-repeat protein At1g55270 OS=Arabidopsis thaliana OX=3702 GN=At1g55270 PE=2 SV=1
Unigene021650	Q8RWU3|RVE8_ARATH	2.8e-18	43/55(78.18)	90	Protein REVEILLE 8 OS=Arabidopsis thaliana OX=3702 GN=RVE8 PE=2 SV=1
Unigene021651	Q8VY76|BZP19_ARATH	8.4e-27	74/125(59.20)	119	Basic leucine zipper 19 OS=Arabidopsis thaliana OX=3702 GN=BZIP19 PE=2 SV=1
Unigene021662	O04130|SERA2_ARATH	1.9e-11	35/40(87.50)	68	D-3-phosphoglycerate dehydrogenase 2, chloroplastic OS=Arabidopsis thaliana OX=3702 GN=PGDH2 PE=1 SV=2
Unigene021663	O04130|SERA2_ARATH	1.3e-11	35/40(87.50)	68	D-3-phosphoglycerate dehydrogenase 2, chloroplastic OS=Arabidopsis thaliana OX=3702 GN=PGDH2 PE=1 SV=2
Unigene021702	Q9ZT94|POLR2_ARATH	6.4e-21	50/119(42.02)	99	Retrovirus-related Pol polyprotein from transposon RE2 OS=Arabidopsis thaliana OX=3702 GN=RE2 PE=4 SV=1
Unigene021711	Q9C5W3|NADK2_ARATH	9.8e-28	53/74(71.62)	120	NAD kinase 2, chloroplastic OS=Arabidopsis thaliana OX=3702 GN=NADK2 PE=1 SV=1
Unigene021724	Q9FNJ5|FDL31_ARATH	6e-12	50/145(34.48)	69	F-box/FBD/LRR-repeat protein At5g22660 OS=Arabidopsis thaliana OX=3702 GN=At5g22660 PE=2 SV=1
Unigene021728	A0JJX5|SYT4_ARATH	2.9e-30	59/80(73.75)	129	Synaptotagmin-4 OS=Arabidopsis thaliana OX=3702 GN=SYT4 PE=2 SV=1
Unigene021729	A0JJX5|SYT4_ARATH	2.8e-25	51/72(70.83)	112	Synaptotagmin-4 OS=Arabidopsis thaliana OX=3702 GN=SYT4 PE=2 SV=1
Unigene021789	Q0WQX7|RBL1_ARATH	1.4e-33	70/120(58.33)	141	RHOMBOID-like protein 1 OS=Arabidopsis thaliana OX=3702 GN=RBL1 PE=2 SV=1
Unigene021793	P42735|CDI8_ARATH	1.1e-08	32/67(47.76)	58	Cadmium-induced protein AS8 OS=Arabidopsis thaliana OX=3702 GN=At4g19070 PE=2 SV=1
Unigene021811	Q9HGM9|DNJC7_SCHPO	1e-06	37/97(38.14)	51	DnaJ homolog subfamily C member 7 homolog OS=Schizosaccharomyces pombe (strain 972 / ATCC 24843) OX=284812 GN=SPBC543.02c PE=4 SV=1
Unigene021845	Q9FNF8|P4KG3_ARATH	2.6e-10	38/74(51.35)	63	Phosphatidylinositol 4-kinase gamma 3 OS=Arabidopsis thaliana OX=3702 GN=PI4KG3 PE=2 SV=1
Unigene021871	F4JAU2|SAC3B_ARATH	3.6e-33	85/171(49.71)	140	SAC3 family protein B OS=Arabidopsis thaliana OX=3702 GN=SAC3B PE=1 SV=1
Unigene021911	Q94BT0|SPSA1_ARATH	2.8e-15	35/41(85.37)	79	Sucrose-phosphate synthase 1 OS=Arabidopsis thaliana OX=3702 GN=SPS1 PE=1 SV=1
Unigene021912	Q9XEA0|SYLM_ARATH	1.1e-18	43/62(69.35)	91	Leucine--tRNA ligase, chloroplastic/mitochondrial OS=Arabidopsis thaliana OX=3702 GN=EMB2369 PE=2 SV=1
Unigene021993	F4JC97|PSME4_ARATH	3.5e-53	92/126(73.02)	206	Proteasome activator subunit 4 OS=Arabidopsis thaliana OX=3702 GN=PA200 PE=2 SV=2
Unigene022084	Q93V93|PER44_ARATH	1.8e-07	24/40(60.00)	53	Peroxidase 44 OS=Arabidopsis thaliana OX=3702 GN=PER44 PE=2 SV=1
Unigene022091	Q9LZD3|E70A1_ARATH	5.5e-10	30/36(83.33)	62	Exocyst complex component EXO70A1 OS=Arabidopsis thaliana OX=3702 GN=EXO70A1 PE=1 SV=1
Unigene022107	Q39224|SRG1_ARATH	2.7e-32	73/187(39.04)	137	Protein SRG1 OS=Arabidopsis thaliana OX=3702 GN=SRG1 PE=2 SV=1
Unigene022110	Q9FII5|TDR_ARATH	1.7e-22	61/174(35.06)	105	Leucine-rich repeat receptor-like protein kinase TDR OS=Arabidopsis thaliana OX=3702 GN=TDR PE=1 SV=1
Unigene022121	O24461|RAB7_PRUAR	3.9e-111	192/207(92.75)	399	Ras-related protein Rab7 OS=Prunus armeniaca OX=36596 PE=2 SV=1
Unigene022126	Q9P7J5|YJNA_SCHPO	7.1e-06	22/40(55.00)	49	Uncharacterized AAA domain-containing protein C24B10.10c OS=Schizosaccharomyces pombe (strain 972 / ATCC 24843) OX=284812 GN=SPCC24B10.10c PE=3 SV=1
Unigene022137	O81832|Y4729_ARATH	2.6e-37	70/138(50.72)	153	G-type lectin S-receptor-like serine/threonine-protein kinase At4g27290 OS=Arabidopsis thaliana OX=3702 GN=At4g27290 PE=3 SV=4
Unigene022145	P25861|G3PC_ANTMA	1.7e-19	42/49(85.71)	94	Glyceraldehyde-3-phosphate dehydrogenase, cytosolic OS=Antirrhinum majus OX=4151 GN=GAPC PE=2 SV=1
Unigene022177	P98205|ALA2_ARATH	8.1e-70	128/170(75.29)	261	Phospholipid-transporting ATPase 2 OS=Arabidopsis thaliana OX=3702 GN=ALA2 PE=1 SV=1
Unigene022236	B9N1F9|MTBC_POPTR	5e-18	42/66(63.64)	90	Probable bifunctional methylthioribulose-1-phosphate dehydratase/enolase-phosphatase E1 OS=Populus trichocarpa OX=3694 GN=POPTR_0001s40980g PE=3 SV=2
Unigene022248	A2YS06|ATG8C_ORYSI	2e-56	107/117(91.45)	217	Autophagy-related protein 8C OS=Oryza sativa subsp. indica OX=39946 GN=ATG8C PE=3 SV=2
Unigene022251	Q9SZL8|FRS5_ARATH	2e-30	58/103(56.31)	130	Protein FAR1-RELATED SEQUENCE 5 OS=Arabidopsis thaliana OX=3702 GN=FRS5 PE=1 SV=1
Unigene022257	Q9ZUU2|PXL2C_ARATH	6.5e-82	141/186(75.81)	302	Thioredoxin-like protein AAED1, chloroplastic OS=Arabidopsis thaliana OX=3702 GN=At2g37240 PE=1 SV=2
Unigene022265	Q9FR53|TOR_ARATH	1.7e-16	42/50(84.00)	84	Serine/threonine-protein kinase TOR OS=Arabidopsis thaliana OX=3702 GN=TOR PE=1 SV=1
Unigene022266	Q9FR53|TOR_ARATH	5.3e-35	72/82(87.80)	145	Serine/threonine-protein kinase TOR OS=Arabidopsis thaliana OX=3702 GN=TOR PE=1 SV=1
Unigene022273	Q9FN15|GLD27_ARATH	1.6e-58	113/142(79.58)	224	Protein CONSERVED IN THE GREEN LINEAGE AND DIATOMS 27, chloroplastic OS=Arabidopsis thaliana OX=3702 GN=CGLD27 PE=2 SV=1
Unigene022292	Q9SN85|PP267_ARATH	1.1e-97	173/260(66.54)	355	Pentatricopeptide repeat-containing protein At3g47530 OS=Arabidopsis thaliana OX=3702 GN=PCMP-H76 PE=2 SV=1
Unigene022301	Q9LMN7|WAK5_ARATH	2.2e-59	125/202(61.88)	228	Wall-associated receptor kinase 5 OS=Arabidopsis thaliana OX=3702 GN=WAK5 PE=2 SV=1
Unigene022337	Q9FNG8|PP366_ARATH	2.6e-06	36/70(51.43)	50	Putative pentatricopeptide repeat-containing protein At5g06400, mitochondrial OS=Arabidopsis thaliana OX=3702 GN=At5g06400 PE=3 SV=1
Unigene022345	Q9SU30|CPR1_ARATH	3.5e-15	59/190(31.05)	80	F-box protein CPR1 OS=Arabidopsis thaliana OX=3702 GN=CPR1 PE=1 SV=2
Unigene022347	Q9SF32|IQD1_ARATH	1.7e-30	75/147(51.02)	131	Protein IQ-DOMAIN 1 OS=Arabidopsis thaliana OX=3702 GN=IQD1 PE=1 SV=1
Unigene022355	P29195|CAPP1_SORBI	1.1e-18	49/79(62.03)	90	Phosphoenolpyruvate carboxylase 1 OS=Sorghum bicolor OX=4558 GN=PEPC PE=2 SV=1
Unigene022374	Q9FYA2|WRK75_ARATH	3.8e-33	62/74(83.78)	139	Probable WRKY transcription factor 75 OS=Arabidopsis thaliana OX=3702 GN=WRKY75 PE=2 SV=1
Unigene022388	F4JV59|CABIN_ARATH	3.6e-13	44/111(39.64)	73	Calcineurin-binding protein 1 OS=Arabidopsis thaliana OX=3702 GN=CABIN1 PE=1 SV=1
Unigene022394	Q67UC7|HAK17_ORYSJ	4.3e-54	110/152(72.37)	209	Probable potassium transporter 17 OS=Oryza sativa subsp. japonica OX=39947 GN=HAK17 PE=2 SV=2
Unigene022429	Q94CS9|TIP12_ORYSJ	4.3e-55	101/121(83.47)	212	Probable aquaporin TIP1-2 OS=Oryza sativa subsp. japonica OX=39947 GN=TIP1-2 PE=2 SV=1
Unigene022440	Q9LXC9|IPYR6_ARATH	2.3e-12	39/94(41.49)	70	Soluble inorganic pyrophosphatase 6, chloroplastic OS=Arabidopsis thaliana OX=3702 GN=PPA6 PE=1 SV=1
Unigene022447	Q9ZU91|E133_ARATH	1.3e-26	56/69(81.16)	117	Glucan endo-1,3-beta-glucosidase 3 OS=Arabidopsis thaliana OX=3702 GN=At2g01630 PE=2 SV=2
Unigene022480	P98204|ALA1_ARATH	8.3e-55	99/155(63.87)	212	Phospholipid-transporting ATPase 1 OS=Arabidopsis thaliana OX=3702 GN=ALA1 PE=2 SV=1
Unigene022489	P50217|IDHC_SOLTU	7e-08	33/80(41.25)	55	Isocitrate dehydrogenase [NADP] OS=Solanum tuberosum OX=4113 GN=ICDH-1 PE=2 SV=1
Unigene022490	O82730|MGDG2_ARATH	4.1e-79	139/182(76.37)	293	Monogalactosyldiacylglycerol synthase 2, chloroplastic OS=Arabidopsis thaliana OX=3702 GN=MGD2 PE=1 SV=1
Unigene022495	Q67XQ0|Y4424_ARATH	6.7e-19	50/103(48.54)	92	DUF21 domain-containing protein At4g14240 OS=Arabidopsis thaliana OX=3702 GN=CBSDUF1 PE=1 SV=1
Unigene022507	Q7PC84|AB39G_ARATH	1.4e-223	375/500(75.00)	774	ABC transporter G family member 39 OS=Arabidopsis thaliana OX=3702 GN=ABCG39 PE=3 SV=1
Unigene022515	Q9FRK5|Y1514_ARATH	8.2e-44	83/108(76.85)	174	Uncharacterized membrane protein At1g75140 OS=Arabidopsis thaliana OX=3702 GN=At1g75140 PE=1 SV=3
Unigene022523	F4K3G5|EDM2_ARATH	5.4e-08	24/37(64.86)	56	Protein ENHANCED DOWNY MILDEW 2 OS=Arabidopsis thaliana OX=3702 GN=EDM2 PE=1 SV=1
Unigene022545	O24457|ODPA3_ARATH	2.1e-13	33/39(84.62)	73	Pyruvate dehydrogenase E1 component subunit alpha-3, chloroplastic OS=Arabidopsis thaliana OX=3702 GN=PDH-E1 ALPHA PE=2 SV=1
Unigene022548	P93604|LRK10_WHEAT	8.2e-78	147/318(46.23)	290	Rust resistance kinase Lr10 OS=Triticum aestivum OX=4565 GN=LRK10 PE=2 SV=1
Unigene022561	Q6AVI0|RSLE2_ORYSJ	2.8e-15	55/167(32.93)	81	Zinc finger BED domain-containing protein RICESLEEPER 2 OS=Oryza sativa subsp. japonica OX=39947 GN=Os03g0733400 PE=2 SV=1
Unigene022568	Q8L4H0|WEE1_ARATH	1.4e-36	96/218(44.04)	151	Wee1-like protein kinase OS=Arabidopsis thaliana OX=3702 GN=WEE1 PE=1 SV=1
Unigene022585	Q9SJM3|KIPK2_ARATH	1e-71	134/253(52.96)	268	Serine/threonine-protein kinase KIPK2 OS=Arabidopsis thaliana OX=3702 GN=KIPK2 PE=1 SV=1
Unigene022595	P0CT41|TF212_SCHPO	2.4e-12	35/115(30.43)	70	Transposon Tf2-12 polyprotein OS=Schizosaccharomyces pombe (strain 972 / ATCC 24843) OX=284812 GN=Tf2-12 PE=3 SV=1
Unigene022616	P17801|KPRO_MAIZE	2e-92	192/446(43.05)	338	Putative receptor protein kinase ZmPK1 OS=Zea mays OX=4577 GN=PK1 PE=2 SV=2
Unigene022618	Q09909|CWF19_SCHPO	2.4e-07	22/66(33.33)	53	Pre-mRNA-splicing factor cwf19 OS=Schizosaccharomyces pombe (strain 972 / ATCC 24843) OX=284812 GN=cwf19 PE=1 SV=1
Unigene022654	F4HW04|DPOE1_ARATH	2.5e-119	215/365(58.90)	427	DNA polymerase epsilon catalytic subunit A OS=Arabidopsis thaliana OX=3702 GN=POL2A PE=1 SV=1
Unigene022669	Q9FVQ4|PLGG1_ARATH	4.4e-112	210/244(86.07)	402	Plastidal glycolate/glycerate translocator 1, chloroplastic OS=Arabidopsis thaliana OX=3702 GN=PLGG1 PE=1 SV=1
Unigene022675	Q9S9K4|ASPL2_ARATH	6.6e-19	36/70(51.43)	91	Aspartic proteinase-like protein 2 OS=Arabidopsis thaliana OX=3702 GN=At1g65240 PE=3 SV=2
Unigene022689	Q9LRZ5|PLDZ1_ARATH	1.7e-58	105/135(77.78)	224	Phospholipase D zeta 1 OS=Arabidopsis thaliana OX=3702 GN=PLDZETA1 PE=1 SV=1
Unigene022699	Q9LR30|GGT1_ARATH	3.8e-09	29/34(85.29)	60	Glutamate--glyoxylate aminotransferase 1 OS=Arabidopsis thaliana OX=3702 GN=GGAT1 PE=1 SV=1
Unigene022716	Q683I9|PP295_ARATH	2.2e-76	135/194(69.59)	283	Pentatricopeptide repeat-containing protein At3g62890 OS=Arabidopsis thaliana OX=3702 GN=PCMP-H82 PE=2 SV=1
Unigene022735	O48652|UVR3_ARATH	1.2e-06	32/64(50.00)	52	(6-4)DNA photolyase OS=Arabidopsis thaliana OX=3702 GN=UVR3 PE=1 SV=2
Unigene022739	Q0WRJ7|FK202_ARATH	1.2e-87	152/198(76.77)	321	Peptidyl-prolyl cis-trans isomerase FKBP20-2, chloroplastic OS=Arabidopsis thaliana OX=3702 GN=FKBP20-2 PE=1 SV=1
Unigene022755	F4I933|STR8_ARATH	2.2e-14	36/49(73.47)	76	Rhodanese-like domain-containing protein 8, chloroplastic OS=Arabidopsis thaliana OX=3702 GN=STR8 PE=4 SV=1
Unigene022762	Q8H1Q1|TL203_ARATH	7.4e-51	201/295(68.14)	199	Thylakoid lumenal protein TL20.3, chloroplastic OS=Arabidopsis thaliana OX=3702 GN=TL20.3 PE=1 SV=1
Unigene022786	Q03666|GSTX4_TOBAC	1.2e-23	49/81(60.49)	108	Probable glutathione S-transferase OS=Nicotiana tabacum OX=4097 PE=2 SV=1
Unigene022810	Q9C9L0|CUL3B_ARATH	6e-28	55/78(70.51)	121	Cullin-3B OS=Arabidopsis thaliana OX=3702 GN=CUL3B PE=1 SV=1
Unigene022831	Q8GXL7|GAT24_ARATH	1.1e-16	40/55(72.73)	85	GATA transcription factor 24 OS=Arabidopsis thaliana OX=3702 GN=GATA24 PE=1 SV=2
Unigene022836	P36444|MAOC_FLAPR	8e-72	131/157(83.44)	268	NADP-dependent malic enzyme, chloroplastic OS=Flaveria pringlei OX=4226 GN=MODA PE=2 SV=1
Unigene022850	P92519|M810_ARATH	2.7e-11	29/59(49.15)	66	Uncharacterized mitochondrial protein AtMg00810 OS=Arabidopsis thaliana OX=3702 GN=AtMg00810 PE=4 SV=1
Unigene022867	Q84K71|DTX44_ARATH	1.5e-26	54/73(73.97)	118	Protein DETOXIFICATION 44, chloroplastic OS=Arabidopsis thaliana OX=3702 GN=DTX44 PE=2 SV=1
Unigene022876	Q7XSA2|AGO1B_ORYSJ	4.6e-13	36/57(63.16)	72	Protein argonaute 1B OS=Oryza sativa subsp. japonica OX=39947 GN=AGO1B PE=2 SV=3
Unigene022887	Q8RWZ7|VHAA1_ARATH	1.4e-18	48/72(66.67)	90	V-type proton ATPase subunit a1 OS=Arabidopsis thaliana OX=3702 GN=VHA-a1 PE=2 SV=1
Unigene022893	O82380|PP175_ARATH	1.5e-52	90/191(47.12)	204	Pentatricopeptide repeat-containing protein At2g29760, chloroplastic OS=Arabidopsis thaliana OX=3702 GN=PCMP-H33 PE=2 SV=1
Unigene022930	Q9SX38|DRL4_ARATH	1.4e-11	48/130(36.92)	68	Putative disease resistance protein At1g50180 OS=Arabidopsis thaliana OX=3702 GN=At1g50180 PE=3 SV=2
Unigene022944	P04793|HSP13_SOYBN	4.4e-06	19/24(79.17)	48	17.5 kDa class I heat shock protein OS=Glycine max OX=3847 GN=HSP17.5-M PE=3 SV=1
Unigene022954	Q8RWB8|UPL6_ARATH	3.7e-35	76/130(58.46)	146	E3 ubiquitin-protein ligase UPL6 OS=Arabidopsis thaliana OX=3702 GN=UPL6 PE=2 SV=1
Unigene022965	Q8H0X0|SAP2_ARATH	2.8e-07	19/24(79.17)	53	Zinc finger A20 and AN1 domain-containing stress-associated protein 2 OS=Arabidopsis thaliana OX=3702 GN=SAP2 PE=2 SV=2
Unigene022966	Q8H0X0|SAP2_ARATH	6.8e-07	19/24(79.17)	51	Zinc finger A20 and AN1 domain-containing stress-associated protein 2 OS=Arabidopsis thaliana OX=3702 GN=SAP2 PE=2 SV=2
Unigene022995	Q94HW2|POLR1_ARATH	4e-15	44/120(36.67)	79	Retrovirus-related Pol polyprotein from transposon RE1 OS=Arabidopsis thaliana OX=3702 GN=RE1 PE=2 SV=1
Unigene022997	O80885|ARASP_ARATH	5.4e-20	40/68(58.82)	95	Membrane metalloprotease ARASP, chloroplastic OS=Arabidopsis thaliana OX=3702 GN=ARASP PE=2 SV=1
Unigene022998	O23053|ARAS2_ARATH	5.4e-22	49/66(74.24)	101	Probable membrane metalloprotease ARASP2, chloroplastic OS=Arabidopsis thaliana OX=3702 GN=ARASP2 PE=2 SV=1
Unigene023004	Q9FK33|PP427_ARATH	2e-124	203/325(62.46)	444	Pentatricopeptide repeat-containing protein At5g50390, chloroplastic OS=Arabidopsis thaliana OX=3702 GN=PCMP-H58 PE=2 SV=1
Unigene023023	P36163|OMA1_YEAST	3e-25	63/172(36.63)	114	Mitochondrial metalloendopeptidase OMA1 OS=Saccharomyces cerevisiae (strain ATCC 204508 / S288c) OX=559292 GN=OMA1 PE=1 SV=2
Unigene023024	O65399|E131_ARATH	2.5e-11	29/46(63.04)	66	Glucan endo-1,3-beta-glucosidase 1 OS=Arabidopsis thaliana OX=3702 GN=At1g11820 PE=2 SV=3
Unigene023036	F4I9E1|NFD4_ARATH	1.2e-10	32/88(36.36)	65	Protein NUCLEAR FUSION DEFECTIVE 4 OS=Arabidopsis thaliana OX=3702 GN=NFD4 PE=3 SV=1
Unigene023041	Q9LT96|Y5977_ARATH	8.3e-12	32/60(53.33)	68	Probable leucine-rich repeat receptor-like protein kinase At5g49770 OS=Arabidopsis thaliana OX=3702 GN=At5g49770 PE=1 SV=1
Unigene023073	Q42093|AB2C_ARATH	1e-79	166/270(61.48)	295	ABC transporter C family member 2 OS=Arabidopsis thaliana OX=3702 GN=ABCC2 PE=1 SV=2
Unigene023076	D7SFH9|LRL26_ARATH	2e-15	40/70(57.14)	80	Protein SUPPRESSOR OF NPR1-1 CONSTITUTIVE 4 OS=Arabidopsis thaliana OX=3702 GN=LRK10L-2.6 PE=1 SV=1
Unigene023103	F4JR57|CB60F_ARATH	7.2e-08	34/104(32.69)	55	Calmodulin-binding protein 60 F OS=Arabidopsis thaliana OX=3702 GN=CBP60F PE=2 SV=1
Unigene023122	Q9ZT94|POLR2_ARATH	2.8e-22	52/95(54.74)	103	Retrovirus-related Pol polyprotein from transposon RE2 OS=Arabidopsis thaliana OX=3702 GN=RE2 PE=4 SV=1
Unigene023123	O65718|CNGC2_ARATH	7.1e-29	53/77(68.83)	124	Cyclic nucleotide-gated ion channel 2 OS=Arabidopsis thaliana OX=3702 GN=CNGC2 PE=1 SV=1
Unigene023124	O65718|CNGC2_ARATH	4.7e-34	67/78(85.90)	142	Cyclic nucleotide-gated ion channel 2 OS=Arabidopsis thaliana OX=3702 GN=CNGC2 PE=1 SV=1
Unigene023140	Q8W1E0|R1A_SOLDE	7e-09	50/154(32.47)	59	Late blight resistance protein R1-A OS=Solanum demissum OX=50514 GN=R1A PE=3 SV=1
Unigene023142	Q766Z3|REV3_ARATH	5.7e-133	230/322(71.43)	472	DNA polymerase zeta catalytic subunit OS=Arabidopsis thaliana OX=3702 GN=REV3 PE=2 SV=1
Unigene023155	Q69KJ0|RTL3_ORYSJ	5.2e-23	54/121(44.63)	105	Ribonuclease 3-like protein 3 OS=Oryza sativa subsp. japonica OX=39947 GN=Os06g0358800 PE=2 SV=1
Unigene023163	Q9ZTX9|ARFD_ARATH	8.3e-70	126/179(70.39)	261	Auxin response factor 4 OS=Arabidopsis thaliana OX=3702 GN=ARF4 PE=1 SV=1
Unigene023167	Q6ZL17|CSTR2_ORYSJ	1.9e-16	45/49(91.84)	85	CMP-sialic acid transporter 2 OS=Oryza sativa subsp. japonica OX=39947 GN=CSTLP2 PE=2 SV=1
Unigene023169	Q9SJQ1|PXC1_ARATH	2.1e-87	153/192(79.69)	320	Leucine-rich repeat receptor-like protein kinase PXC1 OS=Arabidopsis thaliana OX=3702 GN=PXC1 PE=1 SV=1
Unigene023170	Q9SJQ1|PXC1_ARATH	4e-61	113/144(78.47)	233	Leucine-rich repeat receptor-like protein kinase PXC1 OS=Arabidopsis thaliana OX=3702 GN=PXC1 PE=1 SV=1
Unigene023220	O04251|Y4211_ARATH	1.7e-08	28/85(32.94)	58	BRCT domain-containing protein At4g02110 OS=Arabidopsis thaliana OX=3702 GN=At4g02110 PE=4 SV=3
Unigene023240	Q94AJ5|PGLR5_ARATH	6.6e-69	130/265(49.06)	259	Probable polygalacturonase At1g80170 OS=Arabidopsis thaliana OX=3702 GN=At1g80170 PE=1 SV=1
Unigene023241	Q9SRR0|PEX13_ARATH	2e-26	51/64(79.69)	116	Peroxisomal membrane protein 13 OS=Arabidopsis thaliana OX=3702 GN=PEX13 PE=1 SV=1
Unigene023242	Q9SRR0|PEX13_ARATH	1.9e-13	34/49(69.39)	73	Peroxisomal membrane protein 13 OS=Arabidopsis thaliana OX=3702 GN=PEX13 PE=1 SV=1
Unigene023247	F4JY12|GFS12_ARATH	4.5e-53	92/144(63.89)	206	Protein GFS12 OS=Arabidopsis thaliana OX=3702 GN=GFS12 PE=1 SV=1
Unigene023258	Q8VZA0|SIEL_ARATH	1.4e-33	72/147(48.98)	141	Protein SIEL OS=Arabidopsis thaliana OX=3702 GN=SIEL PE=1 SV=1
Unigene023269	Q9FM65|FLA1_ARATH	2.9e-36	77/106(72.64)	150	Fasciclin-like arabinogalactan protein 1 OS=Arabidopsis thaliana OX=3702 GN=FLA1 PE=1 SV=1
Unigene023271	Q9C566|CYP40_ARATH	1.1e-38	73/89(82.02)	158	Peptidyl-prolyl cis-trans isomerase CYP40 OS=Arabidopsis thaliana OX=3702 GN=CYP40 PE=2 SV=1
Unigene023344	F4JEQ1|GPDL5_ARATH	1.5e-09	35/87(40.23)	61	Glycerophosphodiester phosphodiesterase GDPDL5 OS=Arabidopsis thaliana OX=3702 GN=GDPDL5 PE=2 SV=1
Unigene023354	F4IDS7|VPS18_ARATH	1.1e-11	35/52(67.31)	68	Vacuolar sorting protein 18 OS=Arabidopsis thaliana OX=3702 GN=VPS18 PE=1 SV=1
Unigene023369	A2CIR5|NPR4_ORYSJ	1.6e-18	49/62(79.03)	91	Ankyrin repeat-containing protein NPR4 OS=Oryza sativa subsp. japonica OX=39947 GN=NPR4 PE=2 SV=1
Unigene023396	Q0WTP1|AUG7_ARATH	1.7e-74	138/164(84.15)	277	AUGMIN subunit 7 OS=Arabidopsis thaliana OX=3702 GN=AUG7 PE=1 SV=1
Unigene023431	Q5CCK4|VAL2_ARATH	5.3e-58	136/399(34.09)	223	B3 domain-containing transcription repressor VAL2 OS=Arabidopsis thaliana OX=3702 GN=VAL2 PE=1 SV=1
Unigene023449	P0C2F6|RNHX1_ARATH	1.2e-08	43/124(34.68)	58	Putative ribonuclease H protein At1g65750 OS=Arabidopsis thaliana OX=3702 GN=At1g65750 PE=3 SV=1
Unigene023455	Q8VZG8|MIK2_ARATH	1.4e-89	161/296(54.39)	329	MDIS1-interacting receptor like kinase 2 OS=Arabidopsis thaliana OX=3702 GN=MIK2 PE=1 SV=3
Unigene023461	Q9P4R5|CREC_EMENI	2.1e-10	38/128(29.69)	65	Catabolite repression protein creC OS=Emericella nidulans (strain FGSC A4 / ATCC 38163 / CBS 112.46 / NRRL 194 / M139) OX=227321 GN=creC PE=1 SV=2
Unigene023512	Q0WQW5|PPR85_ARATH	1.7e-49	89/137(64.96)	194	Pentatricopeptide repeat-containing protein At1g59720, chloroplastic/mitochondrial OS=Arabidopsis thaliana OX=3702 GN=PCMP-H51 PE=1 SV=2
Unigene023531	Q9C9G7|MYB62_ARATH	2.1e-61	110/153(71.90)	235	Transcription factor MYB62 OS=Arabidopsis thaliana OX=3702 GN=MYB62 PE=2 SV=1
Unigene023532	Q8RWU5|FBL3_ARATH	5e-25	56/93(60.22)	113	F-box/LRR-repeat protein 3 OS=Arabidopsis thaliana OX=3702 GN=FBL3 PE=2 SV=1
Unigene023542	Q943I6|STOP1_ORYSJ	4.2e-47	90/213(42.25)	187	Zinc finger protein STOP1 homolog OS=Oryza sativa subsp. japonica OX=39947 GN=Os01g0871200 PE=2 SV=1
Unigene023550	Q9SUH6|PP341_ARATH	1.3e-114	198/270(73.33)	411	Pentatricopeptide repeat-containing protein At4g30700 OS=Arabidopsis thaliana OX=3702 GN=DYW9 PE=2 SV=1
Unigene023555	Q9M0Y3|ENT3_ARATH	4.7e-38	83/129(64.34)	156	Equilibrative nucleotide transporter 3 OS=Arabidopsis thaliana OX=3702 GN=ENT3 PE=1 SV=1
Unigene023565	Q9C6W4|BGA15_ARATH	1.5e-11	31/43(72.09)	67	Beta-galactosidase 15 OS=Arabidopsis thaliana OX=3702 GN=BGAL15 PE=2 SV=1
Unigene023598	C0SVV6|CB60A_ARATH	4.1e-16	38/77(49.35)	82	Calmodulin-binding protein 60 A OS=Arabidopsis thaliana OX=3702 GN=CBP60A PE=2 SV=1
Unigene023602	Q9C8L6|PPR80_ARATH	8.1e-54	100/156(64.10)	208	Pentatricopeptide repeat-containing protein At1g53600, mitochondrial OS=Arabidopsis thaliana OX=3702 GN=PCMP-E63 PE=2 SV=2
Unigene023603	P27985|RBS2_BRANA	2.1e-76	133/171(77.78)	283	Ribulose bisphosphate carboxylase small chain F1, chloroplastic OS=Brassica napus OX=3708 GN=RBCS F1 PE=3 SV=1
Unigene023633	Q9CAG5|PUB7_ARATH	3.4e-14	60/181(33.15)	77	U-box domain-containing protein 7 OS=Arabidopsis thaliana OX=3702 GN=PUB7 PE=2 SV=1
Unigene023662	O04514|OPT2_ARATH	8e-89	145/194(74.74)	325	Oligopeptide transporter 2 OS=Arabidopsis thaliana OX=3702 GN=OPT2 PE=2 SV=2
Unigene023683	O64477|Y2913_ARATH	1.1e-27	62/186(33.33)	122	G-type lectin S-receptor-like serine/threonine-protein kinase At2g19130 OS=Arabidopsis thaliana OX=3702 GN=At2g19130 PE=2 SV=1
Unigene023691	Q9C637|RLP6_ARATH	8.7e-10	34/92(36.96)	61	Receptor-like protein 6 OS=Arabidopsis thaliana OX=3702 GN=RLP6 PE=3 SV=1
Unigene023693	Q9FIU6|ORRM2_ARATH	1.6e-20	43/51(84.31)	97	Organelle RRM domain-containing protein 2, mitochondrial OS=Arabidopsis thaliana OX=3702 GN=ORRM2 PE=1 SV=1
Unigene023699	Q9LVJ1|SBT14_ARATH	1.7e-19	41/71(57.75)	93	Subtilisin-like protease SBT1.4 OS=Arabidopsis thaliana OX=3702 GN=SBT1.4 PE=2 SV=1
Unigene023721	Q9SSQ4|FRS6_ARATH	8.7e-06	31/131(23.66)	49	Protein FAR1-RELATED SEQUENCE 6 OS=Arabidopsis thaliana OX=3702 GN=FRS6 PE=2 SV=1
Unigene023732	Q949G5|MOB1A_MEDSF	4.7e-11	31/34(91.18)	65	MOB kinase activator-like 1A OS=Medicago sativa subsp. falcata OX=3878 GN=MOB1-A PE=2 SV=2
Unigene023734	O64728|STI_ARATH	7.7e-64	122/149(81.88)	241	Protein STICHEL OS=Arabidopsis thaliana OX=3702 GN=STI PE=1 SV=2
Unigene023735	Q8LEJ6|FLA11_ARATH	1.3e-39	90/149(60.40)	161	Fasciclin-like arabinogalactan protein 11 OS=Arabidopsis thaliana OX=3702 GN=FLA11 PE=2 SV=2
Unigene023738	F4IJ77|AATP4_ARATH	3.2e-38	74/107(69.16)	156	AAA-ATPase At2g46620 OS=Arabidopsis thaliana OX=3702 GN=At2g46620 PE=2 SV=1
Unigene023739	Q93V85|WTR16_ARATH	9.8e-37	72/90(80.00)	152	WAT1-related protein At3g02690, chloroplastic OS=Arabidopsis thaliana OX=3702 GN=At3g02690 PE=1 SV=1
Unigene023744	Q9LY87|RGLG2_ARATH	1.2e-11	27/47(57.45)	68	E3 ubiquitin-protein ligase RGLG2 OS=Arabidopsis thaliana OX=3702 GN=RGLG2 PE=1 SV=1
Unigene023751	P80065|INVB_DAUCA	4.2e-52	89/124(71.77)	202	Beta-fructofuranosidase, soluble isoenzyme I OS=Daucus carota OX=4039 GN=INV*DC4 PE=1 SV=2
Unigene023768	Q9SX38|DRL4_ARATH	4.9e-15	41/81(50.62)	79	Putative disease resistance protein At1g50180 OS=Arabidopsis thaliana OX=3702 GN=At1g50180 PE=3 SV=2
Unigene023775	O23372|ATXR3_ARATH	1.2e-28	63/79(79.75)	124	Histone-lysine N-methyltransferase ATXR3 OS=Arabidopsis thaliana OX=3702 GN=ATXR3 PE=2 SV=2
Unigene023782	P0C8R0|PP416_ARATH	6.1e-09	25/41(60.98)	60	Putative pentatricopeptide repeat-containing protein At5g43820 OS=Arabidopsis thaliana OX=3702 GN=At5g43820 PE=3 SV=1
Unigene023783	O04086|Y1105_ARATH	6.3e-33	72/157(45.86)	139	Probable receptor-like protein kinase At1g11050 OS=Arabidopsis thaliana OX=3702 GN=At1g11050 PE=2 SV=1
Unigene023832	Q8VZ80|PLT5_ARATH	1e-06	22/29(75.86)	51	Polyol transporter 5 OS=Arabidopsis thaliana OX=3702 GN=PLT5 PE=1 SV=2
Unigene023836	Q02932|KA120_YEAST	1.4e-11	51/195(26.15)	69	Importin beta-like protein KAP120 OS=Saccharomyces cerevisiae (strain ATCC 204508 / S288c) OX=559292 GN=KAP120 PE=1 SV=1
Unigene023870	O81283|TC159_ARATH	8.3e-11	28/37(75.68)	65	Translocase of chloroplast 159, chloroplastic OS=Arabidopsis thaliana OX=3702 GN=TOC159 PE=1 SV=1
Unigene023873	Q8VZS6|GIP1_ARATH	2.8e-16	49/93(52.69)	84	GBF-interacting protein 1 OS=Arabidopsis thaliana OX=3702 GN=GIP1 PE=1 SV=1
Unigene023894	Q9SS31|CML36_ARATH	7.1e-06	22/33(66.67)	48	Probable calcium-binding protein CML36 OS=Arabidopsis thaliana OX=3702 GN=CML36 PE=2 SV=1
Unigene023898	O50039|OTC_ARATH	1.8e-28	62/88(70.45)	123	Ornithine carbamoyltransferase, chloroplastic OS=Arabidopsis thaliana OX=3702 GN=OTC PE=1 SV=2
Unigene023906	Q7XBQ9|RGA2_SOLBU	1.9e-16	44/102(43.14)	84	Disease resistance protein RGA2 OS=Solanum bulbocastanum OX=147425 GN=RGA2 PE=1 SV=1
Unigene023913	Q9M4P3|PP316_ARATH	2.9e-33	59/133(44.36)	140	Pentatricopeptide repeat-containing protein At4g16835, mitochondrial OS=Arabidopsis thaliana OX=3702 GN=DYW10 PE=2 SV=3
Unigene023917	Q9FJ57|TRN1_ARATH	3.2e-84	147/209(70.33)	310	Protein TORNADO 1 OS=Arabidopsis thaliana OX=3702 GN=TRN1 PE=2 SV=1
Unigene023959	Q9LKA9|B3GTD_ARATH	1.5e-73	149/217(68.66)	274	Probable beta-1,3-galactosyltransferase 13 OS=Arabidopsis thaliana OX=3702 GN=B3GALT13 PE=2 SV=1
Unigene023968	F4IN69|MD33B_ARATH	3.9e-25	64/106(60.38)	112	Mediator of RNA polymerase II transcription subunit 33B OS=Arabidopsis thaliana OX=3702 GN=MED33B PE=1 SV=1
Unigene023974	F4JXC5|SBT54_ARATH	2.2e-06	25/60(41.67)	50	Subtilisin-like protease SBT5.4 OS=Arabidopsis thaliana OX=3702 GN=SBT5.4 PE=1 SV=1
Unigene023981	Q9M3G7|ATM_ARATH	2.1e-72	129/201(64.18)	270	Serine/threonine-protein kinase ATM OS=Arabidopsis thaliana OX=3702 GN=ATM PE=1 SV=1
Unigene023995	Q56Y11|DDPS2_ARATH	1.8e-79	141/278(50.72)	295	Dehydrodolichyl diphosphate synthase 2 OS=Arabidopsis thaliana OX=3702 GN=At5g58770 PE=2 SV=2
Unigene023997	O04209|CLC2_ARATH	1.4e-09	27/38(71.05)	61	Clathrin light chain 2 OS=Arabidopsis thaliana OX=3702 GN=CLC2 PE=1 SV=1
Unigene023999	Q9LZS7|GDL71_ARATH	8.8e-54	89/171(52.05)	209	GDSL esterase/lipase At5g03610 OS=Arabidopsis thaliana OX=3702 GN=At5g03610 PE=2 SV=1
Unigene024001	Q9LNP2|PPR47_ARATH	1.2e-66	122/198(61.62)	251	Putative pentatricopeptide repeat-containing protein At1g17630 OS=Arabidopsis thaliana OX=3702 GN=PCMP-E72 PE=3 SV=1
Unigene024002	P0C5H5|GAOX2_ORYSI	1.7e-117	202/340(59.41)	421	Gibberellin 20 oxidase 2 OS=Oryza sativa subsp. indica OX=39946 GN=20ox2 PE=1 SV=1
Unigene024005	Q9M022|AIRP2_ARATH	2.6e-49	87/126(69.05)	193	E3 ubiquitin-protein ligase AIRP2 OS=Arabidopsis thaliana OX=3702 GN=AIRP2 PE=1 SV=1
Unigene024034	Q49KZ4|NDHK_EUCGG	1e-119	213/225(94.67)	429	NAD(P)H-quinone oxidoreductase subunit K, chloroplastic OS=Eucalyptus globulus subsp. globulus OX=71271 GN=ndhK PE=3 SV=2
Unigene024077	Q0WNJ6|CLAH1_ARATH	4.5e-84	157/174(90.23)	309	Clathrin heavy chain 1 OS=Arabidopsis thaliana OX=3702 GN=CHC1 PE=1 SV=1
Unigene024088	Q6E2Z6|REHY_MEDTR	2.7e-58	107/139(76.98)	223	1-Cys peroxiredoxin OS=Medicago truncatula OX=3880 PE=2 SV=1
Unigene024093	O94424|T2FB_SCHPO	5.4e-15	54/187(28.88)	80	Transcription initiation factor IIF subunit beta OS=Schizosaccharomyces pombe (strain 972 / ATCC 24843) OX=284812 GN=tfg2 PE=1 SV=1
Unigene024133	B0F9L4|GOGC6_ARATH	2.4e-38	78/105(74.29)	156	Golgin candidate 6 OS=Arabidopsis thaliana OX=3702 GN=GC6 PE=1 SV=2
Unigene024135	Q0WNP3|PP319_ARATH	9.2e-102	176/255(69.02)	368	Pentatricopeptide repeat-containing protein At4g18520, chloroplastic OS=Arabidopsis thaliana OX=3702 GN=PCMP-A2 PE=1 SV=1
Unigene024139	Q8LCY2|ISAM2_ARATH	6e-24	51/70(72.86)	109	Iron-sulfur assembly protein IscA-like 2, mitochondrial OS=Arabidopsis thaliana OX=3702 GN=At5g03905 PE=1 SV=2
Unigene024211	Q8GW46|YAB5_ARATH	3.6e-45	96/135(71.11)	180	Axial regulator YABBY 5 OS=Arabidopsis thaliana OX=3702 GN=YAB5 PE=1 SV=1
Unigene024217	Q67UL3|PIN1C_ORYSJ	2.9e-78	154/169(91.12)	290	Probable auxin efflux carrier component 1c OS=Oryza sativa subsp. japonica OX=39947 GN=PIN1C PE=2 SV=1
Unigene024232	Q8VY89|APC7_ARATH	8.6e-28	61/91(67.03)	121	Anaphase-promoting complex subunit 7 OS=Arabidopsis thaliana OX=3702 GN=APC7 PE=2 SV=1
Unigene024235	F4HZB2|BCHA1_ARATH	2.3e-52	102/146(69.86)	203	Protein SPIRRIG OS=Arabidopsis thaliana OX=3702 GN=SPI PE=1 SV=1
Unigene024262	A0A0M4KE44|CGT_MANIN	9.9e-08	29/58(50.00)	55	UDP-glycosyltransferase 13 OS=Mangifera indica OX=29780 GN=CGT PE=1 SV=1
Unigene024263	A0A0M4KE44|CGT_MANIN	3e-10	33/58(56.90)	63	UDP-glycosyltransferase 13 OS=Mangifera indica OX=29780 GN=CGT PE=1 SV=1
Unigene024266	P92939|ECA1_ARATH	9.2e-46	87/110(79.09)	181	Calcium-transporting ATPase 1, endoplasmic reticulum-type OS=Arabidopsis thaliana OX=3702 GN=ECA1 PE=1 SV=2
Unigene024279	Q9C6M2|LHTL6_ARATH	7.7e-30	63/94(67.02)	128	Lysine histidine transporter-like 6 OS=Arabidopsis thaliana OX=3702 GN=At1g25530 PE=2 SV=1
Unigene024281	Q9FIN7|MIP2_ARATH	6.1e-43	72/124(58.06)	172	MAG2-interacting protein 2 OS=Arabidopsis thaliana OX=3702 GN=MIP2 PE=1 SV=1
Unigene024283	P59584|RP8HA_ARATH	1.2e-06	29/68(42.65)	50	Disease resistance protein RPH8A OS=Arabidopsis thaliana OX=3702 GN=RPH8A PE=3 SV=1
Unigene024303	Q9FWR5|GCA1_ARATH	2.6e-06	20/23(86.96)	49	Gamma carbonic anhydrase 1, mitochondrial OS=Arabidopsis thaliana OX=3702 GN=GAMMACA1 PE=1 SV=1
Unigene024309	F4J1U4|KN12E_ARATH	7.8e-41	99/168(58.93)	165	Kinesin-like protein KIN-12E OS=Arabidopsis thaliana OX=3702 GN=KIN12E PE=3 SV=1
Unigene024337	Q9LT96|Y5977_ARATH	4e-06	33/110(30.00)	49	Probable leucine-rich repeat receptor-like protein kinase At5g49770 OS=Arabidopsis thaliana OX=3702 GN=At5g49770 PE=1 SV=1
Unigene024343	Q6AVI0|RSLE2_ORYSJ	4.6e-07	38/139(27.34)	53	Zinc finger BED domain-containing protein RICESLEEPER 2 OS=Oryza sativa subsp. japonica OX=39947 GN=Os03g0733400 PE=2 SV=1
Unigene024356	Q8W206|CSN6A_ARATH	1.4e-17	48/81(59.26)	87	COP9 signalosome complex subunit 6a OS=Arabidopsis thaliana OX=3702 GN=CSN6A PE=1 SV=2
Unigene024358	Q9S972|SD16_ARATH	1.7e-90	163/267(61.05)	331	Receptor-like serine/threonine-protein kinase SD1-6 OS=Arabidopsis thaliana OX=3702 GN=SD16 PE=1 SV=2
Unigene024377	F4JXF9|NRPC1_ARATH	1.1e-28	60/111(54.05)	124	DNA-directed RNA polymerase III subunit 1 OS=Arabidopsis thaliana OX=3702 GN=NRPC1 PE=2 SV=1
Unigene024388	Q9CAB7|PXG4_ARATH	3.1e-23	51/70(72.86)	105	Probable peroxygenase 4 OS=Arabidopsis thaliana OX=3702 GN=PXG4 PE=1 SV=1
Unigene024471	Q9M084|SYDC2_ARATH	7.9e-21	44/49(89.80)	98	Aspartate--tRNA ligase 2, cytoplasmic OS=Arabidopsis thaliana OX=3702 GN=IBI1 PE=1 SV=1
Unigene024479	Q9XGI7|NAS_SOLLC	3.7e-111	192/273(70.33)	400	Nicotianamine synthase OS=Solanum lycopersicum OX=4081 GN=CHLN PE=2 SV=1
Unigene024491	F4JKH6|TSS_ARATH	1.6e-39	79/109(72.48)	160	Protein TSS OS=Arabidopsis thaliana OX=3702 GN=TSS PE=1 SV=1
Unigene024492	F4JKH6|TSS_ARATH	4.8e-56	102/124(82.26)	215	Protein TSS OS=Arabidopsis thaliana OX=3702 GN=TSS PE=1 SV=1
Unigene024496	Q9M0S5|ISOA3_ARATH	8.1e-10	33/50(66.00)	62	Isoamylase 3, chloroplastic OS=Arabidopsis thaliana OX=3702 GN=ISA3 PE=1 SV=2
Unigene024513	Q93Z81|CAX3_ARATH	5.4e-73	144/215(66.98)	273	Vacuolar cation/proton exchanger 3 OS=Arabidopsis thaliana OX=3702 GN=CAX3 PE=1 SV=1
Unigene024523	F4KDA5|MIP_ARATH	1.1e-34	67/100(67.00)	145	Mitochondrial intermediate peptidase, mitochondrial OS=Arabidopsis thaliana OX=3702 GN=OCT1 PE=3 SV=1
Unigene024540	Q9M3G7|ATM_ARATH	3.4e-58	121/267(45.32)	223	Serine/threonine-protein kinase ATM OS=Arabidopsis thaliana OX=3702 GN=ATM PE=1 SV=1
Unigene024553	Q9FZ70|FDL1_ARATH	8.1e-17	56/139(40.29)	85	F-box/FBD/LRR-repeat protein At1g13570 OS=Arabidopsis thaliana OX=3702 GN=At1g13570 PE=2 SV=1
Unigene024590	P0C8Q2|PP323_ARATH	1.9e-25	65/205(31.71)	114	Pentatricopeptide repeat-containing protein At4g19191, mitochondrial OS=Arabidopsis thaliana OX=3702 GN=PCMP-E1 PE=2 SV=1
Unigene024615	Q9M9E2|PPR45_ARATH	2.2e-22	56/138(40.58)	104	Pentatricopeptide repeat-containing protein At1g15510, chloroplastic OS=Arabidopsis thaliana OX=3702 GN=PCMP-H73 PE=1 SV=1
Unigene024626	Q1JPL7|PME18_ARATH	1.1e-30	68/97(70.10)	131	Pectinesterase/pectinesterase inhibitor 18 OS=Arabidopsis thaliana OX=3702 GN=PME18 PE=1 SV=3
Unigene024649	Q9ZT94|POLR2_ARATH	1.5e-15	42/100(42.00)	80	Retrovirus-related Pol polyprotein from transposon RE2 OS=Arabidopsis thaliana OX=3702 GN=RE2 PE=4 SV=1
Unigene024657	H3K2Y6|MED12_ARATH	9.3e-30	63/91(69.23)	128	Mediator of RNA polymerase II transcription subunit 12 OS=Arabidopsis thaliana OX=3702 GN=MED12 PE=1 SV=1
Unigene024662	Q40392|TMVRN_NICGU	2.8e-12	41/107(38.32)	70	TMV resistance protein N OS=Nicotiana glutinosa OX=35889 GN=N PE=1 SV=1
Unigene024663	Q9SZ66|DSC1_ARATH	4.5e-12	47/120(39.17)	69	Disease resistance-like protein DSC1 OS=Arabidopsis thaliana OX=3702 GN=DSC1 PE=1 SV=1
Unigene024667	Q9XEA0|SYLM_ARATH	7.9e-14	31/37(83.78)	75	Leucine--tRNA ligase, chloroplastic/mitochondrial OS=Arabidopsis thaliana OX=3702 GN=EMB2369 PE=2 SV=1
Unigene024674	Q9C5X4|ATX1_ARATH	4.5e-79	121/138(87.68)	292	Histone-lysine N-methyltransferase ATX1 OS=Arabidopsis thaliana OX=3702 GN=ATX1 PE=1 SV=2
Unigene024689	H2DH21|C7A29_PANGI	3.2e-14	32/72(44.44)	76	Cytochrome P450 CYP72A219 OS=Panax ginseng OX=4054 PE=2 SV=1
Unigene024698	A5HEI1|SCC2_ARATH	4e-20	45/67(67.16)	96	Sister chromatid cohesion protein SCC2 OS=Arabidopsis thaliana OX=3702 GN=SCC2 PE=1 SV=1
Unigene024718	C7AE94|FAOMT_VITVI	2.1e-24	52/68(76.47)	109	Flavonoid 3',5'-methyltransferase OS=Vitis vinifera OX=29760 GN=FAOMT PE=1 SV=1
Unigene024720	P42653|1433A_VICFA	6.1e-16	48/69(69.57)	81	14-3-3-like protein A OS=Vicia faba OX=3906 PE=2 SV=1
Unigene024721	P42653|1433A_VICFA	3.1e-28	71/77(92.21)	122	14-3-3-like protein A OS=Vicia faba OX=3906 PE=2 SV=1
Unigene024722	P92519|M810_ARATH	2.4e-09	24/62(38.71)	59	Uncharacterized mitochondrial protein AtMg00810 OS=Arabidopsis thaliana OX=3702 GN=AtMg00810 PE=4 SV=1
Unigene024733	Q6TXD2|5MAT2_SALSN	7.8e-07	25/71(35.21)	52	Pelargonidin 3-O-(6-caffeoylglucoside) 5-O-(6-O-malonylglucoside) 4'''-malonyltransferase OS=Salvia splendens OX=180675 PE=1 SV=1
Unigene024749	Q94JQ3|GLYP3_ARATH	8.3e-88	151/164(92.07)	321	Serine hydroxymethyltransferase 3, chloroplastic OS=Arabidopsis thaliana OX=3702 GN=SHM3 PE=1 SV=2
Unigene024761	Q9XEA0|SYLM_ARATH	1e-20	40/45(88.89)	97	Leucine--tRNA ligase, chloroplastic/mitochondrial OS=Arabidopsis thaliana OX=3702 GN=EMB2369 PE=2 SV=1
Unigene024794	P23923|HBP1B_WHEAT	1.7e-20	53/69(76.81)	97	Transcription factor HBP-1b(c38) OS=Triticum aestivum OX=4565 PE=2 SV=1
Unigene024805	O48724|WEB1_ARATH	2.6e-59	269/482(55.81)	228	Protein WEAK CHLOROPLAST MOVEMENT UNDER BLUE LIGHT 1 OS=Arabidopsis thaliana OX=3702 GN=WEB1 PE=1 SV=1
Unigene024843	F4IS56|ILK1_ARATH	1e-40	75/111(67.57)	164	Integrin-linked protein kinase 1 OS=Arabidopsis thaliana OX=3702 GN=ILK1 PE=1 SV=1
Unigene024892	P23525|IN37_SPIOL	1.2e-81	137/155(88.39)	301	2-methyl-6-phytyl-1,4-hydroquinone methyltransferase, chloroplastic OS=Spinacia oleracea OX=3562 PE=1 SV=1
Unigene024895	Q9LRR4|R13L1_ARATH	3e-27	61/147(41.50)	120	Putative disease resistance RPP13-like protein 1 OS=Arabidopsis thaliana OX=3702 GN=RPPL1 PE=3 SV=1
Unigene024897	Q43093|SSG2_PEA	4.7e-21	55/81(67.90)	99	Granule-bound starch synthase 2, chloroplastic/amyloplastic OS=Pisum sativum OX=3888 PE=1 SV=1
Unigene024906	Q8S9J2|SYYC1_ARATH	1.6e-37	68/87(78.16)	153	Tyrosine--tRNA ligase 1, cytoplasmic OS=Arabidopsis thaliana OX=3702 GN=At2g33840 PE=2 SV=1
Unigene024954	Q9ZU46|ZAR1_ARATH	1.5e-51	127/270(47.04)	201	Receptor protein kinase-like protein ZAR1 OS=Arabidopsis thaliana OX=3702 GN=ZAR1 PE=1 SV=1
Unigene024957	P59234|YIPL_SOLTU	2.3e-60	106/128(82.81)	230	Protein yippee-like OS=Solanum tuberosum OX=4113 PE=2 SV=1
Unigene024972	Q8LPL6|AP2A1_ARATH	1.1e-66	123/133(92.48)	251	AP-2 complex subunit alpha-1 OS=Arabidopsis thaliana OX=3702 GN=ALPHA-ADR PE=1 SV=1
Unigene024975	Q41358|SNAIB_SAMNI	7.3e-19	53/79(67.09)	91	Ribosome-inactivating protein SNAI OS=Sambucus nigra OX=4202 GN=SNA-I PE=1 SV=1
Unigene024993	Q9FJI5|G6PD6_ARATH	4.2e-40	78/83(93.98)	162	Glucose-6-phosphate 1-dehydrogenase 6, cytoplasmic OS=Arabidopsis thaliana OX=3702 GN=G6PD6 PE=1 SV=1
Unigene025004	P93841|ISPE_SOLLC	2.3e-07	25/28(89.29)	55	4-diphosphocytidyl-2-C-methyl-D-erythritol kinase, chloroplastic/chromoplastic (Fragment) OS=Solanum lycopersicum OX=4081 GN=ISPE PE=1 SV=1
Unigene025022	Q09912|PSI1_SCHPO	1.4e-20	44/109(40.37)	97	Protein psi1 OS=Schizosaccharomyces pombe (strain 972 / ATCC 24843) OX=284812 GN=psi1 PE=2 SV=2
Unigene025040	Q9C8K0|DRL5_ARATH	7.8e-10	63/227(27.75)	63	Probable disease resistance protein At1g51480 OS=Arabidopsis thaliana OX=3702 GN=At1g51480 PE=3 SV=2
Unigene025043	F4JT78|RPP2A_ARATH	3.7e-10	28/63(44.44)	62	Disease resistance protein RPP2A OS=Arabidopsis thaliana OX=3702 GN=RPP2A PE=2 SV=1
Unigene025101	Q8L5A7|SOT15_ARATH	2.3e-84	149/330(45.15)	311	Cytosolic sulfotransferase 15 OS=Arabidopsis thaliana OX=3702 GN=SOT15 PE=1 SV=1
Unigene025137	F4KHD8|GP210_ARATH	4e-17	43/86(50.00)	85	Nuclear pore complex protein GP210 OS=Arabidopsis thaliana OX=3702 GN=GB210 PE=1 SV=1
Unigene025138	F4KHD8|GP210_ARATH	2e-19	44/65(67.69)	93	Nuclear pore complex protein GP210 OS=Arabidopsis thaliana OX=3702 GN=GB210 PE=1 SV=1
Unigene025141	O65902|ACAP1_ARATH	2.3e-53	102/128(79.69)	206	Cyclase-associated protein 1 OS=Arabidopsis thaliana OX=3702 GN=CAP1 PE=2 SV=1
Unigene025154	O23372|ATXR3_ARATH	2.1e-20	77/155(49.68)	97	Histone-lysine N-methyltransferase ATXR3 OS=Arabidopsis thaliana OX=3702 GN=ATXR3 PE=2 SV=2
Unigene025165	O24543|AX22E_VIGRR	4.5e-21	41/48(85.42)	99	Auxin-induced protein 22E OS=Vigna radiata var. radiata OX=3916 GN=AUX22E PE=2 SV=1
Unigene025174	Q38834|R13L4_ARATH	1.5e-10	37/97(38.14)	65	Disease resistance RPP13-like protein 4 OS=Arabidopsis thaliana OX=3702 GN=RPP13L4 PE=1 SV=2
Unigene025180	Q8S8S7|PUB34_ARATH	7.3e-77	133/230(57.83)	286	U-box domain-containing protein 34 OS=Arabidopsis thaliana OX=3702 GN=PUB34 PE=3 SV=1
Unigene025187	Q8RWZ5|SD25_ARATH	2.4e-31	70/106(66.04)	134	G-type lectin S-receptor-like serine/threonine-protein kinase SD2-5 OS=Arabidopsis thaliana OX=3702 GN=SD25 PE=1 SV=1
Unigene025194	Q8S9H7|DIV_ANTMA	6.2e-07	24/45(53.33)	52	Transcription factor DIVARICATA OS=Antirrhinum majus OX=4151 GN=DIVARICATA PE=2 SV=1
Unigene025195	Q9FNN6|SRM1_ARATH	1.8e-06	24/30(80.00)	52	Transcription factor SRM1 OS=Arabidopsis thaliana OX=3702 GN=SRM1 PE=1 SV=1
Unigene025196	Q9FNN6|SRM1_ARATH	7.4e-08	25/32(78.12)	55	Transcription factor SRM1 OS=Arabidopsis thaliana OX=3702 GN=SRM1 PE=1 SV=1
Unigene025207	O48676|U74B1_ARATH	4.6e-117	208/436(47.71)	420	UDP-glycosyltransferase 74B1 OS=Arabidopsis thaliana OX=3702 GN=UGT74B1 PE=1 SV=1
Unigene025208	Q84W89|RH37_ARATH	9.4e-12	45/75(60.00)	68	DEAD-box ATP-dependent RNA helicase 37 OS=Arabidopsis thaliana OX=3702 GN=RH37 PE=2 SV=2
Unigene025209	Q84W89|RH37_ARATH	5.8e-06	26/44(59.09)	48	DEAD-box ATP-dependent RNA helicase 37 OS=Arabidopsis thaliana OX=3702 GN=RH37 PE=2 SV=2
Unigene025210	P92520|M820_ARATH	7.2e-13	33/64(51.56)	71	Uncharacterized mitochondrial protein AtMg00820 OS=Arabidopsis thaliana OX=3702 GN=AtMg00820 PE=4 SV=1
Unigene025217	Q9FUY2|LEUNG_ARATH	2.7e-25	50/53(94.34)	112	Transcriptional corepressor LEUNIG OS=Arabidopsis thaliana OX=3702 GN=LUG PE=1 SV=2
Unigene025218	Q9FUY2|LEUNG_ARATH	1.2e-45	86/88(97.73)	181	Transcriptional corepressor LEUNIG OS=Arabidopsis thaliana OX=3702 GN=LUG PE=1 SV=2
Unigene025237	Q0WV12|ANL2_ARATH	1.3e-86	150/227(66.08)	318	Homeobox-leucine zipper protein ANTHOCYANINLESS 2 OS=Arabidopsis thaliana OX=3702 GN=ANL2 PE=2 SV=1
Unigene025262	Q8GXS8|PKS3_ARATH	8.7e-09	53/180(29.44)	59	Protein PHYTOCHROME KINASE SUBSTRATE 3 OS=Arabidopsis thaliana OX=3702 GN=PKS3 PE=2 SV=2
Unigene025273	Q9C5X3|KEULE_ARATH	5e-29	60/73(82.19)	126	SNARE-interacting protein KEULE OS=Arabidopsis thaliana OX=3702 GN=KEU PE=1 SV=2
Unigene025274	O80786|MCM5_ARATH	3.5e-198	358/438(81.74)	689	DNA replication licensing factor MCM5 OS=Arabidopsis thaliana OX=3702 GN=MCM5 PE=1 SV=1
Unigene025287	P40691|A115_TOBAC	1.7e-67	129/169(76.33)	254	Auxin-induced protein PCNT115 OS=Nicotiana tabacum OX=4097 PE=2 SV=1
Unigene025290	Q8GUL1|AT18G_ARATH	1.4e-61	114/168(67.86)	234	Autophagy-related protein 18g OS=Arabidopsis thaliana OX=3702 GN=ATG18G PE=2 SV=1
Unigene025291	Q9LDH3|PT112_ARATH	2.6e-79	158/225(70.22)	293	Probable sugar phosphate/phosphate translocator At1g12500 OS=Arabidopsis thaliana OX=3702 GN=At1g12500 PE=1 SV=1
Unigene025301	P98205|ALA2_ARATH	1.6e-18	38/44(86.36)	90	Phospholipid-transporting ATPase 2 OS=Arabidopsis thaliana OX=3702 GN=ALA2 PE=1 SV=1
Unigene025308	Q9LHD1|AB15B_ARATH	5.5e-161	281/341(82.40)	565	ABC transporter B family member 15 OS=Arabidopsis thaliana OX=3702 GN=ABCB15 PE=3 SV=1
Unigene025309	Q9FT92|Y5843_ARATH	2.1e-10	45/103(43.69)	65	Uncharacterized protein At5g08430 OS=Arabidopsis thaliana OX=3702 GN=At5g08430 PE=1 SV=2
Unigene025320	Q8VXZ9|R47BP_ARATH	3.3e-17	41/50(82.00)	85	Polyadenylate-binding protein RBP47B' OS=Arabidopsis thaliana OX=3702 GN=RBP47B' PE=2 SV=1
Unigene025322	Q9SWG3|FAR1_ARATH	1.5e-31	73/219(33.33)	135	Protein FAR-RED IMPAIRED RESPONSE 1 OS=Arabidopsis thaliana OX=3702 GN=FAR1 PE=1 SV=1
Unigene025333	Q84L33|RD23B_ARATH	5.1e-20	44/54(81.48)	96	Ubiquitin receptor RAD23b OS=Arabidopsis thaliana OX=3702 GN=RAD23B PE=1 SV=3
Unigene025404	F4IGL2|KN7E_ARATH	5.7e-51	101/136(74.26)	199	Kinesin-like protein KIN-7E OS=Arabidopsis thaliana OX=3702 GN=KIN7E PE=2 SV=1
Unigene025409	Q08436|PMA3_NICPL	4.6e-36	77/94(81.91)	149	Plasma membrane ATPase 3 OS=Nicotiana plumbaginifolia OX=4092 GN=PMA3 PE=1 SV=1
Unigene025424	Q5C9I9|ISPD_MENPI	1.8e-61	121/197(61.42)	234	(-)-isopiperitenol/(-)-carveol dehydrogenase, mitochondrial OS=Mentha piperita OX=34256 PE=1 SV=1
Unigene025427	Q8LPL6|AP2A1_ARATH	9.7e-28	58/68(85.29)	121	AP-2 complex subunit alpha-1 OS=Arabidopsis thaliana OX=3702 GN=ALPHA-ADR PE=1 SV=1
Unigene025428	Q9LM93|DPM1_ARATH	8.4e-19	43/47(91.49)	91	Dolichol-phosphate mannosyltransferase subunit 1 OS=Arabidopsis thaliana OX=3702 GN=DPMS1 PE=1 SV=1
Unigene025432	Q40541|NPK1_TOBAC	2.6e-25	66/121(54.55)	114	Mitogen-activated protein kinase kinase kinase NPK1 OS=Nicotiana tabacum OX=4097 GN=NPK1 PE=1 SV=1
Unigene025443	Q9SJG2|Y2296_ARATH	2.3e-109	214/358(59.78)	394	Probable receptor-like protein kinase At2g42960 OS=Arabidopsis thaliana OX=3702 GN=At2g42960 PE=3 SV=1
Unigene025445	Q6H6R9|FTSH7_ORYSJ	5.2e-19	49/61(80.33)	93	ATP-dependent zinc metalloprotease FTSH 7, chloroplastic OS=Oryza sativa subsp. japonica OX=39947 GN=FTSH7 PE=3 SV=1
Unigene025469	P92555|M1250_ARATH	9.2e-07	31/68(45.59)	52	Uncharacterized mitochondrial protein AtMg01250 OS=Arabidopsis thaliana OX=3702 GN=AtMg01250 PE=4 SV=1
Unigene025492	O80462|XLG1_ARATH	3.3e-10	34/112(30.36)	64	Extra-large guanine nucleotide-binding protein 1 OS=Arabidopsis thaliana OX=3702 GN=XLG1 PE=1 SV=2
Unigene025501	Q9C9H9|PP114_ARATH	2.1e-19	51/101(50.50)	94	Pentatricopeptide repeat-containing protein At1g71420 OS=Arabidopsis thaliana OX=3702 GN=PCMP-H70 PE=2 SV=1
Unigene025515	Q9FPT1|UBP12_ARATH	3.6e-52	100/106(94.34)	202	Ubiquitin carboxyl-terminal hydrolase 12 OS=Arabidopsis thaliana OX=3702 GN=UBP12 PE=1 SV=2
Unigene025534	Q9C7S7|ERO1_ARATH	1e-26	46/55(83.64)	117	Endoplasmic reticulum oxidoreductin-1 OS=Arabidopsis thaliana OX=3702 GN=AERO1 PE=1 SV=1
Unigene025547	Q8GY23|UPL1_ARATH	6e-45	94/148(63.51)	179	E3 ubiquitin-protein ligase UPL1 OS=Arabidopsis thaliana OX=3702 GN=UPL1 PE=1 SV=3
Unigene025559	Q9ZQ95|U73C6_ARATH	5.6e-45	81/140(57.86)	179	UDP-glycosyltransferase 73C6 OS=Arabidopsis thaliana OX=3702 GN=UGT73C6 PE=2 SV=1
Unigene025569	O80501|RAH1B_ARATH	1.3e-15	39/39(100.00)	80	Ras-related protein RABH1b OS=Arabidopsis thaliana OX=3702 GN=RABH1B PE=1 SV=1
Unigene025601	Q9LW32|PP258_ARATH	2.2e-85	144/259(55.60)	314	Pentatricopeptide repeat-containing protein At3g26782, mitochondrial OS=Arabidopsis thaliana OX=3702 GN=PCMP-H34 PE=2 SV=1
Unigene025608	Q6S7B0|TAF5_ARATH	8.8e-06	26/40(65.00)	48	Transcription initiation factor TFIID subunit 5 OS=Arabidopsis thaliana OX=3702 GN=TAF5 PE=1 SV=1
Unigene025627	F4IN69|MD33B_ARATH	3.4e-52	94/160(58.75)	203	Mediator of RNA polymerase II transcription subunit 33B OS=Arabidopsis thaliana OX=3702 GN=MED33B PE=1 SV=1
Unigene025630	Q9LRR4|R13L1_ARATH	6.3e-07	30/85(35.29)	52	Putative disease resistance RPP13-like protein 1 OS=Arabidopsis thaliana OX=3702 GN=RPPL1 PE=3 SV=1
Unigene025636	Q9LZD4|RAE1D_ARATH	8e-73	133/140(95.00)	271	Ras-related protein RABE1d OS=Arabidopsis thaliana OX=3702 GN=RABE1D PE=1 SV=1
Unigene025641	O23547|EXLB1_ARATH	1.5e-43	80/124(64.52)	174	Expansin-like B1 OS=Arabidopsis thaliana OX=3702 GN=EXLB1 PE=2 SV=2
Unigene025657	P29130|PHYB_TOBAC	6.1e-53	103/116(88.79)	205	Phytochrome B OS=Nicotiana tabacum OX=4097 GN=PHYB PE=2 SV=2
Unigene025659	Q5XET4|PP142_ARATH	1.2e-15	79/185(42.70)	82	Pentatricopeptide repeat-containing protein At2g01860 OS=Arabidopsis thaliana OX=3702 GN=EMB975 PE=2 SV=1
Unigene025693	A0A0P0XII1|CERK1_ORYSJ	1.1e-84	158/215(73.49)	311	Chitin elicitor receptor kinase 1 OS=Oryza sativa subsp. japonica OX=39947 GN=CERK1 PE=1 SV=1
Unigene025695	O65272|KEA2_ARATH	5.5e-06	23/25(92.00)	48	K(+) efflux antiporter 2, chloroplastic OS=Arabidopsis thaliana OX=3702 GN=KEA2 PE=1 SV=2
Unigene025707	P0C2F6|RNHX1_ARATH	8e-08	53/230(23.04)	56	Putative ribonuclease H protein At1g65750 OS=Arabidopsis thaliana OX=3702 GN=At1g65750 PE=3 SV=1
Unigene025713	Q8SAB7|SPK1_ARATH	7.5e-31	69/101(68.32)	131	Guanine nucleotide exchange factor SPIKE 1 OS=Arabidopsis thaliana OX=3702 GN=SPK1 PE=1 SV=1
Unigene025714	Q8SAB7|SPK1_ARATH	2.1e-21	49/74(66.22)	100	Guanine nucleotide exchange factor SPIKE 1 OS=Arabidopsis thaliana OX=3702 GN=SPK1 PE=1 SV=1
Unigene025715	Q8SAB7|SPK1_ARATH	2.4e-21	49/76(64.47)	100	Guanine nucleotide exchange factor SPIKE 1 OS=Arabidopsis thaliana OX=3702 GN=SPK1 PE=1 SV=1
Unigene025716	Q9FMX6|DJC76_ARATH	2.3e-06	29/75(38.67)	50	Chaperone protein dnaJ C76, chloroplastic OS=Arabidopsis thaliana OX=3702 GN=DJC76 PE=2 SV=1
Unigene025720	Q7Y232|U73B4_ARATH	1.6e-06	24/34(70.59)	50	UDP-glycosyltransferase 73B4 OS=Arabidopsis thaliana OX=3702 GN=UGT73B4 PE=2 SV=1
Unigene025741	Q9USX9|ELOC_SCHPO	3.1e-16	41/94(43.62)	84	Elongin-C OS=Schizosaccharomyces pombe (strain 972 / ATCC 24843) OX=284812 GN=elc1 PE=3 SV=1
Unigene025789	Q8RXG3|M2K5_ARATH	1.5e-37	75/139(53.96)	155	Mitogen-activated protein kinase kinase 5 OS=Arabidopsis thaliana OX=3702 GN=MKK5 PE=1 SV=2
Unigene025790	Q8RXG3|M2K5_ARATH	2.9e-23	55/100(55.00)	106	Mitogen-activated protein kinase kinase 5 OS=Arabidopsis thaliana OX=3702 GN=MKK5 PE=1 SV=2
Unigene025795	P25848|PHY1_CERPU	1e-25	67/171(39.18)	115	Light-sensor Protein kinase OS=Ceratodon purpureus OX=3225 GN=PHY1 PE=3 SV=3
Unigene025804	Q93VB2|AT18A_ARATH	3.6e-09	24/31(77.42)	59	Autophagy-related protein 18a OS=Arabidopsis thaliana OX=3702 GN=ATG18A PE=1 SV=1
Unigene025807	P93039|NAT4_ARATH	8e-69	132/178(74.16)	259	Nucleobase-ascorbate transporter 4 OS=Arabidopsis thaliana OX=3702 GN=NAT4 PE=2 SV=2
Unigene025811	Q9C585|UBP8_ARATH	4.5e-59	104/129(80.62)	226	Ubiquitin carboxyl-terminal hydrolase 8 OS=Arabidopsis thaliana OX=3702 GN=UBP8 PE=2 SV=2
Unigene025815	Q94HW2|POLR1_ARATH	6e-14	36/92(39.13)	75	Retrovirus-related Pol polyprotein from transposon RE1 OS=Arabidopsis thaliana OX=3702 GN=RE1 PE=2 SV=1
Unigene025820	Q7XA40|RGA3_SOLBU	1.5e-16	43/103(41.75)	84	Putative disease resistance protein RGA3 OS=Solanum bulbocastanum OX=147425 GN=RGA3 PE=2 SV=2
Unigene025824	Q9SN85|PP267_ARATH	1.6e-07	24/57(42.11)	54	Pentatricopeptide repeat-containing protein At3g47530 OS=Arabidopsis thaliana OX=3702 GN=PCMP-H76 PE=2 SV=1
Unigene025854	Q9FFF9|APC1_ARATH	4.8e-93	184/352(52.27)	340	Anaphase-promoting complex subunit 1 OS=Arabidopsis thaliana OX=3702 GN=APC1 PE=2 SV=1
Unigene025857	Q9LDL7|PAT1_ARATH	5.2e-20	60/163(36.81)	97	Scarecrow-like transcription factor PAT1 OS=Arabidopsis thaliana OX=3702 GN=PAT1 PE=2 SV=1
Unigene025860	F4K0A6|MYO2_ARATH	6.8e-23	64/175(36.57)	106	Myosin-2 OS=Arabidopsis thaliana OX=3702 GN=VIII-2 PE=2 SV=1
Unigene025869	Q940V3|U91A1_ARATH	3.9e-154	258/464(55.60)	543	UDP-glycosyltransferase 91A1 OS=Arabidopsis thaliana OX=3702 GN=UGT91A1 PE=2 SV=1
[truncated: 17,402 more rows]

## Sheet: Nr_Annotation
Unigene_ID	Database_ID	E_value	Identity	Score	Base sequence	Protein name
[truncated: 26,629 more rows]

## Sheet: KOG classification
Unigene_ID	KOG_ID	Code	Functional_Categories
[truncated: 15,363 more rows]

[truncated: 1 more sheets:  Species distribution]
