# Supplementary material for: Complementary transcriptome and proteome profiling in the mature seeds of Camellia oleifera from Hainan Island
Source: PLoS One. 2020 Feb 6;15(2):e0226888. doi: 10.1371/journal.pone.0226888 (PMC7004384; doi:10.1371/journal.pone.0226888)
Supplement: S3 Table — (XLSX) [file pone.0226888.s012.xlsx]

## Sheet: GO_Annotation
Unigene_ID	GO_Annotation
Unigene000006	Biological Process: establishment of planar polarity (GO:0001736); Biological Process: response to molecule of bacterial origin (GO:0002237); Molecular Function: mRNA binding (GO:0003729); Molecular Function: manganese ion transmembrane transporter activity (GO:0005384); Cellular Component: nucleus (GO:0005634); Cellular Component: endoplasmic reticulum membrane (GO:0005789); Biological Process: …
Unigene000009	Cellular Component: RNA polymerase IV complex (GO:0000418); Molecular Function: DNA binding (GO:0003677); Molecular Function: DNA-directed 5'-3' RNA polymerase activity (GO:0003899); Cellular Component: nucleus (GO:0005634); Cellular Component: nucleoplasm (GO:0005654); Cellular Component: RNA polymerase III complex (GO:0005666); Biological Process: transcription by RNA polymerase III (GO:0006383…
Unigene000063	Cellular Component: spindle pole (GO:0000922); Cellular Component: equatorial microtubule organizing center (GO:0000923); Cellular Component: gamma-tubulin complex (GO:0000930); Molecular Function: structural constituent of cytoskeleton (GO:0005200); Cellular Component: nuclear envelope (GO:0005635); Cellular Component: cytoplasm (GO:0005737); Cellular Component: centrosome (GO:0005813); Cellular…
Unigene000123	Cellular Component: plant-type vacuole (GO:0000325); Molecular Function: ATP binding (GO:0005524); Cellular Component: vacuole (GO:0005773); Cellular Component: vacuolar membrane (GO:0005774); Cellular Component: Golgi apparatus (GO:0005794); Cellular Component: plasma membrane (GO:0005886); Biological Process: drug transmembrane transport (GO:0006855); Molecular Function: xenobiotic transmembran…
Unigene000143	Cellular Component: nucleus (GO:0005634); Cellular Component: cytosol (GO:0005829); Biological Process: regulation of transcription, DNA-templated (GO:0006355); Biological Process: primary shoot apical meristem specification (GO:0010072);
Unigene000150	Cellular Component: retrotransposon nucleocapsid (GO:0000943); Molecular Function: nucleic acid binding (GO:0003676); Molecular Function: RNA-directed DNA polymerase activity (GO:0003964); Molecular Function: aspartic-type endopeptidase activity (GO:0004190); Molecular Function: endonuclease activity (GO:0004519); Biological Process: DNA recombination (GO:0006310); Biological Process: DNA integra…
Unigene000212	Biological Process: amino acid transport (GO:0006865); Biological Process: response to virus (GO:0009615); Cellular Component: integral component of membrane (GO:0016021); Biological Process: modulation by virus of host morphology or physiology (GO:0019048); Biological Process: secretion by cell (GO:0032940); Biological Process: regulation of amino acid export (GO:0080143);
Unigene000217	Biological Process: sulfate assimilation (GO:0000103); Cellular Component: chloroplast (GO:0009507); Molecular Function: adenylyl-sulfate reductase activity (GO:0009973); Biological Process: cysteine biosynthetic process (GO:0019344); Biological Process: sulfate reduction (GO:0019419); Molecular Function: adenylyl-sulfate reductase (glutathione) activity (GO:0033741); Biological Process: cell red…
Unigene000322	Cellular Component: plasma membrane (GO:0005886); Cellular Component: chloroplast (GO:0009507); Biological Process: phloem development (GO:0010088); Biological Process: phloem transport (GO:0010233); Biological Process: cotyledon vascular tissue pattern formation (GO:0010588); Cellular Component: apical plasma membrane (GO:0016324); Biological Process: root system development (GO:0022622);
Unigene000331	Molecular Function: nucleic acid binding (GO:0003676); Molecular Function: RNA-DNA hybrid ribonuclease activity (GO:0004523); Molecular Function: metal ion binding (GO:0046872);
Unigene000408	Molecular Function: ATP binding (GO:0005524); Cellular Component: nucleus (GO:0005634); Biological Process: transcription, DNA-templated (GO:0006351); Biological Process: regulation of transcription, DNA-templated (GO:0006355); Biological Process: leaf development (GO:0048366);
Unigene000442	Molecular Function: protein serine/threonine kinase activity (GO:0004674); Molecular Function: ATP binding (GO:0005524); Cellular Component: cytoplasm (GO:0005737); Cellular Component: cytosol (GO:0005829); Biological Process: signal transduction by protein phosphorylation (GO:0023014); Biological Process: stress-activated protein kinase signaling cascade (GO:0031098); Biological Process: activat…
Unigene000443	Cellular Component: retrotransposon nucleocapsid (GO:0000943); Molecular Function: nucleic acid binding (GO:0003676); Molecular Function: RNA-directed DNA polymerase activity (GO:0003964); Molecular Function: aspartic-type endopeptidase activity (GO:0004190); Molecular Function: endonuclease activity (GO:0004519); Molecular Function: zinc ion binding (GO:0008270); Biological Process: DNA integrat…
Unigene000487	Biological Process: response to molecule of bacterial origin (GO:0002237); Molecular Function: protein serine/threonine kinase activity (GO:0004674); Molecular Function: ATP binding (GO:0005524); Cellular Component: plasma membrane (GO:0005886); Biological Process: response to cold (GO:0009409); Biological Process: response to insect (GO:0009625); Biological Process: positive regulation of protei…
Unigene000538	Molecular Function: ionotropic glutamate receptor activity (GO:0004970); Molecular Function: calcium channel activity (GO:0005262); Cellular Component: intracellular (GO:0005622); Cellular Component: plasma membrane (GO:0005886); Biological Process: calcium ion transport (GO:0006816); Biological Process: cell-cell signaling (GO:0007267); Molecular Function: glutamate receptor activity (GO:0008066…
Unigene000551	Cellular Component: extracellular region (GO:0005576); Molecular Function: mannan endo-1,4-beta-mannosidase activity (GO:0016985); Biological Process: mannan catabolic process (GO:0046355);
Unigene000553	Molecular Function: DNA binding (GO:0003677); Molecular Function: RNA binding (GO:0003723); Molecular Function: DNA-directed DNA polymerase activity (GO:0003887); Molecular Function: RNA-directed DNA polymerase activity (GO:0003964); Molecular Function: aspartic-type endopeptidase activity (GO:0004190); Molecular Function: endonuclease activity (GO:0004519); Cellular Component: nucleus (GO:000563…
Unigene000602	Cellular Component: cytoplasm (GO:0005737); Cellular Component: plasma membrane (GO:0005886); Biological Process: cell cycle (GO:0007049); Molecular Function: lipid binding (GO:0008289); Biological Process: cell division (GO:0051301);
Unigene000653	Cellular Component: cell (GO:0005623); Biological Process: response to osmotic stress (GO:0006970); Biological Process: response to salt stress (GO:0009651); Biological Process: response to abscisic acid (GO:0009737); Biological Process: abscisic acid-activated signaling pathway (GO:0009738); Biological Process: positive regulation of abscisic acid-activated signaling pathway (GO:0009789); Biolog…
Unigene000664	Biological Process: carbohydrate metabolic process (GO:0005975); Biological Process: defense response (GO:0006952); Molecular Function: glucan endo-1,3-beta-D-glucosidase activity (GO:0042973); Cellular Component: anchored component of plasma membrane (GO:0046658);
Unigene000731	Cellular Component: plasma membrane (GO:0005886); Cellular Component: integral component of membrane (GO:0016021); Molecular Function: 4 iron, 4 sulfur cluster binding (GO:0051539);
Unigene000732	Cellular Component: peroxisome (GO:0005777); Cellular Component: cytosol (GO:0005829); Molecular Function: 8-amino-7-oxononanoate synthase activity (GO:0008710); Biological Process: biotin biosynthetic process (GO:0009102); Molecular Function: pyridoxal phosphate binding (GO:0030170);
Unigene000749	Cellular Component: extracellular region (GO:0005576);
Unigene000832	Molecular Function: ATP binding (GO:0005524); Cellular Component: integral component of membrane (GO:0016021); Molecular Function: ATPase activity (GO:0016887);
Unigene000854	Molecular Function: Rab guanyl-nucleotide exchange factor activity (GO:0017112); Molecular Function: phosphatidylinositol binding (GO:0035091); Molecular Function: metal ion binding (GO:0046872); Molecular Function: phosphatidic acid binding (GO:0070300);
Unigene000871	Biological Process: lipid catabolic process (GO:0016042); Molecular Function: hydrolase activity, acting on ester bonds (GO:0016788);
Unigene000873	Molecular Function: phosphoprotein phosphatase activity (GO:0004721); Cellular Component: nucleus (GO:0005634); Molecular Function: metal ion binding (GO:0046872);
Unigene000893	Molecular Function: cysteine-type endopeptidase inhibitor activity (GO:0004869); Cellular Component: extracellular region (GO:0005576); Biological Process: defense response (GO:0006952);
Unigene000932	Cellular Component: nuclear envelope (GO:0005635); Biological Process: nuclear pore organization (GO:0006999); Cellular Component: chloroplast (GO:0009507); Biological Process: protein transport (GO:0015031); Molecular Function: structural constituent of nuclear pore (GO:0017056); Cellular Component: nuclear pore inner ring (GO:0044611); Biological Process: mRNA transport (GO:0051028);
Unigene000954	Cellular Component: nucleus (GO:0005634); Biological Process: regulation of transcription, DNA-templated (GO:0006355); Molecular Function: zinc ion binding (GO:0008270);
Unigene000998	Molecular Function: ubiquitin-protein transferase activity (GO:0004842); Cellular Component: SCF ubiquitin ligase complex (GO:0019005); Biological Process: SCF-dependent proteasomal ubiquitin-dependent protein catabolic process (GO:0031146); Biological Process: plant organ development (GO:0099402);
Unigene001103	Molecular Function: nucleic acid binding (GO:0003676); Molecular Function: DNA-binding transcription factor activity (GO:0003700); Cellular Component: nucleus (GO:0005634); Biological Process: regulation of transcription, DNA-templated (GO:0006355); Biological Process: flower development (GO:0009908); Biological Process: negative regulation of flower development (GO:0009910); Biological Process: …
Unigene001174	Molecular Function: GTPase activity (GO:0003924); Molecular Function: GTP binding (GO:0005525); Cellular Component: cytoplasm (GO:0005737); Cellular Component: endoplasmic reticulum (GO:0005783); Cellular Component: endoplasmic reticulum membrane (GO:0005789); Biological Process: endoplasmic reticulum organization (GO:0007029); Cellular Component: integral component of membrane (GO:0016021); Biol…
Unigene001185	Cellular Component: plasma membrane (GO:0005886); Biological Process: meristem maintenance (GO:0010073); Cellular Component: integral component of membrane (GO:0016021);
Unigene001341	Molecular Function: ATP binding (GO:0005524); Cellular Component: cytoplasm (GO:0005737); Cellular Component: cytosol (GO:0005829); Biological Process: glutathione metabolic process (GO:0006749); Biological Process: glutathione catabolic process (GO:0006751); Cellular Component: plasmodesma (GO:0009506); Molecular Function: 5-oxoprolinase (ATP-hydrolyzing) activity (GO:0017168);
Unigene001357	Cellular Component: nucleus (GO:0005634); Cellular Component: endoplasmic reticulum (GO:0005783); Biological Process: pollen development (GO:0009555); Biological Process: pollen exine formation (GO:0010584); Molecular Function: oxidoreductase activity (GO:0016491); Molecular Function: oxidoreductase activity, acting on the CH-OH group of donors, NAD or NADP as acceptor (GO:0016616); Biological Pr…
Unigene001388	Molecular Function: ATP binding (GO:0005524); Cellular Component: chloroplast (GO:0009507); Cellular Component: chloroplast stroma (GO:0009570); Cellular Component: chloroplast envelope (GO:0009941); Molecular Function: ATPase activity (GO:0016887); Biological Process: protein metabolic process (GO:0019538); Biological Process: protein hexamerization (GO:0034214); Molecular Function: protein homo…
Unigene001427	Molecular Function: DNA binding (GO:0003677); Cellular Component: nucleus (GO:0005634); Biological Process: DNA recombination (GO:0006310); Biological Process: transposition (GO:0032196); Molecular Function: protein dimerization activity (GO:0046983);
Unigene001527	Molecular Function: RNA binding (GO:0003723); Molecular Function: translation initiation factor activity (GO:0003743); Biological Process: regulation of translation (GO:0006417);
Unigene001548	Biological Process: double-strand break repair via homologous recombination (GO:0000724); Cellular Component: nucleus (GO:0005634); Biological Process: DNA recombination (GO:0006310); Biological Process: nucleosome assembly (GO:0006334); Biological Process: cell proliferation (GO:0008283); Biological Process: pollen development (GO:0009555); Biological Process: meristem structural organization (G…
Unigene001629	Molecular Function: DNA binding (GO:0003677); Molecular Function: DNA-binding transcription factor activity (GO:0003700); Cellular Component: nucleus (GO:0005634); Cellular Component: cytoplasm (GO:0005737); Biological Process: circadian rhythm (GO:0007623); Biological Process: response to salt stress (GO:0009651); Biological Process: response to ethylene (GO:0009723); Biological Process: respons…
Unigene001693	Cellular Component: cell (GO:0005623); Biological Process: cell redox homeostasis (GO:0045454); Biological Process: chaperone cofactor-dependent protein refolding (GO:0051085); Biological Process: oxidation-reduction process (GO:0055114);
Unigene001755	Cellular Component: Golgi membrane (GO:0000139); Cellular Component: nucleus (GO:0005634); Cellular Component: cytoplasm (GO:0005737); Cellular Component: endosome (GO:0005768); Cellular Component: vacuolar membrane (GO:0005774); Cellular Component: Golgi apparatus (GO:0005794); Cellular Component: trans-Golgi network (GO:0005802); Biological Process: ion transport (GO:0006811); Biological Proces…
Unigene001778	Molecular Function: DNA-binding transcription factor activity (GO:0003700); Cellular Component: nucleus (GO:0005634); Cellular Component: plasma membrane (GO:0005886); Biological Process: regulation of transcription, DNA-templated (GO:0006355); Molecular Function: transcription regulatory region DNA binding (GO:0044212); Molecular Function: metal ion binding (GO:0046872);
Unigene001779	Molecular Function: DNA-binding transcription factor activity (GO:0003700); Cellular Component: nucleus (GO:0005634); Cellular Component: plasma membrane (GO:0005886); Biological Process: regulation of transcription, DNA-templated (GO:0006355); Molecular Function: transcription regulatory region DNA binding (GO:0044212); Molecular Function: metal ion binding (GO:0046872);
Unigene001823	Biological Process: pollen development (GO:0009555); Biological Process: pollen exine formation (GO:0010584); Molecular Function: N-acyltransferase activity (GO:0016410); Molecular Function: spermidine:sinapoyl CoA N-acyltransferase activity (GO:0080072); Molecular Function: spermidine:coumaroyl CoA N-acyltransferase activity (GO:0080073); Molecular Function: spermidine:caffeoyl CoA N-acyltransfe…
Unigene001854	Molecular Function: iron ion binding (GO:0005506); Cellular Component: membrane (GO:0016020); Cellular Component: integral component of membrane (GO:0016021); Molecular Function: oxidoreductase activity, acting on paired donors, with incorporation or reduction of molecular oxygen, NAD(P)H as one donor, and incorporation of one atom of oxygen (GO:0016709); Molecular Function: heme binding (GO:0020…
Unigene002007	Molecular Function: DNA binding (GO:0003677); Molecular Function: protein serine/threonine kinase activity (GO:0004674); Molecular Function: ATP binding (GO:0005524); Cellular Component: nucleus (GO:0005634); Biological Process: cellular response to DNA damage stimulus (GO:0006974); Biological Process: RNA splicing (GO:0008380); Biological Process: meiotic cell cycle (GO:0051321); Biological Proc…
Unigene002044	Cellular Component: endoplasmic reticulum (GO:0005783); Cellular Component: integral component of membrane (GO:0016021);
Unigene002140	Cellular Component: vacuole (GO:0005773); Molecular Function: magnesium ion transmembrane transporter activity (GO:0015095); Biological Process: magnesium ion transport (GO:0015693); Cellular Component: integral component of membrane (GO:0016021);
Unigene002162	Cellular Component: mitochondrial inner membrane (GO:0005743); Biological Process: mitochondrial electron transport, ubiquinol to cytochrome c (GO:0006122); Molecular Function: ubiquinol-cytochrome-c reductase activity (GO:0008121); Cellular Component: integral component of membrane (GO:0016021); Cellular Component: respiratory chain complex III (GO:0045275); Molecular Function: metal ion binding…
Unigene002198	Molecular Function: GTPase activity (GO:0003924); Molecular Function: structural constituent of cytoskeleton (GO:0005200); Molecular Function: GTP binding (GO:0005525); Cellular Component: cytoplasm (GO:0005737); Cellular Component: microtubule (GO:0005874); Biological Process: microtubule-based process (GO:0007017); Biological Process: cell growth (GO:0016049); Biological Process: seed trichome …
Unigene002225	Molecular Function: serine-type endopeptidase activity (GO:0004252); Molecular Function: serine-type exopeptidase activity (GO:0070008);
Unigene002239	Cellular Component: plasma membrane (GO:0005886); Cellular Component: integral component of membrane (GO:0016021);
Unigene002245	Molecular Function: ATP binding (GO:0005524); Biological Process: carbohydrate metabolic process (GO:0005975); Cellular Component: chloroplast (GO:0009507); Molecular Function: metal ion binding (GO:0046872); Molecular Function: maltodextrin water dikinase (GO:0102216); Molecular Function: starch, H2O dikinase activity (GO:0102218);
Unigene002279	Molecular Function: L-ornithine transmembrane transporter activity (GO:0000064); Cellular Component: mitochondrion (GO:0005739); Cellular Component: mitochondrial inner membrane (GO:0005743); Biological Process: mitochondrial transport (GO:0006839); Cellular Component: chloroplast (GO:0009507); Cellular Component: plastid (GO:0009536); Cellular Component: integral component of membrane (GO:001602…
Unigene002296	Cellular Component: cytoplasm (GO:0005737); Molecular Function: protein-lysine N-methyltransferase activity (GO:0016279); Biological Process: N-terminal peptidyl-glycine methylation (GO:0018013); Biological Process: peptidyl-lysine dimethylation (GO:0018027); Molecular Function: N-terminal protein N-methyltransferase activity (GO:0071885);
Unigene002335	Molecular Function: RNA binding (GO:0003723); Molecular Function: helicase activity (GO:0004386); Molecular Function: ribonuclease III activity (GO:0004525); Molecular Function: ATP binding (GO:0005524); Cellular Component: nucleus (GO:0005634); Cellular Component: cytoplasm (GO:0005737); Biological Process: DNA-templated transcription, termination (GO:0006353); Biological Process: polarity speci…
Unigene002338	Molecular Function: protein kinase activity (GO:0004672); Molecular Function: calmodulin binding (GO:0005516); Molecular Function: ATP binding (GO:0005524); Cellular Component: plasma membrane (GO:0005886); Biological Process: response to osmotic stress (GO:0006970); Biological Process: response to insect (GO:0009625); Biological Process: response to auxin (GO:0009733); Biological Process: embryo…
Unigene002342	Biological Process: drug transmembrane transport (GO:0006855); Molecular Function: drug transmembrane transporter activity (GO:0015238); Molecular Function: antiporter activity (GO:0015297); Cellular Component: integral component of membrane (GO:0016021);
Unigene002497	Biological Process: transcription-dependent tethering of RNA polymerase II gene DNA at nuclear periphery (GO:0000972); Cellular Component: nuclear pore (GO:0005643); Cellular Component: nucleolus (GO:0005730); Cellular Component: plasma membrane (GO:0005886); Biological Process: protein import into nucleus (GO:0006606); Biological Process: nucleocytoplasmic transport (GO:0006913); Cellular Compon…
Unigene002532	Cellular Component: retrotransposon nucleocapsid (GO:0000943); Molecular Function: nucleic acid binding (GO:0003676); Molecular Function: RNA-directed DNA polymerase activity (GO:0003964); Molecular Function: aspartic-type endopeptidase activity (GO:0004190); Molecular Function: endonuclease activity (GO:0004519); Molecular Function: zinc ion binding (GO:0008270); Biological Process: DNA integrat…
Unigene002721	Cellular Component: vacuole (GO:0005773); Biological Process: pollen development (GO:0009555); Biological Process: thylakoid membrane organization (GO:0010027); Molecular Function: cycloartenol synthase activity (GO:0016871); Biological Process: pentacyclic triterpenoid biosynthetic process (GO:0019745);
Unigene002722	Biological Process: tetracyclic triterpenoid biosynthetic process (GO:0010686); Molecular Function: cycloartenol synthase activity (GO:0016871);
Unigene002723	Biological Process: tetracyclic triterpenoid biosynthetic process (GO:0010686); Molecular Function: cycloartenol synthase activity (GO:0016871);
Unigene002756	Molecular Function: G protein-coupled receptor binding (GO:0001664); Molecular Function: GTPase activity (GO:0003924); Molecular Function: GTP binding (GO:0005525); Cellular Component: nucleus (GO:0005634); Cellular Component: heterotrimeric G-protein complex (GO:0005834); Biological Process: adenylate cyclase-modulating G protein-coupled receptor signaling pathway (GO:0007188); Molecular Functio…
Unigene002809	Cellular Component: cytoplasm (GO:0005737); Biological Process: regulation of cell size (GO:0008361); Biological Process: cellular response to starvation (GO:0009267); Biological Process: embryo development ending in seed dormancy (GO:0009793); Biological Process: maintenance of shoot apical meristem identity (GO:0010492); Biological Process: negative regulation of autophagy (GO:0010507); Molecul…
Unigene002817	Molecular Function: manganese ion transmembrane transporter activity (GO:0005384); Cellular Component: vacuole (GO:0005773); Cellular Component: vacuolar membrane (GO:0005774); Cellular Component: Golgi apparatus (GO:0005794); Biological Process: manganese ion transport (GO:0006828); Cellular Component: plasmodesma (GO:0009506); Biological Process: response to bacterium (GO:0009617); Biological P…
Unigene002831	Cellular Component: plasma membrane (GO:0005886); Cellular Component: plasmodesma (GO:0009506); Biological Process: polar nucleus fusion (GO:0010197); Molecular Function: transferase activity (GO:0016740); Molecular Function: metal ion binding (GO:0046872);
Unigene002859	Biological Process: Group II intron splicing (GO:0000373); Molecular Function: DNA binding (GO:0003677); Molecular Function: RNA-directed DNA polymerase activity (GO:0003964); Molecular Function: endonuclease activity (GO:0004519); Cellular Component: mitochondrion (GO:0005739); Biological Process: intron homing (GO:0006314); Molecular Function: metal ion binding (GO:0046872); Biological Process:…
Unigene002877	Molecular Function: RNA binding (GO:0003723); Molecular Function: ribonuclease III activity (GO:0004525); Biological Process: RNA processing (GO:0006396); Molecular Function: metal ion binding (GO:0046872);
Unigene002888	Cellular Component: cytoplasm (GO:0005737); Biological Process: tricarboxylic acid cycle (GO:0006099); Molecular Function: phosphoenolpyruvate carboxylase activity (GO:0008964); Biological Process: carbon fixation (GO:0015977); Biological Process: photosynthesis (GO:0015979);
Unigene002965	Molecular Function: oligosaccharyl transferase activity (GO:0004576); Cellular Component: endoplasmic reticulum membrane (GO:0005789); Cellular Component: plasma membrane (GO:0005886); Biological Process: protein glycosylation (GO:0006486); Cellular Component: integral component of membrane (GO:0016021); Molecular Function: metal ion binding (GO:0046872);
Unigene003081	Cellular Component: cytosol (GO:0005829); Molecular Function: lipid binding (GO:0008289); Molecular Function: sterol transporter activity (GO:0015248); Cellular Component: membrane (GO:0016020); Molecular Function: sterol binding (GO:0032934); Cellular Component: intracellular membrane-bounded organelle (GO:0043231);
Unigene003101	Cellular Component: ubiquitin ligase complex (GO:0000151); Molecular Function: ubiquitin-protein transferase activity (GO:0004842); Cellular Component: cytoplasm (GO:0005737); Cellular Component: mitochondrion (GO:0005739); Cellular Component: cytosol (GO:0005829); Cellular Component: plasmodesma (GO:0009506); Cellular Component: membrane (GO:0016020); Biological Process: protein ubiquitination (…
Unigene003106	Cellular Component: mitochondrion (GO:0005739); Molecular Function: triose-phosphate:phosphate antiporter activity (GO:0009670); Molecular Function: phosphoglycerate transmembrane transporter activity (GO:0015120); Molecular Function: phosphoenolpyruvate:phosphate antiporter activity (GO:0015121); Biological Process: phosphoenolpyruvate transport (GO:0015714); Cellular Component: integral compone…
Unigene003114	Cellular Component: Golgi membrane (GO:0000139); Biological Process: protein glycosylation (GO:0006486); Cellular Component: integral component of membrane (GO:0016021); Molecular Function: transferase activity, transferring glycosyl groups (GO:0016757); Biological Process: cell wall organization (GO:0071555);
Unigene003138	Cellular Component: Golgi membrane (GO:0000139); Cellular Component: Golgi apparatus (GO:0005794); Biological Process: mucilage biosynthetic process (GO:0010192); Cellular Component: integral component of membrane (GO:0016021); Biological Process: pectin biosynthetic process (GO:0045489); Molecular Function: polygalacturonate 4-alpha-galacturonosyltransferase activity (GO:0047262); Biological Pro…
Unigene003143	Cellular Component: endoplasmic reticulum (GO:0005783); Cellular Component: Golgi apparatus (GO:0005794); Cellular Component: plasma membrane (GO:0005886); Biological Process: protein targeting to membrane (GO:0006612); Cellular Component: integral component of membrane (GO:0016021); Biological Process: peptidyl-L-cysteine S-palmitoylation (GO:0018230); Molecular Function: protein-cysteine S-palm…
Unigene003144	Cellular Component: endoplasmic reticulum (GO:0005783); Cellular Component: Golgi apparatus (GO:0005794); Cellular Component: plasma membrane (GO:0005886); Biological Process: protein targeting to membrane (GO:0006612); Cellular Component: integral component of membrane (GO:0016021); Biological Process: peptidyl-L-cysteine S-palmitoylation (GO:0018230); Molecular Function: protein-cysteine S-palm…
Unigene003179	Molecular Function: serine-type endopeptidase activity (GO:0004252); Molecular Function: serine-type peptidase activity (GO:0008236); Biological Process: plant-type cell wall modification (GO:0009827); Cellular Component: membrane (GO:0016020);
Unigene003185	Molecular Function: ubiquitin-protein transferase activity (GO:0004842); Cellular Component: peroxisome (GO:0005777); Cellular Component: peroxisomal membrane (GO:0005778); Cellular Component: cytosol (GO:0005829); Biological Process: protein monoubiquitination (GO:0006513); Biological Process: fatty acid beta-oxidation (GO:0006635); Biological Process: peroxisome organization (GO:0007031); Cellu…
Unigene003193	Cellular Component: Golgi apparatus (GO:0005794); Cellular Component: integral component of membrane (GO:0016021); Molecular Function: O-acetyltransferase activity (GO:0016413);
Unigene003294	Cellular Component: P-body (GO:0000932); Molecular Function: cysteine-type endopeptidase activity (GO:0004197); Cellular Component: extracellular space (GO:0005615); Cellular Component: lysosome (GO:0005764); Cellular Component: vacuole (GO:0005773); Cellular Component: Golgi apparatus (GO:0005794); Biological Process: proteolysis (GO:0006508); Molecular Function: peptidase activity (GO:0008233);…
Unigene003304	Molecular Function: DNA binding (GO:0003677); Molecular Function: chromatin binding (GO:0003682); Molecular Function: DNA (cytosine-5-)-methyltransferase activity (GO:0003886); Cellular Component: nucleus (GO:0005634); Biological Process: chromatin organization (GO:0006325); Biological Process: maintenance of DNA methylation (GO:0010216); Biological Process: DNA methylation on cytosine within a C…
Unigene003324	Molecular Function: peroxidase activity (GO:0004601); Cellular Component: extracellular region (GO:0005576); Biological Process: response to oxidative stress (GO:0006979); Cellular Component: plant-type cell wall (GO:0009505); Cellular Component: plasmodesma (GO:0009506); Molecular Function: heme binding (GO:0020037); Biological Process: hydrogen peroxide catabolic process (GO:0042744); Molecular…
Unigene003430	Cellular Component: mitochondrial inner membrane (GO:0005743); Cellular Component: integral component of membrane (GO:0016021); Molecular Function: transmembrane transporter activity (GO:0022857);
Unigene003448	Molecular Function: ion channel activity (GO:0005216); Molecular Function: calmodulin binding (GO:0005516); Cellular Component: chloroplast thylakoid membrane (GO:0009535); Biological Process: response to nematode (GO:0009624); Cellular Component: integral component of membrane (GO:0016021); Molecular Function: cAMP binding (GO:0030552); Molecular Function: cGMP binding (GO:0030553);
Unigene003466	Molecular Function: zinc ion binding (GO:0008270); Biological Process: L-idonate catabolic process (GO:0046183); Molecular Function: L-idonate 5-dehydrogenase activity (NAD-dependent) (GO:0102198);
Unigene003483	Biological Process: mitotic sister chromatid segregation (GO:0000070); Biological Process: meiotic spindle organization (GO:0000212); Biological Process: microtubule cytoskeleton organization (GO:0000226); Biological Process: mitotic cell cycle (GO:0000278); Biological Process: cytokinesis by cell plate formation (GO:0000911); Cellular Component: gamma-tubulin complex (GO:0000930); Molecular Func…
Unigene003491	Cellular Component: exocyst (GO:0000145); Cellular Component: cytosol (GO:0005829); Biological Process: exocytosis (GO:0006887); Biological Process: Golgi to plasma membrane transport (GO:0006893); Biological Process: vesicle docking (GO:0048278); Cellular Component: extracellular exosome (GO:0070062);
Unigene003499	Biological Process: amino acid transmembrane transport (GO:0003333); Cellular Component: plasma membrane (GO:0005886); Biological Process: amino acid transport (GO:0006865); Molecular Function: amino acid transmembrane transporter activity (GO:0015171); Molecular Function: symporter activity (GO:0015293); Cellular Component: membrane (GO:0016020); Cellular Component: integral component of membran…
Unigene003517	Cellular Component: nucleus (GO:0005634); Biological Process: regulation of transcription, DNA-templated (GO:0006355); Molecular Function: zinc ion binding (GO:0008270);
Unigene003536	Cellular Component: Golgi membrane (GO:0000139); Cellular Component: Golgi apparatus (GO:0005794); Biological Process: carbohydrate transport (GO:0008643); Biological Process: nucleotide-sugar transmembrane transport (GO:0015780); Cellular Component: integral component of membrane (GO:0016021);
Unigene003589	Molecular Function: proline dehydrogenase activity (GO:0004657); Cellular Component: mitochondrion (GO:0005739); Biological Process: proline catabolic process (GO:0006562); Biological Process: response to osmotic stress (GO:0006970); Biological Process: response to water deprivation (GO:0009414); Biological Process: proline catabolic process to glutamate (GO:0010133); Molecular Function: FAD bind…
Unigene003590	Molecular Function: proline dehydrogenase activity (GO:0004657); Cellular Component: mitochondrion (GO:0005739); Biological Process: response to oxidative stress (GO:0006979); Biological Process: response to water deprivation (GO:0009414); Biological Process: proline catabolic process to glutamate (GO:0010133); Biological Process: defense response to bacterium (GO:0042742); Molecular Function: FA…
Unigene003700	Biological Process: amino acid transmembrane transport (GO:0003333); Cellular Component: vacuolar membrane (GO:0005774); Molecular Function: amino acid transmembrane transporter activity (GO:0015171); Cellular Component: integral component of membrane (GO:0016021);
Unigene003720	Molecular Function: structural constituent of ribosome (GO:0003735); Molecular Function: copper ion binding (GO:0005507); Molecular Function: ATP binding (GO:0005524); Cellular Component: mitochondrion (GO:0005739); Cellular Component: mitochondrial matrix (GO:0005759); Cellular Component: vacuolar membrane (GO:0005774); Cellular Component: cytosol (GO:0005829); Biological Process: 'de novo' prot…
Unigene003721	Molecular Function: ATP binding (GO:0005524); Cellular Component: mitochondrion (GO:0005739); Cellular Component: mitochondrial matrix (GO:0005759); Cellular Component: cytosol (GO:0005829); Biological Process: protein folding (GO:0006457); Biological Process: 'de novo' protein folding (GO:0006458); Biological Process: mitochondrion organization (GO:0007005); Biological Process: protein refolding…
Unigene003743	Molecular Function: microtubule motor activity (GO:0003777); Molecular Function: ATP binding (GO:0005524); Cellular Component: cytoplasm (GO:0005737); Cellular Component: kinesin complex (GO:0005871); Cellular Component: microtubule (GO:0005874); Biological Process: microtubule-based movement (GO:0007018); Molecular Function: microtubule binding (GO:0008017); Molecular Function: ATP-dependent mic…
Unigene003751	Biological Process: ubiquitin-dependent protein catabolic process (GO:0006511); Biological Process: protein deubiquitination (GO:0016579); Molecular Function: thiol-dependent ubiquitinyl hydrolase activity (GO:0036459);
Unigene003778	Biological Process: ribosomal large subunit export from nucleus (GO:0000055); Biological Process: ribosomal small subunit export from nucleus (GO:0000056); Molecular Function: nuclear export signal receptor activity (GO:0005049); Cellular Component: nucleus (GO:0005634); Cellular Component: nuclear pore (GO:0005643); Cellular Component: cytoplasm (GO:0005737); Cellular Component: cytosol (GO:0005…
Unigene003819	Molecular Function: RNA binding (GO:0003723); Molecular Function: mRNA 3'-UTR binding (GO:0003730); Cellular Component: nucleus (GO:0005634); Cellular Component: cytoplasm (GO:0005737); Cellular Component: cytosol (GO:0005829); Biological Process: regulation of translation (GO:0006417); Molecular Function: poly(A) binding (GO:0008143); Molecular Function: poly(U) RNA binding (GO:0008266); Cellula…
Unigene003836	Biological Process: regulation of alternative mRNA splicing, via spliceosome (GO:0000381); Biological Process: mRNA splicing, via spliceosome (GO:0000398); Molecular Function: RNA binding (GO:0003723); Molecular Function: mRNA binding (GO:0003729); Cellular Component: spliceosomal complex (GO:0005681); Biological Process: response to oxidative stress (GO:0006979); Biological Process: RNA splicing…
Unigene003849	Cellular Component: plasma membrane (GO:0005886); Cellular Component: integral component of membrane (GO:0016021); Molecular Function: 4 iron, 4 sulfur cluster binding (GO:0051539);
Unigene003856	Molecular Function: DNA binding (GO:0003677); Cellular Component: U2-type spliceosomal complex (GO:0005684); Biological Process: snoRNA splicing (GO:0034247); Molecular Function: metal ion binding (GO:0046872);
Unigene003857	Cellular Component: plasmodesma (GO:0009506); Cellular Component: integral component of membrane (GO:0016021); Cellular Component: anchored component of plasma membrane (GO:0046658); Biological Process: defense response to virus (GO:0051607);
Unigene003874	Cellular Component: retrotransposon nucleocapsid (GO:0000943); Molecular Function: nucleic acid binding (GO:0003676); Molecular Function: RNA-directed DNA polymerase activity (GO:0003964); Molecular Function: aspartic-type endopeptidase activity (GO:0004190); Molecular Function: endonuclease activity (GO:0004519); Biological Process: DNA recombination (GO:0006310); Biological Process: DNA integra…
Unigene003887	Cellular Component: plant-type vacuole (GO:0000325); Cellular Component: vacuole (GO:0005773); Cellular Component: vacuolar membrane (GO:0005774); Cellular Component: Golgi apparatus (GO:0005794); Cellular Component: cytosol (GO:0005829); Cellular Component: plasma membrane (GO:0005886); Biological Process: ATP hydrolysis coupled proton transport (GO:0015991); Cellular Component: proton-transport…
Unigene003894	Molecular Function: ATP binding (GO:0005524); Cellular Component: cytoplasm (GO:0005737); Biological Process: signal transduction (GO:0007165); Biological Process: plant-type hypersensitive response (GO:0009626); Molecular Function: ADP binding (GO:0043531);
Unigene003927	Biological Process: mitochondrial genome maintenance (GO:0000002); Molecular Function: DNA binding (GO:0003677); Molecular Function: damaged DNA binding (GO:0003684); Molecular Function: ATP binding (GO:0005524); Cellular Component: mitochondrion (GO:0005739); Biological Process: mismatch repair (GO:0006298); Molecular Function: DNA-dependent ATPase activity (GO:0008094); Biological Process: resp…
Unigene003963	Molecular Function: DNA binding (GO:0003677); Molecular Function: DNA helicase activity (GO:0003678); Molecular Function: ATP binding (GO:0005524); Cellular Component: nucleus (GO:0005634); Biological Process: DNA replication initiation (GO:0006270); Biological Process: cell cycle (GO:0007049); Cellular Component: MCM complex (GO:0042555); Molecular Function: metal ion binding (GO:0046872);
Unigene004032	Molecular Function: phospholipase D activity (GO:0004630); Molecular Function: calcium ion binding (GO:0005509); Cellular Component: vacuole (GO:0005773); Cellular Component: plasma membrane (GO:0005886); Biological Process: response to cold (GO:0009409); Cellular Component: plasmodesma (GO:0009506); Biological Process: positive regulation of abscisic acid-activated signaling pathway (GO:0009789)…
Unigene004135	Molecular Function: endo-1,4-beta-xylanase activity (GO:0031176); Biological Process: xylan catabolic process (GO:0045493);
Unigene004147	Cellular Component: plasma membrane (GO:0005886); Biological Process: potassium ion transport (GO:0006813); Molecular Function: potassium ion transmembrane transporter activity (GO:0015079); Cellular Component: membrane (GO:0016020); Cellular Component: integral component of membrane (GO:0016021);
Unigene004175	Cellular Component: retrotransposon nucleocapsid (GO:0000943); Molecular Function: DNA binding (GO:0003677); Molecular Function: RNA binding (GO:0003723); Molecular Function: DNA-directed DNA polymerase activity (GO:0003887); Molecular Function: RNA-directed DNA polymerase activity (GO:0003964); Molecular Function: aspartic-type endopeptidase activity (GO:0004190); Molecular Function: RNA-DNA hyb…
Unigene004193	Biological Process: intracellular protein transport (GO:0006886); Biological Process: vesicle-mediated transport (GO:0016192); Cellular Component: clathrin adaptor complex (GO:0030131); Cellular Component: cytoplasmic vesicle membrane (GO:0030659);
Unigene004274	Biological Process: mRNA splicing, via spliceosome (GO:0000398); Molecular Function: RNA binding (GO:0003723); Molecular Function: ATP binding (GO:0005524); Cellular Component: chloroplast (GO:0009507); Molecular Function: ATP-dependent 3'-5' RNA helicase activity (GO:0034459); Molecular Function: metal ion binding (GO:0046872);
Unigene004312	Molecular Function: protein kinase activity (GO:0004672); Molecular Function: protein serine/threonine kinase activity (GO:0004674); Molecular Function: ATP binding (GO:0005524); Cellular Component: nucleus (GO:0005634); Cellular Component: cytoplasm (GO:0005737); Cellular Component: polysome (GO:0005844); Biological Process: defense response (GO:0006952); Biological Process: rRNA transcription (…
Unigene004320	Cellular Component: extracellular region (GO:0005576); Cellular Component: cell wall (GO:0005618); Molecular Function: endo-1,4-beta-xylanase activity (GO:0031176); Biological Process: xylan catabolic process (GO:0045493);
Unigene004347	Cellular Component: Golgi membrane (GO:0000139); Cellular Component: GARP complex (GO:0000938); Cellular Component: Golgi apparatus (GO:0005794); Cellular Component: cytosol (GO:0005829); Biological Process: Golgi to vacuole transport (GO:0006896); Biological Process: pollen tube growth (GO:0009860); Cellular Component: endosome membrane (GO:0010008); Cellular Component: endomembrane system (GO:0…
Unigene004382	Cellular Component: commitment complex (GO:0000243); Biological Process: mRNA 5'-splice site recognition (GO:0000395); Cellular Component: U1 snRNP (GO:0005685); Cellular Component: U2-type prespliceosome (GO:0071004);
Unigene004424	Cellular Component: ubiquitin ligase complex (GO:0000151); Molecular Function: ubiquitin-protein transferase activity (GO:0004842); Cellular Component: cytoplasm (GO:0005737); Cellular Component: mitochondrion (GO:0005739); Cellular Component: cytosol (GO:0005829); Cellular Component: plasmodesma (GO:0009506); Cellular Component: membrane (GO:0016020); Biological Process: protein ubiquitination (…
Unigene004452	Biological Process: intracellular protein transport (GO:0006886); Biological Process: vesicle-mediated transport (GO:0016192); Cellular Component: AP-1 adaptor complex (GO:0030121);
Unigene004493	Cellular Component: nucleus (GO:0005634); Biological Process: regulation of transcription, DNA-templated (GO:0006355); Molecular Function: lipid binding (GO:0008289); Molecular Function: sequence-specific DNA binding (GO:0043565);
Unigene004578	Cellular Component: endoplasmic reticulum (GO:0005783); Biological Process: auxin metabolic process (GO:0009850); Molecular Function: IAA-Phe conjugate hydrolase activity (GO:0010210); Molecular Function: IAA-Leu conjugate hydrolase activity (GO:0010211); Molecular Function: metal ion binding (GO:0046872);
Unigene004611	Cellular Component: mitochondrion (GO:0005739);
Unigene004622	Molecular Function: structural molecule activity (GO:0005198); Cellular Component: Golgi apparatus (GO:0005794); Cellular Component: cytosol (GO:0005829); Cellular Component: plasma membrane (GO:0005886); Biological Process: intracellular protein transport (GO:0006886); Biological Process: receptor-mediated endocytosis (GO:0006898); Cellular Component: plasmodesma (GO:0009506); Cellular Component…
Unigene004709	Molecular Function: transmembrane receptor protein serine/threonine kinase activity (GO:0004675); Molecular Function: ATP binding (GO:0005524); Cellular Component: plasma membrane (GO:0005886); Biological Process: protein phosphorylation (GO:0006468); Biological Process: plant-type hypersensitive response (GO:0009626);
Unigene004713	Molecular Function: ATP binding (GO:0005524); Cellular Component: mitochondrion (GO:0005739); Molecular Function: tetraacyldisaccharide 4'-kinase activity (GO:0009029); Biological Process: lipid A biosynthetic process (GO:0009245); Biological Process: lipid X metabolic process (GO:2001289);
Unigene004803	Molecular Function: protein disulfide isomerase activity (GO:0003756); Cellular Component: extracellular space (GO:0005615); Cellular Component: endosome (GO:0005768); Cellular Component: Golgi apparatus (GO:0005794); Cellular Component: trans-Golgi network (GO:0005802); Molecular Function: flavin-linked sulfhydryl oxidase activity (GO:0016971); Cellular Component: integral component of Golgi mem…
Unigene004817	Molecular Function: amidase activity (GO:0004040); Molecular Function: indoleacetamide hydrolase activity (GO:0043864);
Unigene004820	Molecular Function: calcium-transporting ATPase activity (GO:0005388); Molecular Function: calmodulin binding (GO:0005516); Molecular Function: ATP binding (GO:0005524); Cellular Component: integral component of plasma membrane (GO:0005887); Molecular Function: metal ion binding (GO:0046872);
Unigene004857	Cellular Component: endosome (GO:0005768); Cellular Component: Golgi apparatus (GO:0005794); Cellular Component: trans-Golgi network (GO:0005802); Cellular Component: plasma membrane (GO:0005886); Biological Process: plant-type primary cell wall biogenesis (GO:0009833); Cellular Component: integral component of membrane (GO:0016021); Molecular Function: cellulose synthase activity (GO:0016759); M…
Unigene004904	Cellular Component: plasma membrane (GO:0005886); Biological Process: response to chitin (GO:0010200); Cellular Component: integral component of membrane (GO:0016021); Biological Process: defense response to fungus (GO:0050832);
Unigene004907	Molecular Function: protein kinase activity (GO:0004672); Molecular Function: transmembrane receptor protein serine/threonine kinase activity (GO:0004675); Molecular Function: ATP binding (GO:0005524); Cellular Component: plasmodesma (GO:0009506); Biological Process: response to fungus (GO:0009620); Cellular Component: integral component of membrane (GO:0016021);
Unigene004914	Cellular Component: nuclear envelope (GO:0005635); Cellular Component: cytosol (GO:0005829); Biological Process: protein import into nucleus (GO:0006606); Molecular Function: Ran GTPase binding (GO:0008536); Molecular Function: protein transporter activity (GO:0008565);
Unigene004933	Biological Process: microtubule cytoskeleton organization (GO:0000226); Molecular Function: ATP binding (GO:0005524); Cellular Component: cytoplasm (GO:0005737); Cellular Component: microtubule (GO:0005874); Molecular Function: microtubule binding (GO:0008017); Molecular Function: microtubule-severing ATPase activity (GO:0008568); Biological Process: multidimensional cell growth (GO:0009825); Bio…
Unigene004962	Molecular Function: DNA-binding transcription factor activity (GO:0003700); Cellular Component: nucleus (GO:0005634); Biological Process: regulation of transcription, DNA-templated (GO:0006355); Molecular Function: sequence-specific DNA binding (GO:0043565); Molecular Function: transcription regulatory region DNA binding (GO:0044212); Molecular Function: metal ion binding (GO:0046872);
Unigene004997	Molecular Function: DNA binding (GO:0003677); Cellular Component: nucleus (GO:0005634); Biological Process: DNA recombination (GO:0006310); Biological Process: transposition (GO:0032196); Molecular Function: protein dimerization activity (GO:0046983);
Unigene005001	Biological Process: karyogamy (GO:0000741); Molecular Function: DNA binding (GO:0003677); Molecular Function: DNA-binding transcription factor activity (GO:0003700); Cellular Component: nucleus (GO:0005634); Biological Process: regulation of transcription, DNA-templated (GO:0006355); Biological Process: polar nucleus fusion (GO:0010197);
Unigene005017	Cellular Component: plant-type vacuole (GO:0000325); Molecular Function: structural constituent of ribosome (GO:0003735); Cellular Component: vacuole (GO:0005773); Cellular Component: vacuolar membrane (GO:0005774); Cellular Component: Golgi apparatus (GO:0005794); Biological Process: Golgi organization (GO:0007030); Biological Process: response to cold (GO:0009409); Biological Process: response …
Unigene005040	Molecular Function: nucleic acid binding (GO:0003676); Molecular Function: RNA-DNA hybrid ribonuclease activity (GO:0004523); Molecular Function: metal ion binding (GO:0046872);
Unigene005083	Biological Process: response to oxidative stress (GO:0006979); Biological Process: response to water deprivation (GO:0009414); Cellular Component: chloroplast (GO:0009507); Biological Process: response to abscisic acid (GO:0009737); Biological Process: raffinose family oligosaccharide biosynthetic process (GO:0010325); Molecular Function: galactinol-sucrose galactosyltransferase activity (GO:0047…
Unigene005120	Molecular Function: DNA binding (GO:0003677); Cellular Component: nucleus (GO:0005634); Biological Process: regulation of flower development (GO:0009909); Cellular Component: NuA4 histone acetyltransferase complex (GO:0035267); Biological Process: histone H4-K5 acetylation (GO:0043981); Biological Process: regulation of timing of transition from vegetative to reproductive phase (GO:0048510);
Unigene005160	Cellular Component: cytoplasm (GO:0005737); Molecular Function: zinc ion binding (GO:0008270); Molecular Function: S-adenosylmethionine-homocysteine S-methyltransferase activity (GO:0008898); Biological Process: methionine biosynthetic process (GO:0009086); Molecular Function: betaine-homocysteine S-methyltransferase activity (GO:0047150);
Unigene005181	Cellular Component: chloroplast (GO:0009507); Biological Process: chlorophyll biosynthetic process (GO:0015995); Molecular Function: divinyl chlorophyllide a 8-vinyl-reductase activity (GO:0033728);
Unigene005251	Molecular Function: DNA binding (GO:0003677); Molecular Function: DNA ligase (ATP) activity (GO:0003910); Molecular Function: ATP binding (GO:0005524); Biological Process: DNA replication (GO:0006260); Biological Process: nucleotide-excision repair, DNA gap filling (GO:0006297); Biological Process: double-strand break repair (GO:0006302); Biological Process: double-strand break repair via nonhomo…
Unigene005291	Cellular Component: cis-Golgi network (GO:0005801); Cellular Component: integral component of plasma membrane (GO:0005887); Biological Process: sucrose metabolic process (GO:0005985); Molecular Function: sucrose transmembrane transporter activity (GO:0008515); Cellular Component: plant-type vacuole membrane (GO:0009705); Molecular Function: symporter activity (GO:0015293);
Unigene005304	Biological Process: transcription-dependent tethering of RNA polymerase II gene DNA at nuclear periphery (GO:0000972); Cellular Component: nuclear pore (GO:0005643); Cellular Component: nucleolus (GO:0005730); Cellular Component: plasma membrane (GO:0005886); Biological Process: protein import into nucleus (GO:0006606); Biological Process: nucleocytoplasmic transport (GO:0006913); Cellular Compon…
Unigene005309	Cellular Component: mitochondrion (GO:0005739);
Unigene005353	Molecular Function: hydroxyphenylpyruvate reductase activity (GO:0047995); Molecular Function: NAD binding (GO:0051287); Biological Process: oxidation-reduction process (GO:0055114); Molecular Function: R(+)-3,4-dihydroxyphenyllactate:NADP+ oxidoreductase activity (GO:0102742);
Unigene005393	Molecular Function: structural constituent of ribosome (GO:0003735); Biological Process: translation (GO:0006412); Cellular Component: cytosolic large ribosomal subunit (GO:0022625); Cellular Component: cytosolic ribosome (GO:0022626); Cellular Component: polysomal ribosome (GO:0042788);
Unigene005395	Cellular Component: extracellular region (GO:0005576); Cellular Component: vacuole (GO:0005773); Cellular Component: vacuolar membrane (GO:0005774); Molecular Function: xylan 1,4-beta-xylosidase activity (GO:0009044); Cellular Component: plant-type cell wall (GO:0009505); Biological Process: arabinan catabolic process (GO:0031222); Biological Process: xylan catabolic process (GO:0045493); Molecul…
Unigene005464	Biological Process: multicellular organism development (GO:0007275); Molecular Function: microtubule binding (GO:0008017); Biological Process: unidimensional cell growth (GO:0009826); Cellular Component: cortical microtubule, transverse to long axis (GO:0010005); Biological Process: circumnutation (GO:0010031);
Unigene005466	Biological Process: Group II intron splicing (GO:0000373); Molecular Function: DNA binding (GO:0003677); Molecular Function: RNA-directed DNA polymerase activity (GO:0003964); Molecular Function: endonuclease activity (GO:0004519); Cellular Component: mitochondrion (GO:0005739); Biological Process: intron homing (GO:0006314); Molecular Function: metal ion binding (GO:0046872); Biological Process:…
Unigene005540	Molecular Function: inward rectifier potassium channel activity (GO:0005242); Cellular Component: plasma membrane (GO:0005886); Cellular Component: integral component of membrane (GO:0016021); Biological Process: regulation of ion transmembrane transport (GO:0034765); Molecular Function: identical protein binding (GO:0042802);
Unigene005579	Cellular Component: nucleus (GO:0005634); Cellular Component: endosome (GO:0005768); Cellular Component: cell cortex (GO:0005938); Biological Process: intercellular transport (GO:0010496); Biological Process: snRNA 3'-end processing (GO:0034472); Biological Process: root radial pattern formation (GO:0090057);
Unigene005593	Cellular Component: condensed nuclear chromosome (GO:0000794); Cellular Component: nucleus (GO:0005634); Cellular Component: cytoplasm (GO:0005737); Cellular Component: spindle (GO:0005819); Cellular Component: cytosol (GO:0005829); Biological Process: ubiquitin-dependent protein catabolic process (GO:0006511); Biological Process: cell cycle (GO:0007049); Cellular Component: phragmoplast (GO:0009…
Unigene005596	Biological Process: nuclear-transcribed mRNA catabolic process, nonsense-mediated decay (GO:0000184); Biological Process: regulation of alternative mRNA splicing, via spliceosome (GO:0000381); Molecular Function: mRNA binding (GO:0003729); Cellular Component: nucleoplasm (GO:0005654); Cellular Component: nucleolus (GO:0005730); Cellular Component: cytoplasm (GO:0005737); Biological Process: mRNA …
Unigene005619	Cellular Component: vacuolar membrane (GO:0005774); Biological Process: drug transmembrane transport (GO:0006855); Biological Process: response to nematode (GO:0009624); Molecular Function: drug transmembrane transporter activity (GO:0015238); Molecular Function: antiporter activity (GO:0015297); Cellular Component: integral component of membrane (GO:0016021);
Unigene005621	Cellular Component: mitochondrial proton-transporting ATP synthase complex, catalytic core F(1) (GO:0000275); Molecular Function: ATP binding (GO:0005524); Biological Process: ATP synthesis coupled proton transport (GO:0015986); Molecular Function: proton-transporting ATP synthase activity, rotational mechanism (GO:0046933);
Unigene005680	Cellular Component: nucleus (GO:0005634); Biological Process: DNA repair (GO:0006281); Biological Process: male meiotic nuclear division (GO:0007140); Biological Process: female meiotic nuclear division (GO:0007143); Biological Process: pollen development (GO:0009555); Biological Process: response to X-ray (GO:0010165);
Unigene005686	Cellular Component: cytoplasm (GO:0005737); Biological Process: multicellular organism development (GO:0007275); Biological Process: auxin-activated signaling pathway (GO:0009734); Biological Process: regulation of growth (GO:0040008);
Unigene005694	Molecular Function: protein serine/threonine kinase activity (GO:0004674); Molecular Function: ATP binding (GO:0005524); Cellular Component: nuclear pore (GO:0005643); Cellular Component: cytoplasm (GO:0005737); Cellular Component: late endosome (GO:0005770); Cellular Component: Golgi apparatus (GO:0005794); Biological Process: protein phosphorylation (GO:0006468); Biological Process: protein tar…
Unigene005695	Molecular Function: DNA binding (GO:0003677); Molecular Function: DNA-binding transcription factor activity (GO:0003700); Cellular Component: nucleus (GO:0005634); Biological Process: regulation of transcription, DNA-templated (GO:0006355); Biological Process: asymmetric cell division (GO:0008356); Biological Process: regulation of meristem growth (GO:0010075); Biological Process: leaf senescence…
Unigene005749	Molecular Function: iron ion binding (GO:0005506); Biological Process: glutamate biosynthetic process (GO:0006537); Cellular Component: chloroplast (GO:0009507); Cellular Component: plastid (GO:0009536); Cellular Component: chloroplast stroma (GO:0009570); Biological Process: response to cytokinin (GO:0009735); Molecular Function: FMN binding (GO:0010181); Molecular Function: glutamate synthase (…
Unigene005758	Molecular Function: triglyceride lipase activity (GO:0004806); Biological Process: glycerol metabolic process (GO:0006071); Biological Process: triglyceride metabolic process (GO:0006641); Cellular Component: monolayer-surrounded lipid storage body (GO:0012511); Cellular Component: integral component of membrane (GO:0016021); Biological Process: triglyceride catabolic process (GO:0019433);
Unigene005772	Cellular Component: nucleus (GO:0005634); Cellular Component: plasma membrane (GO:0005886); Biological Process: positive gravitropism (GO:0009958); Biological Process: negative gravitropism (GO:0009959); Cellular Component: integral component of membrane (GO:0016021); Biological Process: regulation of growth (GO:0040008); Biological Process: regulation of auxin polar transport (GO:2000012);
Unigene005773	Cellular Component: nucleus (GO:0005634); Cellular Component: plasma membrane (GO:0005886); Biological Process: positive gravitropism (GO:0009958); Biological Process: negative gravitropism (GO:0009959); Cellular Component: integral component of membrane (GO:0016021); Biological Process: regulation of growth (GO:0040008); Biological Process: regulation of auxin polar transport (GO:2000012);
Unigene005823	Biological Process: amino acid transmembrane transport (GO:0003333); Cellular Component: vacuolar membrane (GO:0005774); Cellular Component: plasma membrane (GO:0005886); Molecular Function: amino acid transmembrane transporter activity (GO:0015171); Cellular Component: integral component of membrane (GO:0016021);
Unigene005876	Cellular Component: Golgi membrane (GO:0000139); Cellular Component: nucleus (GO:0005634); Cellular Component: cytoplasm (GO:0005737); Cellular Component: endosome (GO:0005768); Cellular Component: vacuolar membrane (GO:0005774); Cellular Component: Golgi apparatus (GO:0005794); Cellular Component: trans-Golgi network (GO:0005802); Biological Process: ion transport (GO:0006811); Biological Proces…
Unigene005880	Biological Process: response to oxidative stress (GO:0006979); Cellular Component: chloroplast (GO:0009507); Cellular Component: chloroplast thylakoid membrane (GO:0009535); Cellular Component: integral component of membrane (GO:0016021); Cellular Component: chloroplast membrane (GO:0031969);
Unigene005899	Molecular Function: porphobilinogen synthase activity (GO:0004655); Cellular Component: cytosol (GO:0005829); Biological Process: porphyrin-containing compound biosynthetic process (GO:0006779); Biological Process: protoporphyrinogen IX biosynthetic process (GO:0006782); Biological Process: heme biosynthetic process (GO:0006783); Molecular Function: zinc ion binding (GO:0008270); Cellular Compone…
Unigene005932	Molecular Function: aminoacyl-tRNA editing activity (GO:0002161); Molecular Function: leucine-tRNA ligase activity (GO:0004823); Molecular Function: ATP binding (GO:0005524); Cellular Component: mitochondrion (GO:0005739); Biological Process: leucyl-tRNA aminoacylation (GO:0006429); Cellular Component: chloroplast (GO:0009507); Cellular Component: chloroplast stroma (GO:0009570); Biological Proce…
Unigene005933	Molecular Function: oxidoreductase activity, acting on single donors with incorporation of molecular oxygen, incorporation of two atoms of oxygen (GO:0016702); Molecular Function: metal ion binding (GO:0046872);
Unigene005937	Molecular Function: structural constituent of ribosome (GO:0003735); Biological Process: translation (GO:0006412); Cellular Component: chloroplast (GO:0009507); Cellular Component: small ribosomal subunit (GO:0015935); Molecular Function: rRNA binding (GO:0019843);
Unigene005961	Molecular Function: DNA binding (GO:0003677); Cellular Component: nucleus (GO:0005634); Molecular Function: lipid binding (GO:0008289); Biological Process: cell differentiation (GO:0030154);
Unigene005967	Biological Process: plasma membrane pyruvate transport (GO:0006849); Cellular Component: chloroplast thylakoid (GO:0009534); Cellular Component: chloroplast envelope (GO:0009941); Cellular Component: integral component of membrane (GO:0016021); Molecular Function: pyruvate transmembrane transporter activity (GO:0050833);
Unigene006028	Molecular Function: peptide:proton symporter activity (GO:0015333); Cellular Component: integral component of membrane (GO:0016021); Molecular Function: oligopeptide transmembrane transporter activity (GO:0035673); Biological Process: nitrate assimilation (GO:0042128); Molecular Function: peptide transmembrane transporter activity (GO:1904680);
Unigene006055	Cellular Component: endoplasmic reticulum (GO:0005783); Biological Process: meristem maintenance (GO:0010073); Molecular Function: oxidoreductase activity (GO:0016491); Biological Process: regulation of leaf development (GO:2000024);
Unigene006056	Cellular Component: origin recognition complex (GO:0000808); Molecular Function: DNA replication origin binding (GO:0003688); Cellular Component: nuclear pre-replicative complex (GO:0005656); Cellular Component: nuclear origin of replication recognition complex (GO:0005664); Biological Process: DNA replication (GO:0006260); Biological Process: pre-replicative complex assembly involved in nuclear …
Unigene006063	Molecular Function: ATP binding (GO:0005524); Biological Process: phenylpropanoid metabolic process (GO:0009698); Molecular Function: 4-coumarate-CoA ligase activity (GO:0016207);
Unigene006097	Biological Process: protein metabolic process (GO:0019538);
Unigene006108	Molecular Function: ATP binding (GO:0005524); Cellular Component: cytoplasm (GO:0005737); Biological Process: signal transduction (GO:0007165); Biological Process: plant-type hypersensitive response (GO:0009626); Molecular Function: ADP binding (GO:0043531);
Unigene006143	Molecular Function: inorganic phosphate transmembrane transporter activity (GO:0005315); Cellular Component: vacuolar membrane (GO:0005774); Biological Process: response to nematode (GO:0009624); Biological Process: photosynthetic acclimation (GO:0009643); Biological Process: response to sucrose (GO:0009744); Biological Process: response to glucose (GO:0009749); Biological Process: regulation of …
Unigene006159	Biological Process: negative regulation of transcription by RNA polymerase II (GO:0000122); Molecular Function: transcription regulatory region sequence-specific DNA binding (GO:0000976); Molecular Function: DNA-binding transcription factor activity (GO:0003700); Cellular Component: nucleus (GO:0005634); Biological Process: regulation of transcription, DNA-templated (GO:0006355); Molecular Functi…
Unigene006165	Cellular Component: cytoplasm (GO:0005737); Biological Process: regulation of growth (GO:0040008); Biological Process: auxin transport (GO:0060918); Biological Process: regulation of auxin polar transport (GO:2000012);
Unigene006181	Biological Process: protein ubiquitination (GO:0016567); Biological Process: defense response to bacterium (GO:0042742);
Unigene006208	Molecular Function: DNA binding (GO:0003677); Molecular Function: helicase activity (GO:0004386); Molecular Function: ATP binding (GO:0005524); Biological Process: DNA repair (GO:0006281); Cellular Component: membrane (GO:0016020);
Unigene006230	Biological Process: tRNA wobble uridine modification (GO:0002098); Cellular Component: nucleus (GO:0005634); Cellular Component: cytosol (GO:0005829); Biological Process: tRNA modification (GO:0006400); Biological Process: response to oxidative stress (GO:0006979); Biological Process: cell proliferation (GO:0008283); Biological Process: positive regulation of cell proliferation (GO:0008284); Biol…
Unigene006349	Molecular Function: DNA binding (GO:0003677); Cellular Component: nucleus (GO:0005634); Biological Process: regulation of flower development (GO:0009909); Cellular Component: NuA4 histone acetyltransferase complex (GO:0035267); Biological Process: histone H4-K5 acetylation (GO:0043981); Biological Process: regulation of timing of transition from vegetative to reproductive phase (GO:0048510);
Unigene006389	Cellular Component: spliceosomal complex (GO:0005681); Biological Process: mRNA processing (GO:0006397); Biological Process: RNA splicing (GO:0008380);
Unigene006390	Cellular Component: spliceosomal complex (GO:0005681); Biological Process: mRNA processing (GO:0006397); Biological Process: RNA splicing (GO:0008380);
Unigene006399	Cellular Component: mitochondrion (GO:0005739);
Unigene006400	Molecular Function: serine-type endopeptidase activity (GO:0004252); Molecular Function: serine-type peptidase activity (GO:0008236); Biological Process: plant-type cell wall modification (GO:0009827); Cellular Component: membrane (GO:0016020);
Unigene006413	Molecular Function: nuclear export signal receptor activity (GO:0005049); Cellular Component: nuclear envelope (GO:0005635); Cellular Component: cytosol (GO:0005829); Biological Process: protein import into nucleus (GO:0006606); Biological Process: protein export from nucleus (GO:0006611); Molecular Function: Ran GTPase binding (GO:0008536); Molecular Function: protein transporter activity (GO:00…
Unigene006499	Biological Process: double-strand break repair via homologous recombination (GO:0000724); Molecular Function: nucleic acid binding (GO:0003676); Molecular Function: helicase activity (GO:0004386); Molecular Function: ATP binding (GO:0005524); Cellular Component: nucleus (GO:0005634); Biological Process: chromatin organization (GO:0006325); Molecular Function: zinc ion binding (GO:0008270); Biolog…
Unigene006524	Molecular Function: ATP binding (GO:0005524); Cellular Component: cytoplasm (GO:0005737); Cellular Component: cytoskeleton (GO:0005856);
Unigene006566	Molecular Function: DNA-binding transcription factor activity (GO:0003700); Cellular Component: nucleus (GO:0005634); Molecular Function: sequence-specific DNA binding (GO:0043565);
Unigene006600	Molecular Function: copper ion binding (GO:0005507); Cellular Component: extracellular space (GO:0005615); Molecular Function: oxidoreductase activity (GO:0016491);
Unigene006684	Cellular Component: RNA polymerase V complex (GO:0000419); Biological Process: DNA methylation (GO:0006306); Biological Process: gene silencing by RNA (GO:0031047); Molecular Function: protein homodimerization activity (GO:0042803); Biological Process: regulation of production of siRNA involved in chromatin silencing by small RNA (GO:0070921); Biological Process: RNA-directed DNA methylation (GO:…
Unigene006722	Molecular Function: nucleoside transmembrane transporter activity (GO:0005337); Cellular Component: vacuolar membrane (GO:0005774); Cellular Component: integral component of membrane (GO:0016021);
Unigene006723	Molecular Function: DNA binding (GO:0003677); Cellular Component: nucleus (GO:0005634); Biological Process: DNA recombination (GO:0006310); Biological Process: transposition (GO:0032196); Molecular Function: protein dimerization activity (GO:0046983);
Unigene006847	Molecular Function: UDP-glycosyltransferase activity (GO:0008194); Cellular Component: intracellular membrane-bounded organelle (GO:0043231); Molecular Function: quercetin 3-O-glucosyltransferase activity (GO:0080043); Molecular Function: quercetin 7-O-glucosyltransferase activity (GO:0080044);
Unigene006858	Cellular Component: Golgi membrane (GO:0000139); Cellular Component: nucleus (GO:0005634); Cellular Component: integral component of membrane (GO:0016021); Molecular Function: transferase activity, transferring glycosyl groups (GO:0016757); Biological Process: cell wall organization (GO:0071555);
Unigene006881	Molecular Function: iron ion binding (GO:0005506); Biological Process: glutamate biosynthetic process (GO:0006537); Cellular Component: chloroplast (GO:0009507); Cellular Component: plastid (GO:0009536); Cellular Component: chloroplast stroma (GO:0009570); Biological Process: response to cytokinin (GO:0009735); Molecular Function: FMN binding (GO:0010181); Molecular Function: glutamate synthase (…
Unigene006890	Biological Process: ubiquitin-dependent protein catabolic process (GO:0006511); Biological Process: protein ubiquitination (GO:0016567); Cellular Component: SCF ubiquitin ligase complex (GO:0019005); Biological Process: SCF-dependent proteasomal ubiquitin-dependent protein catabolic process (GO:0031146);
Unigene006973	Molecular Function: RNA binding (GO:0003723); Molecular Function: ATP binding (GO:0005524); Cellular Component: nucleus (GO:0005634); Molecular Function: ATP-dependent 3'-5' RNA helicase activity (GO:0034459);
Unigene007001	Cellular Component: mitochondrion (GO:0005739); Cellular Component: chloroplast (GO:0009507); Cellular Component: plastid inner membrane (GO:0009528); Cellular Component: plastid (GO:0009536); Molecular Function: triose-phosphate:phosphate antiporter activity (GO:0009670); Cellular Component: chloroplast envelope (GO:0009941); Molecular Function: phosphoglycerate transmembrane transporter activit…
Unigene007037	Cellular Component: plasma membrane (GO:0005886); Biological Process: gibberellic acid homeostasis (GO:0010336); Molecular Function: peptide:proton symporter activity (GO:0015333); Cellular Component: integral component of membrane (GO:0016021); Molecular Function: oligopeptide transmembrane transporter activity (GO:0035673); Biological Process: nitrate assimilation (GO:0042128); Cellular Compone…
Unigene007052	Biological Process: glycerol ether metabolic process (GO:0006662); Cellular Component: chloroplast (GO:0009507); Molecular Function: protein disulfide oxidoreductase activity (GO:0015035); Biological Process: cell redox homeostasis (GO:0045454);
Unigene007076	Molecular Function: metal ion binding (GO:0046872); Molecular Function: dioxygenase activity (GO:0051213);
Unigene007138	Molecular Function: microtubule motor activity (GO:0003777); Molecular Function: ATP binding (GO:0005524); Cellular Component: kinesin complex (GO:0005871); Cellular Component: microtubule (GO:0005874); Biological Process: microtubule-based movement (GO:0007018); Molecular Function: microtubule binding (GO:0008017); Molecular Function: ATPase activity (GO:0016887);
Unigene007165	Biological Process: respiratory burst involved in defense response (GO:0002679); Molecular Function: peroxidase activity (GO:0004601); Molecular Function: calcium ion binding (GO:0005509); Cellular Component: intracellular (GO:0005622); Cellular Component: plasma membrane (GO:0005886); Biological Process: osmosensory signaling pathway (GO:0007231); Biological Process: response to ethylene (GO:000…
Unigene007204	Molecular Function: beta-N-acetylhexosaminidase activity (GO:0004563); Cellular Component: plasma membrane (GO:0005886); Biological Process: carbohydrate metabolic process (GO:0005975); Molecular Function: hexosaminidase activity (GO:0015929); Molecular Function: UDP-glucosyltransferase activity (GO:0035251); Molecular Function: N-acetyl-beta-D-galactosaminidase activity (GO:0102148);
Unigene007213	Molecular Function: phosphatidylinositol-4,5-bisphosphate 5-phosphatase activity (GO:0004439); Cellular Component: nucleus (GO:0005634); Biological Process: response to nutrient (GO:0007584); Biological Process: response to wounding (GO:0009611); Biological Process: gravitropism (GO:0009630); Biological Process: response to blue light (GO:0009637); Biological Process: response to abscisic acid (G…
Unigene007242	Cellular Component: nucleus (GO:0005634); Molecular Function: metal ion binding (GO:0046872);
Unigene007245	Cellular Component: exocyst (GO:0000145); Cellular Component: extracellular region (GO:0005576); Cellular Component: cytosol (GO:0005829); Cellular Component: plasma membrane (GO:0005886); Biological Process: exocytosis (GO:0006887); Cellular Component: endomembrane system (GO:0012505); Biological Process: protein transport (GO:0015031); Cellular Component: extracellular exosome (GO:0070062); Bio…
Unigene007247	Molecular Function: protein kinase activity (GO:0004672); Molecular Function: ATP binding (GO:0005524);
Unigene007252	Biological Process: fatty acid metabolic process (GO:0006631); Cellular Component: chloroplast envelope (GO:0009941); Molecular Function: ligase activity (GO:0016874);
Unigene007298	Molecular Function: alditol:NADP+ 1-oxidoreductase activity (GO:0004032); Molecular Function: aldo-keto reductase (NADP) activity (GO:0004033); Molecular Function: alcohol dehydrogenase (NADP+) activity (GO:0008106); Biological Process: response to cold (GO:0009409); Biological Process: response to water deprivation (GO:0009414); Cellular Component: chloroplast (GO:0009507); Biological Process: r…
Unigene007299	Cellular Component: extracellular region (GO:0005576); Cellular Component: Golgi apparatus (GO:0005794); Biological Process: multicellular organism development (GO:0007275); Biological Process: negative regulation of ethylene-activated signaling pathway (GO:0010105); Biological Process: cellular response to phosphate starvation (GO:0016036); Biological Process: positive regulation of cell growth …
Unigene007338	Molecular Function: actin binding (GO:0003779); Molecular Function: phosphoprotein phosphatase activity (GO:0004721); Cellular Component: spindle (GO:0005819); Molecular Function: microtubule binding (GO:0008017); Cellular Component: phragmoplast (GO:0009524); Biological Process: microsporogenesis (GO:0009556); Cellular Component: preprophase band (GO:0009574); Molecular Function: actin filament …
Unigene007436	Biological Process: DNA damage checkpoint (GO:0000077); Molecular Function: DNA-binding transcription factor activity (GO:0003700); Cellular Component: nucleus (GO:0005634); Biological Process: response to gamma radiation (GO:0010332); Biological Process: regulation of meiotic nuclear division (GO:0040020); Molecular Function: sequence-specific DNA binding (GO:0043565); Molecular Function: transc…
Unigene007443	Cellular Component: vacuolar proton-transporting V-type ATPase, V0 domain (GO:0000220); Cellular Component: endosome (GO:0005768); Cellular Component: vacuole (GO:0005773); Cellular Component: Golgi apparatus (GO:0005794); Cellular Component: trans-Golgi network (GO:0005802); Biological Process: vacuolar acidification (GO:0007035); Cellular Component: trans-Golgi network transport vesicle membran…
Unigene007531	Molecular Function: ATP binding (GO:0005524); Cellular Component: nucleus (GO:0005634); Biological Process: DNA repair (GO:0006281); Biological Process: DNA recombination (GO:0006310); Molecular Function: microtubule-severing ATPase activity (GO:0008568); Biological Process: regulation of double-strand break repair via homologous recombination (GO:0010569); Molecular Function: ATPase activity (GO…
Unigene007584	Molecular Function: DNA-binding transcription factor activity (GO:0003700); Cellular Component: nucleus (GO:0005634); Biological Process: ethylene-activated signaling pathway (GO:0009873); Molecular Function: sequence-specific DNA binding (GO:0043565); Biological Process: positive regulation of transcription, DNA-templated (GO:0045893);
Unigene007586	Biological Process: Group II intron splicing (GO:0000373); Molecular Function: RNA binding (GO:0003723); Cellular Component: mitochondrion (GO:0005739); Biological Process: mRNA processing (GO:0006397); Biological Process: cytochrome complex assembly (GO:0017004);
Unigene007677	Molecular Function: protein kinase activity (GO:0004672); Molecular Function: ATP binding (GO:0005524); Cellular Component: plasma membrane (GO:0005886); Cellular Component: plasmodesma (GO:0009506); Cellular Component: integral component of membrane (GO:0016021);
Unigene007731	Molecular Function: mRNA binding (GO:0003729); Cellular Component: cytoplasm (GO:0005737); Biological Process: regulation of translation (GO:0006417);
Unigene007747	Molecular Function: signal sequence binding (GO:0005048); Cellular Component: endoplasmic reticulum (GO:0005783); Cellular Component: Sec61 translocon complex (GO:0005784); Cellular Component: endoplasmic reticulum membrane (GO:0005789); Biological Process: SRP-dependent cotranslational protein targeting to membrane, translocation (GO:0006616); Biological Process: posttranslational protein target…
Unigene007751	Cellular Component: retrotransposon nucleocapsid (GO:0000943); Molecular Function: nucleic acid binding (GO:0003676); Molecular Function: RNA-directed DNA polymerase activity (GO:0003964); Molecular Function: aspartic-type endopeptidase activity (GO:0004190); Molecular Function: endonuclease activity (GO:0004519); Biological Process: DNA recombination (GO:0006310); Biological Process: DNA integra…
Unigene007794	Molecular Function: long-chain fatty acid-CoA ligase activity (GO:0004467); Molecular Function: ATP binding (GO:0005524); Biological Process: fatty acid metabolic process (GO:0006631); Molecular Function: decanoate-CoA ligase activity (GO:0102391);
Unigene007822	Molecular Function: peptide:proton symporter activity (GO:0015333); Cellular Component: integral component of membrane (GO:0016021); Molecular Function: oligopeptide transmembrane transporter activity (GO:0035673); Molecular Function: peptide transmembrane transporter activity (GO:1904680);
Unigene007823	Molecular Function: DNA-binding transcription factor activity (GO:0003700); Cellular Component: nucleus (GO:0005634); Biological Process: regulation of transcription, DNA-templated (GO:0006355); Molecular Function: identical protein binding (GO:0042802); Molecular Function: sequence-specific DNA binding (GO:0043565);
Unigene007850	Cellular Component: cytoplasm (GO:0005737); Cellular Component: cytoskeleton (GO:0005856); Cellular Component: plasma membrane (GO:0005886); Cellular Component: plasmodesma (GO:0009506); Molecular Function: actin filament binding (GO:0051015);
Unigene007897	Cellular Component: P-body (GO:0000932); Cellular Component: cytoplasm (GO:0005737); Biological Process: vacuole organization (GO:0007033); Biological Process: response to abscisic acid (GO:0009737); Biological Process: multidimensional cell growth (GO:0009825); Biological Process: trichome morphogenesis (GO:0010090); Biological Process: cytoplasmic mRNA processing body assembly (GO:0033962); Bio…
Unigene007903	Cellular Component: cytosol (GO:0005829); Cellular Component: plasma membrane (GO:0005886); Molecular Function: metal ion binding (GO:0046872); Molecular Function: sugar-phosphatase activity (GO:0050308);
Unigene008019	Cellular Component: plasma membrane (GO:0005886); Cellular Component: integral component of membrane (GO:0016021); Biological Process: defense response to fungus (GO:0050832);
Unigene008020	Cellular Component: plasma membrane (GO:0005886); Cellular Component: integral component of membrane (GO:0016021); Biological Process: defense response to fungus (GO:0050832);
Unigene008024	Molecular Function: iron ion binding (GO:0005506); Biological Process: glutamine metabolic process (GO:0006541); Cellular Component: amyloplast (GO:0009501); Molecular Function: FMN binding (GO:0010181); Molecular Function: glutamate synthase (NADH) activity (GO:0016040); Molecular Function: flavin adenine dinucleotide binding (GO:0050660); Molecular Function: 3 iron, 4 sulfur cluster binding (GO…
Unigene008042	Molecular Function: microtubule motor activity (GO:0003777); Molecular Function: ATP binding (GO:0005524); Cellular Component: kinesin complex (GO:0005871); Cellular Component: microtubule (GO:0005874); Biological Process: microtubule-based movement (GO:0007018); Molecular Function: microtubule binding (GO:0008017); Molecular Function: ATPase activity (GO:0016887);
Unigene008051	Molecular Function: ATP binding (GO:0005524); Biological Process: pyruvate metabolic process (GO:0006090); Cellular Component: chloroplast (GO:0009507); Biological Process: photosynthesis (GO:0015979); Molecular Function: kinase activity (GO:0016301); Molecular Function: metal ion binding (GO:0046872); Molecular Function: pyruvate, phosphate dikinase activity (GO:0050242);
Unigene008092	Biological Process: resolution of meiotic recombination intermediates (GO:0000712); Cellular Component: nucleus (GO:0005634); Cellular Component: plasmodesma (GO:0009506);
Unigene008118	Molecular Function: chromatin binding (GO:0003682); Molecular Function: RNA binding (GO:0003723); Biological Process: chromatin organization (GO:0006325); Biological Process: regulation of histone methylation (GO:0031060); Biological Process: negative regulation of chromatin silencing (GO:0031936); Biological Process: regulation of DNA methylation (GO:0044030); Biological Process: regulation of h…
Unigene008164	Molecular Function: RNA helicase activity (GO:0003724); Molecular Function: ATP binding (GO:0005524); Cellular Component: cytosol (GO:0005829); Biological Process: virus induced gene silencing (GO:0009616); Biological Process: posttranscriptional gene silencing by RNA (GO:0035194); Cellular Component: P granule (GO:0043186);
Unigene008200	Molecular Function: serine-type carboxypeptidase activity (GO:0004185); Cellular Component: vacuole (GO:0005773); Cellular Component: peroxisome (GO:0005777); Cellular Component: endoplasmic reticulum membrane (GO:0005789); Biological Process: proteolysis involved in cellular protein catabolic process (GO:0051603);
Unigene008209	Molecular Function: DNA-binding transcription factor activity (GO:0003700); Cellular Component: nucleus (GO:0005634); Molecular Function: sequence-specific DNA binding (GO:0043565);
Unigene008233	Molecular Function: aspartate kinase activity (GO:0004072); Molecular Function: homoserine dehydrogenase activity (GO:0004412); Molecular Function: ATP binding (GO:0005524); Biological Process: methionine biosynthetic process (GO:0009086); Biological Process: threonine biosynthetic process (GO:0009088); Biological Process: lysine biosynthetic process via diaminopimelate (GO:0009089); Biological P…
Unigene008236	Molecular Function: DNA binding (GO:0003677); Molecular Function: DNA-binding transcription factor activity (GO:0003700); Cellular Component: nucleus (GO:0005634); Biological Process: response to zinc ion (GO:0010043); Molecular Function: sequence-specific DNA binding (GO:0043565);
Unigene008278	Cellular Component: cell wall (GO:0005618); Molecular Function: xylan 1,4-beta-xylosidase activity (GO:0009044); Cellular Component: plant-type cell wall (GO:0009505); Cellular Component: plasmodesma (GO:0009506); Cellular Component: chloroplast (GO:0009507); Biological Process: arabinan catabolic process (GO:0031222); Biological Process: xylan catabolic process (GO:0045493); Molecular Function: …
Unigene008282	Molecular Function: DNA binding (GO:0003677); Molecular Function: DNA-directed 5'-3' RNA polymerase activity (GO:0003899); Cellular Component: nucleus (GO:0005634); Cellular Component: RNA polymerase I complex (GO:0005736); Biological Process: transcription by RNA polymerase I (GO:0006360); Molecular Function: zinc ion binding (GO:0008270); Cellular Component: plasmodesma (GO:0009506); Biological…
Unigene008289	Molecular Function: protein kinase activity (GO:0004672); Molecular Function: protein serine/threonine kinase activity (GO:0004674); Molecular Function: ubiquitin-protein transferase activity (GO:0004842); Molecular Function: ATP binding (GO:0005524); Cellular Component: early endosome (GO:0005769); Cellular Component: trans-Golgi network (GO:0005802); Biological Process: defense response (GO:000…
Unigene008321	Molecular Function: glycerol-3-phosphate dehydrogenase [NAD+] activity (GO:0004367); Biological Process: carbohydrate metabolic process (GO:0005975); Cellular Component: glycerol-3-phosphate dehydrogenase complex (GO:0009331); Molecular Function: protein homodimerization activity (GO:0042803); Biological Process: glycerol-3-phosphate catabolic process (GO:0046168); Molecular Function: NAD binding…
Unigene008364	Biological Process: resolution of meiotic recombination intermediates (GO:0000712); Molecular Function: endonuclease activity (GO:0004519); Cellular Component: nucleus (GO:0005634); Biological Process: chromosome segregation (GO:0007059); Biological Process: reciprocal meiotic recombination (GO:0007131); Biological Process: male meiotic nuclear division (GO:0007140); Biological Process: pollen de…
Unigene008394	Biological Process: tRNA N1-guanine methylation (GO:0002939); Cellular Component: nucleus (GO:0005634); Cellular Component: cytoplasm (GO:0005737); Cellular Component: mitochondrial matrix (GO:0005759); Molecular Function: tRNA methyltransferase activity (GO:0008175); Molecular Function: tRNA (guanine-N1-)-methyltransferase activity (GO:0009019); Biological Process: tRNA methylation (GO:0030488);…
Unigene008413	Cellular Component: peroxisome (GO:0005777); Biological Process: fatty acid beta-oxidation (GO:0006635); Biological Process: fatty acid catabolic process (GO:0009062); Molecular Function: delta3,5-delta2,4-dienoyl-CoA isomerase activity (GO:0051750);
Unigene008418	Molecular Function: ion channel activity (GO:0005216); Molecular Function: calmodulin binding (GO:0005516); Cellular Component: plasma membrane (GO:0005886); Cellular Component: integral component of membrane (GO:0016021); Molecular Function: cAMP binding (GO:0030552); Molecular Function: cGMP binding (GO:0030553);
Unigene008424	Molecular Function: DNA-binding transcription activator activity, RNA polymerase II-specific (GO:0001228); Molecular Function: DNA binding (GO:0003677); Molecular Function: DNA-binding transcription factor activity (GO:0003700); Cellular Component: nucleus (GO:0005634); Biological Process: regulation of transcription, DNA-templated (GO:0006355); Molecular Function: protein dimerization activity (…
Unigene008433	Molecular Function: serine-type endopeptidase activity (GO:0004252); Molecular Function: serine-type exopeptidase activity (GO:0070008);
Unigene008434	Molecular Function: 2-isopropylmalate synthase activity (GO:0003852); Biological Process: leucine biosynthetic process (GO:0009098); Cellular Component: chloroplast (GO:0009507); Cellular Component: chloroplast envelope (GO:0009941); Molecular Function: lyase activity (GO:0016829);
Unigene008452	Molecular Function: ATP binding (GO:0005524); Molecular Function: 1-phosphatidylinositol-4-phosphate 5-kinase activity (GO:0016308);
Unigene008475	Biological Process: cell morphogenesis (GO:0000902); Cellular Component: nucleus (GO:0005634); Cellular Component: endoplasmic reticulum membrane (GO:0005789); Biological Process: actin filament organization (GO:0007015); Biological Process: multidimensional cell growth (GO:0009825); Biological Process: trichome morphogenesis (GO:0010090); Biological Process: cell migration (GO:0016477); Biologic…
Unigene008480	Cellular Component: integral component of membrane (GO:0016021); Biological Process: protein ubiquitination (GO:0016567); Molecular Function: transferase activity (GO:0016740); Molecular Function: ubiquitin protein ligase binding (GO:0031625); Molecular Function: metal ion binding (GO:0046872); Biological Process: response to karrikin (GO:0080167);
Unigene008523	Molecular Function: voltage-gated potassium channel activity (GO:0005249); Molecular Function: calmodulin binding (GO:0005516); Cellular Component: plasma membrane (GO:0005886); Cellular Component: integral component of membrane (GO:0016021); Molecular Function: cAMP binding (GO:0030552); Molecular Function: cGMP binding (GO:0030553);
Unigene008552	Biological Process: defense response to insect (GO:0002213); Molecular Function: iron ion binding (GO:0005506); Cellular Component: membrane (GO:0016020); Cellular Component: integral component of membrane (GO:0016021); Molecular Function: oxidoreductase activity, acting on paired donors, with incorporation or reduction of molecular oxygen, NAD(P)H as one donor, and incorporation of one atom of o…
Unigene008635	Molecular Function: monooxygenase activity (GO:0004497); Molecular Function: iron ion binding (GO:0005506); Cellular Component: endoplasmic reticulum (GO:0005783); Biological Process: phenylpropanoid biosynthetic process (GO:0009699); Biological Process: lignin biosynthetic process (GO:0009809); Biological Process: response to UV-B (GO:0010224); Cellular Component: membrane (GO:0016020); Cellular…
Unigene008679	Cellular Component: extracellular region (GO:0005576); Biological Process: lipid catabolic process (GO:0016042); Molecular Function: hydrolase activity, acting on ester bonds (GO:0016788);
Unigene008680	Biological Process: cellular amino acid catabolic process (GO:0009063); Biological Process: menaquinone biosynthetic process (GO:0009234); Cellular Component: integral component of membrane (GO:0016021); Molecular Function: thiamine pyrophosphate binding (GO:0030976); Cellular Component: chloroplast membrane (GO:0031969); Biological Process: phylloquinone biosynthetic process (GO:0042372); Biolog…
Unigene008716	Molecular Function: RNA binding (GO:0003723); Cellular Component: nucleus (GO:0005634); Cellular Component: cytosol (GO:0005829); Biological Process: mRNA polyadenylation (GO:0006378);
Unigene008727	Cellular Component: vacuolar membrane (GO:0005774); Cellular Component: plasma membrane (GO:0005886); Biological Process: potassium ion transport (GO:0006813); Biological Process: cell tip growth (GO:0009932); Molecular Function: potassium ion transmembrane transporter activity (GO:0015079); Cellular Component: membrane (GO:0016020); Cellular Component: integral component of membrane (GO:0016021);
Unigene008757	Molecular Function: GTPase activity (GO:0003924); Molecular Function: GTP binding (GO:0005525); Cellular Component: mitochondrion (GO:0005739);
Unigene008758	Molecular Function: GTPase activity (GO:0003924); Molecular Function: GTP binding (GO:0005525); Cellular Component: mitochondrion (GO:0005739);
Unigene008761	Molecular Function: L-glutamate transmembrane transporter activity (GO:0005313); Molecular Function: L-alanine transmembrane transporter activity (GO:0015180); Molecular Function: arginine transmembrane transporter activity (GO:0015181); Molecular Function: gamma-aminobutyric acid transmembrane transporter activity (GO:0015185); Molecular Function: L-lysine transmembrane transporter activity (GO:…
Unigene008814	Molecular Function: metalloendopeptidase activity (GO:0004222); Cellular Component: cytosol (GO:0005829); Molecular Function: metal ion binding (GO:0046872);
Unigene008815	Molecular Function: ubiquitin-protein transferase activity (GO:0004842);
Unigene008817	Biological Process: histidine biosynthetic process (GO:0000105); Molecular Function: imidazoleglycerol-phosphate dehydratase activity (GO:0004424); Cellular Component: chloroplast (GO:0009507); Molecular Function: metal ion binding (GO:0046872);
Unigene008820	Molecular Function: carbonate dehydratase activity (GO:0004089); Cellular Component: cytoplasm (GO:0005737); Molecular Function: zinc ion binding (GO:0008270); Cellular Component: chloroplast (GO:0009507); Biological Process: response to carbon dioxide (GO:0010037); Biological Process: regulation of stomatal movement (GO:0010119); Biological Process: carbon utilization (GO:0015976);
Unigene008841	Molecular Function: phosphorelay sensor kinase activity (GO:0000155); Molecular Function: protein histidine kinase activity (GO:0004673); Cellular Component: cytoplasm (GO:0005737); Cellular Component: vacuole (GO:0005773); Cellular Component: plasma membrane (GO:0005886); Cellular Component: integral component of plasma membrane (GO:0005887); Biological Process: defense response (GO:0006952); Bi…
Unigene008843	Cellular Component: extracellular region (GO:0005576); Cellular Component: cell wall (GO:0005618); Molecular Function: xylan 1,4-beta-xylosidase activity (GO:0009044); Cellular Component: plant-type cell wall (GO:0009505); Biological Process: arabinan catabolic process (GO:0031222); Biological Process: xylan catabolic process (GO:0045493); Molecular Function: alpha-L-arabinofuranosidase activity …
Unigene008879	Biological Process: Group II intron splicing (GO:0000373); Molecular Function: RNA binding (GO:0003723); Molecular Function: RNA helicase activity (GO:0003724); Molecular Function: ATP binding (GO:0005524); Biological Process: mRNA processing (GO:0006397); Cellular Component: chloroplast (GO:0009507); Cellular Component: chloroplast stroma (GO:0009570); Biological Process: embryo development endi…
Unigene008926	Cellular Component: chloroplast (GO:0009507); Molecular Function: transferase activity, transferring hexosyl groups (GO:0016758);
Unigene008950	Molecular Function: calmodulin binding (GO:0005516); Biological Process: defense response (GO:0006952); Biological Process: response to biotic stimulus (GO:0009607); Cellular Component: integral component of membrane (GO:0016021);
Unigene008955	Cellular Component: cytoplasm (GO:0005737); Molecular Function: sulfotransferase activity (GO:0008146);
Unigene008956	Cellular Component: cytoplasm (GO:0005737); Biological Process: jasmonic acid metabolic process (GO:0009694); Biological Process: response to jasmonic acid (GO:0009753); Molecular Function: hydroxyjasmonate sulfotransferase activity (GO:0080131);
Unigene009086	Biological Process: amino acid transmembrane transport (GO:0003333); Cellular Component: vacuolar membrane (GO:0005774); Cellular Component: plasma membrane (GO:0005886); Molecular Function: amino acid transmembrane transporter activity (GO:0015171); Cellular Component: integral component of membrane (GO:0016021);
Unigene009104	Molecular Function: nucleotide binding (GO:0000166); Biological Process: resolution of meiotic recombination intermediates (GO:0000712); Biological Process: double-strand break repair via homologous recombination (GO:0000724); Cellular Component: nucleoplasm (GO:0005654); Cellular Component: nuclear body (GO:0016604); Cellular Component: RecQ helicase-Topo III complex (GO:0031422);
Unigene009113	Molecular Function: GTPase activity (GO:0003924); Molecular Function: GTP binding (GO:0005525); Cellular Component: cytoplasm (GO:0005737); Biological Process: mature ribosome assembly (GO:0042256);
Unigene009116	Molecular Function: ATP binding (GO:0005524); Molecular Function: xenobiotic transmembrane transporting ATPase activity (GO:0008559); Cellular Component: membrane (GO:0016020); Cellular Component: integral component of membrane (GO:0016021); Molecular Function: ATPase activity, coupled to transmembrane movement of substances (GO:0042626); Biological Process: transmembrane transport (GO:0055085);
Unigene009125	Molecular Function: 3'-5'-exoribonuclease activity (GO:0000175); Cellular Component: exosome (RNase complex) (GO:0000178); Cellular Component: P-body (GO:0000932); Molecular Function: RNA binding (GO:0003723); Biological Process: rRNA processing (GO:0006364); Biological Process: RNA catabolic process (GO:0006401); Biological Process: nuclear-transcribed mRNA catabolic process, exonucleolytic, 3'-…
Unigene009152	Molecular Function: iron ion binding (GO:0005506); Cellular Component: nucleus (GO:0005634); Molecular Function: zinc ion binding (GO:0008270); Biological Process: cellular response to iron ion starvation (GO:0010106); Cellular Component: integral component of membrane (GO:0016021); Biological Process: protein ubiquitination (GO:0016567); Molecular Function: ligase activity (GO:0016874); Biologic…
Unigene009156	Cellular Component: chloroplast (GO:0009507); Biological Process: vitamin E biosynthetic process (GO:0010189); Biological Process: photosynthesis (GO:0015979); Biological Process: chlorophyll biosynthetic process (GO:0015995); Biological Process: geranylgeranyl diphosphate metabolic process (GO:0033385); Biological Process: phytyl diphosphate biosynthetic process (GO:0033521); Molecular Function:…
Unigene009164	Cellular Component: Golgi membrane (GO:0000139); Molecular Function: acetylglucosaminyltransferase activity (GO:0008375); Molecular Function: glucuronosyltransferase activity (GO:0015020); Cellular Component: integral component of membrane (GO:0016021);
Unigene009203	Molecular Function: protein serine/threonine kinase activity (GO:0004674); Molecular Function: ATP binding (GO:0005524); Cellular Component: plasma membrane (GO:0005886); Cellular Component: integral component of membrane (GO:0016021);
Unigene009211	Molecular Function: ATP binding (GO:0005524); Cellular Component: endoplasmic reticulum (GO:0005783); Cellular Component: integral component of membrane (GO:0016021); Molecular Function: ATPase activity (GO:0016887);
Unigene009270	Molecular Function: alpha-amylase activity (GO:0004556); Molecular Function: calcium ion binding (GO:0005509); Biological Process: starch catabolic process (GO:0005983); Cellular Component: chloroplast (GO:0009507); Cellular Component: chloroplast stroma (GO:0009570); Molecular Function: alpha-amylase activity (releasing maltohexaose) (GO:0103025);
Unigene009332	Biological Process: RNA splicing, via endonucleolytic cleavage and ligation (GO:0000394); Molecular Function: double-stranded DNA binding (GO:0003690); Molecular Function: RNA binding (GO:0003723); Cellular Component: mitochondrion (GO:0005739); Biological Process: DNA-templated transcription, termination (GO:0006353); Biological Process: regulation of transcription, DNA-templated (GO:0006355); C…
Unigene009386	Molecular Function: ubiquitin-protein transferase activity (GO:0004842); Cellular Component: nucleus (GO:0005634); Cellular Component: cytoplasm (GO:0005737); Cellular Component: chloroplast (GO:0009507);
Unigene009407	Molecular Function: peptidyl-prolyl cis-trans isomerase activity (GO:0003755); Cellular Component: cytoplasm (GO:0005737); Cellular Component: cytosol (GO:0005829); Biological Process: protein folding (GO:0006457); Biological Process: vegetative phase change (GO:0010050); Biological Process: floral meristem determinacy (GO:0010582); Molecular Function: unfolded protein binding (GO:0051082);
Unigene009412	Biological Process: negative regulation of transcription by RNA polymerase II (GO:0000122); Cellular Component: chromatin (GO:0000785); Molecular Function: transcription corepressor activity (GO:0003714); Cellular Component: nucleus (GO:0005634); Biological Process: histone deacetylation (GO:0016575); Biological Process: negative regulation of transcription, DNA-templated (GO:0045892);
Unigene009457	Molecular Function: iron ion binding (GO:0005506); Cellular Component: endoplasmic reticulum membrane (GO:0005789); Cellular Component: integral component of membrane (GO:0016021); Biological Process: sterol biosynthetic process (GO:0016126); Molecular Function: oxidoreductase activity (GO:0016491);
Unigene009465	Molecular Function: ATP binding (GO:0005524); Biological Process: signal transduction (GO:0007165); Biological Process: plant-type hypersensitive response (GO:0009626); Biological Process: defense response to bacterium (GO:0042742); Molecular Function: ADP binding (GO:0043531);
Unigene009477	Molecular Function: serine-type endopeptidase activity (GO:0004252); Cellular Component: extracellular region (GO:0005576);
Unigene009520	Biological Process: double-strand break repair via homologous recombination (GO:0000724); Cellular Component: nucleus (GO:0005634);
Unigene009554	Biological Process: flower development (GO:0009908); Biological Process: cell differentiation (GO:0030154);
Unigene009628	Molecular Function: protein serine/threonine kinase activity (GO:0004674); Molecular Function: ATP binding (GO:0005524);
Unigene009630	Molecular Function: serine-type endopeptidase activity (GO:0004252); Cellular Component: cytosol (GO:0005829); Molecular Function: peptidase activity (GO:0008233); Cellular Component: chloroplast (GO:0009507); Biological Process: photoinhibition (GO:0010205);
Unigene009641	Cellular Component: SAGA complex (GO:0000124); Molecular Function: transcription coregulator activity (GO:0003712); Cellular Component: nucleus (GO:0005634); Biological Process: DNA repair (GO:0006281); Biological Process: regulation of transcription, DNA-templated (GO:0006355); Molecular Function: kinase activity (GO:0016301); Biological Process: histone acetylation (GO:0016573); Cellular Compon…
Unigene009663	Cellular Component: cell wall (GO:0005618); Cellular Component: nucleus (GO:0005634); Cellular Component: nucleolus (GO:0005730); Cellular Component: microtubule organizing center (GO:0005815); Cellular Component: spindle (GO:0005819); Cellular Component: microtubule (GO:0005874); Cellular Component: cytoplasmic microtubule (GO:0005881); Molecular Function: microtubule binding (GO:0008017); Cellu…
Unigene009683	Cellular Component: plasma membrane (GO:0005886); Cellular Component: integral component of membrane (GO:0016021); Biological Process: defense response to fungus (GO:0050832);
Unigene009690	Cellular Component: plasma membrane (GO:0005886); Biological Process: carbohydrate metabolic process (GO:0005975); Biological Process: defense response (GO:0006952); Cellular Component: anchored component of membrane (GO:0031225); Molecular Function: glucan endo-1,3-beta-D-glucosidase activity (GO:0042973); Cellular Component: anchored component of plasma membrane (GO:0046658);
Unigene009741	Molecular Function: cysteine-type endopeptidase activity (GO:0004197); Molecular Function: thiol-dependent ubiquitin-specific protease activity (GO:0004843); Biological Process: ubiquitin-dependent protein catabolic process (GO:0006511); Cellular Component: integral component of membrane (GO:0016021); Biological Process: protein deubiquitination (GO:0016579); Molecular Function: metal ion binding…
Unigene009774	Biological Process: amino acid transmembrane transport (GO:0003333); Cellular Component: plasma membrane (GO:0005886); Molecular Function: amino acid transmembrane transporter activity (GO:0015171); Cellular Component: integral component of membrane (GO:0016021);
Unigene009851	Cellular Component: Golgi membrane (GO:0000139); Cellular Component: Golgi apparatus (GO:0005794); Biological Process: glucuronoxylan metabolic process (GO:0010413); Biological Process: glucuronoxylan biosynthetic process (GO:0010417); Cellular Component: integral component of membrane (GO:0016021); Biological Process: pectin biosynthetic process (GO:0045489); Biological Process: xylan biosynthet…
Unigene009876	Molecular Function: calcium ion binding (GO:0005509);
Unigene009913	Cellular Component: nucleus (GO:0005634); Cellular Component: chromosome (GO:0005694); Molecular Function: zinc ion binding (GO:0008270); Molecular Function: histone-lysine N-methyltransferase activity (GO:0018024); Biological Process: RNA-directed DNA methylation (GO:0080188);
Unigene009973	Biological Process: response to molecule of bacterial origin (GO:0002237); Molecular Function: DNA-binding transcription factor activity (GO:0003700); Cellular Component: nucleus (GO:0005634); Biological Process: response to wounding (GO:0009611); Biological Process: response to salicylic acid (GO:0009751); Biological Process: response to chitin (GO:0010200); Biological Process: regulation of def…
Unigene009978	Cellular Component: protein phosphatase type 2A complex (GO:0000159); Cellular Component: nucleus (GO:0005634); Cellular Component: cytoplasm (GO:0005737); Cellular Component: cytosol (GO:0005829); Biological Process: brassinosteroid mediated signaling pathway (GO:0009742); Biological Process: regulation of protein autophosphorylation (GO:0031952); Biological Process: regulation of phosphorylatio…
Unigene010012	Cellular Component: mitochondrion (GO:0005739); Cellular Component: mitochondrial inner membrane (GO:0005743); Cellular Component: integral component of membrane (GO:0016021);
Unigene010020	Molecular Function: phospholipase D activity (GO:0004630); Molecular Function: calcium ion binding (GO:0005509); Cellular Component: vacuole (GO:0005773); Cellular Component: plasma membrane (GO:0005886); Biological Process: response to cold (GO:0009409); Cellular Component: plasmodesma (GO:0009506); Biological Process: positive regulation of abscisic acid-activated signaling pathway (GO:0009789)…
Unigene010030	Molecular Function: monooxygenase activity (GO:0004497); Molecular Function: iron ion binding (GO:0005506); Molecular Function: steroid hydroxylase activity (GO:0008395); Biological Process: response to brassinosteroid (GO:0009741); Biological Process: brassinosteroid homeostasis (GO:0010268); Cellular Component: integral component of membrane (GO:0016021); Biological Process: brassinosteroid met…
Unigene010118	Cellular Component: EKC/KEOPS complex (GO:0000408); Biological Process: tRNA threonylcarbamoyladenosine modification (GO:0002949); Cellular Component: nucleus (GO:0005634); Cellular Component: cytoplasm (GO:0005737); Molecular Function: metal ion binding (GO:0046872); Molecular Function: N(6)-L-threonylcarbamoyladenine synthase activity (GO:0061711);
Unigene010144	Cellular Component: Golgi membrane (GO:0000139); Cellular Component: mitochondrion (GO:0005739); Cellular Component: endosome (GO:0005768); Cellular Component: Golgi apparatus (GO:0005794); Cellular Component: trans-Golgi network (GO:0005802); Biological Process: cell adhesion (GO:0007155); Biological Process: homogalacturonan biosynthetic process (GO:0010289); Cellular Component: integral compon…
Unigene010171	Cellular Component: chloroplast (GO:0009507); Cellular Component: chloroplast thylakoid membrane (GO:0009535); Biological Process: photosystem II oxygen evolving complex assembly (GO:0010270); Cellular Component: integral component of membrane (GO:0016021);
Unigene010181	Cellular Component: vacuolar membrane (GO:0005774); Cellular Component: plasma membrane (GO:0005886); Biological Process: potassium ion transport (GO:0006813); Biological Process: cell tip growth (GO:0009932); Molecular Function: potassium ion transmembrane transporter activity (GO:0015079); Cellular Component: membrane (GO:0016020); Cellular Component: integral component of membrane (GO:0016021);
Unigene010230	Molecular Function: 3-beta-hydroxy-delta5-steroid dehydrogenase activity (GO:0003854); Cellular Component: endoplasmic reticulum membrane (GO:0005789); Cellular Component: membrane (GO:0016020); Cellular Component: integral component of membrane (GO:0016021); Biological Process: sterol biosynthetic process (GO:0016126); Molecular Function: oxidoreductase activity (GO:0016491); Molecular Function:…
Unigene010253	Cellular Component: retrotransposon nucleocapsid (GO:0000943); Molecular Function: RNA binding (GO:0003723); Molecular Function: DNA-directed DNA polymerase activity (GO:0003887); Molecular Function: RNA-directed DNA polymerase activity (GO:0003964); Molecular Function: ribonuclease activity (GO:0004540); Molecular Function: peptidase activity (GO:0008233); Biological Process: transposition, RNA-…
Unigene010278	Molecular Function: DNA-binding transcription factor activity (GO:0003700); Cellular Component: nucleus (GO:0005634); Biological Process: regulation of transcription, DNA-templated (GO:0006355); Biological Process: response to chitin (GO:0010200); Molecular Function: sequence-specific DNA binding (GO:0043565);
Unigene010302	Cellular Component: plasma membrane (GO:0005886); Cellular Component: integral component of membrane (GO:0016021); Molecular Function: transmembrane transporter activity (GO:0022857);
Unigene010444	Biological Process: spliceosomal snRNP assembly (GO:0000387); Molecular Function: actin binding (GO:0003779); Cellular Component: nucleus (GO:0005634); Cellular Component: nuclear envelope (GO:0005635); Cellular Component: cytoplasm (GO:0005737); Cellular Component: integral component of membrane (GO:0016021); Cellular Component: nuclear membrane (GO:0031965); Cellular Component: SMN complex (GO:…
Unigene010446	Biological Process: defense response (GO:0006952); Molecular Function: (+)-neomenthol dehydrogenase activity (GO:0047501);
Unigene010448	Molecular Function: 1-phosphatidylinositol 4-kinase activity (GO:0004430); Molecular Function: phosphatidylinositol-4,5-bisphosphate binding (GO:0005546); Cellular Component: cytoplasm (GO:0005737); Cellular Component: plasma membrane (GO:0005886); Biological Process: protein phosphorylation (GO:0006468); Cellular Component: plasmodesma (GO:0009506); Cellular Component: membrane (GO:0016020); Bio…
Unigene010449	Molecular Function: 1-phosphatidylinositol 4-kinase activity (GO:0004430); Molecular Function: phosphatidylinositol-4,5-bisphosphate binding (GO:0005546); Cellular Component: cytoplasm (GO:0005737); Cellular Component: plasma membrane (GO:0005886); Biological Process: protein phosphorylation (GO:0006468); Cellular Component: plasmodesma (GO:0009506); Cellular Component: membrane (GO:0016020); Bio…
Unigene010466	Molecular Function: cysteine-type endopeptidase activity (GO:0004197); Molecular Function: thiol-dependent ubiquitin-specific protease activity (GO:0004843); Biological Process: ubiquitin-dependent protein catabolic process (GO:0006511); Biological Process: protein deubiquitination (GO:0016579);
Unigene010544	Molecular Function: peptide:proton symporter activity (GO:0015333); Cellular Component: integral component of membrane (GO:0016021); Molecular Function: oligopeptide transmembrane transporter activity (GO:0035673); Molecular Function: peptide transmembrane transporter activity (GO:1904680);
Unigene010572	Molecular Function: serine-type carboxypeptidase activity (GO:0004185); Cellular Component: extracellular region (GO:0005576); Cellular Component: vacuole (GO:0005773); Cellular Component: peroxisome (GO:0005777); Biological Process: secondary metabolic process (GO:0019748);
Unigene010582	Molecular Function: microtubule motor activity (GO:0003777); Molecular Function: ATP binding (GO:0005524); Cellular Component: mitochondrion (GO:0005739); Cellular Component: kinesin complex (GO:0005871); Cellular Component: microtubule (GO:0005874); Biological Process: microtubule-based movement (GO:0007018); Molecular Function: microtubule binding (GO:0008017); Molecular Function: ATPase activi…
Unigene010593	Biological Process: intracellular protein transport (GO:0006886); Cellular Component: endosome membrane (GO:0010008); Molecular Function: metal ion binding (GO:0046872);
Unigene010604	Cellular Component: integral component of plasma membrane (GO:0005887); Molecular Function: phospho-N-acetylmuramoyl-pentapeptide-transferase activity (GO:0008963); Molecular Function: phosphotransferase activity, for other substituted phosphate groups (GO:0016780); Biological Process: cell wall macromolecule biosynthetic process (GO:0044038); Biological Process: cell wall organization (GO:007155…
Unigene010621	Molecular Function: monooxygenase activity (GO:0004497); Molecular Function: iron ion binding (GO:0005506); Cellular Component: membrane (GO:0016020); Cellular Component: integral component of membrane (GO:0016021); Molecular Function: oxidoreductase activity, acting on paired donors, with incorporation or reduction of molecular oxygen, NAD(P)H as one donor, and incorporation of one atom of oxyge…
Unigene010669	Molecular Function: ubiquitin-protein transferase activity (GO:0004842);
Unigene010698	Molecular Function: RNA polymerase II regulatory region sequence-specific DNA binding (GO:0000977); Molecular Function: DNA-binding transcription factor activity (GO:0003700); Cellular Component: nucleus (GO:0005634); Biological Process: positive regulation of transcription by RNA polymerase II (GO:0045944); Molecular Function: protein dimerization activity (GO:0046983);
Unigene010699	Molecular Function: translation elongation factor activity (GO:0003746);
Unigene010750	Molecular Function: iron ion binding (GO:0005506); Biological Process: glutamate biosynthetic process (GO:0006537); Cellular Component: chloroplast (GO:0009507); Cellular Component: plastid (GO:0009536); Cellular Component: chloroplast stroma (GO:0009570); Biological Process: response to cytokinin (GO:0009735); Molecular Function: FMN binding (GO:0010181); Molecular Function: glutamate synthase (…
Unigene010779	Molecular Function: ATP binding (GO:0005524); Cellular Component: chloroplast (GO:0009507); Biological Process: protein metabolic process (GO:0019538);
Unigene010789	Molecular Function: nucleotide binding (GO:0000166); Molecular Function: 3'-5'-exoribonuclease activity (GO:0000175); Molecular Function: nucleic acid binding (GO:0003676); Cellular Component: nucleus (GO:0005634); Cellular Component: nucleoplasm (GO:0005654); Cellular Component: nucleolus (GO:0005730); Biological Process: RNA-directed DNA methylation (GO:0080188); Biological Process: positive re…
Unigene010858	Biological Process: pollen development (GO:0009555); Biological Process: meiotic cell cycle (GO:0051321);
Unigene010884	Molecular Function: serine-type endopeptidase activity (GO:0004252); Cellular Component: chloroplast (GO:0009507); Cellular Component: chloroplast stromal thylakoid (GO:0009533); Cellular Component: chloroplast thylakoid membrane (GO:0009535); Cellular Component: chloroplast stroma (GO:0009570); Biological Process: chloroplast organization (GO:0009658); Cellular Component: chloroplast envelope (G…
Unigene010915	Molecular Function: ubiquitin-protein transferase activity (GO:0004842);
Unigene010950	Cellular Component: vacuole (GO:0005773); Molecular Function: magnesium ion transmembrane transporter activity (GO:0015095); Biological Process: magnesium ion transport (GO:0015693); Cellular Component: integral component of membrane (GO:0016021);
Unigene010952	Molecular Function: protein serine/threonine phosphatase activity (GO:0004722); Cellular Component: plasma membrane (GO:0005886); Molecular Function: metal ion binding (GO:0046872);
Unigene010987	Molecular Function: serine-type carboxypeptidase activity (GO:0004185); Cellular Component: extracellular region (GO:0005576); Biological Process: proteolysis involved in cellular protein catabolic process (GO:0051603);
Unigene010993	Cellular Component: plasma membrane (GO:0005886); Biological Process: carbohydrate metabolic process (GO:0005975); Biological Process: defense response (GO:0006952); Cellular Component: plasmodesma (GO:0009506); Cellular Component: anchored component of membrane (GO:0031225); Molecular Function: glucan endo-1,3-beta-D-glucosidase activity (GO:0042973); Cellular Component: anchored component of pl…
Unigene011018	Biological Process: potassium ion transport (GO:0006813); Molecular Function: solute:proton antiporter activity (GO:0015299); Cellular Component: membrane (GO:0016020); Cellular Component: integral component of membrane (GO:0016021);
Unigene011032	Biological Process: drug transmembrane transport (GO:0006855); Molecular Function: drug transmembrane transporter activity (GO:0015238); Molecular Function: antiporter activity (GO:0015297); Cellular Component: integral component of membrane (GO:0016021);
Unigene011038	Molecular Function: RNA binding (GO:0003723); Cellular Component: nucleus (GO:0005634); Cellular Component: cytosol (GO:0005829); Biological Process: mRNA polyadenylation (GO:0006378);
Unigene011039	Cellular Component: integral component of membrane (GO:0016021);
Unigene011043	Cellular Component: endosome (GO:0005768); Cellular Component: vacuolar membrane (GO:0005774); Cellular Component: endoplasmic reticulum membrane (GO:0005789); Cellular Component: trans-Golgi network (GO:0005802); Molecular Function: S-adenosylmethionine-dependent methyltransferase activity (GO:0008757); Cellular Component: integral component of membrane (GO:0016021); Biological Process: cell wal…
Unigene011143	Cellular Component: extracellular region (GO:0005576); Cellular Component: Golgi apparatus (GO:0005794); Biological Process: multicellular organism development (GO:0007275); Biological Process: negative regulation of ethylene-activated signaling pathway (GO:0010105); Biological Process: cellular response to phosphate starvation (GO:0016036); Biological Process: positive regulation of cell growth …
Unigene011150	Molecular Function: beta-galactosidase activity (GO:0004565); Cellular Component: cell wall (GO:0005618); Cellular Component: vacuole (GO:0005773); Biological Process: carbohydrate metabolic process (GO:0005975); Molecular Function: carbohydrate binding (GO:0030246);
Unigene011159	Molecular Function: metalloendopeptidase activity (GO:0004222); Molecular Function: zinc ion binding (GO:0008270); Cellular Component: extracellular matrix (GO:0031012);
Unigene011174	Molecular Function: ATP binding (GO:0005524); Cellular Component: plasma membrane (GO:0005886); Molecular Function: proton-exporting ATPase activity, phosphorylative mechanism (GO:0008553); Cellular Component: integral component of membrane (GO:0016021); Molecular Function: metal ion binding (GO:0046872); Biological Process: regulation of intracellular pH (GO:0051453); Biological Process: proton …
Unigene011217	Biological Process: Group II intron splicing (GO:0000373); Molecular Function: DNA binding (GO:0003677); Molecular Function: RNA-directed DNA polymerase activity (GO:0003964); Molecular Function: endonuclease activity (GO:0004519); Cellular Component: mitochondrion (GO:0005739); Biological Process: homing of group II introns (GO:0006315); Biological Process: mitochondrion organization (GO:0007005…
Unigene011227	Molecular Function: polygalacturonase activity (GO:0004650); Cellular Component: extracellular region (GO:0005576); Cellular Component: cell wall (GO:0005618); Biological Process: carbohydrate metabolic process (GO:0005975); Cellular Component: amyloplast (GO:0009501); Biological Process: fruit ripening (GO:0009835); Biological Process: cell wall organization (GO:0071555);
Unigene011282	Molecular Function: monooxygenase activity (GO:0004497); Molecular Function: iron ion binding (GO:0005506); Molecular Function: oxidoreductase activity, acting on paired donors, with incorporation or reduction of molecular oxygen (GO:0016705); Molecular Function: heme binding (GO:0020037);
Unigene011290	Molecular Function: ATP binding (GO:0005524); Biological Process: signal transduction (GO:0007165); Biological Process: plant-type hypersensitive response (GO:0009626); Biological Process: defense response to bacterium (GO:0042742); Molecular Function: ADP binding (GO:0043531);
Unigene011338	Cellular Component: THO complex (GO:0000347); Molecular Function: DNA binding (GO:0003677); Molecular Function: DNA helicase activity (GO:0003678); Molecular Function: ATP binding (GO:0005524); Cellular Component: cytoplasm (GO:0005737); Biological Process: DNA replication initiation (GO:0006270); Biological Process: cell cycle (GO:0007049); Cellular Component: MCM complex (GO:0042555);
Unigene011365	Molecular Function: histone acetyltransferase activity (GO:0004402); Cellular Component: nucleus (GO:0005634); Biological Process: regulation of transcription, DNA-templated (GO:0006355); Molecular Function: methyl-CpG binding (GO:0008327); Cellular Component: plasmodesma (GO:0009506); Biological Process: secondary shoot formation (GO:0010223); Biological Process: histone acetylation (GO:0016573)…
Unigene011419	Cellular Component: vacuole (GO:0005773); Cellular Component: vacuolar membrane (GO:0005774); Cellular Component: Golgi apparatus (GO:0005794); Cellular Component: plasma membrane (GO:0005886); Biological Process: ATP hydrolysis coupled proton transport (GO:0015991); Cellular Component: membrane (GO:0016020); Cellular Component: proton-transporting V-type ATPase, V1 domain (GO:0033180); Molecular…
Unigene011490	Cellular Component: Golgi membrane (GO:0000139); Molecular Function: magnesium ion binding (GO:0000287); Molecular Function: phospholipid-translocating ATPase activity (GO:0004012); Molecular Function: ATP binding (GO:0005524); Molecular Function: phospholipid transporter activity (GO:0005548); Cellular Component: endosome (GO:0005768); Cellular Component: endoplasmic reticulum membrane (GO:00057…
Unigene011503	Molecular Function: nuclear export signal receptor activity (GO:0005049); Cellular Component: nucleus (GO:0005634); Cellular Component: cytoplasm (GO:0005737); Biological Process: negative regulation of flower development (GO:0009910); Biological Process: polarity specification of adaxial/abaxial axis (GO:0009944); Biological Process: leaf morphogenesis (GO:0009965); Biological Process: gene sile…
Unigene011536	Molecular Function: nicotinate-nucleotide diphosphorylase (carboxylating) activity (GO:0004514); Molecular Function: nicotinate phosphoribosyltransferase activity (GO:0004516); Cellular Component: cytosol (GO:0005829); Biological Process: NAD biosynthetic process (GO:0009435); Biological Process: nicotinate nucleotide salvage (GO:0019358); Biological Process: NAD salvage (GO:0034355); Molecular F…
Unigene011576	Molecular Function: ubiquitin-protein transferase activity (GO:0004842); Cellular Component: nucleus (GO:0005634); Cellular Component: plasma membrane (GO:0005886); Biological Process: cytokinin metabolic process (GO:0009690); Biological Process: abscisic acid-activated signaling pathway (GO:0009738); Biological Process: auxin metabolic process (GO:0009850); Molecular Function: metal ion binding …
Unigene011589	Molecular Function: DNA binding (GO:0003677); Cellular Component: nucleus (GO:0005634); Cellular Component: cytosol (GO:0005829); Biological Process: multicellular organism development (GO:0007275); Biological Process: negative regulation of flower development (GO:0009910);
Unigene011604	Cellular Component: integral component of membrane (GO:0016021);
Unigene011646	Cellular Component: nucleus (GO:0005634); Biological Process: regulation of transcription, DNA-templated (GO:0006355); Molecular Function: zinc ion binding (GO:0008270);
Unigene011737	Cellular Component: Golgi membrane (GO:0000139); Biological Process: cell fate specification (GO:0001708); Cellular Component: Golgi apparatus (GO:0005794); Biological Process: endosome to lysosome transport (GO:0008333); Biological Process: anthocyanin-containing compound biosynthetic process (GO:0009718); Cellular Component: integral component of membrane (GO:0016021); Biological Process: vesic…
Unigene011785	Cellular Component: nucleus (GO:0005634); Cellular Component: cytosol (GO:0005829); Biological Process: cytokinin biosynthetic process (GO:0009691); Molecular Function: hydrolase activity, hydrolyzing N-glycosyl compounds (GO:0016799);
Unigene011797	Molecular Function: DNA binding (GO:0003677); Cellular Component: nucleus (GO:0005634); Molecular Function: metal ion binding (GO:0046872);
Unigene011839	Molecular Function: protein kinase activity (GO:0004672); Molecular Function: protein serine/threonine kinase activity (GO:0004674); Molecular Function: ATP binding (GO:0005524); Cellular Component: nucleus (GO:0005634); Cellular Component: cytoplasm (GO:0005737); Cellular Component: cytosol (GO:0005829); Cellular Component: plasma membrane (GO:0005886); Biological Process: protein phosphorylatio…
Unigene011844	Molecular Function: UDP-glucosyltransferase activity (GO:0035251);
Unigene011863	Biological Process: ion transport (GO:0006811); Cellular Component: integral component of membrane (GO:0016021); Cellular Component: nuclear membrane (GO:0031965);
Unigene011918	Molecular Function: calcium activated cation channel activity (GO:0005227); Cellular Component: vacuole (GO:0005773); Cellular Component: vacuolar membrane (GO:0005774); Cellular Component: plasma membrane (GO:0005886); Cellular Component: plasmodesma (GO:0009506); Cellular Component: chloroplast (GO:0009507); Cellular Component: chloroplast envelope (GO:0009941); Cellular Component: membrane (GO…
Unigene011933	Biological Process: negative regulation of transcription by RNA polymerase II (GO:0000122); Molecular Function: DNA-binding transcription factor activity, RNA polymerase II-specific (GO:0000981); Molecular Function: proximal promoter DNA-binding transcription activator activity, RNA polymerase II-specific (GO:0001077); Molecular Function: proximal promoter DNA-binding transcription repressor acti…
Unigene011940	Molecular Function: glycogen (starch) synthase activity (GO:0004373); Molecular Function: starch synthase activity (GO:0009011); Cellular Component: amyloplast (GO:0009501); Cellular Component: chloroplast (GO:0009507); Biological Process: starch biosynthetic process (GO:0019252); Molecular Function: alpha-1,4-glucan synthase activity (GO:0033201);
Unigene012113	Molecular Function: GTPase activity (GO:0003924); Molecular Function: GTP binding (GO:0005525); Biological Process: tRNA modification (GO:0006400); Cellular Component: chloroplast (GO:0009507); Molecular Function: metal ion binding (GO:0046872);
Unigene012140	Cellular Component: nucleus (GO:0005634);
Unigene012218	Cellular Component: endoplasmic reticulum (GO:0005783); Cellular Component: endoplasmic reticulum membrane (GO:0005789); Molecular Function: protein transporter activity (GO:0008565); Cellular Component: plasmodesma (GO:0009506); Cellular Component: plasmodesmatal endoplasmic reticulum (GO:0009511); Biological Process: flower development (GO:0009908); Biological Process: positive regulation of fl…
Unigene012262	Molecular Function: dihydrofolate reductase activity (GO:0004146); Molecular Function: thymidylate synthase activity (GO:0004799); Cellular Component: cytoplasm (GO:0005737); Cellular Component: cytosol (GO:0005829); Biological Process: dTMP biosynthetic process (GO:0006231); Biological Process: one-carbon metabolic process (GO:0006730); Biological Process: 10-formyltetrahydrofolate biosynthetic …
Unigene012283	Cellular Component: nucleus (GO:0005634); Biological Process: regulation of transcription, DNA-templated (GO:0006355); Biological Process: auxin-activated signaling pathway (GO:0009734);
Unigene012351	Cellular Component: nucleus (GO:0005634);
Unigene012439	Biological Process: mitotic cell cycle (GO:0000278); Molecular Function: DNA replication origin binding (GO:0003688); Cellular Component: nucleus (GO:0005634); Biological Process: DNA replication initiation (GO:0006270); Biological Process: mitotic DNA replication checkpoint (GO:0033314); Biological Process: DNA endoreduplication (GO:0042023); Biological Process: cell division (GO:0051301);
Unigene012497	Molecular Function: structural constituent of ribosome (GO:0003735); Cellular Component: mitochondrial large ribosomal subunit (GO:0005762); Biological Process: mitochondrial translation (GO:0032543); Cellular Component: mitochondrial nucleoid (GO:0042645);
Unigene012522	Molecular Function: microtubule motor activity (GO:0003777); Molecular Function: ATP binding (GO:0005524); Cellular Component: cytoplasm (GO:0005737); Cellular Component: kinesin complex (GO:0005871); Cellular Component: microtubule (GO:0005874); Biological Process: microtubule-based movement (GO:0007018); Molecular Function: microtubule binding (GO:0008017); Molecular Function: ATPase activity (…
Unigene012542	Cellular Component: nucleus (GO:0005634); Cellular Component: endoplasmic reticulum (GO:0005783); Biological Process: lipid metabolic process (GO:0006629); Biological Process: defense response (GO:0006952); Molecular Function: hydrolase activity (GO:0016787);
Unigene012571	Cellular Component: nucleus (GO:0005634); Cellular Component: cytoplasm (GO:0005737); Biological Process: xylem development (GO:0010089); Biological Process: negative regulation of transcription, DNA-templated (GO:0045892); Molecular Function: supercoiled DNA binding (GO:0097100); Biological Process: regulation of seed dormancy process (GO:2000033);
Unigene012572	Cellular Component: nucleus (GO:0005634); Cellular Component: cytoplasm (GO:0005737); Biological Process: xylem development (GO:0010089); Biological Process: negative regulation of transcription, DNA-templated (GO:0045892); Molecular Function: supercoiled DNA binding (GO:0097100); Biological Process: regulation of seed dormancy process (GO:2000033);
Unigene012573	Cellular Component: nucleus (GO:0005634); Cellular Component: cytoplasm (GO:0005737); Biological Process: protein import into nucleus (GO:0006606); Molecular Function: nuclear localization sequence binding (GO:0008139); Molecular Function: Ran GTPase binding (GO:0008536); Molecular Function: protein transporter activity (GO:0008565); Biological Process: regulation of RNA splicing (GO:0043484);
Unigene012651	Biological Process: Group II intron splicing (GO:0000373); Molecular Function: DNA binding (GO:0003677); Molecular Function: RNA-directed DNA polymerase activity (GO:0003964); Molecular Function: endonuclease activity (GO:0004519); Cellular Component: mitochondrion (GO:0005739); Biological Process: intron homing (GO:0006314); Molecular Function: metal ion binding (GO:0046872); Biological Process:…
Unigene012661	Molecular Function: ubiquitin-protein transferase activity (GO:0004842); Cellular Component: cytoplasm (GO:0005737); Cellular Component: amyloplast (GO:0009501); Biological Process: gravitropism (GO:0009630); Biological Process: protein ubiquitination (GO:0016567); Molecular Function: metal ion binding (GO:0046872); Molecular Function: ubiquitin protein ligase activity (GO:0061630);
Unigene012672	Molecular Function: DNA binding (GO:0003677); Molecular Function: helicase activity (GO:0004386); Molecular Function: ATP binding (GO:0005524); Cellular Component: nucleus (GO:0005634); Biological Process: positive regulation of shoot apical meristem development (GO:1902185);
Unigene012698	Biological Process: cell cycle (GO:0007049); Biological Process: multicellular organism development (GO:0007275); Biological Process: response to abscisic acid (GO:0009737);
Unigene012751	Molecular Function: DNA-binding transcription factor activity (GO:0003700); Cellular Component: nucleus (GO:0005634); Biological Process: circadian rhythm (GO:0007623); Molecular Function: zinc ion binding (GO:0008270); Biological Process: red, far-red light phototransduction (GO:0009585); Biological Process: red or far-red light signaling pathway (GO:0010017); Biological Process: response to far…
Unigene012826	Biological Process: response to oxidative stress (GO:0006979); Biological Process: response to water deprivation (GO:0009414); Cellular Component: chloroplast (GO:0009507); Biological Process: response to abscisic acid (GO:0009737); Biological Process: raffinose family oligosaccharide biosynthetic process (GO:0010325); Molecular Function: galactinol-sucrose galactosyltransferase activity (GO:0047…
Unigene012840	Cellular Component: endoplasmic reticulum (GO:0005783); Cellular Component: Golgi apparatus (GO:0005794); Cellular Component: plasma membrane (GO:0005886); Biological Process: protein targeting to membrane (GO:0006612); Cellular Component: integral component of membrane (GO:0016021); Biological Process: peptidyl-L-cysteine S-palmitoylation (GO:0018230); Molecular Function: protein-cysteine S-palm…
Unigene012869	Molecular Function: actin binding (GO:0003779); Cellular Component: endosome (GO:0005768); Biological Process: intracellular protein transport (GO:0006886); Biological Process: vacuole organization (GO:0007033); Cellular Component: plant-type vacuole membrane (GO:0009705); Biological Process: endosomal transport (GO:0016197); Cellular Component: HOPS complex (GO:0030897); Cellular Component: late…
Unigene012942	Biological Process: mitochondrial genome maintenance (GO:0000002); Molecular Function: DNA binding (GO:0003677); Molecular Function: damaged DNA binding (GO:0003684); Molecular Function: ATP binding (GO:0005524); Cellular Component: mitochondrion (GO:0005739); Biological Process: mismatch repair (GO:0006298); Molecular Function: DNA-dependent ATPase activity (GO:0008094); Biological Process: resp…
Unigene012943	Molecular Function: carbohydrate:proton symporter activity (GO:0005351); Molecular Function: glucose transmembrane transporter activity (GO:0005355); Cellular Component: vacuole (GO:0005773); Cellular Component: vacuolar membrane (GO:0005774); Cellular Component: integral component of plasma membrane (GO:0005887); Biological Process: zinc ion transport (GO:0006829); Biological Process: hexose tra…
Unigene012961	Molecular Function: UDP-N-acetylgalactosamine transmembrane transporter activity (GO:0005463); Cellular Component: endoplasmic reticulum (GO:0005783); Cellular Component: Golgi apparatus (GO:0005794); Biological Process: carbohydrate transport (GO:0008643); Biological Process: pollen exine formation (GO:0010584); Molecular Function: sialic acid transmembrane transporter activity (GO:0015136); Bio…
Unigene012989	Cellular Component: cytosol (GO:0005829); Cellular Component: plasma membrane (GO:0005886); Molecular Function: metal ion binding (GO:0046872); Molecular Function: sugar-phosphatase activity (GO:0050308);
Unigene013044	Molecular Function: 1-phosphatidylinositol binding (GO:0005545); Cellular Component: Golgi apparatus (GO:0005794); Cellular Component: plasma membrane (GO:0005886); Cellular Component: clathrin-coated pit (GO:0005905); Biological Process: endocytosis (GO:0006897); Cellular Component: clathrin-coated vesicle (GO:0030136); Molecular Function: clathrin binding (GO:0030276); Biological Process: clath…
Unigene013187	Molecular Function: DNA binding (GO:0003677); Molecular Function: chromatin binding (GO:0003682); Molecular Function: helicase activity (GO:0004386); Molecular Function: ATP binding (GO:0005524); Cellular Component: nucleus (GO:0005634); Cellular Component: cytosol (GO:0005829); Biological Process: regulation of transcription, DNA-templated (GO:0006355); Biological Process: multicellular organism…
Unigene013229	Molecular Function: acetyl-CoA carboxylase activity (GO:0003989); Molecular Function: biotin carboxylase activity (GO:0004075); Molecular Function: ATP binding (GO:0005524); Cellular Component: cytosol (GO:0005829); Cellular Component: plasma membrane (GO:0005886); Biological Process: response to cytokinin (GO:0009735); Biological Process: embryo development ending in seed dormancy (GO:0009793); …
Unigene013234	Molecular Function: nucleoside transmembrane transporter activity (GO:0005337); Cellular Component: plasma membrane (GO:0005886); Biological Process: nucleoside transport (GO:0015858); Cellular Component: integral component of membrane (GO:0016021);
Unigene013244	Molecular Function: RNA binding (GO:0003723); Molecular Function: helicase activity (GO:0004386); Molecular Function: ATP binding (GO:0005524); Cellular Component: chloroplast (GO:0009507);
Unigene013284	Molecular Function: protein serine/threonine kinase activity (GO:0004674); Molecular Function: ATP binding (GO:0005524); Cellular Component: plasma membrane (GO:0005886); Cellular Component: plant-type cell wall (GO:0009505); Cellular Component: chloroplast (GO:0009507); Cellular Component: chloroplast stroma (GO:0009570); Biological Process: zygote asymmetric cytokinesis in embryo sac (GO:001006…
Unigene013298	Molecular Function: protein serine/threonine kinase activity (GO:0004674); Molecular Function: ATP binding (GO:0005524); Cellular Component: plasma membrane (GO:0005886); Cellular Component: integral component of membrane (GO:0016021);
Unigene013327	Molecular Function: calcium ion binding (GO:0005509); Cellular Component: cytosol (GO:0005829); Molecular Function: heme binding (GO:0020037); Molecular Function: nutrient reservoir activity (GO:0045735);
Unigene013361	Molecular Function: ATP binding (GO:0005524); Cellular Component: plasma membrane (GO:0005886); Biological Process: drug transmembrane transport (GO:0006855); Cellular Component: plasmodesma (GO:0009506); Cellular Component: integral component of membrane (GO:0016021); Molecular Function: ATPase activity, coupled to transmembrane movement of substances (GO:0042626); Biological Process: transmembr…
Unigene013391	Molecular Function: histone acetyltransferase activity (GO:0004402); Cellular Component: nucleus (GO:0005634); Biological Process: regulation of transcription, DNA-templated (GO:0006355); Molecular Function: methyl-CpG binding (GO:0008327); Cellular Component: plasmodesma (GO:0009506); Biological Process: secondary shoot formation (GO:0010223); Biological Process: histone acetylation (GO:0016573)…
Unigene013426	Molecular Function: protein serine/threonine kinase activity (GO:0004674); Molecular Function: ATP binding (GO:0005524); Cellular Component: integral component of membrane (GO:0016021);
Unigene013463	Biological Process: mitotic sister chromatid segregation (GO:0000070); Cellular Component: HIR complex (GO:0000417); Cellular Component: chromosome, centromeric region (GO:0000775); Cellular Component: nuclear chromatin (GO:0000790); Molecular Function: transcription corepressor activity (GO:0003714); Cellular Component: nucleus (GO:0005634); Cellular Component: nucleolus (GO:0005730); Biological…
Unigene013489	Molecular Function: DNA binding (GO:0003677); Biological Process: vegetative to reproductive phase transition of meristem (GO:0010228); Molecular Function: oxidoreductase activity (GO:0016491); Biological Process: histone deacetylation (GO:0016575);
Unigene013490	Cellular Component: Golgi membrane (GO:0000139); Molecular Function: GDP-fucose transmembrane transporter activity (GO:0005457); Molecular Function: UDP-galactose transmembrane transporter activity (GO:0005459); Molecular Function: UDP-glucose transmembrane transporter activity (GO:0005460); Cellular Component: Golgi apparatus (GO:0005794); Biological Process: carbohydrate transport (GO:0008643);…
Unigene013497	Molecular Function: hydroxymethylglutaryl-CoA synthase activity (GO:0004421); Cellular Component: cytosol (GO:0005829); Biological Process: acetyl-CoA metabolic process (GO:0006084); Cellular Component: plasmodesma (GO:0009506); Biological Process: farnesyl diphosphate biosynthetic process, mevalonate pathway (GO:0010142); Biological Process: sterol biosynthetic process (GO:0016126); Biological P…
Unigene013516	Cellular Component: retrotransposon nucleocapsid (GO:0000943); Molecular Function: nucleic acid binding (GO:0003676); Molecular Function: RNA-directed DNA polymerase activity (GO:0003964); Molecular Function: aspartic-type endopeptidase activity (GO:0004190); Molecular Function: endonuclease activity (GO:0004519); Molecular Function: zinc ion binding (GO:0008270); Biological Process: DNA integrat…
Unigene013537	Molecular Function: NAD+ kinase activity (GO:0003951); Molecular Function: ATP binding (GO:0005524); Biological Process: NADP biosynthetic process (GO:0006741); Biological Process: NAD metabolic process (GO:0019674); Molecular Function: NADH kinase activity (GO:0042736);
Unigene013551	Cellular Component: plasma membrane (GO:0005886); Cellular Component: integral component of plasma membrane (GO:0005887); Biological Process: embryo sac development (GO:0009553); Biological Process: pollen development (GO:0009555); Biological Process: embryo development ending in seed dormancy (GO:0009793); Molecular Function: identical protein binding (GO:0042802);
Unigene013553	Cellular Component: plasma membrane (GO:0005886); Cellular Component: integral component of membrane (GO:0016021); Biological Process: defense response to fungus (GO:0050832);
Unigene013587	Molecular Function: phosphoglycerate mutase activity (GO:0004619); Cellular Component: mitochondrion (GO:0005739); Cellular Component: mitochondrial outer membrane (GO:0005741); Cellular Component: mitochondrial intermembrane space (GO:0005758); Cellular Component: cytosol (GO:0005829); Biological Process: gluconeogenesis (GO:0006094); Biological Process: glycolytic process (GO:0006096);
Unigene013602	Molecular Function: microtubule motor activity (GO:0003777); Molecular Function: ATP binding (GO:0005524); Cellular Component: mitochondrion (GO:0005739); Cellular Component: kinesin complex (GO:0005871); Cellular Component: microtubule (GO:0005874); Biological Process: microtubule-based movement (GO:0007018); Molecular Function: microtubule binding (GO:0008017); Molecular Function: ATPase activi…
Unigene013603	Molecular Function: microtubule motor activity (GO:0003777); Molecular Function: ATP binding (GO:0005524); Cellular Component: kinesin complex (GO:0005871); Cellular Component: microtubule (GO:0005874); Biological Process: microtubule-based movement (GO:0007018); Molecular Function: microtubule binding (GO:0008017); Cellular Component: chloroplast (GO:0009507); Molecular Function: ATPase activity…
Unigene013604	Molecular Function: microtubule motor activity (GO:0003777); Molecular Function: ATP binding (GO:0005524); Cellular Component: kinesin complex (GO:0005871); Cellular Component: microtubule (GO:0005874); Biological Process: microtubule-based movement (GO:0007018); Molecular Function: microtubule binding (GO:0008017); Cellular Component: chloroplast (GO:0009507); Molecular Function: ATPase activity…
Unigene013607	Cellular Component: plasma membrane (GO:0005886); Biological Process: gravitropism (GO:0009630); Biological Process: protein ubiquitination (GO:0016567); Molecular Function: metal ion binding (GO:0046872); Biological Process: root development (GO:0048364); Molecular Function: ubiquitin protein ligase activity (GO:0061630);
Unigene013630	Biological Process: mitotic cytokinesis (GO:0000281); Biological Process: cytokinesis by cell plate formation (GO:0000911); Molecular Function: microtubule motor activity (GO:0003777); Molecular Function: ATP binding (GO:0005524); Cellular Component: kinesin complex (GO:0005871); Cellular Component: microtubule (GO:0005874); Biological Process: microtubule-based movement (GO:0007018); Molecular F…
Unigene013656	Biological Process: response to reactive oxygen species (GO:0000302); Cellular Component: plasma membrane (GO:0005886); Biological Process: sodium ion transport (GO:0006814); Biological Process: response to oxidative stress (GO:0006979); Biological Process: response to salt stress (GO:0009651); Cellular Component: chloroplast envelope (GO:0009941); Molecular Function: sodium:proton antiporter act…
Unigene013673	Cellular Component: Golgi membrane (GO:0000139); Cellular Component: endosome (GO:0005768); Cellular Component: Golgi apparatus (GO:0005794); Cellular Component: trans-Golgi network (GO:0005802); Molecular Function: galactosyltransferase activity (GO:0008378); Biological Process: mucilage biosynthetic process (GO:0010192); Biological Process: seed coat development (GO:0010214); Biological Process…
Unigene013716	Molecular Function: chloride channel activity (GO:0005254); Cellular Component: chloride channel complex (GO:0034707);
Unigene013721	Molecular Function: DNA binding (GO:0003677); Molecular Function: helicase activity (GO:0004386); Molecular Function: ATP binding (GO:0005524); Cellular Component: nucleus (GO:0005634); Biological Process: chromatin organization (GO:0006325); Cellular Component: plasmodesma (GO:0009506); Molecular Function: metal ion binding (GO:0046872);
Unigene013737	Molecular Function: DNA binding (GO:0003677); Molecular Function: chromatin binding (GO:0003682); Molecular Function: DNA (cytosine-5-)-methyltransferase activity (GO:0003886); Cellular Component: nucleus (GO:0005634); Biological Process: maintenance of DNA methylation (GO:0010216); Biological Process: DNA methylation on cytosine within a CG sequence (GO:0010424); Biological Process: gene silenci…
Unigene013748	Cellular Component: integral component of membrane (GO:0016021); Biological Process: regulation of establishment or maintenance of cell polarity regulating cell shape (GO:2000769);
Unigene013784	Cellular Component: cytoplasm (GO:0005737); Cellular Component: peroxisomal membrane (GO:0005778); Cellular Component: integral component of membrane (GO:0016021);
Unigene013788	Molecular Function: protein serine/threonine kinase activity (GO:0004674); Molecular Function: ATP binding (GO:0005524); Cellular Component: plasma membrane (GO:0005886); Cellular Component: integral component of membrane (GO:0016021);
Unigene013824	Biological Process: response to red or far red light (GO:0009639); Biological Process: negative gravitropism (GO:0009959);
Unigene013847	Cellular Component: Golgi apparatus (GO:0005794); Molecular Function: transferase activity, transferring glycosyl groups (GO:0016757); Biological Process: cell wall biogenesis (GO:0042546); Biological Process: cell wall organization (GO:0071555);
Unigene013857	Cellular Component: retrotransposon nucleocapsid (GO:0000943); Molecular Function: nucleic acid binding (GO:0003676); Molecular Function: RNA-directed DNA polymerase activity (GO:0003964); Molecular Function: aspartic-type endopeptidase activity (GO:0004190); Molecular Function: endonuclease activity (GO:0004519); Biological Process: DNA recombination (GO:0006310); Biological Process: DNA integra…
Unigene013870	Molecular Function: transcription regulatory region sequence-specific DNA binding (GO:0000976); Molecular Function: chromatin binding (GO:0003682); Cellular Component: nucleus (GO:0005634); Biological Process: chromatin organization (GO:0006325); Biological Process: regulation of transcription, DNA-templated (GO:0006355); Biological Process: post-embryonic development (GO:0009791); Biological Pro…
Unigene013903	Molecular Function: zinc ion transmembrane transporter activity (GO:0005385); Cellular Component: chloroplast thylakoid membrane (GO:0009535); Biological Process: response to nematode (GO:0009624); Cellular Component: integral component of membrane (GO:0016021); Biological Process: zinc ion transmembrane transport (GO:0071577);
Unigene013941	Biological Process: microtubule cytoskeleton organization (GO:0000226); Biological Process: mitotic cell cycle (GO:0000278); Molecular Function: GTPase activity (GO:0003924); Molecular Function: structural constituent of cytoskeleton (GO:0005200); Molecular Function: GTP binding (GO:0005525); Cellular Component: cytoplasm (GO:0005737); Cellular Component: microtubule (GO:0005874); Biological Proc…
Unigene013955	Molecular Function: triglyceride lipase activity (GO:0004806); Biological Process: glycerol metabolic process (GO:0006071); Biological Process: triglyceride metabolic process (GO:0006641); Cellular Component: monolayer-surrounded lipid storage body (GO:0012511); Cellular Component: integral component of membrane (GO:0016021); Biological Process: triglyceride catabolic process (GO:0019433);
Unigene014026	Molecular Function: DNA binding (GO:0003677); Molecular Function: DNA-directed 5'-3' RNA polymerase activity (GO:0003899); Cellular Component: RNA polymerase II, core complex (GO:0005665); Cellular Component: vacuole (GO:0005773); Biological Process: transcription by RNA polymerase II (GO:0006366); Cellular Component: plasmodesma (GO:0009506); Cellular Component: chloroplast (GO:0009507); Molecul…
Unigene014137	Molecular Function: DNA-binding transcription factor activity (GO:0003700); Cellular Component: nucleus (GO:0005634); Biological Process: regulation of transcription, DNA-templated (GO:0006355); Biological Process: regulation of circadian rhythm (GO:0042752); Molecular Function: sequence-specific DNA binding (GO:0043565);
Unigene014194	Cellular Component: chloroplast (GO:0009507); Cellular Component: chloroplast thylakoid lumen (GO:0009543); Cellular Component: thylakoid (GO:0009579); Cellular Component: thylakoid lumen (GO:0031977);
Unigene014195	Cellular Component: chloroplast (GO:0009507); Cellular Component: chloroplast thylakoid lumen (GO:0009543); Cellular Component: thylakoid (GO:0009579); Cellular Component: thylakoid lumen (GO:0031977);
Unigene014223	Molecular Function: phosphoacetylglucosamine mutase activity (GO:0004610); Cellular Component: mitochondrion (GO:0005739); Cellular Component: cytosol (GO:0005829); Biological Process: carbohydrate metabolic process (GO:0005975); Biological Process: UDP-N-acetylglucosamine biosynthetic process (GO:0006048); Biological Process: DNA repair (GO:0006281); Cellular Component: plasmodesma (GO:0009506);…
Unigene014240	Molecular Function: ATP binding (GO:0005524); Biological Process: carbohydrate metabolic process (GO:0005975); Cellular Component: chloroplast (GO:0009507); Molecular Function: metal ion binding (GO:0046872); Molecular Function: maltodextrin water dikinase (GO:0102216); Molecular Function: starch, H2O dikinase activity (GO:0102218);
Unigene014257	Biological Process: ribosomal large subunit assembly (GO:0000027); Molecular Function: structural constituent of ribosome (GO:0003735); Cellular Component: mitochondrion (GO:0005739); Cellular Component: mitochondrial large ribosomal subunit (GO:0005762); Cellular Component: large ribosomal subunit (GO:0015934); Biological Process: mitochondrial translation (GO:0032543);
Unigene014288	Cellular Component: Golgi membrane (GO:0000139); Biological Process: response to nematode (GO:0009624); Cellular Component: endosome membrane (GO:0010008); Cellular Component: membrane (GO:0016020); Cellular Component: integral component of membrane (GO:0016021); Biological Process: protein localization to membrane (GO:0072657);
Unigene014356	Cellular Component: nucleus (GO:0005634); Molecular Function: zinc ion binding (GO:0008270); Biological Process: protein sumoylation (GO:0016925); Molecular Function: SUMO ligase activity (GO:0061665);
Unigene014377	Molecular Function: DNA binding (GO:0003677); Cellular Component: nucleus (GO:0005634); Biological Process: multicellular organism development (GO:0007275);
Unigene014378	Molecular Function: DNA binding (GO:0003677); Cellular Component: nucleus (GO:0005634); Biological Process: lateral root formation (GO:0010311);
Unigene014413	Molecular Function: calcium activated cation channel activity (GO:0005227); Cellular Component: plasma membrane (GO:0005886); Cellular Component: integral component of membrane (GO:0016021);
Unigene014414	Molecular Function: calcium activated cation channel activity (GO:0005227); Cellular Component: plasma membrane (GO:0005886); Cellular Component: integral component of membrane (GO:0016021);
Unigene014423	Molecular Function: inward rectifier potassium channel activity (GO:0005242); Cellular Component: plasma membrane (GO:0005886); Biological Process: potassium ion transport (GO:0006813); Biological Process: response to water deprivation (GO:0009414); Biological Process: response to salt stress (GO:0009651); Biological Process: potassium ion import (GO:0010107); Cellular Component: integral compone…
Unigene014426	Molecular Function: Rho guanyl-nucleotide exchange factor activity (GO:0005089); Cellular Component: cytosol (GO:0005829); Cellular Component: plasma membrane (GO:0005886); Biological Process: pollen tube growth (GO:0009860); Cellular Component: apical plasma membrane (GO:0016324); Biological Process: regulation of pollen tube growth (GO:0080092); Biological Process: regulation of auxin polar tra…
Unigene014430	Molecular Function: protein kinase activity (GO:0004672); Molecular Function: calmodulin-dependent protein kinase activity (GO:0004683); Molecular Function: calcium ion binding (GO:0005509); Molecular Function: ATP binding (GO:0005524); Cellular Component: nucleus (GO:0005634); Cellular Component: cytoplasm (GO:0005737); Cellular Component: plasma membrane (GO:0005886); Biological Process: abscis…
Unigene014454	Cellular Component: SAGA complex (GO:0000124); Molecular Function: transcription coregulator activity (GO:0003712); Cellular Component: nucleus (GO:0005634); Biological Process: DNA repair (GO:0006281); Biological Process: regulation of transcription, DNA-templated (GO:0006355); Molecular Function: kinase activity (GO:0016301); Biological Process: histone acetylation (GO:0016573); Cellular Compon…
Unigene014461	Cellular Component: nucleus (GO:0005634); Cellular Component: anaphase-promoting complex (GO:0005680); Cellular Component: spindle (GO:0005819); Biological Process: cell cycle (GO:0007049); Biological Process: regulation of mitotic cell cycle (GO:0007346); Cellular Component: cell plate (GO:0009504); Biological Process: response to auxin (GO:0009733); Biological Process: root meristem specificati…
Unigene014462	Molecular Function: protein serine/threonine kinase activity (GO:0004674); Molecular Function: ATP binding (GO:0005524); Cellular Component: integral component of membrane (GO:0016021);
Unigene014467	Molecular Function: DNA-binding transcription factor activity (GO:0003700); Cellular Component: nucleus (GO:0005634); Biological Process: response to jasmonic acid (GO:0009753); Molecular Function: transcription regulatory region DNA binding (GO:0044212); Biological Process: positive regulation of transcription, DNA-templated (GO:0045893); Biological Process: regulation of embryonic development (…
Unigene014474	Cellular Component: endosome (GO:0005768); Cellular Component: Golgi apparatus (GO:0005794); Cellular Component: trans-Golgi network (GO:0005802); Cellular Component: integral component of membrane (GO:0016021); Molecular Function: metal ion binding (GO:0046872); Biological Process: oxidation-reduction process (GO:0055114);
Unigene014477	Molecular Function: phospholipase activity (GO:0004620); Molecular Function: triglyceride lipase activity (GO:0004806); Molecular Function: phospholipase A1 activity (GO:0008970); Cellular Component: chloroplast (GO:0009507); Biological Process: lipid catabolic process (GO:0016042); Molecular Function: galactolipase activity (GO:0047714);
Unigene014478	Molecular Function: nucleic acid binding (GO:0003676); Cellular Component: nucleus (GO:0005634); Molecular Function: site-specific DNA-methyltransferase (adenine-specific) activity (GO:0009007);
Unigene014479	Molecular Function: nucleic acid binding (GO:0003676); Cellular Component: nucleus (GO:0005634); Molecular Function: site-specific DNA-methyltransferase (adenine-specific) activity (GO:0009007);
Unigene014547	Cellular Component: nucleus (GO:0005634); Biological Process: regulation of transcription, DNA-templated (GO:0006355); Molecular Function: zinc ion binding (GO:0008270);
Unigene014556	Molecular Function: Rho guanyl-nucleotide exchange factor activity (GO:0005089); Cellular Component: plasma membrane (GO:0005886); Biological Process: regulation of pollen tube growth (GO:0080092);
Unigene014596	Molecular Function: gamma-glutamylcyclotransferase activity (GO:0003839); Cellular Component: cytoplasm (GO:0005737); Cellular Component: cytosol (GO:0005829); Biological Process: glutathione catabolic process (GO:0006751);
Unigene014597	Molecular Function: gamma-glutamylcyclotransferase activity (GO:0003839); Cellular Component: cytoplasm (GO:0005737); Cellular Component: cytosol (GO:0005829); Biological Process: glutathione catabolic process (GO:0006751);
Unigene014615	Molecular Function: 3'-5'-exoribonuclease activity (GO:0000175); Cellular Component: nuclear exosome (RNase complex) (GO:0000176); Cellular Component: cytoplasmic exosome (RNase complex) (GO:0000177); Biological Process: exonucleolytic trimming to generate mature 3'-end of 5.8S rRNA from tricistronic rRNA transcript (SSU-rRNA, 5.8S rRNA, LSU-rRNA) (GO:0000467); Cellular Component: nucleus (GO:000…
Unigene014643	Cellular Component: plasma membrane (GO:0005886); Biological Process: response to nematode (GO:0009624); Biological Process: regulation of stomatal movement (GO:0010119); Molecular Function: peptide:proton symporter activity (GO:0015333); Cellular Component: integral component of membrane (GO:0016021); Molecular Function: oligopeptide transmembrane transporter activity (GO:0035673); Biological Pr…
Unigene014683	Cellular Component: vacuolar proton-transporting V-type ATPase, V0 domain (GO:0000220); Cellular Component: plant-type vacuole (GO:0000325); Cellular Component: vacuole (GO:0005773); Cellular Component: vacuolar membrane (GO:0005774); Cellular Component: Golgi apparatus (GO:0005794); Cellular Component: plasma membrane (GO:0005886); Biological Process: vacuolar acidification (GO:0007035); Cellula…
Unigene014736	Molecular Function: carboxy-lyase activity (GO:0016831); Biological Process: carboxylic acid metabolic process (GO:0019752); Molecular Function: pyridoxal phosphate binding (GO:0030170);
Unigene014741	Cellular Component: cell wall (GO:0005618); Cellular Component: cytoplasm (GO:0005737); Biological Process: cell cycle (GO:0007049); Biological Process: cell division (GO:0051301);
Unigene014747	Cellular Component: nucleus (GO:0005634); Biological Process: positive regulation of transcription, DNA-templated (GO:0045893);
Unigene014795	Biological Process: receptor recycling (GO:0001881); Cellular Component: endosome (GO:0005768); Cellular Component: multivesicular body (GO:0005771); Cellular Component: Golgi apparatus (GO:0005794); Cellular Component: cytosol (GO:0005829); Biological Process: protein targeting to vacuole (GO:0006623); Biological Process: intracellular protein transport (GO:0006886); Biological Process: vacuolar…
Unigene014798	Cellular Component: transverse filament (GO:0000802); Cellular Component: nucleus (GO:0005634); Cellular Component: chromosome (GO:0005694); Biological Process: synapsis (GO:0007129); Biological Process: reciprocal meiotic recombination (GO:0007131);
Unigene014825	Biological Process: defense response to oomycetes (GO:0002229); Biological Process: response to salt stress (GO:0009651); Biological Process: chloroplast organization (GO:0009658); Biological Process: cellular response to sulfur starvation (GO:0010438); Biological Process: regulation of defense response (GO:0031347); Biological Process: defense response to bacterium (GO:0042742); Biological Proce…
Unigene014849	Cellular Component: nucleus (GO:0005634); Cellular Component: cytoplasm (GO:0005737); Cellular Component: cytosol (GO:0005829); Cellular Component: protein kinase CK2 complex (GO:0005956); Biological Process: protein phosphorylation (GO:0006468); Molecular Function: protein kinase regulator activity (GO:0019887); Biological Process: regulation of circadian rhythm (GO:0042752); Biological Process:…
Unigene014850	Cellular Component: plasma membrane (GO:0005886); Molecular Function: secondary active sulfate transmembrane transporter activity (GO:0008271); Molecular Function: sulfate transmembrane transporter activity (GO:0015116); Molecular Function: symporter activity (GO:0015293); Molecular Function: anion:anion antiporter activity (GO:0015301); Cellular Component: integral component of membrane (GO:0016…
Unigene014883	Molecular Function: DNA binding (GO:0003677); Molecular Function: DNA-binding transcription factor activity (GO:0003700); Cellular Component: nucleus (GO:0005634); Biological Process: pattern specification process (GO:0007389); Biological Process: response to auxin (GO:0009733); Biological Process: auxin-activated signaling pathway (GO:0009734); Molecular Function: miRNA binding (GO:0035198); Bio…
Unigene014884	Molecular Function: DNA binding (GO:0003677); Molecular Function: DNA-binding transcription factor activity (GO:0003700); Cellular Component: nucleus (GO:0005634); Biological Process: regulation of transcription, DNA-templated (GO:0006355); Biological Process: flower development (GO:0009908); Biological Process: negative regulation of flower development (GO:0009910); Biological Process: cell diff…
Unigene014917	Biological Process: karyogamy (GO:0000741); Cellular Component: mitochondrion (GO:0005739); Biological Process: response to salt stress (GO:0009651); Biological Process: polar nucleus fusion (GO:0010197); Cellular Component: integral component of membrane (GO:0016021);
Unigene014925	Molecular Function: protein serine/threonine kinase activity (GO:0004674); Molecular Function: transmembrane receptor protein serine/threonine kinase activity (GO:0004675); Molecular Function: calmodulin binding (GO:0005516); Molecular Function: ATP binding (GO:0005524); Cellular Component: plasma membrane (GO:0005886); Biological Process: protein phosphorylation (GO:0006468); Biological Process:…
Unigene014930	Molecular Function: GTPase activity (GO:0003924); Cellular Component: nucleus (GO:0005634); Cellular Component: cytoplasm (GO:0005737); Cellular Component: endoplasmic reticulum (GO:0005783); Cellular Component: heterotrimeric G-protein complex (GO:0005834); Cellular Component: plasma membrane (GO:0005886); Biological Process: G protein-coupled receptor signaling pathway (GO:0007186); Biological …
Unigene014939	Molecular Function: ubiquitin-protein transferase activity (GO:0004842); Cellular Component: nucleus (GO:0005634); Cellular Component: cytoplasm (GO:0005737); Biological Process: response to cold (GO:0009409); Biological Process: vegetative to reproductive phase transition of meristem (GO:0010228); Biological Process: protein ubiquitination (GO:0016567); Biological Process: negative regulation of…
Unigene015013	Cellular Component: chromosome, centromeric region (GO:0000775); Cellular Component: condensed chromosome kinetochore (GO:0000777); Cellular Component: chromatin (GO:0000785); Cellular Component: nucleosome (GO:0000786); Cellular Component: nucleus (GO:0005634); Biological Process: nucleosome assembly (GO:0006334); Biological Process: double fertilization forming a zygote and endosperm (GO:000956…
Unigene015019	Molecular Function: intracellular cyclic nucleotide activated cation channel activity (GO:0005221); Molecular Function: intracellular cAMP-activated cation channel activity (GO:0005222); Molecular Function: inward rectifier potassium channel activity (GO:0005242); Molecular Function: calcium channel activity (GO:0005262); Molecular Function: calmodulin binding (GO:0005516); Cellular Component: in…
Unigene015080	Cellular Component: chloroplast (GO:0009507); Biological Process: photosynthesis (GO:0015979); Biological Process: chlorophyll biosynthetic process (GO:0015995); Molecular Function: protochlorophyllide reductase activity (GO:0016630);
Unigene015164	Molecular Function: ATP binding (GO:0005524); Molecular Function: xenobiotic transmembrane transporting ATPase activity (GO:0008559); Cellular Component: membrane (GO:0016020); Cellular Component: integral component of membrane (GO:0016021); Molecular Function: ATPase activity, coupled to transmembrane movement of substances (GO:0042626); Biological Process: transmembrane transport (GO:0055085);
Unigene015206	Molecular Function: phosphoric ester hydrolase activity (GO:0042578);
Unigene015208	Molecular Function: magnesium ion binding (GO:0000287); Molecular Function: terpene synthase activity (GO:0010333); Biological Process: terpenoid biosynthetic process (GO:0016114);
Unigene015225	Cellular Component: chloroplast thylakoid membrane (GO:0009535); Cellular Component: photosystem I reaction center (GO:0009538); Biological Process: photosynthesis (GO:0015979); Cellular Component: integral component of membrane (GO:0016021);
Unigene015238	Biological Process: Group II intron splicing (GO:0000373); Molecular Function: RNA binding (GO:0003723); Cellular Component: mitochondrion (GO:0005739); Biological Process: mRNA processing (GO:0006397); Biological Process: cytochrome complex assembly (GO:0017004);
Unigene015250	Molecular Function: ferric-chelate reductase activity (GO:0000293); Biological Process: ion transport (GO:0006811); Cellular Component: chloroplast (GO:0009507); Biological Process: photosynthetic electron transport chain (GO:0009767); Cellular Component: integral component of membrane (GO:0016021); Cellular Component: chloroplast membrane (GO:0031969); Molecular Function: metal ion binding (GO:0…
Unigene015256	Molecular Function: purine nucleobase transmembrane transporter activity (GO:0005345); Biological Process: purine nucleobase transport (GO:0006863); Cellular Component: membrane (GO:0016020); Cellular Component: integral component of membrane (GO:0016021);
Unigene015321	Molecular Function: protein kinase activity (GO:0004672); Molecular Function: protein serine/threonine kinase activity (GO:0004674); Molecular Function: ubiquitin-protein transferase activity (GO:0004842); Molecular Function: ATP binding (GO:0005524); Cellular Component: early endosome (GO:0005769); Cellular Component: trans-Golgi network (GO:0005802); Biological Process: defense response (GO:000…
Unigene015382	Cellular Component: mitochondrion (GO:0005739); Biological Process: succinyl-CoA metabolic process (GO:0006104); Biological Process: nucleoside phosphate metabolic process (GO:0006753); Molecular Function: guanosine-3',5'-bis(diphosphate) 3'-diphosphatase activity (GO:0008893); Molecular Function: CoA pyrophosphatase activity (GO:0010945); Biological Process: coenzyme A biosynthetic process (GO:0…
Unigene015385	Molecular Function: DNA binding (GO:0003677); Cellular Component: nucleus (GO:0005634); Biological Process: regulation of transcription, DNA-templated (GO:0006355); Biological Process: auxin-activated signaling pathway (GO:0009734);
Unigene015394	Cellular Component: plasma membrane (GO:0005886); Biological Process: lipid metabolic process (GO:0006629); Molecular Function: phosphoric diester hydrolase activity (GO:0008081); Cellular Component: anchored component of plasma membrane (GO:0046658);
Unigene015405	Cellular Component: caveola (GO:0005901); Biological Process: nodulation (GO:0009877); Biological Process: root development (GO:0048364);
Unigene015423	Molecular Function: translation elongation factor activity (GO:0003746); Molecular Function: GTPase activity (GO:0003924); Molecular Function: GTP binding (GO:0005525); Cellular Component: cytoplasm (GO:0005737);
Unigene015466	Cellular Component: endosome (GO:0005768); Cellular Component: Golgi apparatus (GO:0005794); Cellular Component: trans-Golgi network (GO:0005802); Cellular Component: plasma membrane (GO:0005886); Biological Process: response to cold (GO:0009409); Biological Process: plant-type primary cell wall biogenesis (GO:0009833); Molecular Function: cellulose synthase (UDP-forming) activity (GO:0016760); C…
Unigene015477	Molecular Function: ion channel activity (GO:0005216); Molecular Function: calmodulin binding (GO:0005516); Cellular Component: plasma membrane (GO:0005886); Cellular Component: integral component of membrane (GO:0016021); Molecular Function: cAMP binding (GO:0030552); Molecular Function: cGMP binding (GO:0030553);
Unigene015481	Molecular Function: iron ion binding (GO:0005506); Cellular Component: chloroplast stroma (GO:0009570); Molecular Function: choline monooxygenase activity (GO:0019133); Biological Process: glycine betaine biosynthetic process from choline (GO:0019285); Molecular Function: 2 iron, 2 sulfur cluster binding (GO:0051537);
Unigene015509	Molecular Function: calcium-transporting ATPase activity (GO:0005388); Molecular Function: calmodulin binding (GO:0005516); Molecular Function: ATP binding (GO:0005524); Cellular Component: integral component of plasma membrane (GO:0005887); Molecular Function: metal ion binding (GO:0046872);
Unigene015519	Molecular Function: polyprenyltransferase activity (GO:0002094); Cellular Component: endoplasmic reticulum (GO:0005783); Biological Process: protein glycosylation (GO:0006486); Cellular Component: chloroplast (GO:0009507); Cellular Component: chloroplast stroma (GO:0009570); Biological Process: plastid membrane organization (GO:0009668); Biological Process: polyprenol biosynthetic process (GO:001…
Unigene015558	Molecular Function: ribonucleoside-diphosphate reductase activity, thioredoxin disulfide as acceptor (GO:0004748); Cellular Component: cytoplasm (GO:0005737); Biological Process: DNA replication (GO:0006260); Biological Process: deoxyribonucleotide biosynthetic process (GO:0009263); Molecular Function: metal ion binding (GO:0046872);
Unigene015568	Biological Process: sucrose biosynthetic process (GO:0005986); Molecular Function: sucrose synthase activity (GO:0016157); Molecular Function: sucrose-phosphate synthase activity (GO:0046524);
Unigene015614	Cellular Component: cytoplasm (GO:0005737); Molecular Function: electron transfer activity (GO:0009055); Molecular Function: protein disulfide oxidoreductase activity (GO:0015035); Biological Process: cell redox homeostasis (GO:0045454);
Unigene015637	Molecular Function: DNA binding (GO:0003677); Cellular Component: nucleus (GO:0005634);
Unigene015638	Molecular Function: inorganic phosphate transmembrane transporter activity (GO:0005315); Biological Process: ion transport (GO:0006811); Biological Process: response to light stimulus (GO:0009416); Cellular Component: chloroplast thylakoid membrane (GO:0009535); Cellular Component: plastid (GO:0009536); Biological Process: response to nematode (GO:0009624); Cellular Component: integral component …
Unigene015664	Molecular Function: DNA-binding transcription factor activity (GO:0003700); Cellular Component: nucleus (GO:0005634); Biological Process: regulation of transcription, DNA-templated (GO:0006355); Biological Process: signal transduction (GO:0007165); Biological Process: positive regulation of flower development (GO:0009911); Biological Process: vegetative to reproductive phase transition of meriste…
Unigene015667	Molecular Function: mRNA binding (GO:0003729); Molecular Function: metal ion binding (GO:0046872);
Unigene015692	Biological Process: mitotic sister chromatid segregation (GO:0000070); Molecular Function: microtubule motor activity (GO:0003777); Molecular Function: ATP binding (GO:0005524); Cellular Component: nucleus (GO:0005634); Cellular Component: kinesin complex (GO:0005871); Cellular Component: microtubule (GO:0005874); Biological Process: microtubule-based movement (GO:0007018); Biological Process: mi…
Unigene015712	Molecular Function: phospholipase D activity (GO:0004630); Biological Process: phosphatidic acid biosynthetic process (GO:0006654); Biological Process: lipid biosynthetic process (GO:0008610); Biological Process: lipid catabolic process (GO:0016042); Cellular Component: cytoplasmic vesicle (GO:0031410); Biological Process: inositol lipid-mediated signaling (GO:0048017); Biological Process: root d…
Unigene015746	Biological Process: protein ubiquitination (GO:0016567); Cellular Component: Cul3-RING ubiquitin ligase complex (GO:0031463);
Unigene015799	Cellular Component: chromatin (GO:0000785); Molecular Function: transcription regulatory region sequence-specific DNA binding (GO:0000976); Cellular Component: nucleus (GO:0005634); Molecular Function: chromatin DNA binding (GO:0031490); Molecular Function: histone demethylase activity (H3-K9 specific) (GO:0032454); Biological Process: histone H3-K9 demethylation (GO:0033169); Molecular Function:…
Unigene015815	Cellular Component: nucleus (GO:0005634); Biological Process: regulation of transcription, DNA-templated (GO:0006355); Molecular Function: zinc ion binding (GO:0008270);
Unigene015828	Molecular Function: DNA binding (GO:0003677); Molecular Function: ATP binding (GO:0005524); Biological Process: DNA repair (GO:0006281); Biological Process: chromatin remodeling (GO:0006338); Biological Process: transcription, DNA-templated (GO:0006351); Molecular Function: ATPase activity (GO:0016887); Cellular Component: Ino80 complex (GO:0031011); Biological Process: DNA duplex unwinding (GO:0…
Unigene015853	Molecular Function: DNA binding (GO:0003677); Molecular Function: AT DNA binding (GO:0003680); Cellular Component: nucleus (GO:0005634); Cellular Component: nucleoplasm (GO:0005654); Cellular Component: nucleolus (GO:0005730); Cellular Component: cytoplasm (GO:0005737); Cellular Component: mitochondrion (GO:0005739); Molecular Function: sequence-specific DNA binding (GO:0043565); Cellular Compone…
Unigene015928	Molecular Function: RNA binding (GO:0003723); Molecular Function: polynucleotide adenylyltransferase activity (GO:0004652); Molecular Function: ATP binding (GO:0005524); Cellular Component: nucleus (GO:0005634); Biological Process: mRNA polyadenylation (GO:0006378); Biological Process: negative regulation of cell proliferation (GO:0008285); Biological Process: flower development (GO:0009908); Bio…
Unigene015931	Molecular Function: ARF guanyl-nucleotide exchange factor activity (GO:0005086); Cellular Component: nucleus (GO:0005634); Cellular Component: trans-Golgi network (GO:0005802); Cellular Component: cytosol (GO:0005829); Biological Process: megagametogenesis (GO:0009561); Biological Process: protein transport (GO:0015031); Biological Process: vesicle-mediated transport (GO:0016192); Biological Proc…
Unigene015937	Cellular Component: nucleus (GO:0005634); Molecular Function: oxidoreductase activity, acting on single donors with incorporation of molecular oxygen, incorporation of two atoms of oxygen (GO:0016702); Molecular Function: metal ion binding (GO:0046872);
Unigene015981	Cellular Component: retrotransposon nucleocapsid (GO:0000943); Molecular Function: DNA binding (GO:0003677); Molecular Function: RNA binding (GO:0003723); Molecular Function: DNA-directed DNA polymerase activity (GO:0003887); Molecular Function: RNA-directed DNA polymerase activity (GO:0003964); Molecular Function: aspartic-type endopeptidase activity (GO:0004190); Molecular Function: RNA-DNA hyb…
Unigene015992	Molecular Function: transmembrane receptor protein serine/threonine kinase activity (GO:0004675); Molecular Function: ATP binding (GO:0005524); Cellular Component: Golgi apparatus (GO:0005794); Cellular Component: plasma membrane (GO:0005886); Biological Process: protein phosphorylation (GO:0006468); Cellular Component: plasmodesma (GO:0009506); Cellular Component: integral component of membrane …
Unigene016056	Molecular Function: transferase activity, transferring acyl groups other than amino-acyl groups (GO:0016747);
Unigene016069	Molecular Function: Rho guanyl-nucleotide exchange factor activity (GO:0005089); Cellular Component: cytoplasm (GO:0005737); Cellular Component: plasma membrane (GO:0005886); Biological Process: embryo development ending in seed dormancy (GO:0009793); Biological Process: pollen tube growth (GO:0009860); Biological Process: regulation of pollen tube growth (GO:0080092); Cellular Component: pollen …
Unigene016075	Cellular Component: Golgi apparatus (GO:0005794); Cellular Component: trans-Golgi network (GO:0005802); Cellular Component: plasma membrane (GO:0005886); Biological Process: phosphate ion transport (GO:0006817); Molecular Function: phosphate ion transmembrane transporter activity (GO:0015114); Cellular Component: integral component of membrane (GO:0016021); Biological Process: cellular response t…
Unigene016081	Biological Process: response to osmotic stress (GO:0006970); Biological Process: response to water deprivation (GO:0009414); Cellular Component: chloroplast (GO:0009507); Cellular Component: chloroplast thylakoid membrane (GO:0009535); Cellular Component: chloroplast stroma (GO:0009570); Biological Process: abscisic acid biosynthetic process (GO:0009688); Molecular Function: carotenoid dioxygenas…
Unigene016091	Cellular Component: Golgi membrane (GO:0000139); Cellular Component: endosome (GO:0005768); Cellular Component: endoplasmic reticulum (GO:0005783); Cellular Component: Golgi apparatus (GO:0005794); Cellular Component: trans-Golgi network (GO:0005802); Biological Process: protein glycosylation (GO:0006486); Biological Process: arabinogalactan protein metabolic process (GO:0010405); Cellular Compon…
Unigene016093	Molecular Function: nucleic acid binding (GO:0003676); Molecular Function: RNA-DNA hybrid ribonuclease activity (GO:0004523); Molecular Function: metal ion binding (GO:0046872);
Unigene016122	Molecular Function: single-stranded DNA binding (GO:0003697); Molecular Function: ATP binding (GO:0005524); Cellular Component: nucleus (GO:0005634); Biological Process: mismatch repair (GO:0006298); Biological Process: DNA recombination (GO:0006310); Biological Process: pollen development (GO:0009555); Biological Process: fruit development (GO:0010154); Molecular Function: ATPase activity (GO:00…
Unigene016163	Molecular Function: 3'-5'-exoribonuclease activity (GO:0000175); Cellular Component: exosome (RNase complex) (GO:0000178); Molecular Function: RNA binding (GO:0003723); Cellular Component: mitochondrion (GO:0005739); Biological Process: rRNA processing (GO:0006364); Biological Process: RNA catabolic process (GO:0006401); Molecular Function: exoribonuclease II activity (GO:0008859); Cellular Compo…
Unigene016215	Cellular Component: vacuole (GO:0005773); Cellular Component: endoplasmic reticulum membrane (GO:0005789); Biological Process: vacuolar protein processing (GO:0006624); Biological Process: retrograde vesicle-mediated transport, Golgi to ER (GO:0006890); Biological Process: protein transport (GO:0015031); Biological Process: protein maturation (GO:0051604);
Unigene016235	Cellular Component: condensed nuclear chromosome (GO:0000794); Biological Process: protein dephosphorylation (GO:0006470); Biological Process: cellular response to DNA damage stimulus (GO:0006974); Molecular Function: protein phosphatase regulator activity (GO:0019888); Cellular Component: protein phosphatase 4 complex (GO:0030289); Biological Process: signal transduction involved in meiotic reco…
Unigene016256	Cellular Component: retrotransposon nucleocapsid (GO:0000943); Molecular Function: nucleic acid binding (GO:0003676); Molecular Function: RNA-directed DNA polymerase activity (GO:0003964); Molecular Function: aspartic-type endopeptidase activity (GO:0004190); Molecular Function: endonuclease activity (GO:0004519); Biological Process: DNA recombination (GO:0006310); Biological Process: DNA integra…
Unigene016277	Cellular Component: extracellular space (GO:0005615); Cellular Component: apoplast (GO:0048046);
Unigene016285	Biological Process: long-chain fatty acid metabolic process (GO:0001676); Molecular Function: acyl-CoA oxidase activity (GO:0003997); Molecular Function: fatty acid binding (GO:0005504); Cellular Component: peroxisome (GO:0005777); Biological Process: fatty acid beta-oxidation (GO:0006635); Cellular Component: plasmodesma (GO:0009506); Biological Process: response to wounding (GO:0009611); Biolog…
Unigene016344	Molecular Function: protein domain specific binding (GO:0019904);
Unigene016346	Molecular Function: DNA-binding transcription factor activity (GO:0003700); Cellular Component: nucleus (GO:0005634); Cellular Component: chromosome (GO:0005694); Biological Process: chromatin remodeling (GO:0006338); Biological Process: chromatin silencing (GO:0006342); Molecular Function: zinc ion binding (GO:0008270); Molecular Function: histone-lysine N-methyltransferase activity (GO:0018024)…
Unigene016362	Cellular Component: cytosol (GO:0005829); Molecular Function: carboxylic ester hydrolase activity (GO:0052689);
Unigene016368	Molecular Function: magnesium ion binding (GO:0000287); Molecular Function: four-way junction DNA binding (GO:0000400); Molecular Function: Y-form DNA binding (GO:0000403); Molecular Function: bubble DNA binding (GO:0000405); Biological Process: double-strand break repair via homologous recombination (GO:0000724); Biological Process: DNA synthesis involved in DNA repair (GO:0000731); Cellular Com…
Unigene016393	Cellular Component: plasma membrane (GO:0005886); Biological Process: multicellular organism development (GO:0007275); Biological Process: regulation of cell shape (GO:0008360); Biological Process: unidimensional cell growth (GO:0009826); Cellular Component: cellulose synthase complex (GO:0010330); Cellular Component: endomembrane system (GO:0012505); Biological Process: regulation of growth (GO:…
Unigene016461	Cellular Component: nucleus (GO:0005634); Biological Process: regulation of transcription, DNA-templated (GO:0006355); Molecular Function: histone methyltransferase activity (H3-K4 specific) (GO:0042800); Molecular Function: metal ion binding (GO:0046872); Biological Process: histone H3-K4 methylation (GO:0051568);
Unigene016473	Molecular Function: nuclease activity (GO:0004518); Cellular Component: nucleus (GO:0005634);
Unigene016505	Molecular Function: protein kinase activity (GO:0004672); Molecular Function: ATP binding (GO:0005524); Cellular Component: nucleus (GO:0005634); Biological Process: red, far-red light phototransduction (GO:0009585); Cellular Component: Cul4-RING E3 ubiquitin ligase complex (GO:0080008);
Unigene016525	Molecular Function: nucleic acid binding (GO:0003676); Molecular Function: RNA-DNA hybrid ribonuclease activity (GO:0004523); Molecular Function: metal ion binding (GO:0046872);
Unigene016554	Cellular Component: Golgi membrane (GO:0000139); Cellular Component: Golgi apparatus (GO:0005794); Cellular Component: integral component of membrane (GO:0016021); Molecular Function: transmembrane transporter activity (GO:0022857); Biological Process: transmembrane transport (GO:0055085);
Unigene016620	Cellular Component: nucleus (GO:0005634); Biological Process: regulation of transcription, DNA-templated (GO:0006355); Molecular Function: lipid binding (GO:0008289); Molecular Function: sequence-specific DNA binding (GO:0043565);
Unigene016659	Molecular Function: ATP binding (GO:0005524); Biological Process: pyruvate metabolic process (GO:0006090); Cellular Component: chloroplast (GO:0009507); Biological Process: photosynthesis (GO:0015979); Molecular Function: kinase activity (GO:0016301); Molecular Function: metal ion binding (GO:0046872); Molecular Function: pyruvate, phosphate dikinase activity (GO:0050242);
Unigene016662	Cellular Component: integral component of membrane (GO:0016021); Molecular Function: myosin binding (GO:0017022);
Unigene016707	Cellular Component: nucleus (GO:0005634); Cellular Component: cytosol (GO:0005829); Biological Process: chromatin organization (GO:0006325); Biological Process: regulation of transcription, DNA-templated (GO:0006355); Molecular Function: methylated histone binding (GO:0035064); Molecular Function: metal ion binding (GO:0046872);
Unigene016708	Cellular Component: plant-type vacuole (GO:0000325); Molecular Function: ATP binding (GO:0005524); Cellular Component: vacuolar membrane (GO:0005774); Molecular Function: xenobiotic transmembrane transporting ATPase activity (GO:0008559); Cellular Component: plasmodesma (GO:0009506); Biological Process: response to nematode (GO:0009624); Cellular Component: membrane (GO:0016020); Cellular Compone…
Unigene016720	Molecular Function: mannose binding (GO:0005537); Molecular Function: metal ion binding (GO:0046872);
Unigene016731	Cellular Component: extracellular space (GO:0005615); Biological Process: cytokinin metabolic process (GO:0009690); Molecular Function: cytokinin dehydrogenase activity (GO:0019139); Molecular Function: FAD binding (GO:0071949);
Unigene016752	Molecular Function: protein serine/threonine kinase activity (GO:0004674); Molecular Function: calmodulin-dependent protein kinase activity (GO:0004683); Molecular Function: ATP binding (GO:0005524); Cellular Component: nucleus (GO:0005634); Cellular Component: cytoplasm (GO:0005737); Biological Process: response to light stimulus (GO:0009416); Biological Process: abscisic acid-activated signalin…
Unigene016754	Cellular Component: cytoplasm (GO:0005737); Cellular Component: actin filament (GO:0005884); Cellular Component: actin filament bundle (GO:0032432); Molecular Function: actin filament binding (GO:0051015); Biological Process: actin filament bundle assembly (GO:0051017); Biological Process: actin filament network formation (GO:0051639);
Unigene016768	Molecular Function: DNA-binding transcription factor activity (GO:0003700); Cellular Component: nucleus (GO:0005634); Biological Process: circadian rhythm (GO:0007623); Biological Process: response to cold (GO:0009409); Biological Process: red, far-red light phototransduction (GO:0009585); Biological Process: response to auxin (GO:0009733); Biological Process: response to abscisic acid (GO:000973…
Unigene016812	Molecular Function: RNA binding (GO:0003723); Molecular Function: ATP binding (GO:0005524); Cellular Component: nucleus (GO:0005634); Molecular Function: ATP-dependent 3'-5' RNA helicase activity (GO:0034459);
Unigene016814	Molecular Function: manganese ion binding (GO:0030145); Molecular Function: nutrient reservoir activity (GO:0045735); Cellular Component: apoplast (GO:0048046);
Unigene016827	Molecular Function: DNA binding (GO:0003677); Cellular Component: nucleus (GO:0005634); Biological Process: regulation of flower development (GO:0009909); Cellular Component: NuA4 histone acetyltransferase complex (GO:0035267); Biological Process: histone H4-K5 acetylation (GO:0043981); Biological Process: regulation of timing of transition from vegetative to reproductive phase (GO:0048510);
Unigene016833	Molecular Function: aspartic-type endopeptidase activity (GO:0004190); Biological Process: proteolysis (GO:0006508); Biological Process: regulation of hydrogen peroxide metabolic process (GO:0010310); Biological Process: regulation of salicylic acid metabolic process (GO:0010337); Biological Process: protein catabolic process (GO:0030163); Biological Process: defense response to bacterium (GO:004…
Unigene016856	Cellular Component: extracellular region (GO:0005576); Cellular Component: plasma membrane (GO:0005886); Biological Process: lipid transport (GO:0006869); Molecular Function: lipid binding (GO:0008289); Cellular Component: anchored component of plasma membrane (GO:0046658);
Unigene016955	Molecular Function: DNA binding (GO:0003677); Molecular Function: RNA binding (GO:0003723); Molecular Function: DNA-directed DNA polymerase activity (GO:0003887); Molecular Function: RNA-directed DNA polymerase activity (GO:0003964); Molecular Function: aspartic-type endopeptidase activity (GO:0004190); Molecular Function: endonuclease activity (GO:0004519); Cellular Component: nucleus (GO:000563…
Unigene016996	Molecular Function: ATP binding (GO:0005524); Cellular Component: plasma membrane (GO:0005886); Molecular Function: proton-exporting ATPase activity, phosphorylative mechanism (GO:0008553); Cellular Component: integral component of membrane (GO:0016021); Molecular Function: metal ion binding (GO:0046872); Biological Process: proton export across plasma membrane (GO:0120029);
Unigene017018	Molecular Function: carboxylic ester hydrolase activity (GO:0052689);
Unigene017021	Cellular Component: chloroplast (GO:0009507); Molecular Function: transferase activity, transferring hexosyl groups (GO:0016758);
Unigene017080	Molecular Function: transmembrane receptor protein serine/threonine kinase activity (GO:0004675); Molecular Function: ATP binding (GO:0005524); Cellular Component: plasma membrane (GO:0005886); Biological Process: protein phosphorylation (GO:0006468); Cellular Component: integral component of membrane (GO:0016021);
Unigene017102	Cellular Component: cytosol (GO:0005829); Biological Process: tricarboxylic acid cycle (GO:0006099); Molecular Function: phosphoenolpyruvate carboxylase activity (GO:0008964); Biological Process: carbon fixation (GO:0015977); Biological Process: photosynthesis (GO:0015979);
Unigene017157	Cellular Component: 1,3-beta-D-glucan synthase complex (GO:0000148); Molecular Function: 1,3-beta-D-glucan synthase activity (GO:0003843); Cellular Component: plasma membrane (GO:0005886); Biological Process: (1->3)-beta-D-glucan biosynthetic process (GO:0006075); Biological Process: regulation of cell shape (GO:0008360); Cellular Component: integral component of membrane (GO:0016021); Biological…
Unigene017174	Molecular Function: voltage-gated chloride channel activity (GO:0005247); Cellular Component: vacuolar membrane (GO:0005774); Cellular Component: plant-type vacuole membrane (GO:0009705); Cellular Component: chloride channel complex (GO:0034707); Biological Process: regulation of ion transmembrane transport (GO:0034765); Biological Process: chloride transmembrane transport (GO:1902476);
Unigene017181	Cellular Component: plasma membrane (GO:0005886); Cellular Component: plant-type cell wall (GO:0009505); Biological Process: regulation of stomatal movement (GO:0010119); Cellular Component: integral component of membrane (GO:0016021); Molecular Function: pectinesterase activity (GO:0030599); Biological Process: cell wall modification (GO:0042545); Molecular Function: aspartyl esterase activity (…
Unigene017182	Cellular Component: extracellular region (GO:0005576); Cellular Component: cell wall (GO:0005618); Molecular Function: pectinesterase activity (GO:0030599); Biological Process: cell wall modification (GO:0042545); Molecular Function: aspartyl esterase activity (GO:0045330); Biological Process: pectin catabolic process (GO:0045490); Molecular Function: pectinesterase inhibitor activity (GO:0046910…
Unigene017248	Molecular Function: DNA binding (GO:0003677); Molecular Function: chromatin binding (GO:0003682); Molecular Function: helicase activity (GO:0004386); Molecular Function: ATP binding (GO:0005524); Cellular Component: nucleus (GO:0005634); Cellular Component: cytosol (GO:0005829); Biological Process: regulation of transcription, DNA-templated (GO:0006355); Biological Process: multicellular organism…
Unigene017335	Biological Process: fatty acid metabolic process (GO:0006631); Biological Process: glycolipid biosynthetic process (GO:0009247); Cellular Component: chloroplast outer membrane (GO:0009707); Biological Process: cellular response to phosphate starvation (GO:0016036); Biological Process: galactolipid metabolic process (GO:0019374); Molecular Function: UDP-galactosyltransferase activity (GO:0035250);…
Unigene017346	Biological Process: defense response to oomycetes (GO:0002229); Molecular Function: transmembrane receptor protein serine/threonine kinase activity (GO:0004675); Molecular Function: ATP binding (GO:0005524); Cellular Component: plasma membrane (GO:0005886); Biological Process: defense response (GO:0006952); Cellular Component: integral component of membrane (GO:0016021); Molecular Function: carbo…
Unigene017355	Cellular Component: mitochondrion (GO:0005739); Cellular Component: mitochondrial outer membrane translocase complex (GO:0005742); Cellular Component: vacuolar membrane (GO:0005774); Biological Process: protein targeting to mitochondrion (GO:0006626); Cellular Component: plastid (GO:0009536); Molecular Function: P-P-bond-hydrolysis-driven protein transmembrane transporter activity (GO:0015450); C…
Unigene017384	Biological Process: alkaloid metabolic process (GO:0009820); Molecular Function: vinorine synthase activity (GO:0050636);
Unigene017389	Molecular Function: 1,4-alpha-glucan branching enzyme activity (GO:0003844); Molecular Function: hydrolase activity, hydrolyzing O-glycosyl compounds (GO:0004553); Biological Process: carbohydrate metabolic process (GO:0005975); Biological Process: glycogen biosynthetic process (GO:0005978); Biological Process: starch metabolic process (GO:0005982); Cellular Component: amyloplast (GO:0009501); Ce…
Unigene017461	Cellular Component: mitochondrion (GO:0005739); Biological Process: protein import into nucleus (GO:0006606); Molecular Function: nuclear localization sequence binding (GO:0008139); Biological Process: embryo development ending in seed dormancy (GO:0009793); Biological Process: zygote asymmetric cell division (GO:0010070); Molecular Function: structural constituent of nuclear pore (GO:0017056); C…
Unigene017469	Cellular Component: nuclear envelope (GO:0005635); Cellular Component: nuclear pore (GO:0005643); Cellular Component: endoplasmic reticulum (GO:0005783); Biological Process: protein transport (GO:0015031); Cellular Component: integral component of membrane (GO:0016021); Cellular Component: nuclear membrane (GO:0031965); Biological Process: mRNA transport (GO:0051028);
Unigene017471	Molecular Function: long-chain fatty acid-CoA ligase activity (GO:0004467); Molecular Function: ATP binding (GO:0005524); Cellular Component: Golgi apparatus (GO:0005794); Cellular Component: plasma membrane (GO:0005886); Biological Process: fatty acid metabolic process (GO:0006631); Molecular Function: decanoate-CoA ligase activity (GO:0102391);
Unigene017473	Cellular Component: nucleus (GO:0005634); Biological Process: regulation of transcription, DNA-templated (GO:0006355);
Unigene017477	Molecular Function: GTPase activity (GO:0003924); Molecular Function: GTP binding (GO:0005525); Cellular Component: cytoplasm (GO:0005737); Cellular Component: Golgi apparatus (GO:0005794); Cellular Component: plasma membrane (GO:0005886); Biological Process: intracellular protein transport (GO:0006886); Biological Process: ER to Golgi vesicle-mediated transport (GO:0006888); Biological Process: …
Unigene017494	Molecular Function: hydrolase activity, hydrolyzing O-glycosyl compounds (GO:0004553); Cellular Component: cell wall (GO:0005618); Cellular Component: Golgi apparatus (GO:0005794); Biological Process: response to heat (GO:0009408); Biological Process: response to cold (GO:0009409); Biological Process: response to mechanical stimulus (GO:0009612); Biological Process: plant-type cell wall organizat…
Unigene017515	Molecular Function: methylenetetrahydrofolate reductase (NAD(P)H) activity (GO:0004489); Cellular Component: cytosol (GO:0005829); Biological Process: one-carbon metabolic process (GO:0006730); Biological Process: methionine biosynthetic process (GO:0009086); Biological Process: tetrahydrofolate interconversion (GO:0035999); Molecular Function: FAD binding (GO:0071949);
Unigene017572	Cellular Component: endosome (GO:0005768); Cellular Component: vacuole (GO:0005773); Cellular Component: endosome membrane (GO:0010008); Biological Process: protein transport (GO:0015031); Cellular Component: integral component of membrane (GO:0016021); Biological Process: late endosome to vacuole transport via multivesicular body sorting pathway (GO:0032511); Biological Process: negative regulat…
Unigene017604	Molecular Function: DNA-binding transcription factor activity (GO:0003700); Cellular Component: nucleus (GO:0005634); Biological Process: transcription, DNA-templated (GO:0006351); Biological Process: flower development (GO:0009908); Biological Process: vegetative to reproductive phase transition of meristem (GO:0010228); Molecular Function: sequence-specific DNA binding (GO:0043565); Biological …
Unigene017619	Molecular Function: structural molecule activity (GO:0005198); Cellular Component: nuclear envelope (GO:0005635); Cellular Component: cytoplasm (GO:0005737); Biological Process: nuclear pore organization (GO:0006999); Biological Process: protein transport (GO:0015031); Cellular Component: nuclear pore outer ring (GO:0031080); Biological Process: cellular protein-containing complex localization (G…
Unigene017625	Molecular Function: DNA binding (GO:0003677); Molecular Function: DNA-binding transcription factor activity (GO:0003700); Cellular Component: nucleus (GO:0005634); Biological Process: regulation of transcription, DNA-templated (GO:0006355); Biological Process: flower development (GO:0009908); Biological Process: negative regulation of flower development (GO:0009910); Biological Process: cell diff…
Unigene017626	Molecular Function: DNA binding (GO:0003677); Molecular Function: DNA-binding transcription factor activity (GO:0003700); Cellular Component: nucleus (GO:0005634); Biological Process: regulation of transcription, DNA-templated (GO:0006355); Biological Process: flower development (GO:0009908); Biological Process: negative regulation of flower development (GO:0009910); Biological Process: cell diff…
Unigene017638	Cellular Component: Golgi membrane (GO:0000139); Cellular Component: endoplasmic reticulum (GO:0005783); Cellular Component: Golgi apparatus (GO:0005794); Biological Process: protein glycosylation (GO:0006486); Cellular Component: integral component of membrane (GO:0016021); Molecular Function: beta-1,3-galactosyltransferase activity (GO:0048531);
Unigene017678	Molecular Function: GTPase activity (GO:0003924); Cellular Component: chloroplast stroma (GO:0009570); Cellular Component: chloroplast outer membrane (GO:0009707); Biological Process: chloroplast fission (GO:0010020); Cellular Component: extrinsic component of plastid membrane (GO:0035452); Molecular Function: protein self-association (GO:0043621);
Unigene017679	Molecular Function: GTPase activity (GO:0003924); Cellular Component: chloroplast stroma (GO:0009570); Cellular Component: chloroplast outer membrane (GO:0009707); Biological Process: chloroplast fission (GO:0010020); Cellular Component: extrinsic component of plastid membrane (GO:0035452); Molecular Function: protein self-association (GO:0043621);
Unigene017723	Molecular Function: tRNA-intron endonuclease activity (GO:0000213); Cellular Component: tRNA-intron endonuclease complex (GO:0000214); Biological Process: tRNA-type intron splice site recognition and cleavage (GO:0000379); Molecular Function: nucleic acid binding (GO:0003676); Biological Process: mRNA processing (GO:0006397); Molecular Function: lyase activity (GO:0016829);
Unigene017729	Molecular Function: ATP binding (GO:0005524); Cellular Component: plasma membrane (GO:0005886); Biological Process: response to abscisic acid (GO:0009737); Cellular Component: integral component of membrane (GO:0016021); Molecular Function: ATPase activity, coupled to transmembrane movement of substances (GO:0042626); Biological Process: transmembrane transport (GO:0055085); Biological Process: a…
Unigene017730	Biological Process: fatty acid metabolic process (GO:0006631); Molecular Function: ligase activity (GO:0016874);
Unigene017731	Cellular Component: peroxisome (GO:0005777); Biological Process: butyrate metabolic process (GO:0019605); Molecular Function: butyrate-CoA ligase activity (GO:0047760);
Unigene017779	Biological Process: alkaloid metabolic process (GO:0009820); Molecular Function: vinorine synthase activity (GO:0050636);
Unigene017801	Molecular Function: DNA binding (GO:0003677); Molecular Function: DNA-binding transcription factor activity (GO:0003700); Cellular Component: spliceosomal complex (GO:0005681); Biological Process: DNA repair (GO:0006281); Biological Process: regulation of transcription, DNA-templated (GO:0006355); Biological Process: mRNA processing (GO:0006397); Biological Process: cell cycle (GO:0007049); Biolo…
Unigene017833	Cellular Component: Golgi membrane (GO:0000139); Molecular Function: magnesium ion binding (GO:0000287); Molecular Function: phospholipid-translocating ATPase activity (GO:0004012); Molecular Function: ATP binding (GO:0005524); Molecular Function: phospholipid transporter activity (GO:0005548); Cellular Component: endosome (GO:0005768); Cellular Component: endoplasmic reticulum membrane (GO:00057…
Unigene017851	Cellular Component: plasma membrane (GO:0005886); Biological Process: potassium ion transport (GO:0006813); Molecular Function: potassium ion transmembrane transporter activity (GO:0015079); Cellular Component: membrane (GO:0016020); Cellular Component: integral component of membrane (GO:0016021);
Unigene017887	Cellular Component: cytoplasm (GO:0005737); Biological Process: regulation of cell size (GO:0008361); Biological Process: cellular response to starvation (GO:0009267); Biological Process: embryo development ending in seed dormancy (GO:0009793); Biological Process: maintenance of shoot apical meristem identity (GO:0010492); Biological Process: negative regulation of autophagy (GO:0010507); Molecul…
Unigene017890	Biological Process: maturation of LSU-rRNA (GO:0000470); Molecular Function: RNA binding (GO:0003723); Molecular Function: structural constituent of ribosome (GO:0003735); Cellular Component: cytosol (GO:0005829); Cellular Component: plasma membrane (GO:0005886); Biological Process: translation (GO:0006412); Cellular Component: plasmodesma (GO:0009506); Cellular Component: cytosolic large ribosom…
Unigene017929	Molecular Function: protein serine/threonine phosphatase activity (GO:0004722); Molecular Function: metal ion binding (GO:0046872);
Unigene017959	Biological Process: potassium ion transport (GO:0006813); Biological Process: regulation of pH (GO:0006885); Cellular Component: endomembrane system (GO:0012505); Molecular Function: solute:proton antiporter activity (GO:0015299); Cellular Component: integral component of membrane (GO:0016021);
Unigene017968	Molecular Function: peptide-methionine (S)-S-oxide reductase activity (GO:0008113);
Unigene017979	Molecular Function: ATP binding (GO:0005524); Cellular Component: nucleus (GO:0005634); Biological Process: DNA repair (GO:0006281); Biological Process: DNA recombination (GO:0006310); Molecular Function: microtubule-severing ATPase activity (GO:0008568); Biological Process: regulation of double-strand break repair via homologous recombination (GO:0010569); Molecular Function: ATPase activity (GO…
Unigene017987	Molecular Function: DNA-binding transcription factor activity (GO:0003700); Cellular Component: nucleus (GO:0005634); Biological Process: regulation of transcription, DNA-templated (GO:0006355); Biological Process: cell proliferation (GO:0008283); Biological Process: response to cytokinin (GO:0009735); Biological Process: response to abscisic acid (GO:0009737); Biological Process: response to gib…
Unigene017989	Molecular Function: peroxidase activity (GO:0004601); Cellular Component: extracellular region (GO:0005576); Biological Process: response to oxidative stress (GO:0006979); Molecular Function: heme binding (GO:0020037); Biological Process: hydrogen peroxide catabolic process (GO:0042744); Molecular Function: metal ion binding (GO:0046872); Biological Process: rhythmic process (GO:0048511);
Unigene017994	Molecular Function: copper ion binding (GO:0005507); Molecular Function: oxidoreductase activity, oxidizing metal ions (GO:0016722); Biological Process: lignin catabolic process (GO:0046274); Biological Process: response to copper ion (GO:0046688); Cellular Component: apoplast (GO:0048046); Molecular Function: hydroquinone:oxygen oxidoreductase activity (GO:0052716);
Unigene018121	Cellular Component: nucleus (GO:0005634); Biological Process: regulation of transcription, DNA-templated (GO:0006355); Molecular Function: histone methyltransferase activity (H3-K4 specific) (GO:0042800); Molecular Function: metal ion binding (GO:0046872); Biological Process: histone H3-K4 methylation (GO:0051568);
Unigene018143	Molecular Function: serine-type endopeptidase activity (GO:0004252); Cellular Component: extracellular region (GO:0005576);
Unigene018144	Cellular Component: retrotransposon nucleocapsid (GO:0000943); Molecular Function: nucleic acid binding (GO:0003676); Molecular Function: RNA-directed DNA polymerase activity (GO:0003964); Molecular Function: aspartic-type endopeptidase activity (GO:0004190); Molecular Function: endonuclease activity (GO:0004519); Biological Process: DNA recombination (GO:0006310); Biological Process: DNA integra…
Unigene018155	Cellular Component: nucleus (GO:0005634); Biological Process: post-embryonic development (GO:0009791); Biological Process: vegetative to reproductive phase transition of meristem (GO:0010228); Molecular Function: histone methyltransferase activity (H3-K4 specific) (GO:0042800); Biological Process: carpel development (GO:0048440); Biological Process: stamen development (GO:0048443);
Unigene018170	Biological Process: pollen development (GO:0009555); Biological Process: meiotic cell cycle (GO:0051321);
Unigene018212	Molecular Function: copper ion binding (GO:0005507); Molecular Function: ATP binding (GO:0005524); Cellular Component: vacuolar membrane (GO:0005774); Cellular Component: integral component of membrane (GO:0016021); Molecular Function: cation-transporting ATPase activity (GO:0019829); Biological Process: metal ion transport (GO:0030001);
Unigene018220	Cellular Component: retrotransposon nucleocapsid (GO:0000943); Molecular Function: nucleic acid binding (GO:0003676); Molecular Function: RNA-directed DNA polymerase activity (GO:0003964); Molecular Function: aspartic-type endopeptidase activity (GO:0004190); Molecular Function: endonuclease activity (GO:0004519); Biological Process: DNA recombination (GO:0006310); Biological Process: DNA integra…
Unigene018224	Molecular Function: monooxygenase activity (GO:0004497); Molecular Function: iron ion binding (GO:0005506); Cellular Component: endoplasmic reticulum (GO:0005783); Cellular Component: integral component of membrane (GO:0016021); Molecular Function: oxidoreductase activity, acting on paired donors, with incorporation or reduction of molecular oxygen (GO:0016705); Biological Process: cyanogenic gly…
Unigene018243	Cellular Component: plant-type vacuole (GO:0000325); Molecular Function: ATP binding (GO:0005524); Cellular Component: vacuolar membrane (GO:0005774); Molecular Function: xenobiotic transmembrane transporting ATPase activity (GO:0008559); Cellular Component: plasmodesma (GO:0009506); Biological Process: response to nematode (GO:0009624); Cellular Component: membrane (GO:0016020); Cellular Compone…
Unigene018254	Molecular Function: phosphoric ester hydrolase activity (GO:0042578);
Unigene018296	Biological Process: protein peptidyl-prolyl isomerization (GO:0000413); Molecular Function: peptidyl-prolyl cis-trans isomerase activity (GO:0003755); Molecular Function: FK506 binding (GO:0005528); Cellular Component: cytoplasm (GO:0005737); Cellular Component: cytosol (GO:0005829); Biological Process: chaperone-mediated protein folding (GO:0061077);
Unigene018297	Biological Process: microtubule cytoskeleton organization (GO:0000226); Molecular Function: GTPase activator activity (GO:0005096); Cellular Component: cytosol (GO:0005829); Biological Process: protein folding (GO:0006457); Biological Process: microtubule-based process (GO:0007017); Biological Process: tubulin complex assembly (GO:0007021); Biological Process: post-chaperonin tubulin folding path…
Unigene018305	Molecular Function: tRNA binding (GO:0000049); Molecular Function: aminoacyl-tRNA editing activity (GO:0002161); Molecular Function: isoleucine-tRNA ligase activity (GO:0004822); Molecular Function: ATP binding (GO:0005524); Cellular Component: mitochondrion (GO:0005739); Cellular Component: cytosol (GO:0005829); Biological Process: isoleucyl-tRNA aminoacylation (GO:0006428); Cellular Component: …
Unigene018319	Molecular Function: cysteine-type endopeptidase activity (GO:0004197); Molecular Function: thiol-dependent ubiquitin-specific protease activity (GO:0004843); Cellular Component: nucleus (GO:0005634); Cellular Component: cytoplasm (GO:0005737); Biological Process: ubiquitin-dependent protein catabolic process (GO:0006511); Biological Process: protein deubiquitination (GO:0016579); Molecular Functi…
Unigene018338	Cellular Component: retrotransposon nucleocapsid (GO:0000943); Molecular Function: nucleic acid binding (GO:0003676); Molecular Function: RNA-directed DNA polymerase activity (GO:0003964); Molecular Function: aspartic-type endopeptidase activity (GO:0004190); Molecular Function: endonuclease activity (GO:0004519); Biological Process: DNA recombination (GO:0006310); Biological Process: DNA integra…
Unigene018352	Cellular Component: trans-Golgi network (GO:0005802); Cellular Component: cytosol (GO:0005829); Cellular Component: clathrin-coated pit (GO:0005905); Biological Process: intracellular protein transport (GO:0006886); Biological Process: vesicle-mediated transport (GO:0016192); Cellular Component: AP-4 adaptor complex (GO:0030124); Cellular Component: clathrin adaptor complex (GO:0030131);
Unigene018365	Molecular Function: SNARE binding (GO:0000149); Molecular Function: SNAP receptor activity (GO:0005484); Cellular Component: nucleus (GO:0005634); Cellular Component: plasma membrane (GO:0005886); Biological Process: intracellular protein transport (GO:0006886); Biological Process: exocytosis (GO:0006887); Biological Process: vesicle fusion (GO:0006906); Biological Process: response to cold (GO:0…
Unigene018377	Molecular Function: serine-type endopeptidase activity (GO:0004252); Cellular Component: extracellular region (GO:0005576); Biological Process: cuticle development (GO:0042335);
Unigene018381	Cellular Component: cytoplasm (GO:0005737); Biological Process: defense response (GO:0006952); Molecular Function: (+)-neomenthol dehydrogenase activity (GO:0047501); Biological Process: oxidation-reduction process (GO:0055114);
Unigene018385	Molecular Function: ATP binding (GO:0005524); Cellular Component: integral component of membrane (GO:0016021); Molecular Function: ATPase activity (GO:0016887);
Unigene018426	Molecular Function: nucleic acid binding (GO:0003676); Molecular Function: helicase activity (GO:0004386); Molecular Function: ATP binding (GO:0005524); Cellular Component: nucleus (GO:0005634); Biological Process: DNA repair (GO:0006281); Biological Process: chromatin organization (GO:0006325); Molecular Function: zinc ion binding (GO:0008270); Cellular Component: chloroplast envelope (GO:000994…
Unigene018471	Cellular Component: 1,3-beta-D-glucan synthase complex (GO:0000148); Molecular Function: 1,3-beta-D-glucan synthase activity (GO:0003843); Biological Process: (1->3)-beta-D-glucan biosynthetic process (GO:0006075); Biological Process: regulation of cell shape (GO:0008360); Biological Process: phloem transport (GO:0010233); Cellular Component: integral component of membrane (GO:0016021); Biologica…
Unigene018485	Molecular Function: DNA binding (GO:0003677); Molecular Function: NAD+ ADP-ribosyltransferase activity (GO:0003950); Cellular Component: nucleus (GO:0005634); Cellular Component: nucleolus (GO:0005730); Biological Process: DNA repair (GO:0006281); Biological Process: double-strand break repair (GO:0006302); Biological Process: protein ADP-ribosylation (GO:0006471); Biological Process: response to…
Unigene018499	Molecular Function: calcium channel activity (GO:0005262); Molecular Function: calcium-transporting ATPase activity (GO:0005388); Molecular Function: calmodulin binding (GO:0005516); Molecular Function: ATP binding (GO:0005524); Cellular Component: endoplasmic reticulum (GO:0005783); Cellular Component: plasma membrane (GO:0005886); Cellular Component: integral component of plasma membrane (GO:00…
Unigene018505	Molecular Function: aspartic-type endopeptidase activity (GO:0004190); Cellular Component: plasma membrane (GO:0005886); Biological Process: proteolysis (GO:0006508); Biological Process: protein catabolic process (GO:0030163); Cellular Component: anchored component of membrane (GO:0031225);
Unigene018601	Molecular Function: phosphorelay response regulator activity (GO:0000156); Cellular Component: nucleus (GO:0005634); Cellular Component: cytoplasm (GO:0005737); Biological Process: regulation of transcription, DNA-templated (GO:0006355); Biological Process: response to cytokinin (GO:0009735); Biological Process: cytokinin-activated signaling pathway (GO:0009736);
Unigene018604	Molecular Function: copper ion binding (GO:0005507); Molecular Function: oxidoreductase activity, oxidizing metal ions (GO:0016722); Biological Process: lignin catabolic process (GO:0046274); Cellular Component: apoplast (GO:0048046); Molecular Function: hydroquinone:oxygen oxidoreductase activity (GO:0052716);
Unigene018617	Molecular Function: UDP-glucosyltransferase activity (GO:0035251); Molecular Function: xylosyltransferase activity (GO:0042285);
Unigene018631	Molecular Function: magnesium ion binding (GO:0000287); Molecular Function: GTPase activity (GO:0003924); Molecular Function: GTP binding (GO:0005525); Biological Process: rRNA processing (GO:0006364); Biological Process: response to light stimulus (GO:0009416); Cellular Component: chloroplast (GO:0009507); Cellular Component: chloroplast stroma (GO:0009570); Biological Process: chloroplast organ…
Unigene018643	Cellular Component: Golgi membrane (GO:0000139); Cellular Component: GARP complex (GO:0000938); Cellular Component: cytosol (GO:0005829); Biological Process: Golgi to vacuole transport (GO:0006896); Cellular Component: chloroplast (GO:0009507); Biological Process: protein transport (GO:0015031); Molecular Function: syntaxin binding (GO:0019905); Biological Process: retrograde transport, endosome …
Unigene018654	Biological Process: cellular response to phosphate starvation (GO:0016036); Biological Process: positive regulation of cellular response to phosphate starvation (GO:0080040);
Unigene018656	Cellular Component: cytoplasm (GO:0005737); Biological Process: multicellular organism development (GO:0007275); Biological Process: auxin-activated signaling pathway (GO:0009734); Biological Process: regulation of growth (GO:0040008);
Unigene018665	Biological Process: resolution of meiotic recombination intermediates (GO:0000712); Molecular Function: chromatin binding (GO:0003682); Molecular Function: double-stranded DNA binding (GO:0003690); Biological Process: mitotic recombination (GO:0006312); Biological Process: synapsis (GO:0007129); Biological Process: reciprocal meiotic recombination (GO:0007131); Biological Process: replication for…
Unigene018677	Cellular Component: nucleus (GO:0005634); Cellular Component: cytoplasm (GO:0005737); Biological Process: protein import into nucleus (GO:0006606); Biological Process: NLS-bearing protein import into nucleus (GO:0006607); Biological Process: ribosomal protein import into nucleus (GO:0006610); Molecular Function: nuclear localization sequence binding (GO:0008139); Molecular Function: Ran GTPase bi…
Unigene018682	Cellular Component: 1,3-beta-D-glucan synthase complex (GO:0000148); Molecular Function: 1,3-beta-D-glucan synthase activity (GO:0003843); Biological Process: (1->3)-beta-D-glucan biosynthetic process (GO:0006075); Biological Process: regulation of cell shape (GO:0008360); Cellular Component: integral component of membrane (GO:0016021); Biological Process: cell wall organization (GO:0071555);
Unigene018688	Molecular Function: protein histidine kinase activity (GO:0004673); Molecular Function: ATP binding (GO:0005524); Biological Process: carbohydrate metabolic process (GO:0005975); Cellular Component: chloroplast (GO:0009507); Molecular Function: metal ion binding (GO:0046872); Molecular Function: maltodextrin water dikinase (GO:0102216); Molecular Function: starch, H2O dikinase activity (GO:010221…
Unigene018785	Molecular Function: transporter activity (GO:0005215); Molecular Function: ATP binding (GO:0005524); Biological Process: lipid transport (GO:0006869); Cellular Component: integral component of membrane (GO:0016021); Molecular Function: ATPase activity, coupled to transmembrane movement of substances (GO:0042626); Cellular Component: intracellular membrane-bounded organelle (GO:0043231);
Unigene018814	Cellular Component: endoplasmic reticulum membrane (GO:0005789); Cellular Component: plasma membrane (GO:0005886); Biological Process: defense response (GO:0006952); Molecular Function: lipid binding (GO:0008289); Cellular Component: endosome membrane (GO:0010008); Cellular Component: integral component of membrane (GO:0016021);
Unigene018849	Biological Process: microtubule cytoskeleton organization (GO:0000226); Cellular Component: nucleus (GO:0005634); Cellular Component: cytoplasm (GO:0005737); Cellular Component: centrosome (GO:0005813); Cellular Component: nuclear microtubule (GO:0005880); Biological Process: centrosome cycle (GO:0007098); Molecular Function: microtubule binding (GO:0008017); Biological Process: endosperm develop…
Unigene018860	Cellular Component: mitochondrion (GO:0005739);
Unigene018897	Biological Process: ubiquitin-dependent protein catabolic process (GO:0006511); Biological Process: protein deubiquitination (GO:0016579); Molecular Function: thiol-dependent ubiquitinyl hydrolase activity (GO:0036459);
Unigene018898	Biological Process: ubiquitin-dependent protein catabolic process (GO:0006511); Biological Process: protein deubiquitination (GO:0016579); Molecular Function: thiol-dependent ubiquitinyl hydrolase activity (GO:0036459);
Unigene018908	Cellular Component: nucleus (GO:0005634); Biological Process: post-embryonic development (GO:0009791); Biological Process: vegetative to reproductive phase transition of meristem (GO:0010228); Molecular Function: histone methyltransferase activity (H3-K4 specific) (GO:0042800); Biological Process: carpel development (GO:0048440); Biological Process: stamen development (GO:0048443);
Unigene018925	Biological Process: response to nematode (GO:0009624);
Unigene018987	Molecular Function: DNA binding (GO:0003677); Molecular Function: DNA-directed DNA polymerase activity (GO:0003887); Molecular Function: helicase activity (GO:0004386); Molecular Function: ATP binding (GO:0005524); Cellular Component: cytoplasm (GO:0005737); Biological Process: DNA-dependent DNA replication (GO:0006261); Biological Process: cell cycle (GO:0007049); Molecular Function: 5'-3' exonu…
Unigene019020	Molecular Function: RNA binding (GO:0003723); Molecular Function: ribonuclease III activity (GO:0004525); Biological Process: RNA processing (GO:0006396); Molecular Function: metal ion binding (GO:0046872);
Unigene019038	Cellular Component: kinetochore (GO:0000776); Cellular Component: condensed chromosome kinetochore (GO:0000777); Cellular Component: kinetochore microtubule (GO:0005828); Cellular Component: spindle microtubule (GO:0005876); Biological Process: chromosome segregation (GO:0007059); Biological Process: mitotic spindle assembly checkpoint (GO:0007094); Cellular Component: phragmoplast (GO:0009524); …
Unigene019042	Molecular Function: calcium activated cation channel activity (GO:0005227); Cellular Component: plasma membrane (GO:0005886); Cellular Component: integral component of membrane (GO:0016021);
Unigene019067	Cellular Component: proteasome complex (GO:0000502); Cellular Component: nucleus (GO:0005634); Molecular Function: enzyme regulator activity (GO:0030234); Biological Process: regulation of protein catabolic process (GO:0042176);
Unigene019101	Cellular Component: plasma membrane (GO:0005886); Cellular Component: clathrin-coated pit (GO:0005905); Biological Process: intracellular protein transport (GO:0006886); Molecular Function: lipid binding (GO:0008289); Cellular Component: membrane (GO:0016020); Cellular Component: clathrin adaptor complex (GO:0030131); Molecular Function: clathrin adaptor activity (GO:0035615); Biological Process:…
Unigene019127	Cellular Component: photosystem II (GO:0009523); Cellular Component: chloroplast thylakoid membrane (GO:0009535); Biological Process: response to wounding (GO:0009611); Biological Process: response to high light intensity (GO:0009644); Biological Process: photosynthesis (GO:0015979); Cellular Component: integral component of membrane (GO:0016021); Molecular Function: chlorophyll binding (GO:00161…
Unigene019152	Molecular Function: mRNA binding (GO:0003729); Molecular Function: translation initiation factor activity (GO:0003743); Biological Process: regulation of translation (GO:0006417); Cellular Component: eukaryotic translation initiation factor 4F complex (GO:0016281);
Unigene019160	Cellular Component: nucleus (GO:0005634); Biological Process: multicellular organism development (GO:0007275); Biological Process: auxin-activated signaling pathway (GO:0009734); Biological Process: regulation of seed germination (GO:0010029); Biological Process: regulation of growth (GO:0040008); Biological Process: positive regulation of leaf senescence (GO:1900057);
Unigene019161	Molecular Function: ketol-acid reductoisomerase activity (GO:0004455); Molecular Function: copper ion binding (GO:0005507); Cellular Component: cell wall (GO:0005618); Cellular Component: mitochondrion (GO:0005739); Biological Process: branched-chain amino acid biosynthetic process (GO:0009082); Biological Process: isoleucine biosynthetic process (GO:0009097); Biological Process: valine biosynthe…
Unigene019175	Biological Process: negative regulation of transcription by RNA polymerase II (GO:0000122); Cellular Component: chromatin (GO:0000785); Molecular Function: transcription corepressor activity (GO:0003714); Cellular Component: nucleus (GO:0005634); Biological Process: histone deacetylation (GO:0016575);
Unigene019198	Molecular Function: threonine-tRNA ligase activity (GO:0004829); Molecular Function: ATP binding (GO:0005524); Cellular Component: cell wall (GO:0005618); Cellular Component: cytoplasm (GO:0005737); Cellular Component: mitochondrion (GO:0005739); Cellular Component: cytosol (GO:0005829); Cellular Component: plasma membrane (GO:0005886); Biological Process: threonyl-tRNA aminoacylation (GO:0006435…
Unigene019229	Cellular Component: cytosol (GO:0005829); Cellular Component: plasma membrane (GO:0005886); Biological Process: lipid metabolic process (GO:0006629); Cellular Component: plastid (GO:0009536); Biological Process: response to brassinosteroid (GO:0009741); Biological Process: brassinosteroid mediated signaling pathway (GO:0009742); Molecular Function: kinase inhibitor activity (GO:0019210);
Unigene019271	Molecular Function: aspartic-type endopeptidase activity (GO:0004190); Cellular Component: vacuole (GO:0005773); Biological Process: lipid metabolic process (GO:0006629);
Unigene019272	Molecular Function: aspartic-type endopeptidase activity (GO:0004190); Cellular Component: vacuole (GO:0005773); Biological Process: lipid metabolic process (GO:0006629);
Unigene019282	Molecular Function: magnesium ion binding (GO:0000287); Cellular Component: chloroplast (GO:0009507); Molecular Function: isoprene synthase activity (GO:0034009);
Unigene019283	Molecular Function: ATP binding (GO:0005524); Cellular Component: plasma membrane (GO:0005886); Molecular Function: proton-exporting ATPase activity, phosphorylative mechanism (GO:0008553); Cellular Component: integral component of membrane (GO:0016021); Molecular Function: metal ion binding (GO:0046872); Biological Process: proton export across plasma membrane (GO:0120029);
Unigene019312	Biological Process: protein ubiquitination (GO:0016567);
Unigene019313	Biological Process: protein ubiquitination (GO:0016567);
Unigene019318	Molecular Function: ionotropic glutamate receptor activity (GO:0004970); Molecular Function: calcium channel activity (GO:0005262); Cellular Component: intracellular (GO:0005622); Cellular Component: plasma membrane (GO:0005886); Biological Process: calcium ion transport (GO:0006816); Molecular Function: glutamate receptor activity (GO:0008066); Cellular Component: integral component of membrane …
Unigene019375	Molecular Function: UDP-glycosyltransferase activity (GO:0008194); Biological Process: glycolipid biosynthetic process (GO:0009247); Cellular Component: chloroplast (GO:0009507); Cellular Component: plastid (GO:0009536); Cellular Component: chloroplast envelope (GO:0009941); Cellular Component: integral component of membrane (GO:0016021); Biological Process: cellular response to phosphate starvat…
Unigene019389	Molecular Function: L-tyrosine:2-oxoglutarate aminotransferase activity (GO:0004838); Cellular Component: cytoplasm (GO:0005737); Cellular Component: cytosol (GO:0005829); Biological Process: methionine metabolic process (GO:0006555); Biological Process: L-phenylalanine metabolic process (GO:0006558); Biological Process: tryptophan metabolic process (GO:0006568); Biological Process: tryptophan ca…
Unigene019424	Molecular Function: DNA binding (GO:0003677); Cellular Component: nucleus (GO:0005634); Biological Process: regulation of transcription, DNA-templated (GO:0006355); Biological Process: auxin-activated signaling pathway (GO:0009734);
Unigene019454	Molecular Function: monooxygenase activity (GO:0004497); Molecular Function: iron ion binding (GO:0005506); Cellular Component: membrane (GO:0016020); Cellular Component: integral component of membrane (GO:0016021); Molecular Function: oxidoreductase activity, acting on paired donors, with incorporation or reduction of molecular oxygen, NAD(P)H as one donor, and incorporation of one atom of oxyge…
Unigene019472	Molecular Function: serine-tRNA ligase activity (GO:0004828); Molecular Function: ATP binding (GO:0005524); Cellular Component: cytoplasm (GO:0005737); Cellular Component: mitochondrion (GO:0005739); Biological Process: seryl-tRNA aminoacylation (GO:0006434); Biological Process: mitochondrion organization (GO:0007005); Cellular Component: chloroplast (GO:0009507); Biological Process: chloroplast …
Unigene019502	Molecular Function: nucleic acid binding (GO:0003676); Cellular Component: nucleolus (GO:0005730); Cellular Component: plasma membrane (GO:0005886); Biological Process: rRNA processing (GO:0006364); Biological Process: mRNA processing (GO:0006397); Biological Process: embryo sac development (GO:0009553); Cellular Component: small-subunit processome (GO:0032040);
Unigene019503	Molecular Function: nucleic acid binding (GO:0003676); Cellular Component: nucleolus (GO:0005730); Cellular Component: plasma membrane (GO:0005886); Biological Process: rRNA processing (GO:0006364); Biological Process: mRNA processing (GO:0006397); Biological Process: embryo sac development (GO:0009553); Cellular Component: small-subunit processome (GO:0032040);
Unigene019539	Molecular Function: glutathione transferase activity (GO:0004364); Biological Process: auxin-activated signaling pathway (GO:0009734);
Unigene019561	Molecular Function: secondary active sulfate transmembrane transporter activity (GO:0008271); Molecular Function: sulfate transmembrane transporter activity (GO:0015116); Molecular Function: symporter activity (GO:0015293); Molecular Function: anion:anion antiporter activity (GO:0015301); Cellular Component: integral component of membrane (GO:0016021);
Unigene019589	Cellular Component: nuclear lamina (GO:0005652); Cellular Component: nucleoplasm (GO:0005654); Cellular Component: nucleolus (GO:0005730); Cellular Component: cytoplasm (GO:0005737); Biological Process: nucleus organization (GO:0006997); Cellular Component: plasmodesma (GO:0009506); Cellular Component: nuclear membrane (GO:0031965);
Unigene019606	Biological Process: defense response to insect (GO:0002213); Molecular Function: iron ion binding (GO:0005506); Cellular Component: membrane (GO:0016020); Cellular Component: integral component of membrane (GO:0016021); Molecular Function: oxidoreductase activity, acting on paired donors, with incorporation or reduction of molecular oxygen, NAD(P)H as one donor, and incorporation of one atom of o…
Unigene019630	Biological Process: response to molecule of bacterial origin (GO:0002237); Molecular Function: glycerol kinase activity (GO:0004370); Molecular Function: ATP binding (GO:0005524); Cellular Component: cytoplasm (GO:0005737); Cellular Component: mitochondrion (GO:0005739); Cellular Component: cytosol (GO:0005829); Biological Process: glycerol metabolic process (GO:0006071); Biological Process: trig…
Unigene019641	Cellular Component: Golgi membrane (GO:0000139); Cellular Component: cell wall (GO:0005618); Cellular Component: Golgi apparatus (GO:0005794); Cellular Component: integral component of membrane (GO:0016021); Molecular Function: transferase activity, transferring glycosyl groups (GO:0016757); Molecular Function: identical protein binding (GO:0042802); Biological Process: plant-type cell wall cellu…
Unigene019642	Cellular Component: Golgi membrane (GO:0000139); Cellular Component: endosome (GO:0005768); Cellular Component: Golgi apparatus (GO:0005794); Cellular Component: trans-Golgi network (GO:0005802); Cellular Component: integral component of membrane (GO:0016021); Molecular Function: transferase activity, transferring glycosyl groups (GO:0016757); Molecular Function: identical protein binding (GO:004…
Unigene019704	Molecular Function: DNA binding (GO:0003677); Molecular Function: DNA-directed 5'-3' RNA polymerase activity (GO:0003899); Cellular Component: RNA polymerase III complex (GO:0005666); Biological Process: transcription by RNA polymerase III (GO:0006383); Molecular Function: metal ion binding (GO:0046872);
Unigene019799	Cellular Component: chromatin (GO:0000785); Cellular Component: nucleus (GO:0005634); Cellular Component: cytoplasm (GO:0005737); Cellular Component: plasma membrane (GO:0005886); Biological Process: regulation of transcription, DNA-templated (GO:0006355); Biological Process: regulation of flower development (GO:0009909); Biological Process: specification of floral organ identity (GO:0010093); Mo…
Unigene019800	Molecular Function: protein serine/threonine phosphatase activity (GO:0004722); Cellular Component: plasma membrane (GO:0005886); Biological Process: protein dephosphorylation (GO:0006470); Biological Process: defense response to bacterium (GO:0042742); Biological Process: interspecies interaction between organisms (GO:0044419); Molecular Function: metal ion binding (GO:0046872);
Unigene019801	Molecular Function: GTPase activity (GO:0003924); Molecular Function: structural constituent of cytoskeleton (GO:0005200); Molecular Function: GTP binding (GO:0005525); Cellular Component: cytoplasm (GO:0005737); Cellular Component: microtubule (GO:0005874); Biological Process: microtubule-based process (GO:0007017);
Unigene019805	Molecular Function: DNA binding (GO:0003677); Molecular Function: chromatin binding (GO:0003682); Molecular Function: helicase activity (GO:0004386); Molecular Function: ATP binding (GO:0005524); Cellular Component: nucleus (GO:0005634); Cellular Component: cytosol (GO:0005829); Biological Process: regulation of transcription, DNA-templated (GO:0006355); Biological Process: multicellular organism…
Unigene019823	Molecular Function: cysteine-type endopeptidase activity (GO:0004197); Molecular Function: thiol-dependent ubiquitin-specific protease activity (GO:0004843); Cellular Component: nucleus (GO:0005634); Biological Process: ubiquitin-dependent protein catabolic process (GO:0006511); Biological Process: protein deubiquitination (GO:0016579);
Unigene019854	Molecular Function: mRNA binding (GO:0003729); Cellular Component: cytosol (GO:0005829);
Unigene019862	Molecular Function: DNA-binding transcription factor activity (GO:0003700); Cellular Component: nucleus (GO:0005634); Biological Process: multicellular organism development (GO:0007275); Molecular Function: metal ion binding (GO:0046872);
Unigene019863	Molecular Function: DNA-binding transcription factor activity (GO:0003700); Cellular Component: nucleus (GO:0005634); Biological Process: regulation of transcription, DNA-templated (GO:0006355); Biological Process: multicellular organism development (GO:0007275); Molecular Function: metal ion binding (GO:0046872);
Unigene019931	Molecular Function: aminoacyl-tRNA editing activity (GO:0002161); Molecular Function: leucine-tRNA ligase activity (GO:0004823); Molecular Function: ATP binding (GO:0005524); Cellular Component: mitochondrion (GO:0005739); Biological Process: leucyl-tRNA aminoacylation (GO:0006429); Cellular Component: chloroplast (GO:0009507); Cellular Component: chloroplast stroma (GO:0009570); Biological Proce…
Unigene019944	Cellular Component: Golgi membrane (GO:0000139); Molecular Function: magnesium ion binding (GO:0000287); Molecular Function: phospholipid-translocating ATPase activity (GO:0004012); Molecular Function: ATP binding (GO:0005524); Cellular Component: trans-Golgi network (GO:0005802); Cellular Component: plasma membrane (GO:0005886); Cellular Component: integral component of membrane (GO:0016021); Bi…
Unigene019992	Cellular Component: nucleus (GO:0005634); Biological Process: positive regulation of transcription, DNA-templated (GO:0045893);
Unigene019995	Cellular Component: endosome (GO:0005768); Cellular Component: vacuolar membrane (GO:0005774); Cellular Component: endoplasmic reticulum membrane (GO:0005789); Cellular Component: trans-Golgi network (GO:0005802); Molecular Function: S-adenosylmethionine-dependent methyltransferase activity (GO:0008757); Cellular Component: integral component of membrane (GO:0016021); Biological Process: cell wal…
Unigene020012	Molecular Function: DNA binding (GO:0003677); Molecular Function: DNA-binding transcription factor activity (GO:0003700); Cellular Component: nucleus (GO:0005634); Biological Process: regulation of transcription, DNA-templated (GO:0006355); Biological Process: pollen development (GO:0009555);
Unigene020028	Molecular Function: protein kinase activity (GO:0004672); Molecular Function: protein serine/threonine kinase activity (GO:0004674); Molecular Function: protein serine/threonine/tyrosine kinase activity (GO:0004712); Molecular Function: ATP binding (GO:0005524); Cellular Component: endoplasmic reticulum (GO:0005783); Cellular Component: endoplasmic reticulum membrane (GO:0005789); Biological Proc…
Unigene020042	Molecular Function: UDP-glycosyltransferase activity (GO:0008194); Cellular Component: intracellular membrane-bounded organelle (GO:0043231); Molecular Function: quercetin 3-O-glucosyltransferase activity (GO:0080043); Molecular Function: quercetin 7-O-glucosyltransferase activity (GO:0080044);
Unigene020065	Cellular Component: endoplasmic reticulum membrane (GO:0005789); Cellular Component: plasma membrane (GO:0005886); Biological Process: plant-type hypersensitive response (GO:0009626); Biological Process: response to ethylene (GO:0009723); Biological Process: response to salicylic acid (GO:0009751); Biological Process: ethylene-activated signaling pathway (GO:0009873); Cellular Component: endosome…
Unigene020111	Cellular Component: cytoplasm (GO:0005737); Cellular Component: cytoskeleton (GO:0005856); Cellular Component: plasma membrane (GO:0005886); Biological Process: multicellular organism development (GO:0007275); Biological Process: regulation of cell shape (GO:0008360); Biological Process: regulation of growth (GO:0040008); Biological Process: cell wall organization (GO:0071555);
Unigene020115	Cellular Component: nucleus (GO:0005634);
Unigene020146	Biological Process: response to oxidative stress (GO:0006979); Biological Process: aging (GO:0007568); Cellular Component: chloroplast (GO:0009507); Cellular Component: thylakoid (GO:0009579); Biological Process: response to wounding (GO:0009611); Biological Process: response to jasmonic acid (GO:0009753);
Unigene020147	Cellular Component: integral component of membrane (GO:0016021); Biological Process: protein ubiquitination (GO:0016567); Molecular Function: transferase activity (GO:0016740); Molecular Function: metal ion binding (GO:0046872);
Unigene020181	Biological Process: polysaccharide catabolic process (GO:0000272); Molecular Function: chitinase activity (GO:0004568); Biological Process: chitin catabolic process (GO:0006032); Molecular Function: chitin binding (GO:0008061);
Unigene020266	Molecular Function: dicarboxylic acid transmembrane transporter activity (GO:0005310); Cellular Component: mitochondrial inner membrane (GO:0005743); Biological Process: mitochondrial transport (GO:0006839); Biological Process: sulfate transport (GO:0008272); Molecular Function: sulfate transmembrane transporter activity (GO:0015116); Molecular Function: thiosulfate transmembrane transporter acti…
Unigene020267	Molecular Function: dicarboxylic acid transmembrane transporter activity (GO:0005310); Cellular Component: mitochondrial inner membrane (GO:0005743); Biological Process: mitochondrial transport (GO:0006839); Biological Process: sulfate transport (GO:0008272); Molecular Function: sulfate transmembrane transporter activity (GO:0015116); Molecular Function: thiosulfate transmembrane transporter acti…
Unigene020273	Cellular Component: plasmodesma (GO:0009506); Cellular Component: integral component of membrane (GO:0016021); Biological Process: viral process (GO:0016032);
Unigene020293	Cellular Component: integral component of membrane (GO:0016021);
Unigene020315	Molecular Function: DNA-binding transcription repressor activity, RNA polymerase II-specific (GO:0001227); Molecular Function: nucleic acid binding (GO:0003676); Molecular Function: chromatin binding (GO:0003682); Cellular Component: nucleus (GO:0005634); Biological Process: response to brassinosteroid (GO:0009741); Biological Process: unidimensional cell growth (GO:0009826); Biological Process: …
Unigene020332	Cellular Component: cell wall (GO:0005618); Cellular Component: nucleus (GO:0005634); Cellular Component: cytoplasm (GO:0005737); Biological Process: ubiquitin-dependent protein catabolic process (GO:0006511); Biological Process: response to salt stress (GO:0009651); Biological Process: negative regulation of gibberellic acid mediated signaling pathway (GO:0009938); Biological Process: protein ub…
Unigene020347	Cellular Component: plant-type vacuole (GO:0000325); Molecular Function: ATP binding (GO:0005524); Cellular Component: vacuolar membrane (GO:0005774); Molecular Function: xenobiotic transmembrane transporting ATPase activity (GO:0008559); Cellular Component: membrane (GO:0016020); Cellular Component: integral component of membrane (GO:0016021); Molecular Function: ATPase activity, coupled to tran…
Unigene020363	Molecular Function: magnesium ion binding (GO:0000287); Molecular Function: monooxygenase activity (GO:0004497); Cellular Component: chloroplast (GO:0009507); Biological Process: photorespiration (GO:0009853); Molecular Function: ribulose-bisphosphate carboxylase activity (GO:0016984); Biological Process: reductive pentose-phosphate cycle (GO:0019253);
Unigene020417	Biological Process: response to molecule of bacterial origin (GO:0002237); Molecular Function: DNA-binding transcription factor activity (GO:0003700); Cellular Component: nucleus (GO:0005634); Biological Process: response to salicylic acid (GO:0009751); Biological Process: response to chitin (GO:0010200); Biological Process: regulation of defense response (GO:0031347); Biological Process: defense…
Unigene020419	Molecular Function: ATP binding (GO:0005524); Molecular Function: xenobiotic transmembrane transporting ATPase activity (GO:0008559); Cellular Component: membrane (GO:0016020); Cellular Component: integral component of membrane (GO:0016021); Molecular Function: ATPase activity, coupled to transmembrane movement of substances (GO:0042626); Biological Process: transmembrane transport (GO:0055085);
Unigene020420	Molecular Function: mannose-6-phosphate isomerase activity (GO:0004476); Biological Process: carbohydrate metabolic process (GO:0005975); Molecular Function: zinc ion binding (GO:0008270); Biological Process: GDP-mannose biosynthetic process (GO:0009298); Biological Process: response to light stimulus (GO:0009416); Biological Process: embryo development ending in seed dormancy (GO:0009793); Biolo…
Unigene020449	Cellular Component: retrotransposon nucleocapsid (GO:0000943); Molecular Function: nucleic acid binding (GO:0003676); Molecular Function: RNA-directed DNA polymerase activity (GO:0003964); Molecular Function: aspartic-type endopeptidase activity (GO:0004190); Molecular Function: endonuclease activity (GO:0004519); Biological Process: DNA recombination (GO:0006310); Biological Process: DNA integra…
Unigene020473	Cellular Component: integral component of membrane (GO:0016021); Biological Process: protein ubiquitination (GO:0016567); Molecular Function: transferase activity (GO:0016740); Molecular Function: metal ion binding (GO:0046872);
Unigene020483	Molecular Function: protein kinase activity (GO:0004672); Molecular Function: protein serine/threonine kinase activity (GO:0004674); Molecular Function: ATP binding (GO:0005524); Biological Process: circadian rhythm (GO:0007623); Cellular Component: chloroplast (GO:0009507); Cellular Component: chloroplast thylakoid membrane (GO:0009535); Biological Process: photosynthetic acclimation (GO:0009643…
Unigene020520	Molecular Function: protein kinase activity (GO:0004672); Molecular Function: ATP binding (GO:0005524); Cellular Component: nucleus (GO:0005634); Biological Process: red, far-red light phototransduction (GO:0009585); Molecular Function: identical protein binding (GO:0042802);
Unigene020543	Cellular Component: kinetochore (GO:0000776); Cellular Component: spindle pole (GO:0000922); Cellular Component: cytoplasm (GO:0005737); Cellular Component: centrosome (GO:0005813); Cellular Component: microtubule (GO:0005874); Biological Process: spindle organization (GO:0007051); Biological Process: establishment or maintenance of microtubule cytoskeleton polarity (GO:0030951); Biological Proce…
Unigene020555	Cellular Component: integral component of membrane (GO:0016021); Biological Process: protein ubiquitination (GO:0016567); Molecular Function: transferase activity (GO:0016740); Molecular Function: metal ion binding (GO:0046872);
Unigene020559	Molecular Function: mRNA binding (GO:0003729); Cellular Component: nucleus (GO:0005634); Biological Process: response to water deprivation (GO:0009414); Biological Process: response to salt stress (GO:0009651); Biological Process: response to abscisic acid (GO:0009737); Biological Process: regulation of seed germination (GO:0010029);
Unigene020596	Cellular Component: lysosomal membrane (GO:0005765); Cellular Component: endosome (GO:0005768); Cellular Component: endosome membrane (GO:0010008); Cellular Component: Golgi-associated vesicle membrane (GO:0030660); Biological Process: membrane protein proteolysis (GO:0033619); Molecular Function: aspartic endopeptidase activity, intramembrane cleaving (GO:0042500); Cellular Component: integral c…
Unigene020597	Cellular Component: lysosomal membrane (GO:0005765); Cellular Component: endosome (GO:0005768); Cellular Component: endosome membrane (GO:0010008); Cellular Component: Golgi-associated vesicle membrane (GO:0030660); Biological Process: membrane protein proteolysis (GO:0033619); Molecular Function: aspartic endopeptidase activity, intramembrane cleaving (GO:0042500); Cellular Component: integral c…
Unigene020616	Cellular Component: plant-type vacuole (GO:0000325); Molecular Function: ATP binding (GO:0005524); Cellular Component: vacuole (GO:0005773); Cellular Component: vacuolar membrane (GO:0005774); Molecular Function: xenobiotic transmembrane transporting ATPase activity (GO:0008559); Cellular Component: plasmodesma (GO:0009506); Molecular Function: chlorophyll catabolite transmembrane transporter act…
Unigene020617	Molecular Function: DNA-binding transcription factor activity (GO:0003700); Cellular Component: nucleus (GO:0005634); Biological Process: transcription, DNA-templated (GO:0006351); Biological Process: flower development (GO:0009908); Biological Process: vegetative to reproductive phase transition of meristem (GO:0010228); Molecular Function: sequence-specific DNA binding (GO:0043565); Biological …
Unigene020618	Biological Process: carbohydrate transport (GO:0008643); Cellular Component: integral component of membrane (GO:0016021);
Unigene020626	Molecular Function: DNA binding (GO:0003677); Molecular Function: DNA-binding transcription factor activity (GO:0003700); Cellular Component: nucleus (GO:0005634); Biological Process: response to salicylic acid (GO:0009751);
Unigene020654	Molecular Function: DNA binding (GO:0003677); Molecular Function: helicase activity (GO:0004386); Molecular Function: ATP binding (GO:0005524); Cellular Component: nucleus (GO:0005634); Biological Process: DNA repair (GO:0006281); Biological Process: DNA recombination (GO:0006310);
Unigene020702	Cellular Component: mitochondrion (GO:0005739); Biological Process: protein import into nucleus (GO:0006606); Molecular Function: nuclear localization sequence binding (GO:0008139); Biological Process: embryo development ending in seed dormancy (GO:0009793); Biological Process: zygote asymmetric cell division (GO:0010070); Molecular Function: structural constituent of nuclear pore (GO:0017056); C…
Unigene020706	Molecular Function: DNA binding (GO:0003677); Molecular Function: DNA-directed DNA polymerase activity (GO:0003887); Molecular Function: ATP binding (GO:0005524); Cellular Component: nucleus (GO:0005634); Cellular Component: DNA replication factor C complex (GO:0005663); Cellular Component: plasma membrane (GO:0005886); Biological Process: DNA-dependent DNA replication (GO:0006261); Cellular Comp…
Unigene020715	Molecular Function: calcium ion binding (GO:0005509); Cellular Component: plasma membrane (GO:0005886); Biological Process: glycerol metabolic process (GO:0006071); Biological Process: lipid metabolic process (GO:0006629); Molecular Function: glycerophosphodiester phosphodiesterase activity (GO:0008889); Cellular Component: integral component of membrane (GO:0016021); Cellular Component: anchored…
Unigene020742	Molecular Function: serine-type endopeptidase activity (GO:0004252); Cellular Component: extracellular region (GO:0005576);
Unigene020788	Molecular Function: SNARE binding (GO:0000149); Biological Process: cytokinesis by cell plate formation (GO:0000911); Molecular Function: SNAP receptor activity (GO:0005484); Cellular Component: endoplasmic reticulum membrane (GO:0005789); Cellular Component: Golgi apparatus (GO:0005794); Cellular Component: cytosol (GO:0005829); Cellular Component: plasma membrane (GO:0005886); Biological Proces…
Unigene020839	Cellular Component: RNA polymerase IV complex (GO:0000418); Molecular Function: DNA binding (GO:0003677); Molecular Function: DNA-directed 5'-3' RNA polymerase activity (GO:0003899); Cellular Component: nucleus (GO:0005634); Cellular Component: nucleoplasm (GO:0005654); Cellular Component: RNA polymerase III complex (GO:0005666); Biological Process: transcription by RNA polymerase III (GO:0006383…
Unigene020840	Cellular Component: RNA polymerase IV complex (GO:0000418); Molecular Function: DNA binding (GO:0003677); Molecular Function: DNA-directed 5'-3' RNA polymerase activity (GO:0003899); Cellular Component: nucleus (GO:0005634); Cellular Component: nucleoplasm (GO:0005654); Cellular Component: RNA polymerase III complex (GO:0005666); Biological Process: transcription by RNA polymerase III (GO:0006383…
Unigene020891	Cellular Component: plasma membrane (GO:0005886); Cellular Component: clathrin-coated pit (GO:0005905); Biological Process: intracellular protein transport (GO:0006886); Molecular Function: lipid binding (GO:0008289); Cellular Component: membrane (GO:0016020); Cellular Component: clathrin adaptor complex (GO:0030131); Molecular Function: clathrin adaptor activity (GO:0035615); Biological Process:…
Unigene020920	Cellular Component: nucleus (GO:0005634); Biological Process: protein ubiquitination (GO:0016567); Cellular Component: SCF ubiquitin ligase complex (GO:0019005); Biological Process: SCF-dependent proteasomal ubiquitin-dependent protein catabolic process (GO:0031146);
Unigene020958	Biological Process: protein polyubiquitination (GO:0000209); Biological Process: ubiquitin-dependent protein catabolic process (GO:0006511); Molecular Function: ubiquitin conjugating enzyme activity (GO:0061631);
Unigene021015	Molecular Function: microtubule motor activity (GO:0003777); Molecular Function: ATP binding (GO:0005524); Cellular Component: kinesin complex (GO:0005871); Cellular Component: microtubule (GO:0005874); Biological Process: microtubule-based movement (GO:0007018); Molecular Function: microtubule binding (GO:0008017); Cellular Component: plasmodesma (GO:0009506); Molecular Function: ATPase activity…
Unigene021020	Biological Process: starch metabolic process (GO:0005982); Biological Process: sucrose metabolic process (GO:0005985); Biological Process: response to water deprivation (GO:0009414); Biological Process: seed maturation (GO:0010431); Biological Process: response to mannitol (GO:0010555); Molecular Function: sucrose synthase activity (GO:0016157);
Unigene021068	Cellular Component: retrotransposon nucleocapsid (GO:0000943); Molecular Function: nucleic acid binding (GO:0003676); Molecular Function: RNA-directed DNA polymerase activity (GO:0003964); Molecular Function: aspartic-type endopeptidase activity (GO:0004190); Molecular Function: endonuclease activity (GO:0004519); Biological Process: DNA recombination (GO:0006310); Biological Process: DNA integra…
Unigene021081	Molecular Function: RNA polymerase II proximal promoter sequence-specific DNA binding (GO:0000978); Molecular Function: DNA-binding transcription factor activity (GO:0003700); Cellular Component: nucleus (GO:0005634); Biological Process: cellular response to heat (GO:0034605); Molecular Function: sequence-specific DNA binding (GO:0043565); Biological Process: positive regulation of transcription …
Unigene021086	Cellular Component: chloroplast (GO:0009507); Biological Process: vitamin E biosynthetic process (GO:0010189); Biological Process: photosynthesis (GO:0015979); Biological Process: chlorophyll biosynthetic process (GO:0015995); Biological Process: geranylgeranyl diphosphate metabolic process (GO:0033385); Biological Process: phytyl diphosphate biosynthetic process (GO:0033521); Molecular Function:…
Unigene021092	Cellular Component: nucleus (GO:0005634); Molecular Function: zinc ion binding (GO:0008270); Cellular Component: integral component of membrane (GO:0016021); Biological Process: protein ubiquitination (GO:0016567); Molecular Function: ligase activity (GO:0016874);
Unigene021119	Molecular Function: cysteine-type endopeptidase activity (GO:0004197); Cellular Component: extracellular space (GO:0005615); Cellular Component: lysosome (GO:0005764); Cellular Component: endoplasmic reticulum (GO:0005783); Biological Process: proteolysis involved in cellular protein catabolic process (GO:0051603);
Unigene021129	Molecular Function: protein serine/threonine kinase activity (GO:0004674); Molecular Function: ATP binding (GO:0005524); Cellular Component: integral component of membrane (GO:0016021);
Unigene021144	Cellular Component: endosome (GO:0005768); Cellular Component: Golgi apparatus (GO:0005794); Cellular Component: trans-Golgi network (GO:0005802); Cellular Component: plasma membrane (GO:0005886); Cellular Component: membrane (GO:0016020); Cellular Component: integral component of membrane (GO:0016021);
Unigene021156	Biological Process: phenylpropanoid metabolic process (GO:0009698); Cellular Component: mediator complex (GO:0016592); Biological Process: regulation of phenylpropanoid metabolic process (GO:2000762);
Unigene021176	Biological Process: pollen tube growth (GO:0009860); Molecular Function: carboxylic ester hydrolase activity (GO:0052689);
Unigene021188	Molecular Function: diacylglycerol O-acyltransferase activity (GO:0004144); Cellular Component: chloroplast (GO:0009507); Cellular Component: plastoglobule (GO:0010287); Biological Process: triglyceride biosynthetic process (GO:0019432); Biological Process: phytol metabolic process (GO:0033306);
Unigene021234	Biological Process: cytokinesis by cell plate formation (GO:0000911); Biological Process: establishment of planar polarity (GO:0001736); Molecular Function: ARF guanyl-nucleotide exchange factor activity (GO:0005086); Cellular Component: endosome (GO:0005768); Cellular Component: cytosol (GO:0005829); Cellular Component: plasma membrane (GO:0005886); Biological Process: endocytosis (GO:0006897); …
Unigene021266	Molecular Function: ATP binding (GO:0005524); Cellular Component: cytoplasm (GO:0005737); Biological Process: signal transduction (GO:0007165); Biological Process: plant-type hypersensitive response (GO:0009626); Molecular Function: ADP binding (GO:0043531);
Unigene021267	Cellular Component: nucleus (GO:0005634);
Unigene021273	Molecular Function: GTPase activity (GO:0003924); Molecular Function: structural constituent of cytoskeleton (GO:0005200); Molecular Function: GTP binding (GO:0005525); Cellular Component: cytoplasm (GO:0005737); Cellular Component: microtubule (GO:0005874); Biological Process: microtubule-based process (GO:0007017);
Unigene021278	Biological Process: intracellular protein transport (GO:0006886); Biological Process: vesicle-mediated transport (GO:0016192); Cellular Component: AP-1 adaptor complex (GO:0030121);
Unigene021303	Molecular Function: transporter activity (GO:0005215); Cellular Component: chloroplast (GO:0009507); Cellular Component: plastid (GO:0009536); Cellular Component: chloroplast stroma (GO:0009570); Biological Process: embryo development ending in seed dormancy (GO:0009793); Biological Process: thylakoid membrane organization (GO:0010027); Biological Process: iron-sulfur cluster assembly (GO:0016226…
Unigene021329	Cellular Component: endoplasmic reticulum (GO:0005783); Cellular Component: endoplasmic reticulum membrane (GO:0005789); Biological Process: endomembrane system organization (GO:0010256); Cellular Component: integral component of membrane (GO:0016021); Biological Process: plant organ senescence (GO:0090693);
Unigene021484	Cellular Component: endoplasmic reticulum membrane (GO:0005789); Cellular Component: cytosol (GO:0005829); Cellular Component: plasma membrane (GO:0005886); Biological Process: GPI anchor biosynthetic process (GO:0006506); Molecular Function: O-acyltransferase activity (GO:0008374); Cellular Component: integral component of membrane (GO:0016021);
Unigene021526	Molecular Function: calcium ion binding (GO:0005509); Biological Process: trichome branching (GO:0010091);
Unigene021591	Cellular Component: chloroplast (GO:0009507); Cellular Component: chloroplast outer membrane (GO:0009707); Biological Process: chloroplast relocation (GO:0009902);
Unigene021606	Molecular Function: phospholipase activity (GO:0004620); Cellular Component: vacuole (GO:0005773); Molecular Function: phospholipase A1 activity (GO:0008970); Cellular Component: plasmodesma (GO:0009506); Biological Process: detection of gravity (GO:0009590); Biological Process: amyloplast organization (GO:0009660); Cellular Component: plant-type vacuole membrane (GO:0009705); Biological Process:…
Unigene021650	Molecular Function: DNA-binding transcription factor activity (GO:0003700); Cellular Component: nucleus (GO:0005634); Biological Process: regulation of transcription, DNA-templated (GO:0006355); Biological Process: response to salt stress (GO:0009651); Biological Process: response to ethylene (GO:0009723); Biological Process: response to auxin (GO:0009733); Biological Process: response to abscisi…
Unigene021651	Molecular Function: DNA binding (GO:0003677); Molecular Function: DNA-binding transcription factor activity (GO:0003700); Cellular Component: nucleus (GO:0005634); Biological Process: response to zinc ion (GO:0010043); Molecular Function: sequence-specific DNA binding (GO:0043565);
Unigene021662	Molecular Function: phosphoglycerate dehydrogenase activity (GO:0004617); Cellular Component: nucleus (GO:0005634); Cellular Component: cytosol (GO:0005829); Biological Process: L-serine biosynthetic process (GO:0006564); Cellular Component: chloroplast (GO:0009507); Cellular Component: chloroplast stroma (GO:0009570); Molecular Function: NAD binding (GO:0051287);
Unigene021663	Molecular Function: phosphoglycerate dehydrogenase activity (GO:0004617); Cellular Component: nucleus (GO:0005634); Cellular Component: cytosol (GO:0005829); Biological Process: L-serine biosynthetic process (GO:0006564); Cellular Component: chloroplast (GO:0009507); Cellular Component: chloroplast stroma (GO:0009570); Molecular Function: NAD binding (GO:0051287);
Unigene021702	Cellular Component: retrotransposon nucleocapsid (GO:0000943); Molecular Function: nucleic acid binding (GO:0003676); Molecular Function: RNA-directed DNA polymerase activity (GO:0003964); Molecular Function: aspartic-type endopeptidase activity (GO:0004190); Molecular Function: endonuclease activity (GO:0004519); Biological Process: DNA recombination (GO:0006310); Biological Process: DNA integra…
Unigene021711	Molecular Function: NAD+ kinase activity (GO:0003951); Molecular Function: calmodulin binding (GO:0005516); Molecular Function: ATP binding (GO:0005524); Biological Process: NADP biosynthetic process (GO:0006741); Cellular Component: chloroplast (GO:0009507); Biological Process: NAD metabolic process (GO:0019674);
Unigene021728	Cellular Component: endoplasmic reticulum (GO:0005783); Biological Process: lipid transport (GO:0006869); Molecular Function: lipid binding (GO:0008289); Cellular Component: integral component of membrane (GO:0016021); Molecular Function: metal ion binding (GO:0046872);
Unigene021729	Cellular Component: endoplasmic reticulum (GO:0005783); Biological Process: lipid transport (GO:0006869); Molecular Function: lipid binding (GO:0008289); Cellular Component: integral component of membrane (GO:0016021); Molecular Function: metal ion binding (GO:0046872);
Unigene021789	Cellular Component: Golgi membrane (GO:0000139); Molecular Function: serine-type endopeptidase activity (GO:0004252); Cellular Component: Golgi apparatus (GO:0005794); Cellular Component: integral component of membrane (GO:0016021);
Unigene021811	Cellular Component: cytosol (GO:0005829); Molecular Function: Hsp70 protein binding (GO:0030544); Biological Process: chaperone cofactor-dependent protein refolding (GO:0051085);
Unigene021845	Molecular Function: 1-phosphatidylinositol 4-kinase activity (GO:0004430); Molecular Function: ATP binding (GO:0005524); Cellular Component: nucleus (GO:0005634); Cellular Component: peroxisome (GO:0005777); Biological Process: response to abscisic acid (GO:0009737); Biological Process: regulation of flower development (GO:0009909); Molecular Function: kinase activity (GO:0016301); Molecular Func…
Unigene021871	Cellular Component: nuclear periphery (GO:0034399); Biological Process: regulation of DNA methylation (GO:0044030); Biological Process: regulation of gene silencing (GO:0060968); Biological Process: regulation of production of siRNA involved in RNA interference (GO:0090065);
Unigene021911	Cellular Component: cytosol (GO:0005829); Cellular Component: plasma membrane (GO:0005886); Biological Process: sucrose biosynthetic process (GO:0005986); Cellular Component: plasmodesma (GO:0009506); Molecular Function: sucrose synthase activity (GO:0016157); Molecular Function: sucrose-phosphate synthase activity (GO:0046524); Biological Process: nectar secretion (GO:0071836);
Unigene021912	Molecular Function: aminoacyl-tRNA editing activity (GO:0002161); Molecular Function: leucine-tRNA ligase activity (GO:0004823); Molecular Function: ATP binding (GO:0005524); Cellular Component: mitochondrion (GO:0005739); Biological Process: leucyl-tRNA aminoacylation (GO:0006429); Cellular Component: chloroplast (GO:0009507); Cellular Component: chloroplast stroma (GO:0009570); Biological Proce…
Unigene021993	Cellular Component: nucleus (GO:0005634); Cellular Component: cytosol (GO:0005829); Cellular Component: proteasome core complex (GO:0005839); Biological Process: DNA repair (GO:0006281); Biological Process: proteasomal ubiquitin-independent protein catabolic process (GO:0010499); Molecular Function: peptidase activator activity (GO:0016504); Molecular Function: lysine-acetylated histone binding (…
Unigene022084	Molecular Function: peroxidase activity (GO:0004601); Cellular Component: extracellular region (GO:0005576); Biological Process: response to oxidative stress (GO:0006979); Cellular Component: plant-type cell wall (GO:0009505); Cellular Component: plasmodesma (GO:0009506); Molecular Function: heme binding (GO:0020037); Biological Process: hydrogen peroxide catabolic process (GO:0042744); Molecular…
Unigene022091	Cellular Component: exocyst (GO:0000145); Cellular Component: extracellular region (GO:0005576); Cellular Component: cell wall (GO:0005618); Cellular Component: cytosol (GO:0005829); Cellular Component: cytoskeleton (GO:0005856); Cellular Component: plasma membrane (GO:0005886); Biological Process: exocytosis (GO:0006887); Cellular Component: phragmoplast (GO:0009524);
Unigene022107	Biological Process: leaf senescence (GO:0010150); Molecular Function: oxidoreductase activity, acting on diphenols and related substances as donors, oxygen as acceptor (GO:0016682); Molecular Function: metal ion binding (GO:0046872); Molecular Function: dioxygenase activity (GO:0051213);
Unigene022121	Molecular Function: GTPase activity (GO:0003924); Molecular Function: GTP binding (GO:0005525); Cellular Component: plasma membrane (GO:0005886); Biological Process: protein transport (GO:0015031);
Unigene022126	Molecular Function: ATP binding (GO:0005524); Cellular Component: mitochondrion (GO:0005739); Cellular Component: mitochondrial outer membrane (GO:0005741); Molecular Function: ATPase activity (GO:0016887); Biological Process: protein import into mitochondrial intermembrane space (GO:0045041);
Unigene022145	Molecular Function: glyceraldehyde-3-phosphate dehydrogenase (NAD+) (phosphorylating) activity (GO:0004365); Cellular Component: cytoplasm (GO:0005737); Biological Process: glucose metabolic process (GO:0006006); Biological Process: glycolytic process (GO:0006096); Molecular Function: NADP binding (GO:0050661); Molecular Function: NAD binding (GO:0051287);
Unigene022177	Molecular Function: magnesium ion binding (GO:0000287); Molecular Function: phospholipid-translocating ATPase activity (GO:0004012); Molecular Function: ATP binding (GO:0005524); Cellular Component: endoplasmic reticulum membrane (GO:0005789); Cellular Component: plasma membrane (GO:0005886); Cellular Component: integral component of membrane (GO:0016021); Cellular Component: late endosome membra…
Unigene022236	Molecular Function: magnesium ion binding (GO:0000287); Cellular Component: cytoplasm (GO:0005737); Molecular Function: zinc ion binding (GO:0008270); Biological Process: L-methionine salvage from S-adenosylmethionine (GO:0019284); Biological Process: L-methionine salvage from methylthioadenosine (GO:0019509); Molecular Function: 2,3-diketo-5-methylthiopentyl-1-phosphate enolase activity (GO:0043…
Unigene022248	Cellular Component: autophagosome membrane (GO:0000421); Cellular Component: microtubule (GO:0005874); Biological Process: autophagy (GO:0006914); Biological Process: protein transport (GO:0015031); Cellular Component: cytoplasmic vesicle (GO:0031410);
Unigene022251	Cellular Component: nucleus (GO:0005634); Biological Process: regulation of transcription, DNA-templated (GO:0006355); Molecular Function: zinc ion binding (GO:0008270);
Unigene022257	Cellular Component: chloroplast (GO:0009507); Molecular Function: antioxidant activity (GO:0016209); Biological Process: oxidation-reduction process (GO:0055114);
Unigene022265	Molecular Function: protein kinase activity (GO:0004672); Molecular Function: protein serine/threonine kinase activity (GO:0004674); Molecular Function: ATP binding (GO:0005524); Cellular Component: nucleus (GO:0005634); Cellular Component: cytoplasm (GO:0005737); Cellular Component: polysome (GO:0005844); Biological Process: defense response (GO:0006952); Biological Process: rRNA transcription (…
Unigene022266	Molecular Function: protein kinase activity (GO:0004672); Molecular Function: protein serine/threonine kinase activity (GO:0004674); Molecular Function: ATP binding (GO:0005524); Cellular Component: nucleus (GO:0005634); Cellular Component: cytoplasm (GO:0005737); Cellular Component: polysome (GO:0005844); Biological Process: defense response (GO:0006952); Biological Process: rRNA transcription (…
Unigene022273	Cellular Component: chloroplast (GO:0009507); Cellular Component: integral component of membrane (GO:0016021); Biological Process: response to iron ion starvation (GO:1990641);
Unigene022345	Cellular Component: nucleus (GO:0005634); Cellular Component: cytoplasm (GO:0005737); Biological Process: plant-type hypersensitive response (GO:0009626); Biological Process: protein ubiquitination (GO:0016567); Biological Process: negative regulation of defense response (GO:0031348); Biological Process: negative regulation of protein catabolic process (GO:0042177);
Unigene022347	Molecular Function: calmodulin binding (GO:0005516); Cellular Component: nucleus (GO:0005634); Cellular Component: cytoplasm (GO:0005737); Cellular Component: microtubule (GO:0005874); Molecular Function: microtubule binding (GO:0008017);
Unigene022355	Cellular Component: cytoplasm (GO:0005737); Biological Process: tricarboxylic acid cycle (GO:0006099); Molecular Function: phosphoenolpyruvate carboxylase activity (GO:0008964); Biological Process: carbon fixation (GO:0015977); Biological Process: photosynthesis (GO:0015979);
Unigene022374	Biological Process: negative regulation of transcription by RNA polymerase II (GO:0000122); Molecular Function: RNA polymerase II proximal promoter sequence-specific DNA binding (GO:0000978); Molecular Function: DNA-binding transcription factor activity (GO:0003700); Cellular Component: nucleus (GO:0005634); Biological Process: atrichoblast differentiation (GO:0010055); Biological Process: regula…
Unigene022388	Cellular Component: nucleus (GO:0005634); Biological Process: DNA replication-independent nucleosome assembly (GO:0006336);
Unigene022394	Biological Process: potassium ion transport (GO:0006813); Molecular Function: potassium ion transmembrane transporter activity (GO:0015079); Cellular Component: membrane (GO:0016020); Cellular Component: integral component of membrane (GO:0016021);
Unigene022429	Cellular Component: vacuolar membrane (GO:0005774); Molecular Function: urea transmembrane transporter activity (GO:0015204); Molecular Function: water channel activity (GO:0015250); Cellular Component: integral component of membrane (GO:0016021);
Unigene022440	Molecular Function: magnesium ion binding (GO:0000287); Molecular Function: inorganic diphosphatase activity (GO:0004427); Biological Process: phosphate-containing compound metabolic process (GO:0006796); Cellular Component: chloroplast (GO:0009507); Cellular Component: plastid (GO:0009536); Cellular Component: chloroplast stroma (GO:0009570); Cellular Component: thylakoid (GO:0009579); Biologica…
Unigene022447	Cellular Component: plasma membrane (GO:0005886); Biological Process: carbohydrate metabolic process (GO:0005975); Biological Process: defense response (GO:0006952); Cellular Component: anchored component of membrane (GO:0031225); Molecular Function: glucan endo-1,3-beta-D-glucosidase activity (GO:0042973); Cellular Component: anchored component of plasma membrane (GO:0046658);
Unigene022480	Molecular Function: magnesium ion binding (GO:0000287); Molecular Function: phospholipid-translocating ATPase activity (GO:0004012); Molecular Function: ATP binding (GO:0005524); Cellular Component: endoplasmic reticulum membrane (GO:0005789); Cellular Component: plasma membrane (GO:0005886); Cellular Component: membrane (GO:0016020); Cellular Component: integral component of membrane (GO:0016021…
Unigene022489	Molecular Function: magnesium ion binding (GO:0000287); Molecular Function: isocitrate dehydrogenase (NADP+) activity (GO:0004450); Cellular Component: cytoplasm (GO:0005737); Biological Process: glyoxylate cycle (GO:0006097); Biological Process: tricarboxylic acid cycle (GO:0006099); Biological Process: isocitrate metabolic process (GO:0006102); Molecular Function: NAD binding (GO:0051287);
Unigene022490	Biological Process: fatty acid metabolic process (GO:0006631); Biological Process: glycolipid biosynthetic process (GO:0009247); Cellular Component: chloroplast outer membrane (GO:0009707); Biological Process: cellular response to phosphate starvation (GO:0016036); Biological Process: galactolipid metabolic process (GO:0019374); Molecular Function: UDP-galactosyltransferase activity (GO:0035250);…
Unigene022495	Cellular Component: integral component of membrane (GO:0016021);
Unigene022507	Biological Process: response to reactive oxygen species (GO:0000302); Molecular Function: ATP binding (GO:0005524); Cellular Component: plasma membrane (GO:0005886); Biological Process: drug transmembrane transport (GO:0006855); Cellular Component: integral component of membrane (GO:0016021); Molecular Function: ATPase activity, coupled to transmembrane movement of substances (GO:0042626); Biolog…
Unigene022515	Cellular Component: endoplasmic reticulum (GO:0005783); Cellular Component: integral component of membrane (GO:0016021);
Unigene022523	Molecular Function: DNA-binding transcription factor activity (GO:0003700); Cellular Component: nucleus (GO:0005634); Biological Process: regulation of transcription, DNA-templated (GO:0006355); Biological Process: signal transduction (GO:0007165); Biological Process: positive regulation of flower development (GO:0009911); Biological Process: vegetative to reproductive phase transition of meriste…
Unigene022545	Molecular Function: pyruvate dehydrogenase (acetyl-transferring) activity (GO:0004739); Biological Process: acetyl-CoA biosynthetic process from pyruvate (GO:0006086); Biological Process: glycolytic process (GO:0006096); Cellular Component: chloroplast (GO:0009507); Cellular Component: chloroplast stroma (GO:0009570); Cellular Component: chloroplast envelope (GO:0009941);
Unigene022548	Molecular Function: protein serine/threonine kinase activity (GO:0004674); Molecular Function: ATP binding (GO:0005524); Cellular Component: plasma membrane (GO:0005886); Cellular Component: integral component of membrane (GO:0016021);
Unigene022561	Molecular Function: DNA binding (GO:0003677); Cellular Component: nucleus (GO:0005634); Biological Process: post-embryonic development (GO:0009791); Molecular Function: metal ion binding (GO:0046872); Molecular Function: protein dimerization activity (GO:0046983);
Unigene022568	Biological Process: DNA replication checkpoint (GO:0000076); Molecular Function: protein kinase activity (GO:0004672); Molecular Function: protein tyrosine kinase activity (GO:0004713); Molecular Function: non-membrane spanning protein tyrosine kinase activity (GO:0004715); Molecular Function: ATP binding (GO:0005524); Cellular Component: nucleus (GO:0005634); Biological Process: cell cycle arres…
Unigene022585	Molecular Function: protein serine/threonine kinase activity (GO:0004674); Molecular Function: ATP binding (GO:0005524); Cellular Component: nucleus (GO:0005634); Cellular Component: cytoplasm (GO:0005737); Cellular Component: plasma membrane (GO:0005886); Biological Process: protein phosphorylation (GO:0006468); Molecular Function: kinase activity (GO:0016301); Molecular Function: protein kinase…
Unigene022595	Molecular Function: DNA binding (GO:0003677); Molecular Function: RNA binding (GO:0003723); Molecular Function: DNA-directed DNA polymerase activity (GO:0003887); Molecular Function: RNA-directed DNA polymerase activity (GO:0003964); Molecular Function: aspartic-type endopeptidase activity (GO:0004190); Molecular Function: endonuclease activity (GO:0004519); Cellular Component: nucleus (GO:000563…
Unigene022616	Molecular Function: protein serine/threonine kinase activity (GO:0004674); Molecular Function: ATP binding (GO:0005524); Cellular Component: plasma membrane (GO:0005886); Biological Process: protein phosphorylation (GO:0006468); Cellular Component: integral component of membrane (GO:0016021); Biological Process: recognition of pollen (GO:0048544);
Unigene022618	Cellular Component: spliceosomal complex (GO:0005681); Cellular Component: U2-type spliceosomal complex (GO:0005684); Biological Process: mRNA cis splicing, via spliceosome (GO:0045292); Cellular Component: post-mRNA release spliceosomal complex (GO:0071014);
Unigene022654	Molecular Function: nucleotide binding (GO:0000166); Biological Process: mitotic cell cycle (GO:0000278); Molecular Function: DNA binding (GO:0003677); Molecular Function: DNA-directed DNA polymerase activity (GO:0003887); Biological Process: leading strand elongation (GO:0006272); Biological Process: base-excision repair, gap-filling (GO:0006287); Biological Process: nucleotide-excision repair, …
Unigene022669	Cellular Component: chloroplast (GO:0009507); Biological Process: chloroplast organization (GO:0009658); Cellular Component: chloroplast inner membrane (GO:0009706); Biological Process: photorespiration (GO:0009853); Cellular Component: chloroplast envelope (GO:0009941); Cellular Component: membrane (GO:0016020); Cellular Component: integral component of membrane (GO:0016021); Molecular Function:…
Unigene022675	Molecular Function: aspartic-type endopeptidase activity (GO:0004190); Cellular Component: plasma membrane (GO:0005886); Biological Process: proteolysis (GO:0006508); Biological Process: protein catabolic process (GO:0030163); Cellular Component: anchored component of membrane (GO:0031225); Cellular Component: anchored component of plasma membrane (GO:0046658);
Unigene022689	Molecular Function: phospholipase D activity (GO:0004630); Biological Process: phosphatidic acid biosynthetic process (GO:0006654); Biological Process: lipid biosynthetic process (GO:0008610); Biological Process: lipid catabolic process (GO:0016042); Cellular Component: cytoplasmic vesicle (GO:0031410); Biological Process: inositol lipid-mediated signaling (GO:0048017); Biological Process: root d…
Unigene022699	Biological Process: response to hypoxia (GO:0001666); Molecular Function: L-alanine:2-oxoglutarate aminotransferase activity (GO:0004021); Cellular Component: vacuole (GO:0005773); Cellular Component: peroxisome (GO:0005777); Biological Process: glycine biosynthetic process (GO:0006545); Molecular Function: alanine-glyoxylate transaminase activity (GO:0008453); Cellular Component: chloroplast (GO…
Unigene022735	Molecular Function: nucleotide binding (GO:0000166); Molecular Function: DNA binding (GO:0003677); Molecular Function: DNA (6-4) photolyase activity (GO:0003914); Biological Process: DNA repair (GO:0006281); Biological Process: response to UV (GO:0009411);
Unigene022739	Molecular Function: peptidyl-prolyl cis-trans isomerase activity (GO:0003755); Cellular Component: chloroplast (GO:0009507); Cellular Component: chloroplast thylakoid lumen (GO:0009543); Cellular Component: thylakoid (GO:0009579); Biological Process: photosystem II assembly (GO:0010207); Molecular Function: oxidoreductase activity (GO:0016491); Cellular Component: thylakoid lumen (GO:0031977);
Unigene022755	Cellular Component: chloroplast (GO:0009507);
Unigene022762	Cellular Component: chloroplast (GO:0009507); Cellular Component: chloroplast thylakoid (GO:0009534); Cellular Component: chloroplast thylakoid membrane (GO:0009535); Cellular Component: chloroplast thylakoid lumen (GO:0009543); Cellular Component: thylakoid (GO:0009579);
Unigene022786	Molecular Function: glutathione transferase activity (GO:0004364); Biological Process: auxin-activated signaling pathway (GO:0009734);
Unigene022810	Biological Process: ubiquitin-dependent protein catabolic process (GO:0006511); Biological Process: protein ubiquitination (GO:0016567); Cellular Component: cullin-RING ubiquitin ligase complex (GO:0031461); Molecular Function: ubiquitin protein ligase binding (GO:0031625);
Unigene022831	Molecular Function: DNA-binding transcription factor activity (GO:0003700); Cellular Component: nucleus (GO:0005634); Molecular Function: zinc ion binding (GO:0008270); Molecular Function: sequence-specific DNA binding (GO:0043565);
Unigene022836	Molecular Function: malate dehydrogenase (decarboxylating) (NAD+) activity (GO:0004471); Molecular Function: malate dehydrogenase (decarboxylating) (NADP+) activity (GO:0004473); Molecular Function: oxaloacetate decarboxylase activity (GO:0008948); Cellular Component: chloroplast (GO:0009507); Molecular Function: metal ion binding (GO:0046872); Molecular Function: NAD binding (GO:0051287);
Unigene022850	Cellular Component: retrotransposon nucleocapsid (GO:0000943); Cellular Component: mitochondrion (GO:0005739);
Unigene022867	Molecular Function: drug transmembrane transporter activity (GO:0015238); Molecular Function: antiporter activity (GO:0015297); Cellular Component: integral component of membrane (GO:0016021); Cellular Component: chloroplast membrane (GO:0031969);
Unigene022876	Molecular Function: nucleic acid binding (GO:0003676); Biological Process: gene silencing by RNA (GO:0031047);
Unigene022887	Cellular Component: vacuolar proton-transporting V-type ATPase, V0 domain (GO:0000220); Cellular Component: endosome (GO:0005768); Cellular Component: vacuole (GO:0005773); Cellular Component: Golgi apparatus (GO:0005794); Cellular Component: trans-Golgi network (GO:0005802); Biological Process: vacuolar acidification (GO:0007035); Cellular Component: trans-Golgi network transport vesicle membran…
Unigene022944	Biological Process: response to reactive oxygen species (GO:0000302); Cellular Component: cytoplasm (GO:0005737); Biological Process: protein folding (GO:0006457); Biological Process: response to heat (GO:0009408); Biological Process: response to salt stress (GO:0009651); Biological Process: response to hydrogen peroxide (GO:0042542); Molecular Function: protein self-association (GO:0043621); Mol…
Unigene022954	Biological Process: protein polyubiquitination (GO:0000209); Biological Process: ubiquitin-dependent protein catabolic process (GO:0006511); Molecular Function: ubiquitin conjugating enzyme activity (GO:0061631);
Unigene022965	Molecular Function: DNA binding (GO:0003677); Molecular Function: zinc ion binding (GO:0008270);
Unigene022966	Molecular Function: DNA binding (GO:0003677); Molecular Function: zinc ion binding (GO:0008270);
Unigene022995	Cellular Component: retrotransposon nucleocapsid (GO:0000943); Molecular Function: nucleic acid binding (GO:0003676); Molecular Function: RNA-directed DNA polymerase activity (GO:0003964); Molecular Function: aspartic-type endopeptidase activity (GO:0004190); Molecular Function: endonuclease activity (GO:0004519); Biological Process: DNA recombination (GO:0006310); Biological Process: DNA integra…
Unigene022997	Molecular Function: metalloendopeptidase activity (GO:0004222); Cellular Component: chloroplast (GO:0009507); Biological Process: chloroplast organization (GO:0009658); Cellular Component: chloroplast inner membrane (GO:0009706); Cellular Component: integral component of membrane (GO:0016021); Molecular Function: metal ion binding (GO:0046872);
Unigene022998	Molecular Function: metalloendopeptidase activity (GO:0004222); Biological Process: response to cold (GO:0009409); Cellular Component: chloroplast (GO:0009507); Cellular Component: chloroplast inner membrane (GO:0009706); Cellular Component: integral component of membrane (GO:0016021); Molecular Function: metal ion binding (GO:0046872);
Unigene023023	Molecular Function: metalloendopeptidase activity (GO:0004222); Cellular Component: mitochondrial inner membrane (GO:0005743); Biological Process: protein quality control for misfolded or incompletely synthesized proteins (GO:0006515); Cellular Component: integral component of membrane (GO:0016021); Biological Process: TOR signaling (GO:0031929); Biological Process: mitochondrial protein cataboli…
Unigene023024	Biological Process: carbohydrate metabolic process (GO:0005975); Biological Process: defense response (GO:0006952); Molecular Function: glucan endo-1,3-beta-D-glucosidase activity (GO:0042973); Cellular Component: anchored component of plasma membrane (GO:0046658);
Unigene023036	Biological Process: karyogamy (GO:0000741); Cellular Component: mitochondrion (GO:0005739); Biological Process: response to salt stress (GO:0009651); Biological Process: polar nucleus fusion (GO:0010197); Cellular Component: integral component of membrane (GO:0016021);
Unigene023073	Cellular Component: plant-type vacuole (GO:0000325); Molecular Function: calmodulin binding (GO:0005516); Molecular Function: ATP binding (GO:0005524); Cellular Component: vacuole (GO:0005773); Cellular Component: vacuolar membrane (GO:0005774); Molecular Function: xenobiotic transmembrane transporting ATPase activity (GO:0008559); Cellular Component: membrane (GO:0016020); Cellular Component: in…
Unigene023103	Molecular Function: DNA-binding transcription factor activity (GO:0003700); Molecular Function: calmodulin binding (GO:0005516); Cellular Component: nucleus (GO:0005634); Molecular Function: sequence-specific DNA binding (GO:0043565); Biological Process: regulation of salicylic acid biosynthetic process (GO:0080142);
Unigene023122	Cellular Component: retrotransposon nucleocapsid (GO:0000943); Molecular Function: nucleic acid binding (GO:0003676); Molecular Function: RNA-directed DNA polymerase activity (GO:0003964); Molecular Function: aspartic-type endopeptidase activity (GO:0004190); Molecular Function: endonuclease activity (GO:0004519); Biological Process: DNA recombination (GO:0006310); Biological Process: DNA integra…
Unigene023123	Molecular Function: intracellular cyclic nucleotide activated cation channel activity (GO:0005221); Molecular Function: intracellular cAMP-activated cation channel activity (GO:0005222); Molecular Function: inward rectifier potassium channel activity (GO:0005242); Molecular Function: calcium channel activity (GO:0005262); Molecular Function: calmodulin binding (GO:0005516); Cellular Component: in…
Unigene023124	Molecular Function: intracellular cyclic nucleotide activated cation channel activity (GO:0005221); Molecular Function: intracellular cAMP-activated cation channel activity (GO:0005222); Molecular Function: inward rectifier potassium channel activity (GO:0005242); Molecular Function: calcium channel activity (GO:0005262); Molecular Function: calmodulin binding (GO:0005516); Cellular Component: in…
Unigene023140	Molecular Function: ATP binding (GO:0005524); Cellular Component: cytoplasm (GO:0005737); Biological Process: plant-type hypersensitive response (GO:0009626); Cellular Component: membrane (GO:0016020); Molecular Function: ADP binding (GO:0043531);
Unigene023142	Molecular Function: nucleotide binding (GO:0000166); Molecular Function: DNA binding (GO:0003677); Molecular Function: DNA-directed DNA polymerase activity (GO:0003887); Cellular Component: nucleus (GO:0005634); Biological Process: DNA replication (GO:0006260); Biological Process: cellular response to DNA damage stimulus (GO:0006974); Cellular Component: zeta DNA polymerase complex (GO:0016035); …
Unigene023155	Molecular Function: RNA binding (GO:0003723); Molecular Function: ribonuclease III activity (GO:0004525); Biological Process: RNA processing (GO:0006396); Molecular Function: metal ion binding (GO:0046872);
Unigene023163	Molecular Function: DNA binding (GO:0003677); Molecular Function: DNA-binding transcription factor activity (GO:0003700); Cellular Component: nucleus (GO:0005634); Biological Process: auxin-activated signaling pathway (GO:0009734); Biological Process: vegetative phase change (GO:0010050); Biological Process: abaxial cell fate specification (GO:0010158);
Unigene023167	Cellular Component: Golgi apparatus (GO:0005794); Biological Process: carbohydrate transport (GO:0008643); Molecular Function: sialic acid transmembrane transporter activity (GO:0015136); Molecular Function: pyrimidine nucleotide-sugar transmembrane transporter activity (GO:0015165); Cellular Component: integral component of Golgi membrane (GO:0030173);
Unigene023240	Molecular Function: polygalacturonase activity (GO:0004650); Cellular Component: extracellular region (GO:0005576); Biological Process: carbohydrate metabolic process (GO:0005975); Cellular Component: plant-type cell wall (GO:0009505); Biological Process: cell wall organization (GO:0071555);
Unigene023241	Cellular Component: peroxisomal membrane (GO:0005778); Biological Process: fatty acid beta-oxidation (GO:0006635); Cellular Component: integral component of membrane (GO:0016021); Biological Process: protein import into peroxisome matrix (GO:0016558); Biological Process: protein import into peroxisome matrix, docking (GO:0016560); Cellular Component: peroxisomal importomer complex (GO:1990429);
Unigene023242	Cellular Component: peroxisomal membrane (GO:0005778); Biological Process: fatty acid beta-oxidation (GO:0006635); Cellular Component: integral component of membrane (GO:0016021); Biological Process: protein import into peroxisome matrix (GO:0016558); Biological Process: protein import into peroxisome matrix, docking (GO:0016560); Cellular Component: peroxisomal importomer complex (GO:1990429);
Unigene023247	Molecular Function: protein kinase activity (GO:0004672); Molecular Function: ATP binding (GO:0005524); Biological Process: protein targeting to vacuole (GO:0006623); Biological Process: defense response to bacterium, incompatible interaction (GO:0009816); Cellular Component: Cul4-RING E3 ubiquitin ligase complex (GO:0080008);
Unigene023258	Cellular Component: nucleus (GO:0005634); Cellular Component: endosome (GO:0005768); Cellular Component: cell cortex (GO:0005938); Biological Process: intercellular transport (GO:0010496); Biological Process: snRNA 3'-end processing (GO:0034472); Biological Process: root radial pattern formation (GO:0090057);
Unigene023269	Cellular Component: cell wall (GO:0005618); Cellular Component: plasma membrane (GO:0005886); Cellular Component: anchored component of membrane (GO:0031225); Cellular Component: anchored component of plasma membrane (GO:0046658); Cellular Component: apoplast (GO:0048046); Biological Process: root development (GO:0048364); Biological Process: shoot system development (GO:0048367);
Unigene023271	Molecular Function: peptidyl-prolyl cis-trans isomerase activity (GO:0003755); Cellular Component: cytoplasm (GO:0005737); Cellular Component: cytosol (GO:0005829); Biological Process: protein folding (GO:0006457); Biological Process: vegetative phase change (GO:0010050); Biological Process: floral meristem determinacy (GO:0010582); Molecular Function: unfolded protein binding (GO:0051082);
Unigene023344	Biological Process: glycerol metabolic process (GO:0006071); Biological Process: lipid metabolic process (GO:0006629); Molecular Function: glycerophosphodiester phosphodiesterase activity (GO:0008889); Cellular Component: integral component of membrane (GO:0016021); Cellular Component: anchored component of membrane (GO:0031225);
Unigene023354	Cellular Component: cytoplasm (GO:0005737); Cellular Component: endosome (GO:0005768); Biological Process: intracellular protein transport (GO:0006886); Biological Process: vesicle docking involved in exocytosis (GO:0006904); Biological Process: endosome organization (GO:0007032); Biological Process: lysosome organization (GO:0007040); Cellular Component: plant-type vacuole membrane (GO:0009705);…
Unigene023369	Cellular Component: plasma membrane (GO:0005886); Cellular Component: membrane (GO:0016020); Cellular Component: integral component of membrane (GO:0016021);
Unigene023396	Cellular Component: spindle microtubule (GO:0005876); Biological Process: cell cycle (GO:0007049); Cellular Component: phragmoplast (GO:0009524); Molecular Function: microtubule minus-end binding (GO:0051011); Biological Process: cell division (GO:0051301);
Unigene023431	Molecular Function: DNA-binding transcription factor activity (GO:0003700); Cellular Component: nucleus (GO:0005634); Biological Process: regulation of transcription, DNA-templated (GO:0006355); Molecular Function: zinc ion binding (GO:0008270); Molecular Function: sequence-specific DNA binding (GO:0043565);
Unigene023449	Molecular Function: nucleic acid binding (GO:0003676); Molecular Function: RNA-DNA hybrid ribonuclease activity (GO:0004523); Molecular Function: metal ion binding (GO:0046872);
Unigene023461	Cellular Component: nucleus (GO:0005634); Biological Process: carbon catabolite repression of transcription (GO:0045013);
Unigene023531	Molecular Function: DNA-binding transcription factor activity (GO:0003700); Cellular Component: nucleus (GO:0005634); Biological Process: gibberellin biosynthetic process (GO:0009686); Biological Process: gibberellic acid mediated signaling pathway (GO:0009740); Biological Process: response to salicylic acid (GO:0009751); Biological Process: root morphogenesis (GO:0010015); Biological Process: ne…
Unigene023532	Biological Process: ubiquitin-dependent protein catabolic process (GO:0006511); Biological Process: protein ubiquitination (GO:0016567); Cellular Component: SCF ubiquitin ligase complex (GO:0019005); Biological Process: SCF-dependent proteasomal ubiquitin-dependent protein catabolic process (GO:0031146);
Unigene023542	Molecular Function: nucleic acid binding (GO:0003676); Cellular Component: nucleus (GO:0005634); Biological Process: regulation of transcription, DNA-templated (GO:0006355); Molecular Function: metal ion binding (GO:0046872);
Unigene023555	Molecular Function: nucleoside transmembrane transporter activity (GO:0005337); Cellular Component: plasma membrane (GO:0005886); Biological Process: nucleoside transport (GO:0015858); Cellular Component: integral component of membrane (GO:0016021);
Unigene023565	Molecular Function: beta-galactosidase activity (GO:0004565); Biological Process: carbohydrate metabolic process (GO:0005975); Molecular Function: carbohydrate binding (GO:0030246); Cellular Component: apoplast (GO:0048046);
Unigene023598	Molecular Function: DNA-binding transcription factor activity (GO:0003700); Molecular Function: calmodulin binding (GO:0005516); Cellular Component: nucleus (GO:0005634); Molecular Function: sequence-specific DNA binding (GO:0043565); Biological Process: regulation of salicylic acid biosynthetic process (GO:0080142); Biological Process: negative regulation of defense response to bacterium, incomp…
Unigene023603	Molecular Function: monooxygenase activity (GO:0004497); Cellular Component: chloroplast (GO:0009507); Biological Process: photorespiration (GO:0009853); Molecular Function: ribulose-bisphosphate carboxylase activity (GO:0016984); Biological Process: reductive pentose-phosphate cycle (GO:0019253);
Unigene023633	Molecular Function: ubiquitin-protein transferase activity (GO:0004842); Cellular Component: nucleus (GO:0005634); Cellular Component: cytoplasm (GO:0005737);
Unigene023662	Cellular Component: plasma membrane (GO:0005886); Cellular Component: integral component of plasma membrane (GO:0005887); Biological Process: protein transport (GO:0015031); Cellular Component: membrane (GO:0016020); Molecular Function: oligopeptide transmembrane transporter activity (GO:0035673);
Unigene023691	Cellular Component: plasma membrane (GO:0005886); Cellular Component: membrane (GO:0016020); Cellular Component: integral component of membrane (GO:0016021);
Unigene023693	Molecular Function: RNA binding (GO:0003723); Cellular Component: mitochondrion (GO:0005739); Biological Process: mRNA processing (GO:0006397); Biological Process: mitochondrial mRNA modification (GO:0080156); Cellular Component: ribonucleoprotein complex (GO:1990904);
Unigene023699	Molecular Function: serine-type endopeptidase activity (GO:0004252); Cellular Component: vacuole (GO:0005773); Cellular Component: vacuolar membrane (GO:0005774); Cellular Component: plant-type cell wall (GO:0009505); Biological Process: leaf senescence (GO:0010150); Biological Process: secondary shoot formation (GO:0010223); Cellular Component: apoplast (GO:0048046);
Unigene023721	Cellular Component: nucleus (GO:0005634); Biological Process: regulation of transcription, DNA-templated (GO:0006355); Molecular Function: zinc ion binding (GO:0008270);
Unigene023732	Cellular Component: cytoplasm (GO:0005737); Cellular Component: cytoskeleton (GO:0005856); Cellular Component: phragmoplast (GO:0009524); Molecular Function: metal ion binding (GO:0046872);
Unigene023734	Molecular Function: DNA binding (GO:0003677); Molecular Function: DNA-directed DNA polymerase activity (GO:0003887); Molecular Function: ATP binding (GO:0005524); Cellular Component: nucleus (GO:0005634); Cellular Component: DNA replication factor C complex (GO:0005663); Cellular Component: plasma membrane (GO:0005886); Biological Process: DNA-dependent DNA replication (GO:0006261); Cellular Comp…
Unigene023735	Cellular Component: plasma membrane (GO:0005886); Biological Process: plant-type secondary cell wall biogenesis (GO:0009834); Cellular Component: anchored component of membrane (GO:0031225);
Unigene023738	Molecular Function: ATP binding (GO:0005524); Cellular Component: integral component of membrane (GO:0016021); Molecular Function: ATPase activity (GO:0016887);
Unigene023739	Cellular Component: chloroplast (GO:0009507); Cellular Component: integral component of membrane (GO:0016021); Cellular Component: chloroplast membrane (GO:0031969);
Unigene023744	Molecular Function: ubiquitin-protein transferase activity (GO:0004842); Cellular Component: nucleus (GO:0005634); Cellular Component: plasma membrane (GO:0005886); Biological Process: cytokinin metabolic process (GO:0009690); Biological Process: abscisic acid-activated signaling pathway (GO:0009738); Biological Process: auxin metabolic process (GO:0009850); Molecular Function: metal ion binding …
Unigene023751	Molecular Function: sucrose alpha-glucosidase activity (GO:0004575); Cellular Component: vacuolar lumen (GO:0005775); Biological Process: carbohydrate metabolic process (GO:0005975); Cellular Component: integral component of membrane (GO:0016021);
Unigene023775	Cellular Component: nucleus (GO:0005634); Biological Process: post-embryonic development (GO:0009791); Biological Process: vegetative to reproductive phase transition of meristem (GO:0010228); Molecular Function: histone methyltransferase activity (H3-K4 specific) (GO:0042800); Biological Process: carpel development (GO:0048440); Biological Process: stamen development (GO:0048443);
Unigene023832	Molecular Function: carbohydrate:proton symporter activity (GO:0005351); Molecular Function: galactose transmembrane transporter activity (GO:0005354); Molecular Function: glucose transmembrane transporter activity (GO:0005355); Molecular Function: myo-inositol transmembrane transporter activity (GO:0005365); Cellular Component: plasma membrane (GO:0005886); Cellular Component: integral component…
Unigene023836	Cellular Component: nucleus (GO:0005634); Cellular Component: nuclear envelope (GO:0005635); Cellular Component: cytoplasm (GO:0005737); Cellular Component: cytosol (GO:0005829); Biological Process: protein import into nucleus (GO:0006606); Molecular Function: nuclear localization sequence binding (GO:0008139); Molecular Function: Ran GTPase binding (GO:0008536); Molecular Function: protein trans…
Unigene023870	Molecular Function: GTPase activity (GO:0003924); Molecular Function: transmembrane signaling receptor activity (GO:0004888); Molecular Function: G protein-coupled receptor activity (GO:0004930); Molecular Function: GTP binding (GO:0005525); Cellular Component: cytosol (GO:0005829); Cellular Component: chloroplast (GO:0009507); Cellular Component: plastid (GO:0009536); Cellular Component: chlorop…
Unigene023873	Cellular Component: nucleus (GO:0005634); Molecular Function: identical protein binding (GO:0042802); Biological Process: positive regulation of DNA binding (GO:0043388); Molecular Function: unfolded protein binding (GO:0051082);
Unigene023894	Molecular Function: calcium ion binding (GO:0005509); Cellular Component: plasma membrane (GO:0005886); Biological Process: defense response to fungus (GO:0050832);
Unigene023898	Molecular Function: ornithine carbamoyltransferase activity (GO:0004585); Cellular Component: chloroplast (GO:0009507); Cellular Component: chloroplast stroma (GO:0009570); Molecular Function: amino acid binding (GO:0016597); Biological Process: arginine biosynthetic process via ornithine (GO:0042450);
Unigene023906	Molecular Function: ATP binding (GO:0005524); Biological Process: defense response (GO:0006952); Molecular Function: ADP binding (GO:0043531);
Unigene023917	Molecular Function: GTP binding (GO:0005525); Biological Process: auxin-activated signaling pathway (GO:0009734); Biological Process: multidimensional cell growth (GO:0009825); Biological Process: auxin polar transport (GO:0009926); Biological Process: meristem structural organization (GO:0009933); Biological Process: radial pattern formation (GO:0009956); Biological Process: leaf morphogenesis (…
Unigene023959	Cellular Component: Golgi membrane (GO:0000139); Cellular Component: endoplasmic reticulum (GO:0005783); Cellular Component: Golgi apparatus (GO:0005794); Biological Process: protein glycosylation (GO:0006486); Molecular Function: galactosyltransferase activity (GO:0008378); Cellular Component: integral component of membrane (GO:0016021);
Unigene023968	Biological Process: phenylpropanoid metabolic process (GO:0009698); Cellular Component: membrane (GO:0016020); Cellular Component: mediator complex (GO:0016592); Biological Process: regulation of phenylpropanoid metabolic process (GO:2000762);
Unigene023974	Molecular Function: serine-type endopeptidase activity (GO:0004252); Cellular Component: endoplasmic reticulum (GO:0005783); Cellular Component: plasma membrane (GO:0005886); Biological Process: maintenance of meristem identity (GO:0010074); Biological Process: regulation of growth (GO:0040008);
Unigene023981	Molecular Function: DNA binding (GO:0003677); Molecular Function: protein serine/threonine kinase activity (GO:0004674); Molecular Function: ATP binding (GO:0005524); Cellular Component: nucleus (GO:0005634); Biological Process: cellular response to DNA damage stimulus (GO:0006974); Biological Process: RNA splicing (GO:0008380); Biological Process: meiotic cell cycle (GO:0051321); Biological Proc…
Unigene023995	Molecular Function: polyprenyltransferase activity (GO:0002094); Cellular Component: endoplasmic reticulum (GO:0005783); Biological Process: protein glycosylation (GO:0006486); Cellular Component: chloroplast (GO:0009507); Cellular Component: chloroplast stroma (GO:0009570); Biological Process: plastid membrane organization (GO:0009668); Biological Process: polyprenol biosynthetic process (GO:001…
Unigene023997	Molecular Function: structural molecule activity (GO:0005198); Cellular Component: cytoskeleton (GO:0005856); Cellular Component: plasma membrane (GO:0005886); Biological Process: intracellular protein transport (GO:0006886); Cellular Component: cell plate (GO:0009504); Cellular Component: phragmoplast (GO:0009524); Cellular Component: chloroplast envelope (GO:0009941); Cellular Component: clathr…
Unigene023999	Cellular Component: extracellular region (GO:0005576); Biological Process: lipid catabolic process (GO:0016042); Molecular Function: hydrolase activity, acting on ester bonds (GO:0016788);
Unigene024002	Molecular Function: oxidoreductase activity (GO:0016491); Molecular Function: metal ion binding (GO:0046872);
Unigene024005	Molecular Function: ubiquitin-protein transferase activity (GO:0004842); Cellular Component: cytosol (GO:0005829); Biological Process: ubiquitin-dependent protein catabolic process (GO:0006511); Biological Process: response to salt stress (GO:0009651); Biological Process: response to abscisic acid (GO:0009737); Biological Process: positive regulation of abscisic acid-activated signaling pathway (…
Unigene024034	Molecular Function: iron ion binding (GO:0005506); Molecular Function: NADH dehydrogenase (ubiquinone) activity (GO:0008137); Cellular Component: chloroplast thylakoid membrane (GO:0009535); Biological Process: photosynthesis, light reaction (GO:0019684); Molecular Function: quinone binding (GO:0048038); Molecular Function: 4 iron, 4 sulfur cluster binding (GO:0051539);
Unigene024077	Molecular Function: structural molecule activity (GO:0005198); Cellular Component: vacuole (GO:0005773); Cellular Component: vacuolar membrane (GO:0005774); Cellular Component: Golgi apparatus (GO:0005794); Cellular Component: cytosol (GO:0005829); Cellular Component: plasma membrane (GO:0005886); Biological Process: intracellular protein transport (GO:0006886); Biological Process: endocytosis (G…
Unigene024088	Molecular Function: peroxidase activity (GO:0004601); Cellular Component: nucleus (GO:0005634); Cellular Component: cytoplasm (GO:0005737); Biological Process: cell redox homeostasis (GO:0045454); Molecular Function: peroxiredoxin activity (GO:0051920);
Unigene024093	Molecular Function: nucleotide binding (GO:0000166); Molecular Function: DNA binding (GO:0003677); Cellular Component: nucleus (GO:0005634); Cellular Component: transcription factor TFIIF complex (GO:0005674); Biological Process: transcription initiation from RNA polymerase II promoter (GO:0006367); Molecular Function: RNA polymerase II general transcription initiation factor activity (GO:0016251…
Unigene024133	Cellular Component: Golgi membrane (GO:0000139); Cellular Component: endoplasmic reticulum (GO:0005783); Cellular Component: Golgi apparatus (GO:0005794); Cellular Component: Golgi stack (GO:0005795); Cellular Component: cytosol (GO:0005829); Biological Process: intracellular protein transport (GO:0006886); Biological Process: ER to Golgi vesicle-mediated transport (GO:0006888); Molecular Functio…
Unigene024139	Molecular Function: structural molecule activity (GO:0005198); Cellular Component: mitochondrion (GO:0005739); Molecular Function: metal ion binding (GO:0046872); Molecular Function: iron-sulfur cluster binding (GO:0051536); Biological Process: protein maturation by iron-sulfur cluster transfer (GO:0097428);
Unigene024211	Molecular Function: DNA binding (GO:0003677); Molecular Function: DNA-binding transcription factor activity (GO:0003700); Cellular Component: nucleus (GO:0005634); Biological Process: regulation of transcription, DNA-templated (GO:0006355); Biological Process: polarity specification of adaxial/abaxial axis (GO:0009944); Biological Process: abaxial cell fate specification (GO:0010158); Biological …
Unigene024217	Cellular Component: endoplasmic reticulum (GO:0005783); Cellular Component: plasma membrane (GO:0005886); Biological Process: auxin-activated signaling pathway (GO:0009734); Biological Process: auxin polar transport (GO:0009926); Biological Process: auxin homeostasis (GO:0010252); Biological Process: auxin efflux (GO:0010315); Molecular Function: auxin efflux transmembrane transporter activity (G…
Unigene024232	Cellular Component: nucleus (GO:0005634); Biological Process: cell cycle (GO:0007049); Biological Process: protein ubiquitination (GO:0016567); Biological Process: cell division (GO:0051301);
Unigene024235	Cellular Component: P-body (GO:0000932); Cellular Component: cytoplasm (GO:0005737); Biological Process: vacuole organization (GO:0007033); Biological Process: response to abscisic acid (GO:0009737); Biological Process: multidimensional cell growth (GO:0009825); Biological Process: trichome morphogenesis (GO:0010090); Biological Process: cytoplasmic mRNA processing body assembly (GO:0033962); Bio…
Unigene024262	Molecular Function: UDP-glucosyltransferase activity (GO:0035251); Molecular Function: xylosyltransferase activity (GO:0042285);
Unigene024263	Molecular Function: UDP-glucosyltransferase activity (GO:0035251); Molecular Function: xylosyltransferase activity (GO:0042285);
Unigene024266	Molecular Function: calcium-transporting ATPase activity (GO:0005388); Molecular Function: ATP binding (GO:0005524); Cellular Component: vacuolar membrane (GO:0005774); Cellular Component: endoplasmic reticulum (GO:0005783); Cellular Component: endoplasmic reticulum membrane (GO:0005789); Cellular Component: plasma membrane (GO:0005886); Biological Process: calcium ion transport (GO:0006816); Mol…
Unigene024279	Biological Process: amino acid transmembrane transport (GO:0003333); Cellular Component: plasma membrane (GO:0005886); Molecular Function: amino acid transmembrane transporter activity (GO:0015171); Cellular Component: integral component of membrane (GO:0016021);
Unigene024281	Cellular Component: vacuole (GO:0005773); Cellular Component: endoplasmic reticulum membrane (GO:0005789); Biological Process: vacuolar protein processing (GO:0006624); Biological Process: retrograde vesicle-mediated transport, Golgi to ER (GO:0006890); Biological Process: protein transport (GO:0015031); Biological Process: protein maturation (GO:0051604);
Unigene024303	Molecular Function: carbonate dehydratase activity (GO:0004089); Cellular Component: mitochondrion (GO:0005739); Cellular Component: mitochondrial respiratory chain complex I (GO:0005747); Biological Process: photorespiration (GO:0009853); Cellular Component: mitochondrial membrane (GO:0031966); Cellular Component: respiratory chain complex I (GO:0045271); Molecular Function: metal ion binding (G…
Unigene024309	Molecular Function: microtubule motor activity (GO:0003777); Molecular Function: ATP binding (GO:0005524); Cellular Component: kinesin complex (GO:0005871); Cellular Component: microtubule (GO:0005874); Biological Process: microtubule-based movement (GO:0007018); Molecular Function: microtubule binding (GO:0008017); Molecular Function: ATPase activity (GO:0016887);
Unigene024343	Molecular Function: DNA binding (GO:0003677); Cellular Component: nucleus (GO:0005634); Biological Process: post-embryonic development (GO:0009791); Molecular Function: metal ion binding (GO:0046872); Molecular Function: protein dimerization activity (GO:0046983);
Unigene024356	Biological Process: protein deneddylation (GO:0000338); Cellular Component: nucleus (GO:0005634); Cellular Component: cytoplasm (GO:0005737); Biological Process: ubiquitin-dependent protein catabolic process (GO:0006511); Biological Process: multicellular organism development (GO:0007275); Cellular Component: COP9 signalosome (GO:0008180); Biological Process: red, far-red light phototransduction …
Unigene024377	Molecular Function: DNA binding (GO:0003677); Molecular Function: DNA-directed 5'-3' RNA polymerase activity (GO:0003899); Cellular Component: RNA polymerase III complex (GO:0005666); Biological Process: transcription by RNA polymerase III (GO:0006383); Molecular Function: metal ion binding (GO:0046872);
Unigene024388	Molecular Function: monooxygenase activity (GO:0004497); Molecular Function: calcium ion binding (GO:0005509); Cellular Component: lipid droplet (GO:0005811); Biological Process: response to abscisic acid (GO:0009737); Biological Process: drought recovery (GO:0009819); Molecular Function: plant seed peroxidase activity (GO:1990137);
Unigene024471	Molecular Function: DNA binding (GO:0003677); Molecular Function: RNA binding (GO:0003723); Molecular Function: aspartate-tRNA ligase activity (GO:0004815); Molecular Function: ATP binding (GO:0005524); Cellular Component: endoplasmic reticulum (GO:0005783); Cellular Component: cytosol (GO:0005829); Biological Process: aspartyl-tRNA aminoacylation (GO:0006422); Cellular Component: aminoacyl-tRNA …
Unigene024479	Molecular Function: nicotianamine synthase activity (GO:0030410); Biological Process: nicotianamine biosynthetic process (GO:0030418);
Unigene024491	Biological Process: cell cycle (GO:0007049); Biological Process: multicellular organism development (GO:0007275); Biological Process: response to abscisic acid (GO:0009737);
Unigene024492	Biological Process: cell cycle (GO:0007049); Biological Process: multicellular organism development (GO:0007275); Biological Process: response to abscisic acid (GO:0009737);
Unigene024496	Biological Process: starch catabolic process (GO:0005983); Cellular Component: chloroplast (GO:0009507); Cellular Component: chloroplast starch grain (GO:0009569); Cellular Component: chloroplast stroma (GO:0009570); Molecular Function: isoamylase activity (GO:0019156);
Unigene024513	Cellular Component: vacuole (GO:0005773); Cellular Component: vacuolar membrane (GO:0005774); Biological Process: phosphorus metabolic process (GO:0006793); Biological Process: cellular calcium ion homeostasis (GO:0006874); Biological Process: cellular zinc ion homeostasis (GO:0006882); Biological Process: response to nematode (GO:0009624); Cellular Component: plant-type vacuole membrane (GO:0009…
Unigene024523	Molecular Function: aminopeptidase activity (GO:0004177); Molecular Function: metalloendopeptidase activity (GO:0004222); Cellular Component: mitochondrion (GO:0005739); Cellular Component: mitochondrial matrix (GO:0005759); Biological Process: proteolysis (GO:0006508); Biological Process: peptide metabolic process (GO:0006518); Biological Process: protein processing involved in protein targeting…
Unigene024540	Molecular Function: DNA binding (GO:0003677); Molecular Function: protein serine/threonine kinase activity (GO:0004674); Molecular Function: ATP binding (GO:0005524); Cellular Component: nucleus (GO:0005634); Biological Process: cellular response to DNA damage stimulus (GO:0006974); Biological Process: RNA splicing (GO:0008380); Biological Process: meiotic cell cycle (GO:0051321); Biological Proc…
Unigene024626	Cellular Component: extracellular region (GO:0005576); Cellular Component: cell wall (GO:0005618); Cellular Component: vacuolar membrane (GO:0005774); Cellular Component: cytosol (GO:0005829); Biological Process: response to bacterium (GO:0009617); Biological Process: negative regulation of translation (GO:0017148); Molecular Function: rRNA N-glycosylase activity (GO:0030598); Molecular Function:…
Unigene024649	Cellular Component: retrotransposon nucleocapsid (GO:0000943); Molecular Function: nucleic acid binding (GO:0003676); Molecular Function: RNA-directed DNA polymerase activity (GO:0003964); Molecular Function: aspartic-type endopeptidase activity (GO:0004190); Molecular Function: endonuclease activity (GO:0004519); Biological Process: DNA recombination (GO:0006310); Biological Process: DNA integra…
Unigene024657	Molecular Function: transcription coregulator activity (GO:0003712); Cellular Component: nucleus (GO:0005634); Biological Process: regulation of transcription by RNA polymerase II (GO:0006357); Biological Process: multicellular organism development (GO:0007275); Cellular Component: mediator complex (GO:0016592); Biological Process: regulation of growth (GO:0040008); Biological Process: regulation…
Unigene024662	Molecular Function: ATP binding (GO:0005524); Cellular Component: cytoplasm (GO:0005737); Biological Process: signal transduction (GO:0007165); Biological Process: plant-type hypersensitive response (GO:0009626); Molecular Function: ADP binding (GO:0043531);
Unigene024663	Molecular Function: ATP binding (GO:0005524); Biological Process: signal transduction (GO:0007165); Biological Process: plant-type hypersensitive response (GO:0009626); Biological Process: defense response to bacterium (GO:0042742); Molecular Function: ADP binding (GO:0043531);
Unigene024667	Molecular Function: aminoacyl-tRNA editing activity (GO:0002161); Molecular Function: leucine-tRNA ligase activity (GO:0004823); Molecular Function: ATP binding (GO:0005524); Cellular Component: mitochondrion (GO:0005739); Biological Process: leucyl-tRNA aminoacylation (GO:0006429); Cellular Component: chloroplast (GO:0009507); Cellular Component: chloroplast stroma (GO:0009570); Biological Proce…
Unigene024674	Cellular Component: chromatin (GO:0000785); Cellular Component: nucleus (GO:0005634); Cellular Component: cytoplasm (GO:0005737); Cellular Component: plasma membrane (GO:0005886); Biological Process: regulation of transcription, DNA-templated (GO:0006355); Biological Process: regulation of flower development (GO:0009909); Biological Process: specification of floral organ identity (GO:0010093); Mo…
Unigene024689	Molecular Function: monooxygenase activity (GO:0004497); Molecular Function: iron ion binding (GO:0005506); Cellular Component: integral component of membrane (GO:0016021); Molecular Function: oxidoreductase activity, acting on paired donors, with incorporation or reduction of molecular oxygen (GO:0016705); Molecular Function: heme binding (GO:0020037);
Unigene024718	Cellular Component: cytoplasm (GO:0005737); Molecular Function: O-methyltransferase activity (GO:0008171); Biological Process: anthocyanin-containing compound biosynthetic process (GO:0009718); Biological Process: cyanidin 3-O-glucoside biosynthetic process (GO:0033485); Biological Process: delphinidin 3-O-glucoside biosynthetic process (GO:0033486); Biological Process: pigmentation (GO:0043473);…
Unigene024720	Molecular Function: protein domain specific binding (GO:0019904);
Unigene024721	Molecular Function: protein domain specific binding (GO:0019904);
Unigene024722	Cellular Component: retrotransposon nucleocapsid (GO:0000943); Cellular Component: mitochondrion (GO:0005739);
Unigene024733	Biological Process: anthocyanin-containing compound biosynthetic process (GO:0009718); Molecular Function: transferase activity, transferring acyl groups other than amino-acyl groups (GO:0016747); Biological Process: pigmentation (GO:0043473); Molecular Function: anthocyanin 5-O-glucoside-4'''-O-malonyltransferase activity (GO:0102801);
Unigene024749	Molecular Function: glycine hydroxymethyltransferase activity (GO:0004372); Biological Process: glycine metabolic process (GO:0006544); Biological Process: L-serine catabolic process (GO:0006565); Biological Process: one-carbon metabolic process (GO:0006730); Molecular Function: zinc ion binding (GO:0008270); Cellular Component: chloroplast (GO:0009507); Cellular Component: plastid (GO:0009536); …
Unigene024761	Molecular Function: aminoacyl-tRNA editing activity (GO:0002161); Molecular Function: leucine-tRNA ligase activity (GO:0004823); Molecular Function: ATP binding (GO:0005524); Cellular Component: mitochondrion (GO:0005739); Biological Process: leucyl-tRNA aminoacylation (GO:0006429); Cellular Component: chloroplast (GO:0009507); Cellular Component: chloroplast stroma (GO:0009570); Biological Proce…
Unigene024794	Molecular Function: DNA-binding transcription factor activity (GO:0003700); Cellular Component: nucleus (GO:0005634); Biological Process: transcription, DNA-templated (GO:0006351); Molecular Function: sequence-specific DNA binding (GO:0043565);
Unigene024805	Cellular Component: cytosol (GO:0005829); Cellular Component: plasma membrane (GO:0005886); Biological Process: chloroplast avoidance movement (GO:0009903); Biological Process: chloroplast accumulation movement (GO:0009904);
Unigene024843	Molecular Function: protein kinase activity (GO:0004672); Molecular Function: protein serine/threonine kinase activity (GO:0004674); Molecular Function: protein serine/threonine/tyrosine kinase activity (GO:0004712); Molecular Function: ATP binding (GO:0005524); Cellular Component: endoplasmic reticulum (GO:0005783); Cellular Component: endoplasmic reticulum membrane (GO:0005789); Biological Proc…
Unigene024892	Cellular Component: chloroplast inner membrane (GO:0009706); Biological Process: vitamin E biosynthetic process (GO:0010189); Cellular Component: integral component of membrane (GO:0016021); Molecular Function: 2-methyl-6-geranylgeranyl-1,4-benzoquinol methyltransferase activity (GO:0102550);
Unigene024897	Molecular Function: glycogen (starch) synthase activity (GO:0004373); Molecular Function: starch synthase activity (GO:0009011); Cellular Component: amyloplast (GO:0009501); Cellular Component: chloroplast (GO:0009507); Biological Process: starch biosynthetic process (GO:0019252); Molecular Function: alpha-1,4-glucan synthase activity (GO:0033201);
Unigene024906	Molecular Function: tyrosine-tRNA ligase activity (GO:0004831); Molecular Function: ATP binding (GO:0005524); Cellular Component: cytosol (GO:0005829); Biological Process: tRNA aminoacylation for protein translation (GO:0006418);
Unigene024954	Molecular Function: protein serine/threonine kinase activity (GO:0004674); Molecular Function: ATP binding (GO:0005524); Cellular Component: plasma membrane (GO:0005886); Cellular Component: plant-type cell wall (GO:0009505); Cellular Component: chloroplast (GO:0009507); Cellular Component: chloroplast stroma (GO:0009570); Biological Process: zygote asymmetric cytokinesis in embryo sac (GO:001006…
Unigene024957	Molecular Function: metal ion binding (GO:0046872);
Unigene024972	Cellular Component: plasma membrane (GO:0005886); Cellular Component: clathrin-coated pit (GO:0005905); Biological Process: intracellular protein transport (GO:0006886); Molecular Function: lipid binding (GO:0008289); Cellular Component: membrane (GO:0016020); Cellular Component: clathrin adaptor complex (GO:0030131); Molecular Function: clathrin adaptor activity (GO:0035615); Biological Process:…
Unigene024975	Molecular Function: nucleotide binding (GO:0000166); Biological Process: defense response (GO:0006952); Biological Process: negative regulation of translation (GO:0017148); Molecular Function: carbohydrate binding (GO:0030246); Molecular Function: rRNA N-glycosylase activity (GO:0030598); Molecular Function: toxin activity (GO:0090729);
Unigene024993	Molecular Function: glucose-6-phosphate dehydrogenase activity (GO:0004345); Cellular Component: cytosol (GO:0005829); Biological Process: glucose metabolic process (GO:0006006); Biological Process: pentose-phosphate shunt, oxidative branch (GO:0009051); Molecular Function: NADP binding (GO:0050661);
Unigene025004	Molecular Function: ATP binding (GO:0005524); Cellular Component: chloroplast (GO:0009507); Cellular Component: chromoplast (GO:0009509); Biological Process: terpenoid biosynthetic process (GO:0016114); Biological Process: isopentenyl diphosphate biosynthetic process, methylerythritol 4-phosphate pathway (GO:0019288); Molecular Function: 4-(cytidine 5'-diphospho)-2-C-methyl-D-erythritol kinase ac…
Unigene025022	Biological Process: cytoplasmic translational initiation (GO:0002183); Cellular Component: nucleus (GO:0005634); Cellular Component: cytosol (GO:0005829); Biological Process: translational initiation (GO:0006413); Molecular Function: Hsp70 protein binding (GO:0030544); Molecular Function: unfolded protein binding (GO:0051082); Biological Process: chaperone cofactor-dependent protein refolding (GO…
Unigene025101	Cellular Component: cytoplasm (GO:0005737); Biological Process: jasmonic acid metabolic process (GO:0009694); Biological Process: response to jasmonic acid (GO:0009753); Molecular Function: hydroxyjasmonate sulfotransferase activity (GO:0080131);
Unigene025137	Cellular Component: nuclear envelope (GO:0005635); Cellular Component: nuclear pore (GO:0005643); Cellular Component: endoplasmic reticulum (GO:0005783); Biological Process: protein transport (GO:0015031); Cellular Component: integral component of membrane (GO:0016021); Cellular Component: nuclear membrane (GO:0031965); Biological Process: mRNA transport (GO:0051028);
Unigene025138	Cellular Component: nuclear envelope (GO:0005635); Cellular Component: nuclear pore (GO:0005643); Cellular Component: endoplasmic reticulum (GO:0005783); Biological Process: protein transport (GO:0015031); Cellular Component: integral component of membrane (GO:0016021); Cellular Component: nuclear membrane (GO:0031965); Biological Process: mRNA transport (GO:0051028);
Unigene025141	Biological Process: cell morphogenesis (GO:0000902); Molecular Function: actin binding (GO:0003779); Cellular Component: cytosol (GO:0005829); Biological Process: establishment or maintenance of cell polarity (GO:0007163); Biological Process: actin polymerization or depolymerization (GO:0008154); Molecular Function: adenylate cyclase binding (GO:0008179); Biological Process: unidimensional cell g…
Unigene025154	Cellular Component: nucleus (GO:0005634); Biological Process: post-embryonic development (GO:0009791); Biological Process: vegetative to reproductive phase transition of meristem (GO:0010228); Molecular Function: histone methyltransferase activity (H3-K4 specific) (GO:0042800); Biological Process: carpel development (GO:0048440); Biological Process: stamen development (GO:0048443);
Unigene025165	Cellular Component: nucleus (GO:0005634); Biological Process: regulation of transcription, DNA-templated (GO:0006355); Biological Process: auxin-activated signaling pathway (GO:0009734);
Unigene025194	Molecular Function: DNA binding (GO:0003677); Cellular Component: nucleus (GO:0005634); Biological Process: flower development (GO:0009908); Biological Process: determination of dorsal/ventral asymmetry (GO:0048262);
Unigene025195	Molecular Function: DNA binding (GO:0003677); Molecular Function: DNA-binding transcription factor activity (GO:0003700); Cellular Component: nucleus (GO:0005634); Biological Process: regulation of transcription, DNA-templated (GO:0006355); Biological Process: response to water deprivation (GO:0009414); Biological Process: response to salt stress (GO:0009651); Biological Process: abscisic acid-ac…
Unigene025196	Molecular Function: DNA binding (GO:0003677); Molecular Function: DNA-binding transcription factor activity (GO:0003700); Cellular Component: nucleus (GO:0005634); Biological Process: regulation of transcription, DNA-templated (GO:0006355); Biological Process: response to water deprivation (GO:0009414); Biological Process: response to salt stress (GO:0009651); Biological Process: abscisic acid-ac…
Unigene025207	Molecular Function: UDP-glycosyltransferase activity (GO:0008194); Biological Process: glucosinolate biosynthetic process (GO:0019761); Biological Process: defense response to bacterium (GO:0042742); Cellular Component: intracellular membrane-bounded organelle (GO:0043231); Molecular Function: thiohydroximate beta-D-glucosyltransferase activity (GO:0047251); Biological Process: defense response b…
Unigene025208	Molecular Function: RNA binding (GO:0003723); Molecular Function: helicase activity (GO:0004386); Molecular Function: ATP binding (GO:0005524); Cellular Component: peroxisome (GO:0005777);
Unigene025209	Molecular Function: RNA binding (GO:0003723); Molecular Function: helicase activity (GO:0004386); Molecular Function: ATP binding (GO:0005524); Cellular Component: peroxisome (GO:0005777);
Unigene025210	Cellular Component: retrotransposon nucleocapsid (GO:0000943); Cellular Component: mitochondrion (GO:0005739);
Unigene025217	Molecular Function: proximal promoter DNA-binding transcription activator activity, RNA polymerase II-specific (GO:0001077); Biological Process: response to hypoxia (GO:0001666); Cellular Component: nucleus (GO:0005634); Biological Process: cellular response to DNA damage stimulus (GO:0006974); Biological Process: response to oxidative stress (GO:0006979); Biological Process: response to water de…
Unigene025218	Molecular Function: proximal promoter DNA-binding transcription activator activity, RNA polymerase II-specific (GO:0001077); Biological Process: response to hypoxia (GO:0001666); Cellular Component: nucleus (GO:0005634); Biological Process: cellular response to DNA damage stimulus (GO:0006974); Biological Process: response to oxidative stress (GO:0006979); Biological Process: response to water de…
Unigene025237	Molecular Function: DNA-binding transcription factor activity (GO:0003700); Cellular Component: nucleus (GO:0005634); Molecular Function: lipid binding (GO:0008289); Biological Process: plant-type cell wall modification (GO:0009827); Biological Process: cuticle development (GO:0042335); Biological Process: anthocyanin accumulation in tissues in response to UV light (GO:0043481); Molecular Functio…
Unigene025262	Cellular Component: plasmodesma (GO:0009506); Biological Process: red, far-red light phototransduction (GO:0009585);
Unigene025273	Cellular Component: vacuole (GO:0005773); Cellular Component: cytosol (GO:0005829); Cellular Component: cytoskeleton (GO:0005856); Cellular Component: plasma membrane (GO:0005886); Biological Process: vesicle docking involved in exocytosis (GO:0006904); Biological Process: cell cycle (GO:0007049); Cellular Component: phragmoplast (GO:0009524); Biological Process: protein transport (GO:0015031); C…
Unigene025274	Cellular Component: THO complex (GO:0000347); Molecular Function: DNA replication origin binding (GO:0003688); Molecular Function: helicase activity (GO:0004386); Molecular Function: ATP binding (GO:0005524); Cellular Component: nucleus (GO:0005634); Cellular Component: cytoplasm (GO:0005737); Biological Process: DNA unwinding involved in DNA replication (GO:0006268); Biological Process: DNA repl…
Unigene025287	Biological Process: auxin-activated signaling pathway (GO:0009734); Molecular Function: oxidoreductase activity (GO:0016491);
Unigene025290	Cellular Component: cytoplasm (GO:0005737); Cellular Component: vacuolar membrane (GO:0005774); Biological Process: autophagy (GO:0006914); Biological Process: protein transport (GO:0015031); Cellular Component: phagophore assembly site membrane (GO:0034045); Biological Process: response to starvation (GO:0042594);
Unigene025291	Biological Process: carbohydrate transport (GO:0008643); Cellular Component: integral component of membrane (GO:0016021);
Unigene025301	Molecular Function: magnesium ion binding (GO:0000287); Molecular Function: phospholipid-translocating ATPase activity (GO:0004012); Molecular Function: ATP binding (GO:0005524); Cellular Component: endoplasmic reticulum membrane (GO:0005789); Cellular Component: plasma membrane (GO:0005886); Cellular Component: integral component of membrane (GO:0016021); Cellular Component: late endosome membra…
Unigene025308	Molecular Function: ATP binding (GO:0005524); Cellular Component: plasma membrane (GO:0005886); Cellular Component: integral component of membrane (GO:0016021); Molecular Function: ATPase activity, coupled to transmembrane movement of substances (GO:0042626);
Unigene025309	Molecular Function: DNA binding (GO:0003677);
Unigene025320	Molecular Function: mRNA binding (GO:0003729); Cellular Component: nucleus (GO:0005634); Biological Process: mRNA processing (GO:0006397); Molecular Function: poly(A) binding (GO:0008143); Cellular Component: cytoplasmic stress granule (GO:0010494); Biological Process: cellular response to heat (GO:0034605);
Unigene025322	Molecular Function: DNA-binding transcription factor activity (GO:0003700); Cellular Component: nucleus (GO:0005634); Molecular Function: zinc ion binding (GO:0008270); Biological Process: response to red or far red light (GO:0009639); Biological Process: red or far-red light signaling pathway (GO:0010017); Biological Process: far-red light signaling pathway (GO:0010018); Biological Process: resp…
Unigene025333	Cellular Component: proteasome complex (GO:0000502); Molecular Function: damaged DNA binding (GO:0003684); Cellular Component: nucleus (GO:0005634); Cellular Component: nucleoplasm (GO:0005654); Cellular Component: cytoplasm (GO:0005737); Cellular Component: cytosol (GO:0005829); Biological Process: nucleotide-excision repair (GO:0006289); Molecular Function: polyubiquitin modification-dependent …
Unigene025404	Molecular Function: microtubule motor activity (GO:0003777); Molecular Function: ATP binding (GO:0005524); Cellular Component: kinesin complex (GO:0005871); Cellular Component: microtubule (GO:0005874); Cellular Component: plasma membrane (GO:0005886); Biological Process: microtubule-based movement (GO:0007018); Molecular Function: microtubule binding (GO:0008017); Molecular Function: ATPase acti…
Unigene025409	Molecular Function: ATP binding (GO:0005524); Cellular Component: plasma membrane (GO:0005886); Molecular Function: proton-exporting ATPase activity, phosphorylative mechanism (GO:0008553); Cellular Component: integral component of membrane (GO:0016021); Molecular Function: metal ion binding (GO:0046872); Biological Process: proton export across plasma membrane (GO:0120029);
Unigene025424	Molecular Function: nucleotide binding (GO:0000166); Cellular Component: mitochondrion (GO:0005739); Molecular Function: isopiperitenol dehydrogenase activity (GO:0018458); Molecular Function: carveol dehydrogenase activity (GO:0018459); Biological Process: menthol biosynthetic process (GO:0031525);
Unigene025427	Cellular Component: plasma membrane (GO:0005886); Cellular Component: clathrin-coated pit (GO:0005905); Biological Process: intracellular protein transport (GO:0006886); Molecular Function: lipid binding (GO:0008289); Cellular Component: membrane (GO:0016020); Cellular Component: clathrin adaptor complex (GO:0030131); Molecular Function: clathrin adaptor activity (GO:0035615); Biological Process:…
Unigene025428	Molecular Function: dolichyl-phosphate beta-D-mannosyltransferase activity (GO:0004582); Cellular Component: endoplasmic reticulum (GO:0005783); Cellular Component: endoplasmic reticulum membrane (GO:0005789); Biological Process: protein glycosylation (GO:0006486); Cellular Component: dolichol-phosphate-mannose synthase complex (GO:0033185); Biological Process: response to ammonium ion (GO:006035…
Unigene025432	Biological Process: cell plate assembly (GO:0000919); Molecular Function: MAP kinase kinase kinase activity (GO:0004709); Molecular Function: ATP binding (GO:0005524); Cellular Component: nucleus (GO:0005634); Cellular Component: cytoskeleton (GO:0005856); Biological Process: defense response (GO:0006952); Cellular Component: phragmoplast (GO:0009524);
Unigene025445	Molecular Function: ATP-dependent peptidase activity (GO:0004176); Molecular Function: metalloendopeptidase activity (GO:0004222); Molecular Function: ATP binding (GO:0005524); Cellular Component: mitochondrion (GO:0005739); Biological Process: proteolysis (GO:0006508); Molecular Function: zinc ion binding (GO:0008270); Cellular Component: chloroplast thylakoid membrane (GO:0009535); Cellular Com…
Unigene025469	Cellular Component: mitochondrion (GO:0005739);
Unigene025492	Molecular Function: G protein-coupled receptor binding (GO:0001664); Molecular Function: GTPase activity (GO:0003924); Molecular Function: GTP binding (GO:0005525); Cellular Component: nucleus (GO:0005634); Cellular Component: heterotrimeric G-protein complex (GO:0005834); Biological Process: adenylate cyclase-modulating G protein-coupled receptor signaling pathway (GO:0007188); Molecular Functio…
Unigene025515	Molecular Function: cysteine-type endopeptidase activity (GO:0004197); Molecular Function: thiol-dependent ubiquitin-specific protease activity (GO:0004843); Cellular Component: nucleus (GO:0005634); Cellular Component: cytoplasm (GO:0005737); Cellular Component: cytosol (GO:0005829); Biological Process: ubiquitin-dependent protein catabolic process (GO:0006511); Biological Process: jasmonic acid…
Unigene025534	Molecular Function: protein disulfide isomerase activity (GO:0003756); Cellular Component: endoplasmic reticulum (GO:0005783); Cellular Component: endoplasmic reticulum membrane (GO:0005789); Molecular Function: protein disulfide oxidoreductase activity (GO:0015035); Molecular Function: oxidoreductase activity, acting on a sulfur group of donors, disulfide as acceptor (GO:0016671); Biological Pro…
Unigene025547	Cellular Component: ubiquitin ligase complex (GO:0000151); Molecular Function: ubiquitin-protein transferase activity (GO:0004842); Cellular Component: cytoplasm (GO:0005737); Cellular Component: mitochondrion (GO:0005739); Cellular Component: cytosol (GO:0005829); Cellular Component: plasmodesma (GO:0009506); Cellular Component: membrane (GO:0016020); Biological Process: protein ubiquitination (…
Unigene025559	Molecular Function: UDP-glycosyltransferase activity (GO:0008194); Molecular Function: UDP-glucosyltransferase activity (GO:0035251); Cellular Component: intracellular membrane-bounded organelle (GO:0043231); Biological Process: flavonol biosynthetic process (GO:0051555); Molecular Function: quercetin 3-O-glucosyltransferase activity (GO:0080043); Molecular Function: quercetin 7-O-glucosyltransfe…
Unigene025569	Cellular Component: Golgi membrane (GO:0000139); Molecular Function: GTPase activity (GO:0003924); Molecular Function: GTP binding (GO:0005525); Cellular Component: endosome (GO:0005768); Cellular Component: vacuolar membrane (GO:0005774); Cellular Component: Golgi apparatus (GO:0005794); Cellular Component: trans-Golgi network (GO:0005802); Cellular Component: cytosol (GO:0005829); Cellular Comp…
Unigene025608	Cellular Component: nucleus (GO:0005634);
Unigene025627	Biological Process: phenylpropanoid metabolic process (GO:0009698); Cellular Component: membrane (GO:0016020); Cellular Component: mediator complex (GO:0016592); Biological Process: regulation of phenylpropanoid metabolic process (GO:2000762);
Unigene025636	Cellular Component: Golgi membrane (GO:0000139); Molecular Function: GTPase activity (GO:0003924); Molecular Function: GTP binding (GO:0005525); Cellular Component: plasma membrane (GO:0005886); Biological Process: intracellular protein transport (GO:0006886); Biological Process: vesicle docking involved in exocytosis (GO:0006904); Biological Process: protein secretion (GO:0009306); Biological Pr…
Unigene025657	Molecular Function: phosphorelay sensor kinase activity (GO:0000155); Cellular Component: intracellular (GO:0005622); Biological Process: regulation of transcription, DNA-templated (GO:0006355); Biological Process: detection of visible light (GO:0009584); Biological Process: red, far-red light phototransduction (GO:0009585); Molecular Function: photoreceptor activity (GO:0009881); Biological Proc…
Unigene025693	Molecular Function: protein serine/threonine kinase activity (GO:0004674); Molecular Function: ATP binding (GO:0005524); Cellular Component: plasma membrane (GO:0005886); Molecular Function: chitin binding (GO:0008061); Cellular Component: integral component of membrane (GO:0016021); Biological Process: innate immune response (GO:0045087);
Unigene025695	Cellular Component: chloroplast (GO:0009507); Cellular Component: chloroplast inner membrane (GO:0009706); Molecular Function: potassium:proton antiporter activity (GO:0015386); Cellular Component: membrane (GO:0016020); Cellular Component: integral component of membrane (GO:0016021);
Unigene025707	Molecular Function: nucleic acid binding (GO:0003676); Molecular Function: RNA-DNA hybrid ribonuclease activity (GO:0004523); Molecular Function: metal ion binding (GO:0046872);
Unigene025713	Molecular Function: Rho guanyl-nucleotide exchange factor activity (GO:0005089); Cellular Component: nucleus (GO:0005634); Cellular Component: endoplasmic reticulum membrane (GO:0005789); Cellular Component: cytosol (GO:0005829); Cellular Component: plasma membrane (GO:0005886); Biological Process: small GTPase mediated signal transduction (GO:0007264); Biological Process: multicellular organism …
Unigene025714	Molecular Function: Rho guanyl-nucleotide exchange factor activity (GO:0005089); Cellular Component: nucleus (GO:0005634); Cellular Component: endoplasmic reticulum membrane (GO:0005789); Cellular Component: cytosol (GO:0005829); Cellular Component: plasma membrane (GO:0005886); Biological Process: small GTPase mediated signal transduction (GO:0007264); Biological Process: multicellular organism …
Unigene025715	Molecular Function: Rho guanyl-nucleotide exchange factor activity (GO:0005089); Cellular Component: nucleus (GO:0005634); Cellular Component: endoplasmic reticulum membrane (GO:0005789); Cellular Component: cytosol (GO:0005829); Cellular Component: plasma membrane (GO:0005886); Biological Process: small GTPase mediated signal transduction (GO:0007264); Biological Process: multicellular organism …
Unigene025716	Cellular Component: chloroplast (GO:0009507);
Unigene025720	Cellular Component: cytosol (GO:0005829); Molecular Function: UDP-glycosyltransferase activity (GO:0008194); Biological Process: response to toxic substance (GO:0009636); Molecular Function: UDP-glucosyltransferase activity (GO:0035251); Cellular Component: intracellular membrane-bounded organelle (GO:0043231); Molecular Function: flavonol 3-O-glucosyltransferase activity (GO:0047893); Biological…
Unigene025741	Cellular Component: nucleus (GO:0005634); Cellular Component: cytosol (GO:0005829); Biological Process: ubiquitin-dependent protein catabolic process (GO:0006511); Biological Process: protein ubiquitination (GO:0016567); Biological Process: positive regulation of transcription elongation from RNA polymerase II promoter (GO:0032968); Biological Process: regulation of transcription elongation from …
Unigene025789	Biological Process: activation of MAPK activity (GO:0000187); Molecular Function: protein serine/threonine kinase activity (GO:0004674); Molecular Function: MAP kinase kinase activity (GO:0004708); Molecular Function: ATP binding (GO:0005524); Cellular Component: cytoplasm (GO:0005737); Biological Process: plant-type hypersensitive response (GO:0009626); Biological Process: defense response, inco…
Unigene025790	Biological Process: activation of MAPK activity (GO:0000187); Molecular Function: protein serine/threonine kinase activity (GO:0004674); Molecular Function: MAP kinase kinase activity (GO:0004708); Molecular Function: ATP binding (GO:0005524); Cellular Component: cytoplasm (GO:0005737); Biological Process: plant-type hypersensitive response (GO:0009626); Biological Process: defense response, inco…
Unigene025795	Molecular Function: phosphorelay sensor kinase activity (GO:0000155); Molecular Function: protein serine/threonine kinase activity (GO:0004674); Molecular Function: ATP binding (GO:0005524); Cellular Component: intracellular (GO:0005622); Cellular Component: plasma membrane (GO:0005886); Biological Process: regulation of transcription, DNA-templated (GO:0006355); Biological Process: detection of …
Unigene025804	Biological Process: autophagosome assembly (GO:0000045); Biological Process: autophagy of mitochondrion (GO:0000422); Cellular Component: nucleus (GO:0005634); Cellular Component: vacuolar membrane (GO:0005774); Cellular Component: cytosol (GO:0005829); Biological Process: protein lipidation (GO:0006497); Biological Process: autophagy (GO:0006914); Biological Process: response to osmotic stress (…
Unigene025807	Cellular Component: integral component of membrane (GO:0016021); Molecular Function: transmembrane transporter activity (GO:0022857);
Unigene025811	Biological Process: ubiquitin-dependent protein catabolic process (GO:0006511); Biological Process: protein deubiquitination (GO:0016579); Molecular Function: thiol-dependent ubiquitinyl hydrolase activity (GO:0036459);
Unigene025815	Cellular Component: retrotransposon nucleocapsid (GO:0000943); Molecular Function: nucleic acid binding (GO:0003676); Molecular Function: RNA-directed DNA polymerase activity (GO:0003964); Molecular Function: aspartic-type endopeptidase activity (GO:0004190); Molecular Function: endonuclease activity (GO:0004519); Biological Process: DNA recombination (GO:0006310); Biological Process: DNA integra…
Unigene025820	Molecular Function: ATP binding (GO:0005524); Biological Process: defense response (GO:0006952); Molecular Function: ADP binding (GO:0043531);
Unigene025854	Cellular Component: anaphase-promoting complex (GO:0005680); Biological Process: metaphase/anaphase transition of mitotic cell cycle (GO:0007091); Biological Process: embryo sac development (GO:0009553); Biological Process: embryo development ending in seed dormancy (GO:0009793); Biological Process: auxin homeostasis (GO:0010252); Biological Process: anaphase-promoting complex-dependent catabolic…
Unigene025857	Molecular Function: DNA-binding transcription factor activity (GO:0003700); Cellular Component: nucleus (GO:0005634); Cellular Component: cytoplasm (GO:0005737); Biological Process: red, far-red light phototransduction (GO:0009585); Biological Process: photomorphogenesis (GO:0009640); Molecular Function: sequence-specific DNA binding (GO:0043565);
Unigene025860	Molecular Function: motor activity (GO:0003774); Molecular Function: calmodulin binding (GO:0005516); Molecular Function: ATP binding (GO:0005524); Cellular Component: endosome (GO:0005768); Cellular Component: plasma membrane (GO:0005886); Biological Process: endocytosis (GO:0006897); Cellular Component: plasmodesma (GO:0009506); Cellular Component: myosin complex (GO:0016459); Biological Proces…
Unigene025869	Molecular Function: UDP-glycosyltransferase activity (GO:0008194); Cellular Component: intracellular membrane-bounded organelle (GO:0043231); Molecular Function: quercetin 3-O-glucosyltransferase activity (GO:0080043); Molecular Function: quercetin 7-O-glucosyltransferase activity (GO:0080044);
Unigene025872	Cellular Component: chloroplast (GO:0009507); Cellular Component: PSII associated light-harvesting complex II (GO:0009517); Cellular Component: photosystem II (GO:0009523); Cellular Component: chloroplast thylakoid (GO:0009534); Cellular Component: chloroplast thylakoid membrane (GO:0009535); Cellular Component: thylakoid (GO:0009579); Biological Process: thylakoid membrane organization (GO:00100…
Unigene025875	Cellular Component: condensed chromosome kinetochore (GO:0000777); Biological Process: cell plate assembly (GO:0000919); Cellular Component: nuclear envelope (GO:0005635); Cellular Component: kinetochore microtubule (GO:0005828); Cellular Component: phragmoplast (GO:0009524); Biological Process: embryo sac development (GO:0009553); Biological Process: pollen development (GO:0009555); Biological P…
Unigene025885	Molecular Function: DNA binding (GO:0003677); Cellular Component: nucleus (GO:0005634); Biological Process: regulation of flower development (GO:0009909); Cellular Component: NuA4 histone acetyltransferase complex (GO:0035267); Biological Process: histone H4-K5 acetylation (GO:0043981); Biological Process: regulation of timing of transition from vegetative to reproductive phase (GO:0048510);
Unigene025890	Molecular Function: phosphatidylinositol-4,5-bisphosphate 5-phosphatase activity (GO:0004439); Molecular Function: inositol-polyphosphate 5-phosphatase activity (GO:0004445); Biological Process: abscisic acid-activated signaling pathway (GO:0009738); Biological Process: seed germination (GO:0009845); Biological Process: inositol trisphosphate metabolic process (GO:0032957); Molecular Function: ph…
Unigene025897	Molecular Function: four-way junction DNA binding (GO:0000400); Biological Process: meiotic mismatch repair (GO:0000710); Molecular Function: damaged DNA binding (GO:0003684); Molecular Function: ATP binding (GO:0005524); Biological Process: pyrimidine dimer repair (GO:0006290); Biological Process: mismatch repair (GO:0006298); Biological Process: mitotic G2 DNA damage checkpoint (GO:0007095); Mo…
Unigene025908	Molecular Function: protein kinase activity (GO:0004672); Molecular Function: protein serine/threonine kinase activity (GO:0004674); Molecular Function: ATP binding (GO:0005524); Cellular Component: plasma membrane (GO:0005886); Biological Process: protein phosphorylation (GO:0006468); Biological Process: response to oxidative stress (GO:0006979); Biological Process: defense response to bacterium…
Unigene025930	Molecular Function: magnesium ion binding (GO:0000287); Molecular Function: four-way junction DNA binding (GO:0000400); Molecular Function: Y-form DNA binding (GO:0000403); Molecular Function: bubble DNA binding (GO:0000405); Biological Process: double-strand break repair via homologous recombination (GO:0000724); Biological Process: DNA synthesis involved in DNA repair (GO:0000731); Cellular Com…
Unigene025948	Molecular Function: mRNA binding (GO:0003729); Molecular Function: metal ion binding (GO:0046872);
Unigene025957	Biological Process: box H/ACA snoRNA 3'-end processing (GO:0000495); Molecular Function: RNA binding (GO:0003723); Cellular Component: nucleolus (GO:0005730); Cellular Component: cytosol (GO:0005829); Cellular Component: plasmodesma (GO:0009506); Molecular Function: pseudouridine synthase activity (GO:0009982); Biological Process: rRNA pseudouridine synthesis (GO:0031118); Biological Process: snR…
Unigene025971	Molecular Function: inorganic phosphate transmembrane transporter activity (GO:0005315); Molecular Function: UDP-glucose transmembrane transporter activity (GO:0005460); Molecular Function: ATP binding (GO:0005524); Biological Process: response to aluminum ion (GO:0010044); Cellular Component: vesicle membrane (GO:0012506); Biological Process: UDP-glucose transmembrane transport (GO:0015786); Mol…
Unigene025991	Molecular Function: voltage-gated chloride channel activity (GO:0005247); Cellular Component: Golgi apparatus (GO:0005794); Cellular Component: chloroplast (GO:0009507); Cellular Component: chloride channel complex (GO:0034707); Biological Process: regulation of ion transmembrane transport (GO:0034765);
Unigene026004	Biological Process: mRNA splicing, via spliceosome (GO:0000398); Molecular Function: RNA binding (GO:0003723); Molecular Function: ATP binding (GO:0005524); Cellular Component: chloroplast (GO:0009507); Molecular Function: ATP-dependent 3'-5' RNA helicase activity (GO:0034459); Molecular Function: metal ion binding (GO:0046872);
Unigene026005	Molecular Function: ATP binding (GO:0005524); Biological Process: defense response (GO:0006952); Molecular Function: ADP binding (GO:0043531);
Unigene026019	Molecular Function: phosphoprotein phosphatase activity (GO:0004721); Molecular Function: metal ion binding (GO:0046872);
Unigene026042	Molecular Function: DNA binding (GO:0003677); Molecular Function: helicase activity (GO:0004386); Molecular Function: ATP binding (GO:0005524); Cellular Component: nucleus (GO:0005634); Biological Process: chromatin remodeling (GO:0006338); Biological Process: cell proliferation (GO:0008283); Biological Process: response to auxin (GO:0009733); Biological Process: cytokinin-activated signaling pat…
Unigene026115	Cellular Component: plasma membrane (GO:0005886); Cellular Component: plasmodesma (GO:0009506); Cellular Component: integral component of membrane (GO:0016021); Biological Process: plant organ development (GO:0099402);
Unigene026142	Molecular Function: calcium ion binding (GO:0005509); Cellular Component: cytoplasm (GO:0005737); Molecular Function: protein domain specific binding (GO:0019904);
Unigene026157	Biological Process: flavonoid biosynthetic process (GO:0009813); Molecular Function: chalcone isomerase activity (GO:0045430);
Unigene026226	Cellular Component: nucleosome (GO:0000786); Molecular Function: DNA binding (GO:0003677); Cellular Component: nucleus (GO:0005634); Molecular Function: protein heterodimerization activity (GO:0046982);
Unigene026232	Biological Process: nuclear-transcribed mRNA poly(A) tail shortening (GO:0000289); Molecular Function: RNA binding (GO:0003723); Molecular Function: ubiquitin-protein transferase activity (GO:0004842); Cellular Component: nucleus (GO:0005634); Cellular Component: cytosol (GO:0005829); Biological Process: negative regulation of gene expression (GO:0010629); Biological Process: protein ubiquitinati…
Unigene026233	Biological Process: nuclear-transcribed mRNA poly(A) tail shortening (GO:0000289); Molecular Function: RNA binding (GO:0003723); Molecular Function: ubiquitin-protein transferase activity (GO:0004842); Cellular Component: nucleus (GO:0005634); Cellular Component: cytosol (GO:0005829); Biological Process: negative regulation of gene expression (GO:0010629); Biological Process: protein ubiquitinati…
Unigene026235	Molecular Function: calcium activated cation channel activity (GO:0005227); Cellular Component: plasma membrane (GO:0005886); Cellular Component: integral component of membrane (GO:0016021);
Unigene026255	Cellular Component: endoplasmic reticulum (GO:0005783); Cellular Component: endoplasmic reticulum membrane (GO:0005789); Cellular Component: endoplasmic reticulum-Golgi intermediate compartment (GO:0005793); Cellular Component: Golgi apparatus (GO:0005794); Biological Process: intracellular protein transport (GO:0006886); Biological Process: ER to Golgi vesicle-mediated transport (GO:0006888); Bi…
Unigene026264	Molecular Function: oxidoreductase activity (GO:0016491);
Unigene026317	Cellular Component: extracellular region (GO:0005576); Biological Process: lipid catabolic process (GO:0016042); Molecular Function: lipase activity (GO:0016298);
Unigene026327	Cellular Component: mitochondrion (GO:0005739); Cellular Component: vacuolar membrane (GO:0005774); Cellular Component: endoplasmic reticulum (GO:0005783); Cellular Component: Golgi apparatus (GO:0005794); Cellular Component: plasma membrane (GO:0005886); Biological Process: protein N-linked glycosylation (GO:0006487); Cellular Component: oligosaccharyltransferase complex (GO:0008250); Biological…
Unigene026335	Molecular Function: DNA binding (GO:0003677); Cellular Component: nucleus (GO:0005634); Biological Process: DNA recombination (GO:0006310); Biological Process: transposition (GO:0032196); Molecular Function: protein dimerization activity (GO:0046983);
Unigene026350	Cellular Component: cytosol (GO:0005829); Cellular Component: plasma membrane (GO:0005886); Molecular Function: metal ion binding (GO:0046872); Molecular Function: sugar-phosphatase activity (GO:0050308);
Unigene026363	Molecular Function: actin binding (GO:0003779); Molecular Function: phosphoprotein phosphatase activity (GO:0004721); Cellular Component: spindle (GO:0005819); Molecular Function: microtubule binding (GO:0008017); Cellular Component: phragmoplast (GO:0009524); Biological Process: microsporogenesis (GO:0009556); Cellular Component: preprophase band (GO:0009574); Molecular Function: actin filament …
Unigene026368	Cellular Component: Golgi apparatus (GO:0005794); Cellular Component: integral component of membrane (GO:0016021); Molecular Function: O-acetyltransferase activity (GO:0016413);
Unigene026373	Molecular Function: ferric-chelate reductase activity (GO:0000293); Cellular Component: plasma membrane (GO:0005886); Biological Process: ion transport (GO:0006811); Biological Process: response to light stimulus (GO:0009416); Cellular Component: integral component of membrane (GO:0016021); Molecular Function: metal ion binding (GO:0046872);
Unigene026384	Molecular Function: structural molecule activity (GO:0005198); Cellular Component: Golgi apparatus (GO:0005794); Cellular Component: cytosol (GO:0005829); Cellular Component: plasma membrane (GO:0005886); Biological Process: intracellular protein transport (GO:0006886); Biological Process: receptor-mediated endocytosis (GO:0006898); Cellular Component: plasmodesma (GO:0009506); Cellular Component…
Unigene026385	Cellular Component: nucleus (GO:0005634); Biological Process: post-embryonic development (GO:0009791); Biological Process: vegetative to reproductive phase transition of meristem (GO:0010228); Molecular Function: histone methyltransferase activity (H3-K4 specific) (GO:0042800); Biological Process: carpel development (GO:0048440); Biological Process: stamen development (GO:0048443);
Unigene026424	Molecular Function: hydroxymethylglutaryl-CoA reductase (NADPH) activity (GO:0004420); Cellular Component: endoplasmic reticulum membrane (GO:0005789); Biological Process: isoprenoid biosynthetic process (GO:0008299); Biological Process: coenzyme A metabolic process (GO:0015936); Cellular Component: integral component of membrane (GO:0016021); Cellular Component: mitochondrial membrane (GO:003196…
Unigene026442	Molecular Function: calmodulin binding (GO:0005516); Cellular Component: plasma membrane (GO:0005886); Biological Process: defense response (GO:0006952); Biological Process: response to biotic stimulus (GO:0009607); Cellular Component: integral component of membrane (GO:0016021);
Unigene026449	Cellular Component: nucleus (GO:0005634); Biological Process: post-embryonic development (GO:0009791); Biological Process: vegetative to reproductive phase transition of meristem (GO:0010228); Molecular Function: histone methyltransferase activity (H3-K4 specific) (GO:0042800); Biological Process: carpel development (GO:0048440); Biological Process: stamen development (GO:0048443);
Unigene026484	Cellular Component: mitochondrion (GO:0005739);
Unigene026487	Molecular Function: structural constituent of ribosome (GO:0003735); Cellular Component: vacuolar membrane (GO:0005774); Cellular Component: cytosol (GO:0005829); Cellular Component: plasma membrane (GO:0005886); Biological Process: translation (GO:0006412); Cellular Component: chloroplast (GO:0009507); Molecular Function: rRNA binding (GO:0019843); Cellular Component: cytosolic small ribosomal s…
Unigene026489	Molecular Function: structural constituent of ribosome (GO:0003735); Cellular Component: vacuolar membrane (GO:0005774); Cellular Component: cytosol (GO:0005829); Cellular Component: plasma membrane (GO:0005886); Biological Process: translation (GO:0006412); Cellular Component: chloroplast (GO:0009507); Molecular Function: rRNA binding (GO:0019843); Cellular Component: cytosolic small ribosomal s…
Unigene026523	Molecular Function: cysteine-type endopeptidase activity (GO:0004197); Molecular Function: thiol-dependent ubiquitin-specific protease activity (GO:0004843); Cellular Component: nucleus (GO:0005634); Cellular Component: cytoplasm (GO:0005737); Cellular Component: cytosol (GO:0005829); Biological Process: ubiquitin-dependent protein catabolic process (GO:0006511); Cellular Component: plasmodesma (…
Unigene026542	Molecular Function: protein serine/threonine kinase activity (GO:0004674); Molecular Function: ATP binding (GO:0005524); Cellular Component: nucleus (GO:0005634); Cellular Component: cytoplasm (GO:0005737); Biological Process: endocytosis (GO:0006897); Biological Process: response to cold (GO:0009409); Biological Process: response to brassinosteroid (GO:0009741); Biological Process: unidimensiona…
Unigene026565	Cellular Component: endosome (GO:0005768); Cellular Component: Golgi apparatus (GO:0005794); Cellular Component: trans-Golgi network (GO:0005802); Biological Process: Golgi organization (GO:0007030); Biological Process: protein secretion (GO:0009306); Biological Process: unidimensional cell growth (GO:0009826); Biological Process: vesicle-mediated transport (GO:0016192); Cellular Component: integ…
Unigene026572	Cellular Component: Golgi membrane (GO:0000139); Cellular Component: Golgi apparatus (GO:0005794); Biological Process: plant-type secondary cell wall biogenesis (GO:0009834); Biological Process: glucuronoxylan biosynthetic process (GO:0010417); Biological Process: pollen exine formation (GO:0010584); Molecular Function: galactosylgalactosylxylosylprotein 3-beta-glucuronosyltransferase activity (G…
Unigene026576	Molecular Function: ATP binding (GO:0005524); Cellular Component: mitochondrion (GO:0005739); Cellular Component: endoplasmic reticulum (GO:0005783); Biological Process: response to cold (GO:0009409); Biological Process: response to water deprivation (GO:0009414); Biological Process: response to salt stress (GO:0009651); Biological Process: response to abscisic acid (GO:0009737); Biological Proce…
Unigene026604	Biological Process: response to abscisic acid (GO:0009737); Cellular Component: membrane (GO:0016020);
Unigene026614	Molecular Function: ATP binding (GO:0005524); Cellular Component: plasma membrane (GO:0005886); Molecular Function: proton-exporting ATPase activity, phosphorylative mechanism (GO:0008553); Cellular Component: integral component of membrane (GO:0016021); Molecular Function: metal ion binding (GO:0046872); Biological Process: proton export across plasma membrane (GO:0120029);
Unigene026641	Molecular Function: GTP binding (GO:0005525); Cellular Component: nucleolus (GO:0005730); Cellular Component: membrane (GO:0016020); Biological Process: ribosome biogenesis (GO:0042254);
Unigene026642	Molecular Function: GTP binding (GO:0005525); Cellular Component: nucleolus (GO:0005730); Cellular Component: membrane (GO:0016020); Biological Process: ribosome biogenesis (GO:0042254);
Unigene026645	Molecular Function: DNA-binding transcription factor activity (GO:0003700); Cellular Component: nucleus (GO:0005634); Cellular Component: chromosome (GO:0005694); Biological Process: chromatin remodeling (GO:0006338); Biological Process: chromatin silencing (GO:0006342); Molecular Function: zinc ion binding (GO:0008270); Molecular Function: histone-lysine N-methyltransferase activity (GO:0018024)…
Unigene026646	Molecular Function: DNA-binding transcription factor activity (GO:0003700); Cellular Component: nucleus (GO:0005634); Cellular Component: chromosome (GO:0005694); Biological Process: chromatin remodeling (GO:0006338); Biological Process: chromatin silencing (GO:0006342); Molecular Function: zinc ion binding (GO:0008270); Molecular Function: histone-lysine N-methyltransferase activity (GO:0018024)…
Unigene026662	Cellular Component: cytosol (GO:0005829); Molecular Function: oxidoreductase activity (GO:0016491);
Unigene026712	Cellular Component: proteasome complex (GO:0000502); Molecular Function: endopeptidase activity (GO:0004175); Molecular Function: threonine-type endopeptidase activity (GO:0004298); Cellular Component: nucleus (GO:0005634); Cellular Component: cytoplasm (GO:0005737); Cellular Component: cytosol (GO:0005829); Cellular Component: proteasome core complex (GO:0005839); Biological Process: response to…
Unigene026723	Molecular Function: ATP binding (GO:0005524); Cellular Component: mitochondrion (GO:0005739); Cellular Component: endoplasmic reticulum (GO:0005783); Biological Process: response to cold (GO:0009409); Biological Process: response to water deprivation (GO:0009414); Biological Process: response to salt stress (GO:0009651); Biological Process: response to abscisic acid (GO:0009737); Biological Proce…
Unigene026736	Molecular Function: RNA binding (GO:0003723); Molecular Function: polynucleotide adenylyltransferase activity (GO:0004652); Molecular Function: ATP binding (GO:0005524); Cellular Component: nucleus (GO:0005634); Biological Process: mRNA polyadenylation (GO:0006378); Biological Process: negative regulation of cell proliferation (GO:0008285); Biological Process: flower development (GO:0009908); Bio…
Unigene026737	Molecular Function: RNA binding (GO:0003723); Molecular Function: polynucleotide adenylyltransferase activity (GO:0004652); Molecular Function: ATP binding (GO:0005524); Cellular Component: nucleus (GO:0005634); Biological Process: mRNA polyadenylation (GO:0006378); Biological Process: negative regulation of cell proliferation (GO:0008285); Biological Process: flower development (GO:0009908); Bio…
Unigene026738	Molecular Function: protein serine/threonine kinase activity (GO:0004674); Molecular Function: ATP binding (GO:0005524); Cellular Component: plasma membrane (GO:0005886); Biological Process: protein phosphorylation (GO:0006468); Cellular Component: integral component of membrane (GO:0016021); Biological Process: recognition of pollen (GO:0048544);
Unigene026763	Cellular Component: plasma membrane (GO:0005886); Cellular Component: integral component of membrane (GO:0016021); Molecular Function: transmembrane transporter activity (GO:0022857);
Unigene026833	Biological Process: ribosomal large subunit export from nucleus (GO:0000055); Biological Process: ribosomal small subunit export from nucleus (GO:0000056); Molecular Function: nuclear export signal receptor activity (GO:0005049); Cellular Component: nucleus (GO:0005634); Cellular Component: nuclear pore (GO:0005643); Cellular Component: cytoplasm (GO:0005737); Cellular Component: cytosol (GO:0005…
Unigene026834	Biological Process: ribosomal large subunit export from nucleus (GO:0000055); Biological Process: ribosomal small subunit export from nucleus (GO:0000056); Molecular Function: nuclear export signal receptor activity (GO:0005049); Cellular Component: nucleus (GO:0005634); Cellular Component: nuclear pore (GO:0005643); Cellular Component: cytoplasm (GO:0005737); Cellular Component: cytosol (GO:0005…
Unigene026857	Cellular Component: cytoplasm (GO:0005737); Molecular Function: tRNA methyltransferase activity (GO:0008175); Biological Process: tRNA methylation (GO:0030488); Biological Process: wybutosine biosynthetic process (GO:0031591); Molecular Function: tRNA 4-demethylwyosine alpha-amino-alpha-carboxypropyltransferase activity (GO:0102522);
Unigene026862	Molecular Function: DNA binding (GO:0003677); Molecular Function: DNA-binding transcription factor activity (GO:0003700); Cellular Component: nucleus (GO:0005634);
Unigene026881	Cellular Component: extracellular region (GO:0005576); Cellular Component: cell wall (GO:0005618); Molecular Function: pectinesterase activity (GO:0030599); Biological Process: cell wall modification (GO:0042545); Molecular Function: aspartyl esterase activity (GO:0045330); Biological Process: pectin catabolic process (GO:0045490); Molecular Function: pectinesterase inhibitor activity (GO:0046910…
Unigene026882	Cellular Component: extracellular region (GO:0005576); Cellular Component: cell wall (GO:0005618); Molecular Function: pectinesterase activity (GO:0030599); Biological Process: cell wall modification (GO:0042545); Molecular Function: aspartyl esterase activity (GO:0045330); Biological Process: pectin catabolic process (GO:0045490); Molecular Function: pectinesterase inhibitor activity (GO:0046910…
Unigene026883	Cellular Component: extracellular region (GO:0005576); Cellular Component: cell wall (GO:0005618); Molecular Function: pectinesterase activity (GO:0030599); Biological Process: cell wall modification (GO:0042545); Molecular Function: aspartyl esterase activity (GO:0045330); Biological Process: pectin catabolic process (GO:0045490); Molecular Function: pectinesterase inhibitor activity (GO:0046910…
Unigene026884	Cellular Component: extracellular region (GO:0005576); Cellular Component: cell wall (GO:0005618); Molecular Function: pectinesterase activity (GO:0030599); Biological Process: cell wall modification (GO:0042545); Molecular Function: aspartyl esterase activity (GO:0045330); Biological Process: pectin catabolic process (GO:0045490); Molecular Function: pectinesterase inhibitor activity (GO:0046910…
Unigene026886	Molecular Function: protein kinase activity (GO:0004672); Molecular Function: ATP binding (GO:0005524); Cellular Component: plasma membrane (GO:0005886); Cellular Component: integral component of membrane (GO:0016021);
Unigene026917	Cellular Component: kinetochore (GO:0000776); Biological Process: cytokinesis by cell plate formation (GO:0000911); Cellular Component: spindle pole (GO:0000922); Cellular Component: centrosome (GO:0005813); Cellular Component: spindle (GO:0005819); Cellular Component: microtubule (GO:0005874); Biological Process: spindle organization (GO:0007051); Molecular Function: microtubule binding (GO:0008…
Unigene026922	Biological Process: regulation of alternative mRNA splicing, via spliceosome (GO:0000381); Biological Process: mRNA splicing, via spliceosome (GO:0000398); Molecular Function: RNA binding (GO:0003723); Molecular Function: mRNA binding (GO:0003729); Cellular Component: spliceosomal complex (GO:0005681); Cellular Component: cytoplasm (GO:0005737); Cellular Component: cytosol (GO:0005829); Biologica…
Unigene026934	Biological Process: positive regulation of cell proliferation (GO:0008284); Cellular Component: plasmodesma (GO:0009506);
Unigene026967	Molecular Function: calcium activated cation channel activity (GO:0005227); Cellular Component: plasma membrane (GO:0005886); Cellular Component: integral component of membrane (GO:0016021);
Unigene026993	Molecular Function: ATP citrate synthase activity (GO:0003878); Molecular Function: ATP binding (GO:0005524); Cellular Component: cytosol (GO:0005829); Biological Process: acetyl-CoA biosynthetic process (GO:0006085); Biological Process: fatty acid biosynthetic process (GO:0006633); Cellular Component: citrate lyase complex (GO:0009346);
Unigene027010	Molecular Function: magnesium ion binding (GO:0000287); Molecular Function: phospholipid-translocating ATPase activity (GO:0004012); Molecular Function: ATP binding (GO:0005524); Cellular Component: endoplasmic reticulum membrane (GO:0005789); Cellular Component: plasma membrane (GO:0005886); Cellular Component: integral component of membrane (GO:0016021); Cellular Component: late endosome membra…
Unigene027049	Cellular Component: mitochondrial inner membrane (GO:0005743); Cellular Component: integral component of membrane (GO:0016021); Molecular Function: transmembrane transporter activity (GO:0022857);
Unigene027083	Cellular Component: extracellular region (GO:0005576);
Unigene027099	Molecular Function: endopeptidase activity (GO:0004175); Cellular Component: mitochondrion (GO:0005739); Molecular Function: serine-type peptidase activity (GO:0008236); Cellular Component: chloroplast thylakoid lumen (GO:0009543); Cellular Component: thylakoid (GO:0009579); Cellular Component: thylakoid lumen (GO:0031977);
Unigene027100	Cellular Component: cytoplasm (GO:0005737); Cellular Component: cytosol (GO:0005829); Cellular Component: polysome (GO:0005844); Biological Process: protein folding (GO:0006457); Biological Process: microtubule-based process (GO:0007017); Biological Process: tubulin complex assembly (GO:0007021); Molecular Function: tubulin binding (GO:0015631); Cellular Component: prefoldin complex (GO:0016272);
Unigene027123	Cellular Component: mitochondrion (GO:0005739);
Unigene027136	Cellular Component: nucleus (GO:0005634); Molecular Function: zinc ion binding (GO:0008270); Biological Process: protein sumoylation (GO:0016925); Molecular Function: SUMO ligase activity (GO:0061665);
Unigene027148	Biological Process: ubiquitin-dependent protein catabolic process (GO:0006511); Biological Process: protein ubiquitination (GO:0016567); Cellular Component: cullin-RING ubiquitin ligase complex (GO:0031461); Molecular Function: ubiquitin protein ligase binding (GO:0031625);
Unigene027169	Biological Process: developmental process involved in reproduction (GO:0003006); Cellular Component: plasma membrane (GO:0005886); Biological Process: ion transport (GO:0006811); Biological Process: response to nematode (GO:0009624); Biological Process: response to iron ion (GO:0010039); Cellular Component: integral component of membrane (GO:0016021); Biological Process: seed development (GO:0048…
Unigene027170	Molecular Function: aminoacyl-tRNA editing activity (GO:0002161); Molecular Function: leucine-tRNA ligase activity (GO:0004823); Molecular Function: ATP binding (GO:0005524); Cellular Component: mitochondrion (GO:0005739); Biological Process: leucyl-tRNA aminoacylation (GO:0006429); Cellular Component: chloroplast (GO:0009507); Cellular Component: chloroplast stroma (GO:0009570); Biological Proce…
Unigene027191	Molecular Function: monooxygenase activity (GO:0004497); Molecular Function: iron ion binding (GO:0005506); Cellular Component: endoplasmic reticulum membrane (GO:0005789); Biological Process: serotonin biosynthetic process from tryptophan (GO:0006587); Biological Process: defense response (GO:0006952); Cellular Component: membrane (GO:0016020); Cellular Component: integral component of membrane …
Unigene027206	Molecular Function: zinc ion binding (GO:0008270); Biological Process: phenylpropanoid biosynthetic process (GO:0009699); Molecular Function: cinnamyl-alcohol dehydrogenase activity (GO:0045551); Molecular Function: sinapyl alcohol dehydrogenase activity (GO:0052747);
Unigene027213	Molecular Function: transferase activity, transferring acyl groups other than amino-acyl groups (GO:0016747);
Unigene027221	Molecular Function: RNA binding (GO:0003723); Cellular Component: nucleus (GO:0005634);
Unigene027238	Molecular Function: mRNA binding (GO:0003729); Molecular Function: structural constituent of ribosome (GO:0003735); Cellular Component: nucleolus (GO:0005730); Cellular Component: cytosol (GO:0005829); Cellular Component: plasma membrane (GO:0005886); Biological Process: translation (GO:0006412); Cellular Component: plasmodesma (GO:0009506); Cellular Component: cytosolic large ribosomal subunit (…
Unigene027261	Biological Process: response to auxin (GO:0009733); Molecular Function: ligase activity (GO:0016874);
Unigene027272	Cellular Component: nuclear chromosome, telomeric region (GO:0000784); Cellular Component: nucleus (GO:0005634); Cellular Component: nucleoplasm (GO:0005654); Biological Process: telomere maintenance via telomere lengthening (GO:0010833); Biological Process: telomere capping (GO:0016233); Biological Process: negative regulation of telomere maintenance via telomerase (GO:0032211); Molecular Functi…
Unigene027274	Molecular Function: DNA-binding transcription factor activity (GO:0003700); Cellular Component: nucleus (GO:0005634); Molecular Function: lipid binding (GO:0008289); Biological Process: determination of bilateral symmetry (GO:0009855); Biological Process: polarity specification of adaxial/abaxial axis (GO:0009944); Biological Process: radial pattern formation (GO:0009956); Biological Process: mer…
Unigene027279	Molecular Function: structural constituent of ribosome (GO:0003735); Biological Process: translation (GO:0006412); Cellular Component: cytosolic large ribosomal subunit (GO:0022625); Cellular Component: cytosolic ribosome (GO:0022626); Cellular Component: polysomal ribosome (GO:0042788);
Unigene027284	Molecular Function: malate dehydrogenase (decarboxylating) (NAD+) activity (GO:0004471); Molecular Function: malate dehydrogenase (decarboxylating) (NADP+) activity (GO:0004473); Cellular Component: cytoplasm (GO:0005737); Molecular Function: oxaloacetate decarboxylase activity (GO:0008948); Molecular Function: metal ion binding (GO:0046872); Molecular Function: NAD binding (GO:0051287);
Unigene027288	Molecular Function: GTPase activator activity (GO:0005096); Molecular Function: calcium ion binding (GO:0005509); Cellular Component: cytoplasm (GO:0005737); Biological Process: intracellular protein transport (GO:0006886); Molecular Function: Rab GTPase binding (GO:0017137); Biological Process: activation of GTPase activity (GO:0090630);
Unigene027294	Molecular Function: DNA binding (GO:0003677); Molecular Function: chromatin binding (GO:0003682); Molecular Function: DNA (cytosine-5-)-methyltransferase activity (GO:0003886); Cellular Component: nucleus (GO:0005634); Biological Process: maintenance of DNA methylation (GO:0010216); Biological Process: DNA methylation on cytosine within a CG sequence (GO:0010424);
Unigene027295	Molecular Function: DNA binding (GO:0003677); Molecular Function: chromatin binding (GO:0003682); Molecular Function: DNA (cytosine-5-)-methyltransferase activity (GO:0003886); Cellular Component: nucleus (GO:0005634); Biological Process: maintenance of DNA methylation (GO:0010216); Biological Process: DNA methylation on cytosine within a CG sequence (GO:0010424);
Unigene027300	Cellular Component: nucleus (GO:0005634); Molecular Function: zinc ion binding (GO:0008270); Biological Process: protein sumoylation (GO:0016925); Biological Process: cellular response to extracellular stimulus (GO:0031668); Molecular Function: SUMO ligase activity (GO:0061665);
Unigene027305	Molecular Function: ATP binding (GO:0005524); Cellular Component: plasma membrane (GO:0005886); Biological Process: response to nematode (GO:0009624); Biological Process: suberin biosynthetic process (GO:0010345); Cellular Component: integral component of membrane (GO:0016021); Molecular Function: ATPase activity, coupled to transmembrane movement of substances (GO:0042626); Biological Process: t…
Unigene027362	Molecular Function: basic amino acid transmembrane transporter activity (GO:0015174); Cellular Component: mitochondrial membrane (GO:0031966); Biological Process: basic amino acid transmembrane export from vacuole (GO:0034488); Cellular Component: integral component of fungal-type vacuolar membrane (GO:0071627);
Unigene027380	Cellular Component: ESCRT III complex (GO:0000815); Biological Process: septum digestion after cytokinesis (GO:0000920); Cellular Component: late endosome (GO:0005770); Cellular Component: multivesicular body (GO:0005771); Biological Process: protein transport (GO:0015031); Biological Process: endosome transport via multivesicular body sorting pathway (GO:0032509); Biological Process: late endoso…
Unigene027450	Cellular Component: kinetochore (GO:0000776); Cellular Component: condensed chromosome kinetochore (GO:0000777); Cellular Component: spindle (GO:0005819); Biological Process: chromosome segregation (GO:0007059); Biological Process: mitotic spindle assembly checkpoint (GO:0007094); Cellular Component: phragmoplast (GO:0009524); Cellular Component: mitotic checkpoint complex (GO:0033597); Molecular…
Unigene027459	Molecular Function: DNA binding (GO:0003677); Cellular Component: nucleus (GO:0005634); Molecular Function: metal ion binding (GO:0046872);
Unigene027473	Cellular Component: plasma membrane (GO:0005886);
Unigene027497	Cellular Component: cytoplasm (GO:0005737); Cellular Component: cytoskeleton (GO:0005856); Cellular Component: plasma membrane (GO:0005886); Cellular Component: plasmodesma (GO:0009506); Molecular Function: actin filament binding (GO:0051015);
Unigene027508	Cellular Component: nucleus (GO:0005634); Cellular Component: cytosol (GO:0005829); Biological Process: circadian rhythm (GO:0007623); Biological Process: response to blue light (GO:0009637); Molecular Function: photoreceptor activity (GO:0009881); Biological Process: flower development (GO:0009908); Biological Process: protein ubiquitination (GO:0016567); Biological Process: protein-chromophore …
Unigene027509	Cellular Component: nucleus (GO:0005634); Cellular Component: cytosol (GO:0005829); Biological Process: circadian rhythm (GO:0007623); Biological Process: response to blue light (GO:0009637); Molecular Function: photoreceptor activity (GO:0009881); Biological Process: flower development (GO:0009908); Biological Process: protein ubiquitination (GO:0016567); Biological Process: protein-chromophore …
Unigene027526	Molecular Function: DNA binding (GO:0003677); Molecular Function: RNA binding (GO:0003723); Molecular Function: DNA-directed DNA polymerase activity (GO:0003887); Molecular Function: RNA-directed DNA polymerase activity (GO:0003964); Molecular Function: aspartic-type endopeptidase activity (GO:0004190); Molecular Function: endonuclease activity (GO:0004519); Cellular Component: nucleus (GO:000563…
Unigene027528	Biological Process: fatty acid biosynthetic process (GO:0006633); Cellular Component: chloroplast (GO:0009507); Molecular Function: thiolester hydrolase activity (GO:0016790);
Unigene027529	Biological Process: fatty acid biosynthetic process (GO:0006633); Cellular Component: chloroplast (GO:0009507); Molecular Function: thiolester hydrolase activity (GO:0016790);
Unigene027538	Molecular Function: protein serine/threonine kinase activity (GO:0004674); Molecular Function: ATP binding (GO:0005524); Biological Process: signal transduction (GO:0007165);
Unigene027553	Cellular Component: retrotransposon nucleocapsid (GO:0000943); Molecular Function: nucleic acid binding (GO:0003676); Molecular Function: RNA-directed DNA polymerase activity (GO:0003964); Molecular Function: aspartic-type endopeptidase activity (GO:0004190); Molecular Function: endonuclease activity (GO:0004519); Biological Process: DNA recombination (GO:0006310); Biological Process: DNA integra…
Unigene027567	Biological Process: nuclear-transcribed mRNA catabolic process, nonsense-mediated decay (GO:0000184); Cellular Component: P-body (GO:0000932); Molecular Function: DNA binding (GO:0003677); Molecular Function: mRNA binding (GO:0003729); Molecular Function: ATP-dependent RNA helicase activity (GO:0004004); Molecular Function: ATP binding (GO:0005524); Cellular Component: cytoplasm (GO:0005737); Cel…
Unigene027578	Cellular Component: nucleus (GO:0005634); Cellular Component: cytoplasm (GO:0005737); Cellular Component: mitochondrion (GO:0005739); Cellular Component: cytosol (GO:0005829); Biological Process: protein ubiquitination (GO:0016567); Molecular Function: ubiquitin protein ligase activity (GO:0061630);
Unigene027594	Molecular Function: 1-phosphatidylinositol 4-kinase activity (GO:0004430); Molecular Function: phosphatidylinositol-4,5-bisphosphate binding (GO:0005546); Cellular Component: cytoplasm (GO:0005737); Cellular Component: plasma membrane (GO:0005886); Biological Process: protein phosphorylation (GO:0006468); Cellular Component: plasmodesma (GO:0009506); Cellular Component: membrane (GO:0016020); Bio…
Unigene027660	Cellular Component: retrotransposon nucleocapsid (GO:0000943); Molecular Function: nucleic acid binding (GO:0003676); Molecular Function: RNA-directed DNA polymerase activity (GO:0003964); Molecular Function: aspartic-type endopeptidase activity (GO:0004190); Molecular Function: endonuclease activity (GO:0004519); Molecular Function: zinc ion binding (GO:0008270); Biological Process: DNA integrat…
Unigene027662	Cellular Component: plasma membrane (GO:0005886); Biological Process: response to nematode (GO:0009624); Biological Process: regulation of stomatal movement (GO:0010119); Molecular Function: peptide:proton symporter activity (GO:0015333); Cellular Component: integral component of membrane (GO:0016021); Molecular Function: oligopeptide transmembrane transporter activity (GO:0035673); Biological Pr…
Unigene027693	Molecular Function: phosphoric ester hydrolase activity (GO:0042578);
Unigene027694	Molecular Function: transcription coactivator activity (GO:0003713); Cellular Component: nucleus (GO:0005634); Cellular Component: nucleolus (GO:0005730); Cellular Component: cytoplasm (GO:0005737); Molecular Function: sequence-specific DNA binding (GO:0043565); Biological Process: positive regulation of transcription, DNA-templated (GO:0045893);
Unigene027711	Molecular Function: transcription regulatory region sequence-specific DNA binding (GO:0000976); Biological Process: response to hypoxia (GO:0001666); Molecular Function: DNA binding (GO:0003677); Molecular Function: DNA-binding transcription factor activity (GO:0003700); Cellular Component: nucleus (GO:0005634); Biological Process: regulation of transcription, DNA-templated (GO:0006355); Biologic…
Unigene027715	Molecular Function: motor activity (GO:0003774); Molecular Function: actin binding (GO:0003779); Molecular Function: ATP binding (GO:0005524); Cellular Component: myosin complex (GO:0016459); Cellular Component: actin cortical patch (GO:0030479);
Unigene027729	Molecular Function: DNA binding (GO:0003677); Molecular Function: DNA-binding transcription factor activity (GO:0003700); Cellular Component: nucleus (GO:0005634); Biological Process: flower development (GO:0009908);
Unigene027747	Cellular Component: cell wall (GO:0005618); Cellular Component: nucleus (GO:0005634); Cellular Component: cytoplasm (GO:0005737); Biological Process: ubiquitin-dependent protein catabolic process (GO:0006511); Biological Process: response to salt stress (GO:0009651); Biological Process: negative regulation of gibberellic acid mediated signaling pathway (GO:0009938); Biological Process: protein ub…
Unigene027753	Cellular Component: plasma membrane (GO:0005886); Biological Process: potassium ion transport (GO:0006813); Molecular Function: potassium ion transmembrane transporter activity (GO:0015079); Cellular Component: membrane (GO:0016020); Cellular Component: integral component of membrane (GO:0016021);
Unigene027756	Biological Process: regulation of alternative mRNA splicing, via spliceosome (GO:0000381); Cellular Component: P-body (GO:0000932); Molecular Function: RNA binding (GO:0003723); Cellular Component: nucleus (GO:0005634); Cellular Component: cytoplasm (GO:0005737); Biological Process: mRNA processing (GO:0006397); Biological Process: regulation of translation (GO:0006417); Biological Process: RNA s…
Unigene027757	Molecular Function: DNA-binding transcription factor activity (GO:0003700); Cellular Component: nucleus (GO:0005634); Cellular Component: cytoplasm (GO:0005737); Biological Process: regulation of transcription, DNA-templated (GO:0006355); Biological Process: negative regulation of gene expression (GO:0010629); Molecular Function: transcription regulatory region DNA binding (GO:0044212); Molecular…
Unigene027770	Molecular Function: protein kinase activity (GO:0004672); Molecular Function: protein serine/threonine kinase activity (GO:0004674); Molecular Function: ATP binding (GO:0005524); Cellular Component: chloroplast (GO:0009507); Cellular Component: chloroplast thylakoid (GO:0009534); Cellular Component: thylakoid (GO:0009579); Biological Process: photosystem II stabilization (GO:0042549);
Unigene027773	Cellular Component: nucleus (GO:0005634); Biological Process: regulation of transcription, DNA-templated (GO:0006355); Molecular Function: histone methyltransferase activity (H3-K4 specific) (GO:0042800); Molecular Function: metal ion binding (GO:0046872); Biological Process: histone H3-K4 methylation (GO:0051568);
Unigene027774	Molecular Function: O-acyltransferase activity (GO:0008374); Cellular Component: integral component of membrane (GO:0016021); Biological Process: sterol catabolic process (GO:0016127); Biological Process: sterol esterification (GO:0034434);
Unigene027779	Cellular Component: cell wall (GO:0005618); Biological Process: metal ion transport (GO:0030001); Molecular Function: metal ion binding (GO:0046872);
Unigene027794	Molecular Function: DNA binding (GO:0003677); Molecular Function: helicase activity (GO:0004386); Molecular Function: ATP binding (GO:0005524); Biological Process: DNA repair (GO:0006281); Cellular Component: membrane (GO:0016020);
Unigene027814	Molecular Function: structural constituent of ribosome (GO:0003735); Biological Process: translation (GO:0006412); Cellular Component: cytosolic small ribosomal subunit (GO:0022627);
Unigene027829	Biological Process: carbohydrate transport (GO:0008643); Molecular Function: antiporter activity (GO:0015297); Cellular Component: integral component of Golgi membrane (GO:0030173); Cellular Component: integral component of endoplasmic reticulum membrane (GO:0030176); Molecular Function: 3'-phosphoadenosine 5'-phosphosulfate transmembrane transporter activity (GO:0046964);
Unigene027835	Molecular Function: structural molecule activity (GO:0005198); Cellular Component: Golgi apparatus (GO:0005794); Cellular Component: cytosol (GO:0005829); Cellular Component: plasma membrane (GO:0005886); Biological Process: intracellular protein transport (GO:0006886); Biological Process: receptor-mediated endocytosis (GO:0006898); Cellular Component: plasmodesma (GO:0009506); Cellular Component…
Unigene027836	Biological Process: protein ubiquitination (GO:0016567);
Unigene027837	Biological Process: protein ubiquitination (GO:0016567);
Unigene027874	Molecular Function: ATP binding (GO:0005524); Biological Process: defense response (GO:0006952); Molecular Function: ADP binding (GO:0043531);
Unigene027876	Molecular Function: bubble DNA binding (GO:0000405); Biological Process: double-strand break repair via homologous recombination (GO:0000724); Cellular Component: chromosome, telomeric region (GO:0000781); Molecular Function: DNA binding (GO:0003677); Molecular Function: single-stranded DNA binding (GO:0003697); Molecular Function: ATP binding (GO:0005524); Cellular Component: nucleus (GO:0005634…
Unigene027889	Molecular Function: mRNA binding (GO:0003729); Cellular Component: cytosol (GO:0005829);
Unigene027891	Cellular Component: retrotransposon nucleocapsid (GO:0000943); Molecular Function: nucleic acid binding (GO:0003676); Molecular Function: RNA-directed DNA polymerase activity (GO:0003964); Molecular Function: aspartic-type endopeptidase activity (GO:0004190); Molecular Function: endonuclease activity (GO:0004519); Molecular Function: zinc ion binding (GO:0008270); Biological Process: DNA integrat…
Unigene027915	Cellular Component: cytoplasm (GO:0005737);
Unigene027977	Biological Process: ribosomal large subunit assembly (GO:0000027); Molecular Function: ATP binding (GO:0005524); Cellular Component: nucleoplasm (GO:0005654); Cellular Component: nucleolus (GO:0005730); Biological Process: rRNA processing (GO:0006364); Cellular Component: plasmodesma (GO:0009506); Biological Process: embryo sac development (GO:0009553); Biological Process: abscisic acid-activated…
Unigene027981	Molecular Function: carbohydrate binding (GO:0030246); Molecular Function: metal ion binding (GO:0046872);
Unigene027982	Molecular Function: carbohydrate binding (GO:0030246); Molecular Function: metal ion binding (GO:0046872);
Unigene027985	Molecular Function: mRNA binding (GO:0003729); Molecular Function: structural constituent of ribosome (GO:0003735); Cellular Component: ribosome (GO:0005840); Biological Process: regulation of transcription by RNA polymerase II (GO:0006357); Biological Process: transcription elongation from RNA polymerase II promoter (GO:0006368); Biological Process: translation (GO:0006412); Cellular Component: …
Unigene027996	Molecular Function: DNA binding (GO:0003677); Molecular Function: DNA-binding transcription factor activity (GO:0003700); Cellular Component: nucleus (GO:0005634); Biological Process: induced systemic resistance, jasmonic acid mediated signaling pathway (GO:0009864); Biological Process: ethylene-activated signaling pathway (GO:0009873); Biological Process: phloem or xylem histogenesis (GO:0010087…
Unigene028014	Biological Process: response to oxidative stress (GO:0006979); Biological Process: response to water deprivation (GO:0009414); Cellular Component: chloroplast (GO:0009507); Biological Process: response to abscisic acid (GO:0009737); Biological Process: raffinose family oligosaccharide biosynthetic process (GO:0010325); Molecular Function: galactinol-sucrose galactosyltransferase activity (GO:0047…
Unigene028033	Molecular Function: microtubule motor activity (GO:0003777); Molecular Function: calmodulin binding (GO:0005516); Molecular Function: ATP binding (GO:0005524); Cellular Component: cytoplasm (GO:0005737); Cellular Component: kinesin complex (GO:0005871); Cellular Component: microtubule (GO:0005874); Biological Process: microtubule-based movement (GO:0007018); Molecular Function: microtubule bindin…
Unigene028041	Cellular Component: Golgi membrane (GO:0000139); Cellular Component: endoplasmic reticulum membrane (GO:0005789); Biological Process: ER to Golgi vesicle-mediated transport (GO:0006888); Biological Process: protein transport (GO:0015031); Cellular Component: integral component of membrane (GO:0016021); Molecular Function: Rab GTPase binding (GO:0017137); Biological Process: vesicle fusion with Go…
Unigene028052	Cellular Component: vacuole (GO:0005773); Cellular Component: plasma membrane (GO:0005886); Biological Process: response to water deprivation (GO:0009414); Cellular Component: plasmodesma (GO:0009506); Molecular Function: water channel activity (GO:0015250); Cellular Component: integral component of membrane (GO:0016021);
Unigene028064	Cellular Component: nucleus (GO:0005634); Biological Process: response to nitrate (GO:0010167); Biological Process: nitrate transport (GO:0015706); Biological Process: cellular response to nitrate (GO:0071249); Biological Process: nitrogen compound transport (GO:0071705); Biological Process: response to nitrogen compound (GO:1901698);
Unigene028070	Molecular Function: intracellular cyclic nucleotide activated cation channel activity (GO:0005221); Molecular Function: intracellular cAMP-activated cation channel activity (GO:0005222); Molecular Function: inward rectifier potassium channel activity (GO:0005242); Molecular Function: calcium channel activity (GO:0005262); Molecular Function: calmodulin binding (GO:0005516); Cellular Component: in…
Unigene028080	Biological Process: response to toxic substance (GO:0009636); Molecular Function: O-malonyltransferase activity (GO:0050736);
Unigene028082	Molecular Function: SNAP receptor activity (GO:0005484); Cellular Component: cytoplasm (GO:0005737); Cellular Component: plasma membrane (GO:0005886); Biological Process: protein transport (GO:0015031); Biological Process: vesicle-mediated transport (GO:0016192); Biological Process: membrane fusion (GO:0061025);
Unigene028091	Biological Process: tryptophan biosynthetic process (GO:0000162); Molecular Function: phosphoribosylanthranilate isomerase activity (GO:0004640); Cellular Component: chloroplast (GO:0009507);
Unigene028095	Molecular Function: hormone activity (GO:0005179); Cellular Component: intracellular (GO:0005622); Biological Process: cell-cell signaling (GO:0007267); Cellular Component: plant-type cell wall (GO:0009505); Cellular Component: plasmodesma (GO:0009506); Biological Process: calcium-mediated signaling (GO:0019722); Cellular Component: apoplast (GO:0048046);
Unigene028096	Cellular Component: cytosol (GO:0005829); Biological Process: ubiquitin-dependent protein catabolic process (GO:0006511); Biological Process: response to red or far red light (GO:0009639); Biological Process: positive regulation of flower development (GO:0009911); Biological Process: protein ubiquitination (GO:0016567); Cellular Component: cullin-RING ubiquitin ligase complex (GO:0031461); Molecu…
Unigene028109	Biological Process: multicellular organism development (GO:0007275); Molecular Function: growth factor activity (GO:0008083); Biological Process: cell proliferation (GO:0008283); Biological Process: cell differentiation (GO:0030154); Cellular Component: extracellular matrix (GO:0031012);
Unigene028157	Cellular Component: cytoplasm (GO:0005737); Molecular Function: hydrolase activity (GO:0016787); Molecular Function: metal ion binding (GO:0046872);
Unigene028161	Cellular Component: Golgi membrane (GO:0000139); Biological Process: mitochondrial fission (GO:0000266); Molecular Function: GTPase activity (GO:0003924); Molecular Function: GTP binding (GO:0005525); Cellular Component: cytoplasm (GO:0005737); Cellular Component: vacuolar membrane (GO:0005774); Cellular Component: Golgi apparatus (GO:0005794); Cellular Component: cytosol (GO:0005829); Cellular C…
Unigene028173	Molecular Function: structural constituent of ribosome (GO:0003735); Cellular Component: nucleolus (GO:0005730); Biological Process: translation (GO:0006412); Cellular Component: cytosolic small ribosomal subunit (GO:0022627); Molecular Function: small ribosomal subunit rRNA binding (GO:0070181);
Unigene028174	Molecular Function: acetyl-CoA carboxylase activity (GO:0003989); Molecular Function: biotin carboxylase activity (GO:0004075); Molecular Function: ATP binding (GO:0005524); Cellular Component: cytosol (GO:0005829); Biological Process: fatty acid biosynthetic process (GO:0006633); Molecular Function: metal ion binding (GO:0046872); Biological Process: malonyl-CoA biosynthetic process (GO:2001295);
Unigene028175	Cellular Component: mitochondrion (GO:0005739);
Unigene028187	Molecular Function: DNA binding (GO:0003677); Molecular Function: DNA-binding transcription factor activity (GO:0003700); Cellular Component: nucleus (GO:0005634); Biological Process: regulation of transcription, DNA-templated (GO:0006355); Biological Process: flower development (GO:0009908); Biological Process: phloem development (GO:0010088); Biological Process: xylem development (GO:0010089); …
Unigene028188	Molecular Function: intracellular cyclic nucleotide activated cation channel activity (GO:0005221); Molecular Function: intracellular cAMP-activated cation channel activity (GO:0005222); Molecular Function: inward rectifier potassium channel activity (GO:0005242); Molecular Function: calcium channel activity (GO:0005262); Molecular Function: calmodulin binding (GO:0005516); Cellular Component: in…
Unigene028198	Biological Process: mitotic cytokinesis (GO:0000281); Biological Process: cytokinesis by cell plate formation (GO:0000911); Molecular Function: microtubule motor activity (GO:0003777); Molecular Function: ATP binding (GO:0005524); Cellular Component: kinesin complex (GO:0005871); Cellular Component: microtubule (GO:0005874); Biological Process: microtubule-based movement (GO:0007018); Molecular F…
Unigene028209	Molecular Function: mRNA binding (GO:0003729); Molecular Function: translation initiation factor activity (GO:0003743); Biological Process: regulation of translation (GO:0006417); Biological Process: response to virus (GO:0009615); Biological Process: response to abscisic acid (GO:0009737); Cellular Component: eukaryotic translation initiation factor 4F complex (GO:0016281);
Unigene028212	Molecular Function: acetolactate synthase activity (GO:0003984); Cellular Component: peroxisome (GO:0005777); Cellular Component: cytosol (GO:0005829); Cellular Component: acetolactate synthase complex (GO:0005948); Biological Process: isoleucine biosynthetic process (GO:0009097); Biological Process: valine biosynthetic process (GO:0009099); Cellular Component: chloroplast (GO:0009507); Molecular…
Unigene028218	Cellular Component: Golgi membrane (GO:0000139); Biological Process: DNA mediated transformation (GO:0009294); Biological Process: response to bacterium (GO:0009617); Cellular Component: integral component of membrane (GO:0016021); Molecular Function: glucomannan 4-beta-mannosyltransferase activity (GO:0047259); Molecular Function: mannan synthase activity (GO:0051753); Biological Process: cell w…
Unigene028219	Cellular Component: cytosol (GO:0005829); Biological Process: pollen exine formation (GO:0010584); Molecular Function: oxidoreductase activity (GO:0016491); Molecular Function: oxidoreductase activity, acting on the CH-OH group of donors, NAD or NADP as acceptor (GO:0016616); Molecular Function: coenzyme binding (GO:0050662); Biological Process: sporopollenin biosynthetic process (GO:0080110);
Unigene028223	Biological Process: protein ubiquitination (GO:0016567); Molecular Function: transferase activity (GO:0016740); Molecular Function: metal ion binding (GO:0046872);
Unigene028227	Cellular Component: plasma membrane (GO:0005886); Cellular Component: membrane (GO:0016020); Cellular Component: integral component of membrane (GO:0016021);
Unigene028229	Cellular Component: mitochondrial inner membrane (GO:0005743); Molecular Function: NADH dehydrogenase (ubiquinone) activity (GO:0008137); Cellular Component: integral component of membrane (GO:0016021); Cellular Component: respiratory chain (GO:0070469);
Unigene028233	Molecular Function: DNA binding (GO:0003677); Molecular Function: helicase activity (GO:0004386); Molecular Function: ATP binding (GO:0005524); Cellular Component: nucleus (GO:0005634); Biological Process: megagametogenesis (GO:0009561); Biological Process: flower development (GO:0009908); Cellular Component: NURF complex (GO:0016589); Molecular Function: ATPase activity (GO:0016887); Molecular F…
Unigene028246	Molecular Function: ATP binding (GO:0005524); Biological Process: defense response (GO:0006952); Molecular Function: ADP binding (GO:0043531);
Unigene028259	Cellular Component: plasma membrane (GO:0005886); Biological Process: protein ubiquitination (GO:0016567);
Unigene028262	Biological Process: cell plate assembly (GO:0000919); Molecular Function: Rho guanyl-nucleotide exchange factor activity (GO:0005089); Molecular Function: GTPase activator activity (GO:0005096); Molecular Function: GTP binding (GO:0005525); Cellular Component: nucleus (GO:0005634); Cellular Component: cytosol (GO:0005829); Biological Process: embryo development ending in seed dormancy (GO:0009793…
Unigene028272	Molecular Function: structural molecule activity (GO:0005198); Cellular Component: vacuole (GO:0005773); Cellular Component: vacuolar membrane (GO:0005774); Cellular Component: Golgi apparatus (GO:0005794); Cellular Component: cytosol (GO:0005829); Cellular Component: plasma membrane (GO:0005886); Biological Process: intracellular protein transport (GO:0006886); Biological Process: endocytosis (G…
Unigene028290	Molecular Function: peptidyl-prolyl cis-trans isomerase activity (GO:0003755); Cellular Component: chloroplast thylakoid lumen (GO:0009543);
Unigene028296	Molecular Function: protein kinase activity (GO:0004672); Molecular Function: protein serine/threonine kinase activity (GO:0004674); Molecular Function: ATP binding (GO:0005524); Biological Process: circadian rhythm (GO:0007623); Cellular Component: chloroplast (GO:0009507); Cellular Component: chloroplast thylakoid membrane (GO:0009535); Biological Process: photosynthetic acclimation (GO:0009643…
Unigene028314	Cellular Component: nucleus (GO:0005634); Cellular Component: cytoplasm (GO:0005737); Biological Process: flower development (GO:0009908); Biological Process: regulation of flower development (GO:0009909); Biological Process: vegetative to reproductive phase transition of meristem (GO:0010228); Biological Process: histone H3-K36 methylation (GO:0010452); Molecular Function: histone methyltransfer…
[truncated: 15,691 more rows]

## Sheet: Go terms
Ontoloty	GO_Term	Unigene count		Unigene members
[truncated: 101 more rows]
