# Supplementary material for: Complementary transcriptome and proteome profiling in the mature seeds of Camellia oleifera from Hainan Island
Source: PLoS One. 2020 Feb 6;15(2):e0226888. doi: 10.1371/journal.pone.0226888 (PMC7004384; doi:10.1371/journal.pone.0226888)
Supplement: S4 Table — (XLSX) [file pone.0226888.s013.xlsx]

## Sheet: KEGG_Annotation
Unigene_ID	K_ID	Pathway_IDs	Pathway_Definition
Unigene008475	K05750	ko04810	Regulation of actin cytoskeleton
Unigene037117	K05765	ko04810	Regulation of actin cytoskeleton
Unigene040695	K05752	ko04810	Regulation of actin cytoskeleton
Unigene042247	K05765	ko04810	Regulation of actin cytoskeleton
Unigene046136	K05765	ko04810	Regulation of actin cytoskeleton
Unigene046137	K05765	ko04810	Regulation of actin cytoskeleton
Unigene049646	K05765	ko04810	Regulation of actin cytoskeleton
Unigene050558	K05765	ko04810	Regulation of actin cytoskeleton
Unigene056084	K05765	ko04810	Regulation of actin cytoskeleton
Unigene079569	K05750	ko04810	Regulation of actin cytoskeleton
Unigene079570	K05750	ko04810	Regulation of actin cytoskeleton
Unigene079575	K05750	ko04810	Regulation of actin cytoskeleton
Unigene079576	K05750	ko04810	Regulation of actin cytoskeleton
Unigene089559	K05750	ko04810	Regulation of actin cytoskeleton
Unigene112072	K15637	ko04668	TNF signaling pathway
Unigene021537	K11138	ko04550	Signaling pathways regulating pluripotency of stem cells
Unigene029592	K14439	ko04550	Signaling pathways regulating pluripotency of stem cells
Unigene019801	K07374	ko04540; ko04210; ko04145	Gap junction; Apoptosis; Phagosome
Unigene021273	K07374	ko04540; ko04210; ko04145	Gap junction; Apoptosis; Phagosome
Unigene055724	K07374	ko04540; ko04210; ko04145	Gap junction; Apoptosis; Phagosome
Unigene063507	K07374	ko04540; ko04210; ko04145	Gap junction; Apoptosis; Phagosome
Unigene063508	K07374	ko04540; ko04210; ko04145	Gap junction; Apoptosis; Phagosome
Unigene063509	K07374	ko04540; ko04210; ko04145	Gap junction; Apoptosis; Phagosome
Unigene063510	K07374	ko04540; ko04210; ko04145	Gap junction; Apoptosis; Phagosome
Unigene096835	K07374	ko04540; ko04210; ko04145	Gap junction; Apoptosis; Phagosome
Unigene096836	K07374	ko04540; ko04210; ko04145	Gap junction; Apoptosis; Phagosome
Unigene096837	K07374	ko04540; ko04210; ko04145	Gap junction; Apoptosis; Phagosome
Unigene096838	K07374	ko04540; ko04210; ko04145	Gap junction; Apoptosis; Phagosome
Unigene002198	K07375	ko04540; ko04145	Gap junction; Phagosome
Unigene013941	K07375	ko04540; ko04145	Gap junction; Phagosome
Unigene035959	K07375	ko04540; ko04145	Gap junction; Phagosome
Unigene035960	K07375	ko04540; ko04145	Gap junction; Phagosome
Unigene050706	K07375	ko04540; ko04145	Gap junction; Phagosome
Unigene050707	K07375	ko04540; ko04145	Gap junction; Phagosome
Unigene054760	K07375	ko04540; ko04145	Gap junction; Phagosome
Unigene061220	K07375	ko04540; ko04145	Gap junction; Phagosome
Unigene061221	K07375	ko04540; ko04145	Gap junction; Phagosome
Unigene066334	K07375	ko04540; ko04145	Gap junction; Phagosome
Unigene066337	K07375	ko04540; ko04145	Gap junction; Phagosome
Unigene085161	K07375	ko04540; ko04145	Gap junction; Phagosome
Unigene085166	K07375	ko04540; ko04145	Gap junction; Phagosome
Unigene081125	K06110	ko04530	Tight junction
Unigene042045	K03097	ko04520; ko04139; ko03008; ko04530; ko04064; ko04310	Adherens junction; Regulation of mitophagy - yeast; Ribosome biogenesis in eukaryotes; Tight junction; NF-kappa B signaling pathway; Wnt signaling pathway
Unigene053197	K03097	ko04520; ko04139; ko03008; ko04530; ko04064; ko04310	Adherens junction; Regulation of mitophagy - yeast; Ribosome biogenesis in eukaryotes; Tight junction; NF-kappa B signaling pathway; Wnt signaling pathway
Unigene053198	K03097	ko04520; ko04139; ko03008; ko04530; ko04064; ko04310	Adherens junction; Regulation of mitophagy - yeast; Ribosome biogenesis in eukaryotes; Tight junction; NF-kappa B signaling pathway; Wnt signaling pathway
Unigene072467	K03097	ko04520; ko04139; ko03008; ko04530; ko04064; ko04310	Adherens junction; Regulation of mitophagy - yeast; Ribosome biogenesis in eukaryotes; Tight junction; NF-kappa B signaling pathway; Wnt signaling pathway
Unigene072469	K03097	ko04520; ko04139; ko03008; ko04530; ko04064; ko04310	Adherens junction; Regulation of mitophagy - yeast; Ribosome biogenesis in eukaryotes; Tight junction; NF-kappa B signaling pathway; Wnt signaling pathway
Unigene075901	K03115	ko04520; ko04139; ko03008; ko04530; ko04064; ko04310	Adherens junction; Regulation of mitophagy - yeast; Ribosome biogenesis in eukaryotes; Tight junction; NF-kappa B signaling pathway; Wnt signaling pathway
Unigene075902	K03115	ko04520; ko04139; ko03008; ko04530; ko04064; ko04310	Adherens junction; Regulation of mitophagy - yeast; Ribosome biogenesis in eukaryotes; Tight junction; NF-kappa B signaling pathway; Wnt signaling pathway
Unigene075903	K03115	ko04520; ko04139; ko03008; ko04530; ko04064; ko04310	Adherens junction; Regulation of mitophagy - yeast; Ribosome biogenesis in eukaryotes; Tight junction; NF-kappa B signaling pathway; Wnt signaling pathway
Unigene084080	K03115	ko04520; ko04139; ko03008; ko04530; ko04064; ko04310	Adherens junction; Regulation of mitophagy - yeast; Ribosome biogenesis in eukaryotes; Tight junction; NF-kappa B signaling pathway; Wnt signaling pathway
Unigene084081	K03115	ko04520; ko04139; ko03008; ko04530; ko04064; ko04310	Adherens junction; Regulation of mitophagy - yeast; Ribosome biogenesis in eukaryotes; Tight junction; NF-kappa B signaling pathway; Wnt signaling pathway
Unigene084082	K03115	ko04520; ko04139; ko03008; ko04530; ko04064; ko04310	Adherens junction; Regulation of mitophagy - yeast; Ribosome biogenesis in eukaryotes; Tight junction; NF-kappa B signaling pathway; Wnt signaling pathway
Unigene084083	K03115	ko04520; ko04139; ko03008; ko04530; ko04064; ko04310	Adherens junction; Regulation of mitophagy - yeast; Ribosome biogenesis in eukaryotes; Tight junction; NF-kappa B signaling pathway; Wnt signaling pathway
Unigene023732	K06685	ko04392; ko04111; ko04390; ko04391	Hippo signaling pathway -multiple species; Cell cycle - yeast; Hippo signaling pathway; Hippo signaling pathway - fly
Unigene034748	K06685	ko04392; ko04111; ko04390; ko04391	Hippo signaling pathway -multiple species; Cell cycle - yeast; Hippo signaling pathway; Hippo signaling pathway - fly
Unigene084775	K06685	ko04392; ko04111; ko04390; ko04391	Hippo signaling pathway -multiple species; Cell cycle - yeast; Hippo signaling pathway; Hippo signaling pathway - fly
Unigene084776	K06685	ko04392; ko04111; ko04390; ko04391	Hippo signaling pathway -multiple species; Cell cycle - yeast; Hippo signaling pathway; Hippo signaling pathway - fly
Unigene084777	K06685	ko04392; ko04111; ko04390; ko04391	Hippo signaling pathway -multiple species; Cell cycle - yeast; Hippo signaling pathway; Hippo signaling pathway - fly
Unigene084778	K06685	ko04392; ko04111; ko04390; ko04391	Hippo signaling pathway -multiple species; Cell cycle - yeast; Hippo signaling pathway; Hippo signaling pathway - fly
Unigene084779	K06685	ko04392; ko04111; ko04390; ko04391	Hippo signaling pathway -multiple species; Cell cycle - yeast; Hippo signaling pathway; Hippo signaling pathway - fly
Unigene068874	K08960	ko04391; ko04392; ko04341; ko04390; ko04340; ko04068; ko04310	Hippo signaling pathway - fly; Hippo signaling pathway -multiple species; Hedgehog signaling pathway - fly; Hippo signaling pathway; Hedgehog signaling pathway; FoxO signaling pathway; Wnt signaling pathway
Unigene074024	K08960	ko04391; ko04392; ko04341; ko04390; ko04340; ko04068; ko04310	Hippo signaling pathway - fly; Hippo signaling pathway -multiple species; Hedgehog signaling pathway - fly; Hippo signaling pathway; Hedgehog signaling pathway; FoxO signaling pathway; Wnt signaling pathway
Unigene084043	K08960	ko04391; ko04392; ko04341; ko04390; ko04340; ko04068; ko04310	Hippo signaling pathway - fly; Hippo signaling pathway -multiple species; Hedgehog signaling pathway - fly; Hippo signaling pathway; Hedgehog signaling pathway; FoxO signaling pathway; Wnt signaling pathway
Unigene092945	K08960	ko04391; ko04392; ko04341; ko04390; ko04340; ko04068; ko04310	Hippo signaling pathway - fly; Hippo signaling pathway -multiple species; Hedgehog signaling pathway - fly; Hippo signaling pathway; Hedgehog signaling pathway; FoxO signaling pathway; Wnt signaling pathway
Unigene012840	K16675	ko04391	Hippo signaling pathway - fly
Unigene051043	K16675	ko04391	Hippo signaling pathway - fly
Unigene055089	K16675	ko04391	Hippo signaling pathway - fly
Unigene055091	K16675	ko04391	Hippo signaling pathway - fly
Unigene061414	K16675	ko04391	Hippo signaling pathway - fly
Unigene061524	K16675	ko04391	Hippo signaling pathway - fly
Unigene048366	K04683	ko04350; ko04110	TGF-beta signaling pathway; Cell cycle
Unigene015746	K10523	ko04341; ko04340	Hedgehog signaling pathway - fly; Hedgehog signaling pathway
Unigene035587	K10523	ko04341; ko04340	Hedgehog signaling pathway - fly; Hedgehog signaling pathway
Unigene039313	K10523	ko04341; ko04340	Hedgehog signaling pathway - fly; Hedgehog signaling pathway
Unigene051849	K10523	ko04341; ko04340	Hedgehog signaling pathway - fly; Hedgehog signaling pathway
Unigene053264	K10523	ko04341; ko04340	Hedgehog signaling pathway - fly; Hedgehog signaling pathway
Unigene069756	K10523	ko04341; ko04340	Hedgehog signaling pathway - fly; Hedgehog signaling pathway
Unigene069757	K10523	ko04341; ko04340	Hedgehog signaling pathway - fly; Hedgehog signaling pathway
Unigene069758	K10523	ko04341; ko04340	Hedgehog signaling pathway - fly; Hedgehog signaling pathway
Unigene069759	K10523	ko04341; ko04340	Hedgehog signaling pathway - fly; Hedgehog signaling pathway
Unigene069760	K10523	ko04341; ko04340	Hedgehog signaling pathway - fly; Hedgehog signaling pathway
Unigene035492	K06228	ko04341	Hedgehog signaling pathway - fly
Unigene124942	K06228	ko04341	Hedgehog signaling pathway - fly
Unigene078781	K04505	ko04330; ko04310	Notch signaling pathway; Wnt signaling pathway
Unigene036682	K06067	ko04330; ko04110	Notch signaling pathway; Cell cycle
Unigene054590	K06067	ko04330; ko04110	Notch signaling pathway; Cell cycle
Unigene059770	K06067	ko04330; ko04110	Notch signaling pathway; Cell cycle
Unigene059772	K06067	ko04330; ko04110	Notch signaling pathway; Cell cycle
Unigene059773	K06067	ko04330; ko04110	Notch signaling pathway; Cell cycle
Unigene086259	K06067	ko04330; ko04110	Notch signaling pathway; Cell cycle
Unigene086066	K06171	ko04330	Notch signaling pathway
Unigene086067	K06171	ko04330	Notch signaling pathway
Unigene086068	K06171	ko04330	Notch signaling pathway
Unigene009405	K04499	ko04310	Wnt signaling pathway
Unigene048237	K04507	ko04310	Wnt signaling pathway
Unigene053234	K04499	ko04310	Wnt signaling pathway
Unigene069239	K19882	ko04310	Wnt signaling pathway
Unigene069240	K19882	ko04310	Wnt signaling pathway
Unigene069241	K19882	ko04310	Wnt signaling pathway
Unigene069243	K19882	ko04310	Wnt signaling pathway
Unigene073817	K19882	ko04310	Wnt signaling pathway
Unigene073818	K19882	ko04310	Wnt signaling pathway
Unigene093814	K19882	ko04310	Wnt signaling pathway
Unigene093815	K19882	ko04310	Wnt signaling pathway
Unigene093819	K19882	ko04310	Wnt signaling pathway
Unigene093820	K19882	ko04310	Wnt signaling pathway
Unigene093822	K19882	ko04310	Wnt signaling pathway
Unigene093823	K19882	ko04310	Wnt signaling pathway
Unigene093826	K19882	ko04310	Wnt signaling pathway
Unigene093827	K19882	ko04310	Wnt signaling pathway
Unigene096556	K19882	ko04310	Wnt signaling pathway
Unigene040118	K17065	ko04214; ko04668; ko04139	Apoptosis - fly; TNF signaling pathway; Regulation of mitophagy - yeast
Unigene041790	K17065	ko04214; ko04668; ko04139	Apoptosis - fly; TNF signaling pathway; Regulation of mitophagy - yeast
Unigene053801	K17065	ko04214; ko04668; ko04139	Apoptosis - fly; TNF signaling pathway; Regulation of mitophagy - yeast
Unigene002007	K04728	ko04214; ko04210; ko04110; ko04115; ko04068; ko04064	Apoptosis - fly; Apoptosis; Cell cycle; p53 signaling pathway; FoxO signaling pathway; NF-kappa B signaling pathway
Unigene024540	K04728	ko04214; ko04210; ko04110; ko04115; ko04068; ko04064	Apoptosis - fly; Apoptosis; Cell cycle; p53 signaling pathway; FoxO signaling pathway; NF-kappa B signaling pathway
Unigene069465	K04728	ko04214; ko04210; ko04110; ko04115; ko04068; ko04064	Apoptosis - fly; Apoptosis; Cell cycle; p53 signaling pathway; FoxO signaling pathway; NF-kappa B signaling pathway
Unigene113420	K04728	ko04214; ko04210; ko04110; ko04115; ko04068; ko04064	Apoptosis - fly; Apoptosis; Cell cycle; p53 signaling pathway; FoxO signaling pathway; NF-kappa B signaling pathway
Unigene018485	K10798	ko04214; ko04210; ko03410	Apoptosis - fly; Apoptosis; Base excision repair
Unigene034179	K10798	ko04214; ko04210; ko03410	Apoptosis - fly; Apoptosis; Base excision repair
Unigene034180	K10798	ko04214; ko04210; ko03410	Apoptosis - fly; Apoptosis; Base excision repair
Unigene048616	K10798	ko04214; ko04210; ko03410	Apoptosis - fly; Apoptosis; Base excision repair
Unigene077833	K10798	ko04214; ko04210; ko03410	Apoptosis - fly; Apoptosis; Base excision repair
Unigene077838	K10798	ko04214; ko04210; ko03410	Apoptosis - fly; Apoptosis; Base excision repair
Unigene092083	K10798	ko04214; ko04210; ko03410	Apoptosis - fly; Apoptosis; Base excision repair
Unigene092085	K10798	ko04214; ko04210; ko03410	Apoptosis - fly; Apoptosis; Base excision repair
Unigene092086	K10798	ko04214; ko04210; ko03410	Apoptosis - fly; Apoptosis; Base excision repair
Unigene051905	K06640	ko04214; ko04115; ko03460; ko04110	Apoptosis - fly; p53 signaling pathway; Fanconi anemia pathway; Cell cycle
Unigene114207	K06640	ko04214; ko04115; ko03460; ko04110	Apoptosis - fly; p53 signaling pathway; Fanconi anemia pathway; Cell cycle
Unigene049223	K03262	ko04214; ko03013	Apoptosis - fly; RNA transport
Unigene069403	K03262	ko04214; ko03013	Apoptosis - fly; RNA transport
Unigene084061	K03262	ko04214; ko03013	Apoptosis - fly; RNA transport
Unigene084062	K03262	ko04214; ko03013	Apoptosis - fly; RNA transport
Unigene084063	K03262	ko04214; ko03013	Apoptosis - fly; RNA transport
Unigene084067	K03262	ko04214; ko03013	Apoptosis - fly; RNA transport
Unigene084068	K03262	ko04214; ko03013	Apoptosis - fly; RNA transport
Unigene002102	K08738	ko04214; ko02020; ko04115; ko00920; ko04215; ko04210	Apoptosis - fly; Two-component system; p53 signaling pathway; Sulfur metabolism; Apoptosis - multiple species; Apoptosis
Unigene002103	K08738	ko04214; ko02020; ko04115; ko00920; ko04215; ko04210	Apoptosis - fly; Two-component system; p53 signaling pathway; Sulfur metabolism; Apoptosis - multiple species; Apoptosis
Unigene072471	K07870	ko04214	Apoptosis - fly
Unigene072472	K07870	ko04214	Apoptosis - fly
Unigene072473	K07870	ko04214	Apoptosis - fly
Unigene089689	K07870	ko04214	Apoptosis - fly
Unigene089690	K07870	ko04214	Apoptosis - fly
Unigene054678	K03237	ko04210; ko04141; ko03013	Apoptosis; Protein processing in endoplasmic reticulum; RNA transport
Unigene062654	K03237	ko04210; ko04141; ko03013	Apoptosis; Protein processing in endoplasmic reticulum; RNA transport
Unigene062655	K03237	ko04210; ko04141; ko03013	Apoptosis; Protein processing in endoplasmic reticulum; RNA transport
Unigene062657	K03237	ko04210; ko04141; ko03013	Apoptosis; Protein processing in endoplasmic reticulum; RNA transport
Unigene062658	K03237	ko04210; ko04141; ko03013	Apoptosis; Protein processing in endoplasmic reticulum; RNA transport
Unigene062659	K03237	ko04210; ko04141; ko03013	Apoptosis; Protein processing in endoplasmic reticulum; RNA transport
Unigene039307	K08852	ko04210; ko04141	Apoptosis; Protein processing in endoplasmic reticulum
Unigene041716	K08852	ko04210; ko04141	Apoptosis; Protein processing in endoplasmic reticulum
Unigene002809	K07204	ko04152; ko04151; ko04150	AMPK signaling pathway; PI3K-Akt signaling pathway; mTOR signaling pathway
Unigene017887	K07204	ko04152; ko04151; ko04150	AMPK signaling pathway; PI3K-Akt signaling pathway; mTOR signaling pathway
Unigene093145	K07204	ko04152; ko04151; ko04150	AMPK signaling pathway; PI3K-Akt signaling pathway; mTOR signaling pathway
Unigene093146	K07204	ko04152; ko04151; ko04150	AMPK signaling pathway; PI3K-Akt signaling pathway; mTOR signaling pathway
Unigene093147	K07204	ko04152; ko04151; ko04150	AMPK signaling pathway; PI3K-Akt signaling pathway; mTOR signaling pathway
Unigene093148	K07204	ko04152; ko04151; ko04150	AMPK signaling pathway; PI3K-Akt signaling pathway; mTOR signaling pathway
Unigene093150	K07204	ko04152; ko04151; ko04150	AMPK signaling pathway; PI3K-Akt signaling pathway; mTOR signaling pathway
Unigene093151	K07204	ko04152; ko04151; ko04150	AMPK signaling pathway; PI3K-Akt signaling pathway; mTOR signaling pathway
Unigene093152	K07204	ko04152; ko04151; ko04150	AMPK signaling pathway; PI3K-Akt signaling pathway; mTOR signaling pathway
Unigene093153	K07204	ko04152; ko04151; ko04150	AMPK signaling pathway; PI3K-Akt signaling pathway; mTOR signaling pathway
Unigene114049	K07204	ko04152; ko04151; ko04150	AMPK signaling pathway; PI3K-Akt signaling pathway; mTOR signaling pathway
Unigene124725	K07204	ko04152; ko04151; ko04150	AMPK signaling pathway; PI3K-Akt signaling pathway; mTOR signaling pathway
Unigene029685	K08272	ko04152; ko04150	AMPK signaling pathway; mTOR signaling pathway
Unigene029686	K08272	ko04152; ko04150	AMPK signaling pathway; mTOR signaling pathway
Unigene031307	K08272	ko04152; ko04150	AMPK signaling pathway; mTOR signaling pathway
Unigene064443	K08272	ko04152; ko04150	AMPK signaling pathway; mTOR signaling pathway
Unigene064444	K08272	ko04152; ko04150	AMPK signaling pathway; mTOR signaling pathway
Unigene084499	K08272	ko04152; ko04150	AMPK signaling pathway; mTOR signaling pathway
Unigene084500	K08272	ko04152; ko04150	AMPK signaling pathway; mTOR signaling pathway
Unigene084503	K08272	ko04152; ko04150	AMPK signaling pathway; mTOR signaling pathway
Unigene099456	K08272	ko04152; ko04150	AMPK signaling pathway; mTOR signaling pathway
Unigene048422	K07199	ko04152; ko04068	AMPK signaling pathway; FoxO signaling pathway
Unigene060243	K07199	ko04152; ko04068	AMPK signaling pathway; FoxO signaling pathway
Unigene060245	K07199	ko04152; ko04068	AMPK signaling pathway; FoxO signaling pathway
Unigene110250	K07199	ko04152; ko04068	AMPK signaling pathway; FoxO signaling pathway
Unigene032317	K07297	ko04152	AMPK signaling pathway
Unigene032318	K07297	ko04152	AMPK signaling pathway
Unigene065388	K07877	ko04152	AMPK signaling pathway
Unigene065389	K07877	ko04152	AMPK signaling pathway
Unigene080544	K07359	ko04152	AMPK signaling pathway
Unigene080545	K07359	ko04152	AMPK signaling pathway
Unigene081145	K03234	ko04152	AMPK signaling pathway
Unigene082920	K07297	ko04152	AMPK signaling pathway
Unigene049599	K08266	ko04151; ko04150	PI3K-Akt signaling pathway; mTOR signaling pathway
Unigene091797	K08266	ko04151; ko04150	PI3K-Akt signaling pathway; mTOR signaling pathway
Unigene091801	K08266	ko04151; ko04150	PI3K-Akt signaling pathway; mTOR signaling pathway
Unigene007090	K20403	ko04150	mTOR signaling pathway
Unigene117222	K20403	ko04150	mTOR signaling pathway
Unigene055370	K04564	ko04146; ko04013; ko04068	Peroxisome; MAPK signaling pathway - fly; FoxO signaling pathway
Unigene075607	K04564	ko04146; ko04013; ko04068	Peroxisome; MAPK signaling pathway - fly; FoxO signaling pathway
Unigene075608	K04564	ko04146; ko04013; ko04068	Peroxisome; MAPK signaling pathway - fly; FoxO signaling pathway
Unigene075609	K04564	ko04146; ko04013; ko04068	Peroxisome; MAPK signaling pathway - fly; FoxO signaling pathway
Unigene075610	K04564	ko04146; ko04013; ko04068	Peroxisome; MAPK signaling pathway - fly; FoxO signaling pathway
Unigene003185	K06664	ko04146	Peroxisome
Unigene008413	K12663	ko04146	Peroxisome
Unigene013784	K13347	ko04146	Peroxisome
Unigene023241	K13344	ko04146	Peroxisome
Unigene023242	K13344	ko04146	Peroxisome
Unigene030971	K04565	ko04146	Peroxisome
Unigene035017	K13348	ko04146	Peroxisome
Unigene043900	K04565	ko04146	Peroxisome
Unigene047162	K04565	ko04146	Peroxisome
Unigene047320	K13341	ko04146	Peroxisome
Unigene051218	K13354	ko04146	Peroxisome
Unigene054364	K13354	ko04146	Peroxisome
Unigene054478	K13237	ko04146	Peroxisome
Unigene054479	K13237	ko04146	Peroxisome
Unigene054480	K13237	ko04146	Peroxisome
Unigene055552	K13348	ko04146	Peroxisome
Unigene055553	K13348	ko04146	Peroxisome
Unigene055554	K13348	ko04146	Peroxisome
Unigene056936	K04565	ko04146	Peroxisome
Unigene058086	K13237	ko04146	Peroxisome
Unigene063069	K00477	ko04146	Peroxisome
Unigene063939	K13347	ko04146	Peroxisome
Unigene063940	K13347	ko04146	Peroxisome
Unigene063941	K13347	ko04146	Peroxisome
Unigene063942	K13347	ko04146	Peroxisome
Unigene063943	K13347	ko04146	Peroxisome
Unigene063947	K13347	ko04146	Peroxisome
Unigene066490	K04565	ko04146	Peroxisome
Unigene066574	K13337	ko04146	Peroxisome
Unigene067113	K13347	ko04146	Peroxisome
Unigene068514	K13335	ko04146	Peroxisome
Unigene068515	K13335	ko04146	Peroxisome
Unigene074321	K13347	ko04146	Peroxisome
Unigene076257	K13342	ko04146	Peroxisome
Unigene076258	K13342	ko04146	Peroxisome
Unigene078090	K13344	ko04146	Peroxisome
Unigene078092	K13344	ko04146	Peroxisome
Unigene078368	K13346	ko04146	Peroxisome
Unigene078819	K13336	ko04146	Peroxisome
Unigene078820	K13336	ko04146	Peroxisome
Unigene078821	K13336	ko04146	Peroxisome
Unigene082790	K13339	ko04146	Peroxisome
Unigene100606	K13338	ko04146	Peroxisome
Unigene100607	K13338	ko04146	Peroxisome
Unigene100609	K13338	ko04146	Peroxisome
Unigene037475	K04392	ko04145; ko04520; ko04015; ko04071; ko04014; ko04151; ko04510; ko04013; ko04310; ko04024; ko04010; ko04810; ko04370	Phagosome; Adherens junction; Rap1 signaling pathway; Sphingolipid signaling pathway; Ras signaling pathway; PI3K-Akt signaling pathway; Focal adhesion; MAPK signaling pathway - fly; Wnt signaling pathway; cAMP signaling pathway; MAPK signaling pathway; Regulation of actin cytoskeleton; VEGF signaling pathway
Unigene050574	K04392	ko04145; ko04520; ko04015; ko04071; ko04014; ko04151; ko04510; ko04013; ko04310; ko04024; ko04010; ko04810; ko04370	Phagosome; Adherens junction; Rap1 signaling pathway; Sphingolipid signaling pathway; Ras signaling pathway; PI3K-Akt signaling pathway; Focal adhesion; MAPK signaling pathway - fly; Wnt signaling pathway; cAMP signaling pathway; MAPK signaling pathway; Regulation of actin cytoskeleton; VEGF signaling pathway
Unigene057503	K04392	ko04145; ko04520; ko04015; ko04071; ko04014; ko04151; ko04510; ko04013; ko04310; ko04024; ko04010; ko04810; ko04370	Phagosome; Adherens junction; Rap1 signaling pathway; Sphingolipid signaling pathway; Ras signaling pathway; PI3K-Akt signaling pathway; Focal adhesion; MAPK signaling pathway - fly; Wnt signaling pathway; cAMP signaling pathway; MAPK signaling pathway; Regulation of actin cytoskeleton; VEGF signaling pathway
Unigene057504	K04392	ko04145; ko04520; ko04015; ko04071; ko04014; ko04151; ko04510; ko04013; ko04310; ko04024; ko04010; ko04810; ko04370	Phagosome; Adherens junction; Rap1 signaling pathway; Sphingolipid signaling pathway; Ras signaling pathway; PI3K-Akt signaling pathway; Focal adhesion; MAPK signaling pathway - fly; Wnt signaling pathway; cAMP signaling pathway; MAPK signaling pathway; Regulation of actin cytoskeleton; VEGF signaling pathway
Unigene007747	K10956	ko04145; ko04141; ko03060	Phagosome; Protein processing in endoplasmic reticulum; Protein export
Unigene041977	K09481	ko04145; ko04141; ko03060	Phagosome; Protein processing in endoplasmic reticulum; Protein export
Unigene041978	K09481	ko04145; ko04141; ko03060	Phagosome; Protein processing in endoplasmic reticulum; Protein export
Unigene041979	K09481	ko04145; ko04141; ko03060	Phagosome; Protein processing in endoplasmic reticulum; Protein export
Unigene041980	K09481	ko04145; ko04141; ko03060	Phagosome; Protein processing in endoplasmic reticulum; Protein export
Unigene041981	K09481	ko04145; ko04141; ko03060	Phagosome; Protein processing in endoplasmic reticulum; Protein export
Unigene044737	K07342	ko04145; ko04141; ko03060	Phagosome; Protein processing in endoplasmic reticulum; Protein export
Unigene044738	K07342	ko04145; ko04141; ko03060	Phagosome; Protein processing in endoplasmic reticulum; Protein export
Unigene044739	K07342	ko04145; ko04141; ko03060	Phagosome; Protein processing in endoplasmic reticulum; Protein export
Unigene044740	K07342	ko04145; ko04141; ko03060	Phagosome; Protein processing in endoplasmic reticulum; Protein export
Unigene044741	K07342	ko04145; ko04141; ko03060	Phagosome; Protein processing in endoplasmic reticulum; Protein export
Unigene044742	K07342	ko04145; ko04141; ko03060	Phagosome; Protein processing in endoplasmic reticulum; Protein export
Unigene045768	K07342	ko04145; ko04141; ko03060	Phagosome; Protein processing in endoplasmic reticulum; Protein export
Unigene045769	K07342	ko04145; ko04141; ko03060	Phagosome; Protein processing in endoplasmic reticulum; Protein export
Unigene059949	K10956	ko04145; ko04141; ko03060	Phagosome; Protein processing in endoplasmic reticulum; Protein export
Unigene059951	K10956	ko04145; ko04141; ko03060	Phagosome; Protein processing in endoplasmic reticulum; Protein export
Unigene063008	K09481	ko04145; ko04141; ko03060	Phagosome; Protein processing in endoplasmic reticulum; Protein export
Unigene069564	K10956	ko04145; ko04141; ko03060	Phagosome; Protein processing in endoplasmic reticulum; Protein export
Unigene069565	K10956	ko04145; ko04141; ko03060	Phagosome; Protein processing in endoplasmic reticulum; Protein export
Unigene069566	K10956	ko04145; ko04141; ko03060	Phagosome; Protein processing in endoplasmic reticulum; Protein export
Unigene069568	K10956	ko04145; ko04141; ko03060	Phagosome; Protein processing in endoplasmic reticulum; Protein export
Unigene069569	K10956	ko04145; ko04141; ko03060	Phagosome; Protein processing in endoplasmic reticulum; Protein export
Unigene073075	K10956	ko04145; ko04141; ko03060	Phagosome; Protein processing in endoplasmic reticulum; Protein export
Unigene078625	K10956	ko04145; ko04141; ko03060	Phagosome; Protein processing in endoplasmic reticulum; Protein export
Unigene078626	K10956	ko04145; ko04141; ko03060	Phagosome; Protein processing in endoplasmic reticulum; Protein export
Unigene003887	K02152	ko04145; ko00190; ko04150	Phagosome; Oxidative phosphorylation; mTOR signaling pathway
Unigene005017	K02150	ko04145; ko00190; ko04150	Phagosome; Oxidative phosphorylation; mTOR signaling pathway
Unigene051656	K02150	ko04145; ko00190; ko04150	Phagosome; Oxidative phosphorylation; mTOR signaling pathway
Unigene051657	K02150	ko04145; ko00190; ko04150	Phagosome; Oxidative phosphorylation; mTOR signaling pathway
Unigene051658	K02150	ko04145; ko00190; ko04150	Phagosome; Oxidative phosphorylation; mTOR signaling pathway
Unigene051661	K02150	ko04145; ko00190; ko04150	Phagosome; Oxidative phosphorylation; mTOR signaling pathway
Unigene053885	K02151	ko04145; ko00190; ko04150	Phagosome; Oxidative phosphorylation; mTOR signaling pathway
Unigene053886	K02151	ko04145; ko00190; ko04150	Phagosome; Oxidative phosphorylation; mTOR signaling pathway
Unigene053887	K02151	ko04145; ko00190; ko04150	Phagosome; Oxidative phosphorylation; mTOR signaling pathway
Unigene053888	K02151	ko04145; ko00190; ko04150	Phagosome; Oxidative phosphorylation; mTOR signaling pathway
Unigene053889	K02151	ko04145; ko00190; ko04150	Phagosome; Oxidative phosphorylation; mTOR signaling pathway
Unigene053891	K02151	ko04145; ko00190; ko04150	Phagosome; Oxidative phosphorylation; mTOR signaling pathway
Unigene053893	K02151	ko04145; ko00190; ko04150	Phagosome; Oxidative phosphorylation; mTOR signaling pathway
Unigene061889	K02145	ko04145; ko00190; ko04150	Phagosome; Oxidative phosphorylation; mTOR signaling pathway
Unigene061891	K02145	ko04145; ko00190; ko04150	Phagosome; Oxidative phosphorylation; mTOR signaling pathway
Unigene061895	K02145	ko04145; ko00190; ko04150	Phagosome; Oxidative phosphorylation; mTOR signaling pathway
Unigene061896	K02145	ko04145; ko00190; ko04150	Phagosome; Oxidative phosphorylation; mTOR signaling pathway
Unigene062831	K02149	ko04145; ko00190; ko04150	Phagosome; Oxidative phosphorylation; mTOR signaling pathway
Unigene065278	K02148	ko04145; ko00190; ko04150	Phagosome; Oxidative phosphorylation; mTOR signaling pathway
Unigene072175	K02147	ko04145; ko00190; ko04150	Phagosome; Oxidative phosphorylation; mTOR signaling pathway
Unigene072176	K02147	ko04145; ko00190; ko04150	Phagosome; Oxidative phosphorylation; mTOR signaling pathway
Unigene072178	K02147	ko04145; ko00190; ko04150	Phagosome; Oxidative phosphorylation; mTOR signaling pathway
Unigene072180	K02147	ko04145; ko00190; ko04150	Phagosome; Oxidative phosphorylation; mTOR signaling pathway
Unigene079067	K02147	ko04145; ko00190; ko04150	Phagosome; Oxidative phosphorylation; mTOR signaling pathway
Unigene088995	K02151	ko04145; ko00190; ko04150	Phagosome; Oxidative phosphorylation; mTOR signaling pathway
Unigene007443	K02154	ko04145; ko00190; ko04142	Phagosome; Oxidative phosphorylation; Lysosome
Unigene014683	K02154	ko04145; ko00190; ko04142	Phagosome; Oxidative phosphorylation; Lysosome
Unigene022887	K02154	ko04145; ko00190; ko04142	Phagosome; Oxidative phosphorylation; Lysosome
Unigene032570	K02154	ko04145; ko00190; ko04142	Phagosome; Oxidative phosphorylation; Lysosome
Unigene036155	K02146	ko04145; ko00190; ko04142	Phagosome; Oxidative phosphorylation; Lysosome
Unigene057255	K02155	ko04145; ko00190; ko04142	Phagosome; Oxidative phosphorylation; Lysosome
Unigene057256	K02155	ko04145; ko00190; ko04142	Phagosome; Oxidative phosphorylation; Lysosome
Unigene057257	K02155	ko04145; ko00190; ko04142	Phagosome; Oxidative phosphorylation; Lysosome
Unigene066861	K02154	ko04145; ko00190; ko04142	Phagosome; Oxidative phosphorylation; Lysosome
Unigene084767	K02154	ko04145; ko00190; ko04142	Phagosome; Oxidative phosphorylation; Lysosome
Unigene084768	K02154	ko04145; ko00190; ko04142	Phagosome; Oxidative phosphorylation; Lysosome
Unigene084769	K02154	ko04145; ko00190; ko04142	Phagosome; Oxidative phosphorylation; Lysosome
Unigene088225	K03661	ko04145; ko00190; ko04142	Phagosome; Oxidative phosphorylation; Lysosome
Unigene088230	K03661	ko04145; ko00190; ko04142	Phagosome; Oxidative phosphorylation; Lysosome
Unigene095409	K02146	ko04145; ko00190; ko04142	Phagosome; Oxidative phosphorylation; Lysosome
Unigene095410	K02146	ko04145; ko00190; ko04142	Phagosome; Oxidative phosphorylation; Lysosome
Unigene095412	K02146	ko04145; ko00190; ko04142	Phagosome; Oxidative phosphorylation; Lysosome
Unigene095414	K02146	ko04145; ko00190; ko04142	Phagosome; Oxidative phosphorylation; Lysosome
Unigene041750	K02153	ko04145; ko00190	Phagosome; Oxidative phosphorylation
Unigene036659	K05754	ko04144; ko04810	Endocytosis; Regulation of actin cytoskeleton
Unigene049656	K05758	ko04144; ko04810	Endocytosis; Regulation of actin cytoskeleton
Unigene051960	K05756	ko04144; ko04810	Endocytosis; Regulation of actin cytoskeleton
Unigene054047	K05755	ko04144; ko04810	Endocytosis; Regulation of actin cytoskeleton
Unigene025636	K07901	ko04144; ko04152	Endocytosis; AMPK signaling pathway
Unigene067837	K07901	ko04144; ko04152	Endocytosis; AMPK signaling pathway
Unigene067838	K07901	ko04144; ko04152	Endocytosis; AMPK signaling pathway
Unigene067840	K07901	ko04144; ko04152	Endocytosis; AMPK signaling pathway
Unigene067841	K07901	ko04144; ko04152	Endocytosis; AMPK signaling pathway
Unigene067844	K07901	ko04144; ko04152	Endocytosis; AMPK signaling pathway
Unigene067845	K07901	ko04144; ko04152	Endocytosis; AMPK signaling pathway
Unigene067846	K07901	ko04144; ko04152	Endocytosis; AMPK signaling pathway
Unigene022121	K07897	ko04144; ko04145	Endocytosis; Phagosome
Unigene048703	K07897	ko04144; ko04145	Endocytosis; Phagosome
Unigene052087	K07897	ko04144; ko04145	Endocytosis; Phagosome
Unigene004622	K04646	ko04144; ko04142	Endocytosis; Lysosome
Unigene024077	K04646	ko04144; ko04142	Endocytosis; Lysosome
Unigene026384	K04646	ko04144; ko04142	Endocytosis; Lysosome
Unigene027835	K04646	ko04144; ko04142	Endocytosis; Lysosome
Unigene028272	K04646	ko04144; ko04142	Endocytosis; Lysosome
Unigene031538	K04646	ko04144; ko04142	Endocytosis; Lysosome
Unigene038961	K04646	ko04144; ko04142	Endocytosis; Lysosome
Unigene038962	K04646	ko04144; ko04142	Endocytosis; Lysosome
Unigene043035	K04646	ko04144; ko04142	Endocytosis; Lysosome
Unigene043154	K04646	ko04144; ko04142	Endocytosis; Lysosome
Unigene120335	K04646	ko04144; ko04142	Endocytosis; Lysosome
Unigene014795	K18467	ko04144	Endocytosis
Unigene015931	K18442	ko04144	Endocytosis
Unigene019101	K11824	ko04144	Endocytosis
Unigene020891	K11824	ko04144	Endocytosis
Unigene021234	K18443	ko04144	Endocytosis
Unigene024972	K11824	ko04144	Endocytosis
Unigene025427	K11824	ko04144	Endocytosis
Unigene028923	K12471	ko04144	Endocytosis
Unigene029049	K18442	ko04144	Endocytosis
Unigene029658	K18442	ko04144	Endocytosis
Unigene029812	K18442	ko04144	Endocytosis
Unigene031146	K12196	ko04144	Endocytosis
Unigene031593	K18442	ko04144	Endocytosis
Unigene031744	K11824	ko04144	Endocytosis
Unigene033015	K18442	ko04144	Endocytosis
Unigene033289	K12197	ko04144	Endocytosis
Unigene035390	K12492	ko04144	Endocytosis
Unigene035828	K19476	ko04144	Endocytosis
Unigene036862	K18442	ko04144	Endocytosis
Unigene037147	K12194	ko04144	Endocytosis
Unigene044583	K12489	ko04144	Endocytosis
Unigene044969	K11824	ko04144	Endocytosis
Unigene044970	K11824	ko04144	Endocytosis
Unigene044971	K11824	ko04144	Endocytosis
Unigene044972	K11824	ko04144	Endocytosis
Unigene045342	K18468	ko04144	Endocytosis
Unigene046659	K11824	ko04144	Endocytosis
Unigene046660	K11824	ko04144	Endocytosis
Unigene046870	K12197	ko04144	Endocytosis
Unigene048555	K12191	ko04144	Endocytosis
Unigene048786	K19366	ko04144	Endocytosis
Unigene048814	K07904	ko04144	Endocytosis
Unigene049480	K12195	ko04144	Endocytosis
Unigene049481	K12195	ko04144	Endocytosis
Unigene050393	K12486	ko04144	Endocytosis
Unigene050827	K12191	ko04144	Endocytosis
Unigene050828	K12191	ko04144	Endocytosis
Unigene050829	K12191	ko04144	Endocytosis
Unigene050830	K12191	ko04144	Endocytosis
Unigene051117	K12493	ko04144	Endocytosis
Unigene051118	K12493	ko04144	Endocytosis
Unigene051445	K12199	ko04144	Endocytosis
Unigene051449	K12199	ko04144	Endocytosis
Unigene051500	K12184	ko04144	Endocytosis
Unigene051614	K19366	ko04144	Endocytosis
Unigene052025	K12471	ko04144	Endocytosis
Unigene052623	K19366	ko04144	Endocytosis
Unigene055150	K07904	ko04144	Endocytosis
Unigene056102	K12192	ko04144	Endocytosis
Unigene056429	K12198	ko04144	Endocytosis
Unigene056467	K07904	ko04144	Endocytosis
Unigene056468	K07904	ko04144	Endocytosis
Unigene056469	K07904	ko04144	Endocytosis
Unigene056470	K07904	ko04144	Endocytosis
Unigene056486	K12486	ko04144	Endocytosis
Unigene056630	K12479	ko04144	Endocytosis
Unigene057877	K12486	ko04144	Endocytosis
Unigene058401	K19367	ko04144	Endocytosis
Unigene058484	K12493	ko04144	Endocytosis
Unigene059611	K19476	ko04144	Endocytosis
Unigene061140	K07904	ko04144	Endocytosis
Unigene061141	K07904	ko04144	Endocytosis
Unigene061142	K07904	ko04144	Endocytosis
Unigene063233	K18442	ko04144	Endocytosis
Unigene063751	K12486	ko04144	Endocytosis
Unigene063754	K12486	ko04144	Endocytosis
Unigene063755	K12486	ko04144	Endocytosis
Unigene064156	K12200	ko04144	Endocytosis
Unigene065285	K18466	ko04144	Endocytosis
Unigene065974	K12194	ko04144	Endocytosis
Unigene065975	K12194	ko04144	Endocytosis
Unigene065976	K12194	ko04144	Endocytosis
Unigene066124	K12492	ko04144	Endocytosis
Unigene066125	K12492	ko04144	Endocytosis
Unigene066127	K12492	ko04144	Endocytosis
Unigene066128	K12492	ko04144	Endocytosis
Unigene066129	K12492	ko04144	Endocytosis
Unigene066130	K12492	ko04144	Endocytosis
Unigene066132	K12492	ko04144	Endocytosis
Unigene066133	K12492	ko04144	Endocytosis
Unigene066462	K10396	ko04144	Endocytosis
Unigene066607	K11826	ko04144	Endocytosis
Unigene067230	K10396	ko04144	Endocytosis
Unigene069442	K11866	ko04144	Endocytosis
Unigene070573	K12190	ko04144	Endocytosis
Unigene070862	K12471	ko04144	Endocytosis
Unigene070863	K12471	ko04144	Endocytosis
Unigene070864	K12471	ko04144	Endocytosis
Unigene073949	K12486	ko04144	Endocytosis
Unigene074879	K19476	ko04144	Endocytosis
Unigene074881	K19476	ko04144	Endocytosis
Unigene074882	K19476	ko04144	Endocytosis
Unigene075624	K12199	ko04144	Endocytosis
Unigene075625	K12199	ko04144	Endocytosis
Unigene076298	K12194	ko04144	Endocytosis
Unigene076299	K12194	ko04144	Endocytosis
Unigene076300	K12194	ko04144	Endocytosis
Unigene076303	K12194	ko04144	Endocytosis
Unigene076787	K12492	ko04144	Endocytosis
Unigene076788	K12492	ko04144	Endocytosis
Unigene076789	K12492	ko04144	Endocytosis
Unigene076790	K12492	ko04144	Endocytosis
Unigene076791	K12492	ko04144	Endocytosis
Unigene077256	K12183	ko04144	Endocytosis
Unigene077257	K12183	ko04144	Endocytosis
Unigene078609	K12471	ko04144	Endocytosis
Unigene078997	K18468	ko04144	Endocytosis
Unigene079000	K18468	ko04144	Endocytosis
Unigene079215	K10396	ko04144	Endocytosis
Unigene079337	K19476	ko04144	Endocytosis
Unigene079338	K19476	ko04144	Endocytosis
Unigene079339	K19476	ko04144	Endocytosis
Unigene079340	K19476	ko04144	Endocytosis
Unigene080264	K19476	ko04144	Endocytosis
Unigene080935	K12193	ko04144	Endocytosis
Unigene080936	K12193	ko04144	Endocytosis
Unigene080938	K12193	ko04144	Endocytosis
Unigene080939	K12193	ko04144	Endocytosis
Unigene080940	K12193	ko04144	Endocytosis
Unigene081004	K12196	ko04144	Endocytosis
Unigene081005	K12196	ko04144	Endocytosis
Unigene081006	K12196	ko04144	Endocytosis
Unigene081008	K12196	ko04144	Endocytosis
Unigene081010	K12196	ko04144	Endocytosis
Unigene081187	K12483	ko04144	Endocytosis
Unigene081188	K12483	ko04144	Endocytosis
Unigene082191	K17917	ko04144	Endocytosis
Unigene082739	K15053	ko04144	Endocytosis
Unigene082740	K15053	ko04144	Endocytosis
Unigene082741	K15053	ko04144	Endocytosis
Unigene082742	K15053	ko04144	Endocytosis
Unigene082743	K15053	ko04144	Endocytosis
Unigene083254	K18468	ko04144	Endocytosis
Unigene084324	K11824	ko04144	Endocytosis
Unigene084325	K11824	ko04144	Endocytosis
Unigene084326	K11824	ko04144	Endocytosis
Unigene086373	K19476	ko04144	Endocytosis
Unigene086374	K19476	ko04144	Endocytosis
Unigene086375	K19476	ko04144	Endocytosis
Unigene086376	K19476	ko04144	Endocytosis
Unigene086377	K19476	ko04144	Endocytosis
Unigene088755	K12198	ko04144	Endocytosis
Unigene088758	K12198	ko04144	Endocytosis
Unigene089348	K19476	ko04144	Endocytosis
Unigene089349	K19476	ko04144	Endocytosis
Unigene090611	K12489	ko04144	Endocytosis
Unigene091520	K19366	ko04144	Endocytosis
Unigene092173	K12486	ko04144	Endocytosis
Unigene092174	K12486	ko04144	Endocytosis
Unigene092175	K12486	ko04144	Endocytosis
Unigene092177	K12486	ko04144	Endocytosis
Unigene092178	K12486	ko04144	Endocytosis
Unigene092180	K12486	ko04144	Endocytosis
Unigene093281	K12489	ko04144	Endocytosis
Unigene093282	K12489	ko04144	Endocytosis
Unigene093283	K12489	ko04144	Endocytosis
Unigene093284	K12489	ko04144	Endocytosis
Unigene093285	K12489	ko04144	Endocytosis
Unigene096782	K12471	ko04144	Endocytosis
Unigene096783	K12471	ko04144	Endocytosis
Unigene096784	K12471	ko04144	Endocytosis
Unigene096871	K12200	ko04144	Endocytosis
Unigene099433	K19476	ko04144	Endocytosis
Unigene099437	K19476	ko04144	Endocytosis
Unigene099438	K19476	ko04144	Endocytosis
Unigene100673	K18443	ko04144	Endocytosis
Unigene100674	K18443	ko04144	Endocytosis
Unigene100675	K18443	ko04144	Endocytosis
Unigene100676	K18443	ko04144	Endocytosis
Unigene100812	K18442	ko04144	Endocytosis
Unigene100813	K18442	ko04144	Endocytosis
Unigene100814	K18442	ko04144	Endocytosis
Unigene100815	K18442	ko04144	Endocytosis
Unigene100816	K18442	ko04144	Endocytosis
Unigene100817	K18442	ko04144	Endocytosis
Unigene100818	K18442	ko04144	Endocytosis
Unigene101347	K11827	ko04144	Endocytosis
Unigene101348	K11827	ko04144	Endocytosis
Unigene101349	K11827	ko04144	Endocytosis
Unigene032748	K01373	ko04142; ko04210	Lysosome; Apoptosis
Unigene048247	K01363	ko04142; ko04210	Lysosome; Apoptosis
Unigene056450	K01373	ko04142; ko04210	Lysosome; Apoptosis
Unigene080281	K01373	ko04142; ko04210	Lysosome; Apoptosis
Unigene034707	K05656	ko04142; ko02010	Lysosome; ABC transporters
Unigene058191	K01444	ko04142; ko00511	Lysosome; Other glycan degradation
Unigene057738	K01052	ko04142; ko00100	Lysosome; Steroid biosynthesis
Unigene095006	K01074	ko04142; ko00062; ko01212	Lysosome; Fatty acid elongation; Fatty acid metabolism
Unigene095007	K01074	ko04142; ko00062; ko01212	Lysosome; Fatty acid elongation; Fatty acid metabolism
Unigene002817	K12347	ko04142	Lysosome
Unigene004452	K12391	ko04142	Lysosome
Unigene018352	K12402	ko04142	Lysosome
Unigene021278	K12391	ko04142	Lysosome
Unigene033149	K12396	ko04142	Lysosome
Unigene034083	K12393	ko04142	Lysosome
Unigene037642	K12391	ko04142	Lysosome
Unigene044017	K12385	ko04142	Lysosome
Unigene044706	K12386	ko04142	Lysosome
Unigene045580	K01369	ko04142	Lysosome
Unigene046030	K01369	ko04142	Lysosome
Unigene049156	K12391	ko04142	Lysosome
Unigene053080	K12403	ko04142	Lysosome
Unigene056139	K12402	ko04142	Lysosome
Unigene056140	K12402	ko04142	Lysosome
Unigene056141	K12402	ko04142	Lysosome
Unigene056142	K12402	ko04142	Lysosome
Unigene056143	K12402	ko04142	Lysosome
Unigene063714	K12392	ko04142	Lysosome
Unigene063715	K12392	ko04142	Lysosome
Unigene063717	K12392	ko04142	Lysosome
Unigene066541	K12347	ko04142	Lysosome
Unigene066667	K12400	ko04142	Lysosome
Unigene067470	K12382	ko04142	Lysosome
Unigene067471	K12382	ko04142	Lysosome
Unigene067472	K12382	ko04142	Lysosome
Unigene067473	K12382	ko04142	Lysosome
Unigene069809	K12393	ko04142	Lysosome
Unigene069810	K12393	ko04142	Lysosome
Unigene069811	K12393	ko04142	Lysosome
Unigene069812	K12393	ko04142	Lysosome
Unigene069813	K12393	ko04142	Lysosome
Unigene070865	K12385	ko04142	Lysosome
Unigene074335	K12385	ko04142	Lysosome
Unigene074336	K12385	ko04142	Lysosome
Unigene074338	K12385	ko04142	Lysosome
Unigene074339	K12385	ko04142	Lysosome
Unigene076405	K12398	ko04142	Lysosome
Unigene076406	K12398	ko04142	Lysosome
Unigene076407	K12398	ko04142	Lysosome
Unigene079956	K12347	ko04142	Lysosome
Unigene081017	K01369	ko04142	Lysosome
Unigene084804	K01369	ko04142	Lysosome
Unigene084809	K01369	ko04142	Lysosome
Unigene084811	K01369	ko04142	Lysosome
Unigene090395	K12396	ko04142	Lysosome
Unigene090396	K12396	ko04142	Lysosome
Unigene092675	K12400	ko04142	Lysosome
Unigene115367	K14379	ko04142	Lysosome
Unigene119166	K12397	ko04142	Lysosome
Unigene121275	K12385	ko04142	Lysosome
Unigene030840	K04079	ko04141; ko04151	Protein processing in endoplasmic reticulum; PI3K-Akt signaling pathway
Unigene046255	K04079	ko04141; ko04151	Protein processing in endoplasmic reticulum; PI3K-Akt signaling pathway
Unigene046256	K04079	ko04141; ko04151	Protein processing in endoplasmic reticulum; PI3K-Akt signaling pathway
Unigene059890	K09487	ko04141; ko04151	Protein processing in endoplasmic reticulum; PI3K-Akt signaling pathway
Unigene062798	K04079	ko04141; ko04151	Protein processing in endoplasmic reticulum; PI3K-Akt signaling pathway
Unigene064772	K04079	ko04141; ko04151	Protein processing in endoplasmic reticulum; PI3K-Akt signaling pathway
Unigene064774	K04079	ko04141; ko04151	Protein processing in endoplasmic reticulum; PI3K-Akt signaling pathway
Unigene064775	K04079	ko04141; ko04151	Protein processing in endoplasmic reticulum; PI3K-Akt signaling pathway
Unigene064776	K04079	ko04141; ko04151	Protein processing in endoplasmic reticulum; PI3K-Akt signaling pathway
Unigene064777	K04079	ko04141; ko04151	Protein processing in endoplasmic reticulum; PI3K-Akt signaling pathway
Unigene075224	K04079	ko04141; ko04151	Protein processing in endoplasmic reticulum; PI3K-Akt signaling pathway
Unigene079829	K04079	ko04141; ko04151	Protein processing in endoplasmic reticulum; PI3K-Akt signaling pathway
Unigene079830	K04079	ko04141; ko04151	Protein processing in endoplasmic reticulum; PI3K-Akt signaling pathway
Unigene080549	K09487	ko04141; ko04151	Protein processing in endoplasmic reticulum; PI3K-Akt signaling pathway
Unigene082283	K09487	ko04141; ko04151	Protein processing in endoplasmic reticulum; PI3K-Akt signaling pathway
Unigene082339	K04079	ko04141; ko04151	Protein processing in endoplasmic reticulum; PI3K-Akt signaling pathway
Unigene084078	K09487	ko04141; ko04151	Protein processing in endoplasmic reticulum; PI3K-Akt signaling pathway
Unigene094017	K09487	ko04141; ko04151	Protein processing in endoplasmic reticulum; PI3K-Akt signaling pathway
Unigene094018	K09487	ko04141; ko04151	Protein processing in endoplasmic reticulum; PI3K-Akt signaling pathway
Unigene094019	K09487	ko04141; ko04151	Protein processing in endoplasmic reticulum; PI3K-Akt signaling pathway
Unigene049204	K08057	ko04141; ko04145	Protein processing in endoplasmic reticulum; Phagosome
Unigene065929	K08054	ko04141; ko04145	Protein processing in endoplasmic reticulum; Phagosome
Unigene065930	K08054	ko04141; ko04145	Protein processing in endoplasmic reticulum; Phagosome
Unigene073051	K08057	ko04141; ko04145	Protein processing in endoplasmic reticulum; Phagosome
Unigene074068	K08057	ko04141; ko04145	Protein processing in endoplasmic reticulum; Phagosome
Unigene080045	K08057	ko04141; ko04145	Protein processing in endoplasmic reticulum; Phagosome
Unigene080047	K08057	ko04141; ko04145	Protein processing in endoplasmic reticulum; Phagosome
Unigene088017	K08054	ko04141; ko04145	Protein processing in endoplasmic reticulum; Phagosome
Unigene088018	K08054	ko04141; ko04145	Protein processing in endoplasmic reticulum; Phagosome
Unigene088019	K08054	ko04141; ko04145	Protein processing in endoplasmic reticulum; Phagosome
Unigene088020	K08054	ko04141; ko04145	Protein processing in endoplasmic reticulum; Phagosome
Unigene025333	K10839	ko04141; ko03420	Protein processing in endoplasmic reticulum; Nucleotide excision repair
Unigene070762	K10839	ko04141; ko03420	Protein processing in endoplasmic reticulum; Nucleotide excision repair
Unigene078723	K10839	ko04141; ko03420	Protein processing in endoplasmic reticulum; Nucleotide excision repair
Unigene078724	K10839	ko04141; ko03420	Protein processing in endoplasmic reticulum; Nucleotide excision repair
Unigene078725	K10839	ko04141; ko03420	Protein processing in endoplasmic reticulum; Nucleotide excision repair
Unigene078726	K10839	ko04141; ko03420	Protein processing in endoplasmic reticulum; Nucleotide excision repair
Unigene078727	K10839	ko04141; ko03420	Protein processing in endoplasmic reticulum; Nucleotide excision repair
Unigene092416	K10839	ko04141; ko03420	Protein processing in endoplasmic reticulum; Nucleotide excision repair
Unigene092417	K10839	ko04141; ko03420	Protein processing in endoplasmic reticulum; Nucleotide excision repair
Unigene092418	K10839	ko04141; ko03420	Protein processing in endoplasmic reticulum; Nucleotide excision repair
Unigene092419	K10839	ko04141; ko03420	Protein processing in endoplasmic reticulum; Nucleotide excision repair
Unigene092420	K10839	ko04141; ko03420	Protein processing in endoplasmic reticulum; Nucleotide excision repair
Unigene055432	K12275	ko04141; ko03060	Protein processing in endoplasmic reticulum; Protein export
Unigene072403	K09540	ko04141; ko03060	Protein processing in endoplasmic reticulum; Protein export
Unigene091563	K09490	ko04141; ko03060	Protein processing in endoplasmic reticulum; Protein export
Unigene092531	K09540	ko04141; ko03060	Protein processing in endoplasmic reticulum; Protein export
Unigene092533	K09540	ko04141; ko03060	Protein processing in endoplasmic reticulum; Protein export
Unigene092534	K09540	ko04141; ko03060	Protein processing in endoplasmic reticulum; Protein export
Unigene092535	K09540	ko04141; ko03060	Protein processing in endoplasmic reticulum; Protein export
Unigene093453	K09490	ko04141; ko03060	Protein processing in endoplasmic reticulum; Protein export
Unigene093454	K09490	ko04141; ko03060	Protein processing in endoplasmic reticulum; Protein export
Unigene093455	K09490	ko04141; ko03060	Protein processing in endoplasmic reticulum; Protein export
Unigene067104	K14004	ko04141; ko03013; ko04150	Protein processing in endoplasmic reticulum; RNA transport; mTOR signaling pathway
Unigene002965	K07151	ko04141; ko00510; ko00513	Protein processing in endoplasmic reticulum; N-Glycan biosynthesis; Various types of N-glycan biosynthesis
Unigene026327	K12667	ko04141; ko00510; ko00513	Protein processing in endoplasmic reticulum; N-Glycan biosynthesis; Various types of N-glycan biosynthesis
Unigene036553	K12667	ko04141; ko00510; ko00513	Protein processing in endoplasmic reticulum; N-Glycan biosynthesis; Various types of N-glycan biosynthesis
Unigene037964	K12667	ko04141; ko00510; ko00513	Protein processing in endoplasmic reticulum; N-Glycan biosynthesis; Various types of N-glycan biosynthesis
Unigene043513	K07151	ko04141; ko00510; ko00513	Protein processing in endoplasmic reticulum; N-Glycan biosynthesis; Various types of N-glycan biosynthesis
Unigene046672	K12668	ko04141; ko00510; ko00513	Protein processing in endoplasmic reticulum; N-Glycan biosynthesis; Various types of N-glycan biosynthesis
Unigene046673	K12668	ko04141; ko00510; ko00513	Protein processing in endoplasmic reticulum; N-Glycan biosynthesis; Various types of N-glycan biosynthesis
Unigene047799	K12666	ko04141; ko00510; ko00513	Protein processing in endoplasmic reticulum; N-Glycan biosynthesis; Various types of N-glycan biosynthesis
Unigene062970	K12669	ko04141; ko00510; ko00513	Protein processing in endoplasmic reticulum; N-Glycan biosynthesis; Various types of N-glycan biosynthesis
Unigene068599	K12670	ko04141; ko00510; ko00513	Protein processing in endoplasmic reticulum; N-Glycan biosynthesis; Various types of N-glycan biosynthesis
Unigene069013	K01230	ko04141; ko00510; ko00513	Protein processing in endoplasmic reticulum; N-Glycan biosynthesis; Various types of N-glycan biosynthesis
Unigene071333	K12666	ko04141; ko00510; ko00513	Protein processing in endoplasmic reticulum; N-Glycan biosynthesis; Various types of N-glycan biosynthesis
Unigene094424	K07151	ko04141; ko00510; ko00513	Protein processing in endoplasmic reticulum; N-Glycan biosynthesis; Various types of N-glycan biosynthesis
Unigene103372	K07151	ko04141; ko00510; ko00513	Protein processing in endoplasmic reticulum; N-Glycan biosynthesis; Various types of N-glycan biosynthesis
Unigene001077	K10950	ko04141	Protein processing in endoplasmic reticulum
Unigene020876	K13249	ko04141	Protein processing in endoplasmic reticulum
Unigene021765	K14007	ko04141	Protein processing in endoplasmic reticulum
Unigene021766	K14007	ko04141	Protein processing in endoplasmic reticulum
Unigene025534	K10950	ko04141	Protein processing in endoplasmic reticulum
Unigene033771	K11718	ko04141	Protein processing in endoplasmic reticulum
Unigene035806	K09580	ko04141	Protein processing in endoplasmic reticulum
Unigene038587	K09517	ko04141	Protein processing in endoplasmic reticulum
Unigene038623	K13993	ko04141	Protein processing in endoplasmic reticulum
Unigene038643	K10661	ko04141	Protein processing in endoplasmic reticulum
Unigene039546	K14015	ko04141	Protein processing in endoplasmic reticulum
Unigene040756	K14005	ko04141	Protein processing in endoplasmic reticulum
Unigene041810	K13993	ko04141	Protein processing in endoplasmic reticulum
Unigene041960	K13249	ko04141	Protein processing in endoplasmic reticulum
Unigene041962	K13249	ko04141	Protein processing in endoplasmic reticulum
Unigene042846	K13250	ko04141	Protein processing in endoplasmic reticulum
Unigene043135	K07953	ko04141	Protein processing in endoplasmic reticulum
Unigene043136	K07953	ko04141	Protein processing in endoplasmic reticulum
Unigene043137	K07953	ko04141	Protein processing in endoplasmic reticulum
Unigene043907	K14003	ko04141	Protein processing in endoplasmic reticulum
Unigene044727	K13993	ko04141	Protein processing in endoplasmic reticulum
Unigene044786	K09518	ko04141	Protein processing in endoplasmic reticulum
Unigene045183	K10666	ko04141	Protein processing in endoplasmic reticulum
Unigene045187	K13993	ko04141	Protein processing in endoplasmic reticulum
Unigene045296	K14003	ko04141	Protein processing in endoplasmic reticulum
Unigene045476	K13525	ko04141	Protein processing in endoplasmic reticulum
Unigene045689	K10666	ko04141	Protein processing in endoplasmic reticulum
Unigene045986	K13249	ko04141	Protein processing in endoplasmic reticulum
Unigene045987	K13249	ko04141	Protein processing in endoplasmic reticulum
Unigene045988	K13249	ko04141	Protein processing in endoplasmic reticulum
Unigene046425	K14009	ko04141	Protein processing in endoplasmic reticulum
Unigene046829	K10661	ko04141	Protein processing in endoplasmic reticulum
Unigene047331	K13993	ko04141	Protein processing in endoplasmic reticulum
Unigene047332	K13993	ko04141	Protein processing in endoplasmic reticulum
Unigene047372	K14007	ko04141	Protein processing in endoplasmic reticulum
Unigene048238	K13719	ko04141	Protein processing in endoplasmic reticulum
Unigene048239	K13719	ko04141	Protein processing in endoplasmic reticulum
Unigene048241	K13719	ko04141	Protein processing in endoplasmic reticulum
Unigene049419	K09503	ko04141	Protein processing in endoplasmic reticulum
Unigene049703	K10666	ko04141	Protein processing in endoplasmic reticulum
Unigene049704	K10666	ko04141	Protein processing in endoplasmic reticulum
Unigene049909	K13993	ko04141	Protein processing in endoplasmic reticulum
Unigene050010	K07953	ko04141	Protein processing in endoplasmic reticulum
Unigene050591	K01456	ko04141	Protein processing in endoplasmic reticulum
Unigene050652	K13989	ko04141	Protein processing in endoplasmic reticulum
Unigene050653	K13989	ko04141	Protein processing in endoplasmic reticulum
Unigene052086	K10666	ko04141	Protein processing in endoplasmic reticulum
Unigene053074	K08288	ko04141	Protein processing in endoplasmic reticulum
Unigene055941	K10661	ko04141	Protein processing in endoplasmic reticulum
Unigene055942	K10661	ko04141	Protein processing in endoplasmic reticulum
Unigene059386	K13993	ko04141	Protein processing in endoplasmic reticulum
Unigene059387	K13993	ko04141	Protein processing in endoplasmic reticulum
Unigene059596	K10084	ko04141	Protein processing in endoplasmic reticulum
Unigene059597	K10084	ko04141	Protein processing in endoplasmic reticulum
Unigene060347	K10666	ko04141	Protein processing in endoplasmic reticulum
Unigene061388	K07765	ko04141	Protein processing in endoplasmic reticulum
Unigene061436	K09580	ko04141	Protein processing in endoplasmic reticulum
Unigene062748	K14012	ko04141	Protein processing in endoplasmic reticulum
Unigene062749	K14012	ko04141	Protein processing in endoplasmic reticulum
Unigene063845	K07953	ko04141	Protein processing in endoplasmic reticulum
Unigene063846	K07953	ko04141	Protein processing in endoplasmic reticulum
Unigene063849	K07953	ko04141	Protein processing in endoplasmic reticulum
Unigene064806	K14012	ko04141	Protein processing in endoplasmic reticulum
Unigene064807	K14012	ko04141	Protein processing in endoplasmic reticulum
Unigene064808	K14012	ko04141	Protein processing in endoplasmic reticulum
Unigene064818	K09580	ko04141	Protein processing in endoplasmic reticulum
Unigene064940	K09523	ko04141	Protein processing in endoplasmic reticulum
Unigene065054	K13993	ko04141	Protein processing in endoplasmic reticulum
Unigene065055	K13993	ko04141	Protein processing in endoplasmic reticulum
Unigene065056	K13993	ko04141	Protein processing in endoplasmic reticulum
Unigene065057	K13993	ko04141	Protein processing in endoplasmic reticulum
Unigene065058	K13993	ko04141	Protein processing in endoplasmic reticulum
Unigene065059	K13993	ko04141	Protein processing in endoplasmic reticulum
Unigene065060	K13993	ko04141	Protein processing in endoplasmic reticulum
Unigene065297	K14011	ko04141	Protein processing in endoplasmic reticulum
Unigene066747	K14009	ko04141	Protein processing in endoplasmic reticulum
Unigene067549	K13993	ko04141	Protein processing in endoplasmic reticulum
Unigene067550	K13993	ko04141	Protein processing in endoplasmic reticulum
Unigene067551	K13993	ko04141	Protein processing in endoplasmic reticulum
Unigene067553	K13993	ko04141	Protein processing in endoplasmic reticulum
Unigene067554	K13993	ko04141	Protein processing in endoplasmic reticulum
Unigene067555	K13993	ko04141	Protein processing in endoplasmic reticulum
Unigene068248	K09517	ko04141	Protein processing in endoplasmic reticulum
Unigene068282	K09503	ko04141	Protein processing in endoplasmic reticulum
Unigene068283	K09503	ko04141	Protein processing in endoplasmic reticulum
Unigene068284	K09503	ko04141	Protein processing in endoplasmic reticulum
Unigene068286	K09503	ko04141	Protein processing in endoplasmic reticulum
Unigene068287	K09503	ko04141	Protein processing in endoplasmic reticulum
Unigene068288	K09503	ko04141	Protein processing in endoplasmic reticulum
Unigene071028	K04523	ko04141	Protein processing in endoplasmic reticulum
Unigene071029	K04523	ko04141	Protein processing in endoplasmic reticulum
Unigene071031	K04523	ko04141	Protein processing in endoplasmic reticulum
Unigene071161	K08653	ko04141	Protein processing in endoplasmic reticulum
Unigene072762	K13989	ko04141	Protein processing in endoplasmic reticulum
Unigene072763	K13989	ko04141	Protein processing in endoplasmic reticulum
Unigene072764	K13989	ko04141	Protein processing in endoplasmic reticulum
Unigene073229	K09584	ko04141	Protein processing in endoplasmic reticulum
Unigene073231	K09584	ko04141	Protein processing in endoplasmic reticulum
Unigene073236	K09584	ko04141	Protein processing in endoplasmic reticulum
Unigene073870	K10950	ko04141	Protein processing in endoplasmic reticulum
Unigene073871	K10950	ko04141	Protein processing in endoplasmic reticulum
Unigene074959	K14006	ko04141	Protein processing in endoplasmic reticulum
Unigene075947	K09580	ko04141	Protein processing in endoplasmic reticulum
Unigene075948	K09580	ko04141	Protein processing in endoplasmic reticulum
Unigene075949	K09580	ko04141	Protein processing in endoplasmic reticulum
Unigene077466	K09580	ko04141	Protein processing in endoplasmic reticulum
Unigene077467	K09580	ko04141	Protein processing in endoplasmic reticulum
Unigene077468	K09580	ko04141	Protein processing in endoplasmic reticulum
Unigene077469	K09580	ko04141	Protein processing in endoplasmic reticulum
Unigene078400	K11718	ko04141	Protein processing in endoplasmic reticulum
Unigene078405	K11718	ko04141	Protein processing in endoplasmic reticulum
Unigene078406	K11718	ko04141	Protein processing in endoplasmic reticulum
Unigene078486	K08288	ko04141	Protein processing in endoplasmic reticulum
Unigene079571	K09503	ko04141	Protein processing in endoplasmic reticulum
Unigene079572	K09503	ko04141	Protein processing in endoplasmic reticulum
Unigene079573	K09503	ko04141	Protein processing in endoplasmic reticulum
Unigene081562	K13525	ko04141	Protein processing in endoplasmic reticulum
Unigene081563	K13525	ko04141	Protein processing in endoplasmic reticulum
Unigene081564	K13525	ko04141	Protein processing in endoplasmic reticulum
Unigene081665	K14005	ko04141	Protein processing in endoplasmic reticulum
Unigene082057	K10636	ko04141	Protein processing in endoplasmic reticulum
Unigene082058	K10636	ko04141	Protein processing in endoplasmic reticulum
Unigene082059	K10636	ko04141	Protein processing in endoplasmic reticulum
Unigene082637	K04523	ko04141	Protein processing in endoplasmic reticulum
Unigene082638	K04523	ko04141	Protein processing in endoplasmic reticulum
Unigene082639	K04523	ko04141	Protein processing in endoplasmic reticulum
Unigene082640	K04523	ko04141	Protein processing in endoplasmic reticulum
Unigene082642	K04523	ko04141	Protein processing in endoplasmic reticulum
Unigene082894	K09503	ko04141	Protein processing in endoplasmic reticulum
Unigene082895	K09503	ko04141	Protein processing in endoplasmic reticulum
Unigene082898	K09503	ko04141	Protein processing in endoplasmic reticulum
Unigene082900	K09503	ko04141	Protein processing in endoplasmic reticulum
Unigene083402	K10666	ko04141	Protein processing in endoplasmic reticulum
Unigene084567	K09580	ko04141	Protein processing in endoplasmic reticulum
Unigene084568	K09580	ko04141	Protein processing in endoplasmic reticulum
Unigene084569	K09580	ko04141	Protein processing in endoplasmic reticulum
Unigene086707	K13525	ko04141	Protein processing in endoplasmic reticulum
Unigene086708	K13525	ko04141	Protein processing in endoplasmic reticulum
Unigene086968	K09580	ko04141	Protein processing in endoplasmic reticulum
Unigene086970	K09580	ko04141	Protein processing in endoplasmic reticulum
Unigene086971	K09580	ko04141	Protein processing in endoplasmic reticulum
Unigene086972	K09580	ko04141	Protein processing in endoplasmic reticulum
Unigene086999	K14015	ko04141	Protein processing in endoplasmic reticulum
Unigene087047	K14006	ko04141	Protein processing in endoplasmic reticulum
Unigene087534	K13250	ko04141	Protein processing in endoplasmic reticulum
Unigene088028	K04523	ko04141	Protein processing in endoplasmic reticulum
Unigene088711	K09486	ko04141	Protein processing in endoplasmic reticulum
Unigene088746	K14006	ko04141	Protein processing in endoplasmic reticulum
Unigene088747	K14006	ko04141	Protein processing in endoplasmic reticulum
Unigene088748	K14006	ko04141	Protein processing in endoplasmic reticulum
Unigene088750	K14006	ko04141	Protein processing in endoplasmic reticulum
Unigene088751	K14006	ko04141	Protein processing in endoplasmic reticulum
Unigene090336	K09518	ko04141	Protein processing in endoplasmic reticulum
Unigene090338	K09518	ko04141	Protein processing in endoplasmic reticulum
Unigene090339	K09518	ko04141	Protein processing in endoplasmic reticulum
Unigene091019	K09518	ko04141	Protein processing in endoplasmic reticulum
Unigene091023	K09518	ko04141	Protein processing in endoplasmic reticulum
Unigene093495	K14007	ko04141	Protein processing in endoplasmic reticulum
Unigene093496	K14007	ko04141	Protein processing in endoplasmic reticulum
Unigene096042	K11718	ko04141	Protein processing in endoplasmic reticulum
Unigene096043	K11718	ko04141	Protein processing in endoplasmic reticulum
Unigene096044	K11718	ko04141	Protein processing in endoplasmic reticulum
Unigene096046	K11718	ko04141	Protein processing in endoplasmic reticulum
Unigene096158	K14005	ko04141	Protein processing in endoplasmic reticulum
Unigene096165	K14005	ko04141	Protein processing in endoplasmic reticulum
Unigene096166	K14005	ko04141	Protein processing in endoplasmic reticulum
Unigene096472	K10661	ko04141	Protein processing in endoplasmic reticulum
Unigene096473	K10661	ko04141	Protein processing in endoplasmic reticulum
Unigene096474	K10661	ko04141	Protein processing in endoplasmic reticulum
Unigene096475	K10661	ko04141	Protein processing in endoplasmic reticulum
Unigene098940	K07953	ko04141	Protein processing in endoplasmic reticulum
Unigene098942	K07953	ko04141	Protein processing in endoplasmic reticulum
Unigene118802	K10661	ko04141	Protein processing in endoplasmic reticulum
Unigene060312	K08334	ko04140; ko04215	Regulation of autophagy; Apoptosis - multiple species
Unigene060313	K08334	ko04140; ko04215	Regulation of autophagy; Apoptosis - multiple species
Unigene060314	K08334	ko04140; ko04215	Regulation of autophagy; Apoptosis - multiple species
Unigene078445	K08334	ko04140; ko04215	Regulation of autophagy; Apoptosis - multiple species
Unigene078446	K08334	ko04140; ko04215	Regulation of autophagy; Apoptosis - multiple species
Unigene078447	K08334	ko04140; ko04215	Regulation of autophagy; Apoptosis - multiple species
Unigene078449	K08334	ko04140; ko04215	Regulation of autophagy; Apoptosis - multiple species
Unigene035507	K07198	ko04140; ko04152; ko04068; ko04151; ko04150	Regulation of autophagy; AMPK signaling pathway; FoxO signaling pathway; PI3K-Akt signaling pathway; mTOR signaling pathway
Unigene037133	K07198	ko04140; ko04152; ko04068; ko04151; ko04150	Regulation of autophagy; AMPK signaling pathway; FoxO signaling pathway; PI3K-Akt signaling pathway; mTOR signaling pathway
Unigene064912	K07198	ko04140; ko04152; ko04068; ko04151; ko04150	Regulation of autophagy; AMPK signaling pathway; FoxO signaling pathway; PI3K-Akt signaling pathway; mTOR signaling pathway
Unigene070814	K07198	ko04140; ko04152; ko04068; ko04151; ko04150	Regulation of autophagy; AMPK signaling pathway; FoxO signaling pathway; PI3K-Akt signaling pathway; mTOR signaling pathway
Unigene070815	K07198	ko04140; ko04152; ko04068; ko04151; ko04150	Regulation of autophagy; AMPK signaling pathway; FoxO signaling pathway; PI3K-Akt signaling pathway; mTOR signaling pathway
Unigene070816	K07198	ko04140; ko04152; ko04068; ko04151; ko04150	Regulation of autophagy; AMPK signaling pathway; FoxO signaling pathway; PI3K-Akt signaling pathway; mTOR signaling pathway
Unigene079697	K07198	ko04140; ko04152; ko04068; ko04151; ko04150	Regulation of autophagy; AMPK signaling pathway; FoxO signaling pathway; PI3K-Akt signaling pathway; mTOR signaling pathway
Unigene067191	K08269	ko04140; ko04150; ko04139	Regulation of autophagy; mTOR signaling pathway; Regulation of mitophagy - yeast
Unigene067192	K08269	ko04140; ko04150; ko04139	Regulation of autophagy; mTOR signaling pathway; Regulation of mitophagy - yeast
Unigene067193	K08269	ko04140; ko04150; ko04139	Regulation of autophagy; mTOR signaling pathway; Regulation of mitophagy - yeast
Unigene111340	K08269	ko04140; ko04150; ko04139	Regulation of autophagy; mTOR signaling pathway; Regulation of mitophagy - yeast
Unigene005694	K08333	ko04140	Regulation of autophagy
Unigene038755	K17888	ko04140	Regulation of autophagy
Unigene038756	K17888	ko04140	Regulation of autophagy
Unigene039806	K17890	ko04140	Regulation of autophagy
Unigene055836	K08343	ko04140	Regulation of autophagy
Unigene055837	K08343	ko04140	Regulation of autophagy
Unigene066398	K08339	ko04140	Regulation of autophagy
Unigene077329	K08342	ko04140	Regulation of autophagy
Unigene088945	K08333	ko04140	Regulation of autophagy
Unigene088946	K08333	ko04140	Regulation of autophagy
Unigene111716	K08332	ko04140	Regulation of autophagy
Unigene009412	K11644	ko04139	Regulation of mitophagy - yeast
Unigene019175	K11644	ko04139	Regulation of mitophagy - yeast
Unigene027592	K17800	ko04139	Regulation of mitophagy - yeast
Unigene030128	K17969	ko04139	Regulation of mitophagy - yeast
Unigene030130	K11644	ko04139	Regulation of mitophagy - yeast
Unigene034344	K11644	ko04139	Regulation of mitophagy - yeast
Unigene040239	K11644	ko04139	Regulation of mitophagy - yeast
Unigene040878	K11644	ko04139	Regulation of mitophagy - yeast
Unigene040879	K11644	ko04139	Regulation of mitophagy - yeast
Unigene040880	K11644	ko04139	Regulation of mitophagy - yeast
Unigene042928	K17800	ko04139	Regulation of mitophagy - yeast
Unigene053644	K17969	ko04139	Regulation of mitophagy - yeast
Unigene053646	K17969	ko04139	Regulation of mitophagy - yeast
Unigene056512	K11644	ko04139	Regulation of mitophagy - yeast
Unigene056513	K11644	ko04139	Regulation of mitophagy - yeast
Unigene056514	K11644	ko04139	Regulation of mitophagy - yeast
Unigene057356	K11644	ko04139	Regulation of mitophagy - yeast
Unigene065831	K08955	ko04139	Regulation of mitophagy - yeast
Unigene074853	K08955	ko04139	Regulation of mitophagy - yeast
Unigene074854	K08955	ko04139	Regulation of mitophagy - yeast
Unigene077883	K11644	ko04139	Regulation of mitophagy - yeast
Unigene080128	K11841	ko04139	Regulation of mitophagy - yeast
Unigene090304	K08955	ko04139	Regulation of mitophagy - yeast
Unigene090306	K08955	ko04139	Regulation of mitophagy - yeast
Unigene094875	K11644	ko04139	Regulation of mitophagy - yeast
Unigene094876	K11644	ko04139	Regulation of mitophagy - yeast
Unigene094877	K11644	ko04139	Regulation of mitophagy - yeast
Unigene094878	K11644	ko04139	Regulation of mitophagy - yeast
Unigene094879	K11644	ko04139	Regulation of mitophagy - yeast
Unigene094880	K11644	ko04139	Regulation of mitophagy - yeast
Unigene094881	K11644	ko04139	Regulation of mitophagy - yeast
Unigene094882	K11644	ko04139	Regulation of mitophagy - yeast
Unigene094883	K11644	ko04139	Regulation of mitophagy - yeast
Unigene099511	K17800	ko04139	Regulation of mitophagy - yeast
Unigene100722	K11644	ko04139	Regulation of mitophagy - yeast
Unigene100723	K11644	ko04139	Regulation of mitophagy - yeast
Unigene100724	K11644	ko04139	Regulation of mitophagy - yeast
Unigene100725	K11644	ko04139	Regulation of mitophagy - yeast
Unigene100727	K11644	ko04139	Regulation of mitophagy - yeast
Unigene066972	K08488	ko04130; ko04145	SNARE interactions in vesicular transport; Phagosome
Unigene066974	K08488	ko04130; ko04145	SNARE interactions in vesicular transport; Phagosome
Unigene066975	K08488	ko04130; ko04145	SNARE interactions in vesicular transport; Phagosome
Unigene080304	K08488	ko04130; ko04145	SNARE interactions in vesicular transport; Phagosome
Unigene080306	K08488	ko04130; ko04145	SNARE interactions in vesicular transport; Phagosome
Unigene080307	K08488	ko04130; ko04145	SNARE interactions in vesicular transport; Phagosome
Unigene080308	K08488	ko04130; ko04145	SNARE interactions in vesicular transport; Phagosome
Unigene080309	K08488	ko04130; ko04145	SNARE interactions in vesicular transport; Phagosome
Unigene080310	K08488	ko04130; ko04145	SNARE interactions in vesicular transport; Phagosome
Unigene018365	K08486	ko04130	SNARE interactions in vesicular transport
Unigene026878	K08507	ko04130	SNARE interactions in vesicular transport
Unigene034314	K08486	ko04130	SNARE interactions in vesicular transport
Unigene035694	K08506	ko04130	SNARE interactions in vesicular transport
Unigene035695	K08506	ko04130	SNARE interactions in vesicular transport
Unigene036238	K08490	ko04130	SNARE interactions in vesicular transport
Unigene038723	K08506	ko04130	SNARE interactions in vesicular transport
Unigene042634	K08507	ko04130	SNARE interactions in vesicular transport
Unigene042635	K08507	ko04130	SNARE interactions in vesicular transport
Unigene046528	K08495	ko04130	SNARE interactions in vesicular transport
Unigene048188	K08504	ko04130	SNARE interactions in vesicular transport
Unigene048189	K08504	ko04130	SNARE interactions in vesicular transport
Unigene048190	K08504	ko04130	SNARE interactions in vesicular transport
Unigene048191	K08504	ko04130	SNARE interactions in vesicular transport
Unigene050734	K08515	ko04130	SNARE interactions in vesicular transport
Unigene050735	K08515	ko04130	SNARE interactions in vesicular transport
Unigene058352	K08515	ko04130	SNARE interactions in vesicular transport
Unigene060572	K08497	ko04130	SNARE interactions in vesicular transport
Unigene060573	K08497	ko04130	SNARE interactions in vesicular transport
Unigene060574	K08497	ko04130	SNARE interactions in vesicular transport
Unigene060748	K08506	ko04130	SNARE interactions in vesicular transport
Unigene060750	K08506	ko04130	SNARE interactions in vesicular transport
Unigene060751	K08506	ko04130	SNARE interactions in vesicular transport
Unigene060752	K08506	ko04130	SNARE interactions in vesicular transport
Unigene062781	K08493	ko04130	SNARE interactions in vesicular transport
Unigene067714	K08493	ko04130	SNARE interactions in vesicular transport
Unigene067716	K08493	ko04130	SNARE interactions in vesicular transport
Unigene068188	K08490	ko04130	SNARE interactions in vesicular transport
Unigene068189	K08490	ko04130	SNARE interactions in vesicular transport
Unigene068190	K08490	ko04130	SNARE interactions in vesicular transport
Unigene068365	K08498	ko04130	SNARE interactions in vesicular transport
Unigene068367	K08498	ko04130	SNARE interactions in vesicular transport
Unigene068368	K08498	ko04130	SNARE interactions in vesicular transport
Unigene068369	K08498	ko04130	SNARE interactions in vesicular transport
Unigene068370	K08498	ko04130	SNARE interactions in vesicular transport
Unigene071345	K08486	ko04130	SNARE interactions in vesicular transport
Unigene071346	K08486	ko04130	SNARE interactions in vesicular transport
Unigene074071	K08506	ko04130	SNARE interactions in vesicular transport
Unigene078522	K08496	ko04130	SNARE interactions in vesicular transport
Unigene086933	K08495	ko04130	SNARE interactions in vesicular transport
Unigene086934	K08495	ko04130	SNARE interactions in vesicular transport
Unigene086940	K08495	ko04130	SNARE interactions in vesicular transport
Unigene094975	K08506	ko04130	SNARE interactions in vesicular transport
Unigene094976	K08506	ko04130	SNARE interactions in vesicular transport
Unigene094977	K08506	ko04130	SNARE interactions in vesicular transport
Unigene094978	K08506	ko04130	SNARE interactions in vesicular transport
Unigene094979	K08506	ko04130	SNARE interactions in vesicular transport
Unigene094980	K08506	ko04130	SNARE interactions in vesicular transport
Unigene094981	K08506	ko04130	SNARE interactions in vesicular transport
Unigene094983	K08506	ko04130	SNARE interactions in vesicular transport
Unigene094984	K08506	ko04130	SNARE interactions in vesicular transport
Unigene094985	K08506	ko04130	SNARE interactions in vesicular transport
Unigene094986	K08506	ko04130	SNARE interactions in vesicular transport
Unigene094987	K08506	ko04130	SNARE interactions in vesicular transport
Unigene094988	K08506	ko04130	SNARE interactions in vesicular transport
Unigene094989	K08506	ko04130	SNARE interactions in vesicular transport
Unigene094990	K08506	ko04130	SNARE interactions in vesicular transport
Unigene074266	K03639	ko04122; ko00790	Sulfur relay system; Folate biosynthesis
Unigene074268	K03639	ko04122; ko00790	Sulfur relay system; Folate biosynthesis
Unigene051457	K12161	ko04122	Sulfur relay system
Unigene056319	K14168	ko04122	Sulfur relay system
Unigene056320	K14168	ko04122	Sulfur relay system
Unigene056321	K14168	ko04122	Sulfur relay system
Unigene064259	K14169	ko04122	Sulfur relay system
Unigene074104	K11996	ko04122	Sulfur relay system
Unigene074984	K14168	ko04122	Sulfur relay system
Unigene074985	K14168	ko04122	Sulfur relay system
Unigene074986	K14168	ko04122	Sulfur relay system
Unigene074987	K14168	ko04122	Sulfur relay system
Unigene074992	K14168	ko04122	Sulfur relay system
Unigene074994	K14168	ko04122	Sulfur relay system
Unigene074995	K14168	ko04122	Sulfur relay system
Unigene087619	K04706	ko04120; ko04630	Ubiquitin mediated proteolysis; Jak-STAT signaling pathway
Unigene087620	K04706	ko04120; ko04630	Ubiquitin mediated proteolysis; Jak-STAT signaling pathway
Unigene087621	K04706	ko04120; ko04630	Ubiquitin mediated proteolysis; Jak-STAT signaling pathway
Unigene022810	K03869	ko04120; ko04341; ko04340	Ubiquitin mediated proteolysis; Hedgehog signaling pathway - fly; Hedgehog signaling pathway
Unigene027148	K03869	ko04120; ko04341; ko04340	Ubiquitin mediated proteolysis; Hedgehog signaling pathway - fly; Hedgehog signaling pathway
Unigene028096	K03869	ko04120; ko04341; ko04340	Ubiquitin mediated proteolysis; Hedgehog signaling pathway - fly; Hedgehog signaling pathway
Unigene038067	K06689	ko04120; ko04141; ko04013	Ubiquitin mediated proteolysis; Protein processing in endoplasmic reticulum; MAPK signaling pathway - fly
Unigene040411	K06689	ko04120; ko04141; ko04013	Ubiquitin mediated proteolysis; Protein processing in endoplasmic reticulum; MAPK signaling pathway - fly
Unigene045745	K06689	ko04120; ko04141; ko04013	Ubiquitin mediated proteolysis; Protein processing in endoplasmic reticulum; MAPK signaling pathway - fly
Unigene073668	K06689	ko04120; ko04141; ko04013	Ubiquitin mediated proteolysis; Protein processing in endoplasmic reticulum; MAPK signaling pathway - fly
Unigene092524	K06689	ko04120; ko04141; ko04013	Ubiquitin mediated proteolysis; Protein processing in endoplasmic reticulum; MAPK signaling pathway - fly
Unigene038418	K10575	ko04120; ko04141	Ubiquitin mediated proteolysis; Protein processing in endoplasmic reticulum
Unigene038419	K10575	ko04120; ko04141	Ubiquitin mediated proteolysis; Protein processing in endoplasmic reticulum
Unigene038420	K10575	ko04120; ko04141	Ubiquitin mediated proteolysis; Protein processing in endoplasmic reticulum
Unigene055563	K10575	ko04120; ko04141	Ubiquitin mediated proteolysis; Protein processing in endoplasmic reticulum
Unigene055565	K10575	ko04120; ko04141	Ubiquitin mediated proteolysis; Protein processing in endoplasmic reticulum
Unigene055566	K10575	ko04120; ko04141	Ubiquitin mediated proteolysis; Protein processing in endoplasmic reticulum
Unigene055568	K10575	ko04120; ko04141	Ubiquitin mediated proteolysis; Protein processing in endoplasmic reticulum
Unigene069289	K10578	ko04120; ko04141	Ubiquitin mediated proteolysis; Protein processing in endoplasmic reticulum
Unigene069290	K10578	ko04120; ko04141	Ubiquitin mediated proteolysis; Protein processing in endoplasmic reticulum
Unigene086039	K10578	ko04120; ko04141	Ubiquitin mediated proteolysis; Protein processing in endoplasmic reticulum
Unigene086040	K10578	ko04120; ko04141	Ubiquitin mediated proteolysis; Protein processing in endoplasmic reticulum
Unigene086041	K10578	ko04120; ko04141	Ubiquitin mediated proteolysis; Protein processing in endoplasmic reticulum
Unigene087022	K04554	ko04120; ko04141	Ubiquitin mediated proteolysis; Protein processing in endoplasmic reticulum
Unigene091824	K10601	ko04120; ko04141	Ubiquitin mediated proteolysis; Protein processing in endoplasmic reticulum
Unigene091826	K10601	ko04120; ko04141	Ubiquitin mediated proteolysis; Protein processing in endoplasmic reticulum
Unigene091827	K10601	ko04120; ko04141	Ubiquitin mediated proteolysis; Protein processing in endoplasmic reticulum
Unigene091828	K10601	ko04120; ko04141	Ubiquitin mediated proteolysis; Protein processing in endoplasmic reticulum
Unigene091829	K10601	ko04120; ko04141	Ubiquitin mediated proteolysis; Protein processing in endoplasmic reticulum
Unigene091830	K10601	ko04120; ko04141	Ubiquitin mediated proteolysis; Protein processing in endoplasmic reticulum
Unigene034479	K04506	ko04120; ko04115; ko04013; ko04310	Ubiquitin mediated proteolysis; p53 signaling pathway; MAPK signaling pathway - fly; Wnt signaling pathway
Unigene038923	K04506	ko04120; ko04115; ko04013; ko04310	Ubiquitin mediated proteolysis; p53 signaling pathway; MAPK signaling pathway - fly; Wnt signaling pathway
Unigene062999	K04506	ko04120; ko04115; ko04013; ko04310	Ubiquitin mediated proteolysis; p53 signaling pathway; MAPK signaling pathway - fly; Wnt signaling pathway
Unigene067688	K04506	ko04120; ko04115; ko04013; ko04310	Ubiquitin mediated proteolysis; p53 signaling pathway; MAPK signaling pathway - fly; Wnt signaling pathway
Unigene067689	K04506	ko04120; ko04115; ko04013; ko04310	Ubiquitin mediated proteolysis; p53 signaling pathway; MAPK signaling pathway - fly; Wnt signaling pathway
Unigene072633	K04506	ko04120; ko04115; ko04013; ko04310	Ubiquitin mediated proteolysis; p53 signaling pathway; MAPK signaling pathway - fly; Wnt signaling pathway
Unigene083768	K04506	ko04120; ko04115; ko04013; ko04310	Ubiquitin mediated proteolysis; p53 signaling pathway; MAPK signaling pathway - fly; Wnt signaling pathway
Unigene107904	K04506	ko04120; ko04115; ko04013; ko04310	Ubiquitin mediated proteolysis; p53 signaling pathway; MAPK signaling pathway - fly; Wnt signaling pathway
Unigene119020	K04506	ko04120; ko04115; ko04013; ko04310	Ubiquitin mediated proteolysis; p53 signaling pathway; MAPK signaling pathway - fly; Wnt signaling pathway
Unigene072983	K10143	ko04120; ko04115	Ubiquitin mediated proteolysis; p53 signaling pathway
Unigene072984	K10143	ko04120; ko04115	Ubiquitin mediated proteolysis; p53 signaling pathway
Unigene072985	K10143	ko04120; ko04115	Ubiquitin mediated proteolysis; p53 signaling pathway
Unigene094304	K10144	ko04120; ko04115	Ubiquitin mediated proteolysis; p53 signaling pathway
Unigene094305	K10144	ko04120; ko04115	Ubiquitin mediated proteolysis; p53 signaling pathway
Unigene094306	K10144	ko04120; ko04115	Ubiquitin mediated proteolysis; p53 signaling pathway
Unigene094308	K10144	ko04120; ko04115	Ubiquitin mediated proteolysis; p53 signaling pathway
Unigene094311	K10144	ko04120; ko04115	Ubiquitin mediated proteolysis; p53 signaling pathway
Unigene094312	K10144	ko04120; ko04115	Ubiquitin mediated proteolysis; p53 signaling pathway
Unigene094313	K10144	ko04120; ko04115	Ubiquitin mediated proteolysis; p53 signaling pathway
Unigene094314	K10144	ko04120; ko04115	Ubiquitin mediated proteolysis; p53 signaling pathway
Unigene094315	K10144	ko04120; ko04115	Ubiquitin mediated proteolysis; p53 signaling pathway
Unigene050030	K03364	ko04120; ko04111; ko04110	Ubiquitin mediated proteolysis; Cell cycle - yeast; Cell cycle
Unigene025741	K03872	ko04120; ko04066	Ubiquitin mediated proteolysis; HIF-1 signaling pathway
Unigene053542	K03872	ko04120; ko04066	Ubiquitin mediated proteolysis; HIF-1 signaling pathway
Unigene094144	K10591	ko04120; ko04011; ko04144	Ubiquitin mediated proteolysis; MAPK signaling pathway - yeast; Endocytosis
Unigene059952	K10606	ko04120; ko03460	Ubiquitin mediated proteolysis; Fanconi anemia pathway
Unigene073186	K10570	ko04120; ko03420	Ubiquitin mediated proteolysis; Nucleotide excision repair
Unigene073187	K10570	ko04120; ko03420	Ubiquitin mediated proteolysis; Nucleotide excision repair
Unigene073188	K10570	ko04120; ko03420	Ubiquitin mediated proteolysis; Nucleotide excision repair
Unigene080903	K10610	ko04120; ko03420	Ubiquitin mediated proteolysis; Nucleotide excision repair
Unigene088670	K10609	ko04120; ko03420	Ubiquitin mediated proteolysis; Nucleotide excision repair
Unigene092600	K10610	ko04120; ko03420	Ubiquitin mediated proteolysis; Nucleotide excision repair
Unigene062775	K10599	ko04120; ko03040	Ubiquitin mediated proteolysis; Spliceosome
Unigene062776	K10599	ko04120; ko03040	Ubiquitin mediated proteolysis; Spliceosome
Unigene062777	K10599	ko04120; ko03040	Ubiquitin mediated proteolysis; Spliceosome
Unigene062778	K10599	ko04120; ko03040	Ubiquitin mediated proteolysis; Spliceosome
Unigene062779	K10599	ko04120; ko03040	Ubiquitin mediated proteolysis; Spliceosome
Unigene040076	K10577	ko04120; ko03013; ko04064	Ubiquitin mediated proteolysis; RNA transport; NF-kappa B signaling pathway
Unigene042934	K10577	ko04120; ko03013; ko04064	Ubiquitin mediated proteolysis; RNA transport; NF-kappa B signaling pathway
Unigene042935	K10577	ko04120; ko03013; ko04064	Ubiquitin mediated proteolysis; RNA transport; NF-kappa B signaling pathway
Unigene003101	K10592	ko04120	Ubiquitin mediated proteolysis
Unigene004424	K10592	ko04120	Ubiquitin mediated proteolysis
Unigene008304	K10592	ko04120	Ubiquitin mediated proteolysis
Unigene008815	K10590	ko04120	Ubiquitin mediated proteolysis
Unigene010669	K10590	ko04120	Ubiquitin mediated proteolysis
Unigene018343	K10592	ko04120	Ubiquitin mediated proteolysis
Unigene020958	K10588	ko04120	Ubiquitin mediated proteolysis
Unigene022954	K10589	ko04120	Ubiquitin mediated proteolysis
Unigene025547	K10592	ko04120	Ubiquitin mediated proteolysis
Unigene027578	K10592	ko04120	Ubiquitin mediated proteolysis
Unigene028675	K10592	ko04120	Ubiquitin mediated proteolysis
Unigene029805	K10592	ko04120	Ubiquitin mediated proteolysis
Unigene031976	K10592	ko04120	Ubiquitin mediated proteolysis
Unigene031977	K10592	ko04120	Ubiquitin mediated proteolysis
Unigene032206	K10592	ko04120	Ubiquitin mediated proteolysis
Unigene032222	K10589	ko04120	Ubiquitin mediated proteolysis
Unigene033626	K10589	ko04120	Ubiquitin mediated proteolysis
Unigene033698	K10592	ko04120	Ubiquitin mediated proteolysis
Unigene033708	K10592	ko04120	Ubiquitin mediated proteolysis
Unigene034274	K10573	ko04120	Ubiquitin mediated proteolysis
Unigene035176	K10592	ko04120	Ubiquitin mediated proteolysis
Unigene037004	K10592	ko04120	Ubiquitin mediated proteolysis
Unigene037236	K10592	ko04120	Ubiquitin mediated proteolysis
Unigene037246	K10592	ko04120	Ubiquitin mediated proteolysis
Unigene038461	K20217	ko04120	Ubiquitin mediated proteolysis
Unigene038462	K20217	ko04120	Ubiquitin mediated proteolysis
Unigene038463	K20217	ko04120	Ubiquitin mediated proteolysis
Unigene041100	K10592	ko04120	Ubiquitin mediated proteolysis
Unigene041101	K10592	ko04120	Ubiquitin mediated proteolysis
Unigene041102	K10592	ko04120	Ubiquitin mediated proteolysis
Unigene041104	K10592	ko04120	Ubiquitin mediated proteolysis
Unigene041165	K10592	ko04120	Ubiquitin mediated proteolysis
Unigene042611	K10592	ko04120	Ubiquitin mediated proteolysis
Unigene044848	K10592	ko04120	Ubiquitin mediated proteolysis
Unigene044849	K10592	ko04120	Ubiquitin mediated proteolysis
Unigene048907	K10576	ko04120	Ubiquitin mediated proteolysis
Unigene049533	K10583	ko04120	Ubiquitin mediated proteolysis
Unigene049534	K10583	ko04120	Ubiquitin mediated proteolysis
Unigene052506	K06688	ko04120	Ubiquitin mediated proteolysis
Unigene053586	K10576	ko04120	Ubiquitin mediated proteolysis
Unigene054199	K10688	ko04120	Ubiquitin mediated proteolysis
Unigene054200	K10688	ko04120	Ubiquitin mediated proteolysis
Unigene055314	K10688	ko04120	Ubiquitin mediated proteolysis
Unigene055315	K10688	ko04120	Ubiquitin mediated proteolysis
Unigene056843	K10573	ko04120	Ubiquitin mediated proteolysis
Unigene058189	K10571	ko04120	Ubiquitin mediated proteolysis
Unigene073347	K10685	ko04120	Ubiquitin mediated proteolysis
Unigene073348	K10685	ko04120	Ubiquitin mediated proteolysis
Unigene073624	K10573	ko04120	Ubiquitin mediated proteolysis
Unigene073625	K10573	ko04120	Ubiquitin mediated proteolysis
Unigene073626	K10573	ko04120	Ubiquitin mediated proteolysis
Unigene073627	K10573	ko04120	Ubiquitin mediated proteolysis
Unigene076611	K10588	ko04120	Ubiquitin mediated proteolysis
Unigene076846	K10581	ko04120	Ubiquitin mediated proteolysis
Unigene076848	K10581	ko04120	Ubiquitin mediated proteolysis
Unigene076851	K10581	ko04120	Ubiquitin mediated proteolysis
Unigene077818	K10604	ko04120	Ubiquitin mediated proteolysis
Unigene077821	K10604	ko04120	Ubiquitin mediated proteolysis
Unigene080186	K10581	ko04120	Ubiquitin mediated proteolysis
Unigene082284	K10581	ko04120	Ubiquitin mediated proteolysis
Unigene082285	K10581	ko04120	Ubiquitin mediated proteolysis
Unigene082286	K10581	ko04120	Ubiquitin mediated proteolysis
Unigene082287	K10581	ko04120	Ubiquitin mediated proteolysis
Unigene084410	K03178	ko04120	Ubiquitin mediated proteolysis
Unigene088006	K10581	ko04120	Ubiquitin mediated proteolysis
Unigene089679	K03178	ko04120	Ubiquitin mediated proteolysis
Unigene089680	K03178	ko04120	Ubiquitin mediated proteolysis
Unigene089681	K03178	ko04120	Ubiquitin mediated proteolysis
Unigene089682	K03178	ko04120	Ubiquitin mediated proteolysis
Unigene094568	K10590	ko04120	Ubiquitin mediated proteolysis
Unigene094569	K10590	ko04120	Ubiquitin mediated proteolysis
Unigene094570	K10590	ko04120	Ubiquitin mediated proteolysis
Unigene094571	K10590	ko04120	Ubiquitin mediated proteolysis
Unigene095968	K10590	ko04120	Ubiquitin mediated proteolysis
Unigene098742	K10589	ko04120	Ubiquitin mediated proteolysis
Unigene100709	K10592	ko04120	Ubiquitin mediated proteolysis
Unigene100710	K10592	ko04120	Ubiquitin mediated proteolysis
Unigene100711	K10592	ko04120	Ubiquitin mediated proteolysis
Unigene100715	K10592	ko04120	Ubiquitin mediated proteolysis
Unigene100717	K10592	ko04120	Ubiquitin mediated proteolysis
Unigene100718	K10592	ko04120	Ubiquitin mediated proteolysis
Unigene100719	K10592	ko04120	Ubiquitin mediated proteolysis
Unigene100720	K10592	ko04120	Ubiquitin mediated proteolysis
Unigene100721	K10592	ko04120	Ubiquitin mediated proteolysis
Unigene103043	K10592	ko04120	Ubiquitin mediated proteolysis
Unigene110600	K10590	ko04120	Ubiquitin mediated proteolysis
Unigene116449	K10590	ko04120	Ubiquitin mediated proteolysis
Unigene044286	K10134	ko04115	p53 signaling pathway
Unigene048949	K19748	ko04115	p53 signaling pathway
Unigene036880	K03094	ko04114; ko04141; ko04110; ko04341; ko04350; ko04120; ko04111; ko04310	Oocyte meiosis; Protein processing in endoplasmic reticulum; Cell cycle; Hedgehog signaling pathway - fly; TGF-beta signaling pathway; Ubiquitin mediated proteolysis; Cell cycle - yeast; Wnt signaling pathway
Unigene046296	K03094	ko04114; ko04141; ko04110; ko04341; ko04350; ko04120; ko04111; ko04310	Oocyte meiosis; Protein processing in endoplasmic reticulum; Cell cycle; Hedgehog signaling pathway - fly; TGF-beta signaling pathway; Ubiquitin mediated proteolysis; Cell cycle - yeast; Wnt signaling pathway
Unigene005593	K03347	ko04114; ko04141; ko04110; ko04341; ko04340; ko04120; ko04350; ko04111; ko04310	Oocyte meiosis; Protein processing in endoplasmic reticulum; Cell cycle; Hedgehog signaling pathway - fly; Hedgehog signaling pathway; Ubiquitin mediated proteolysis; TGF-beta signaling pathway; Cell cycle - yeast; Wnt signaling pathway
Unigene037679	K03347	ko04114; ko04141; ko04110; ko04341; ko04340; ko04120; ko04350; ko04111; ko04310	Oocyte meiosis; Protein processing in endoplasmic reticulum; Cell cycle; Hedgehog signaling pathway - fly; Hedgehog signaling pathway; Ubiquitin mediated proteolysis; TGF-beta signaling pathway; Cell cycle - yeast; Wnt signaling pathway
Unigene037800	K03347	ko04114; ko04141; ko04110; ko04341; ko04340; ko04120; ko04350; ko04111; ko04310	Oocyte meiosis; Protein processing in endoplasmic reticulum; Cell cycle; Hedgehog signaling pathway - fly; Hedgehog signaling pathway; Ubiquitin mediated proteolysis; TGF-beta signaling pathway; Cell cycle - yeast; Wnt signaling pathway
Unigene043780	K03347	ko04114; ko04141; ko04110; ko04341; ko04340; ko04120; ko04350; ko04111; ko04310	Oocyte meiosis; Protein processing in endoplasmic reticulum; Cell cycle; Hedgehog signaling pathway - fly; Hedgehog signaling pathway; Ubiquitin mediated proteolysis; TGF-beta signaling pathway; Cell cycle - yeast; Wnt signaling pathway
Unigene043781	K03347	ko04114; ko04141; ko04110; ko04341; ko04340; ko04120; ko04350; ko04111; ko04310	Oocyte meiosis; Protein processing in endoplasmic reticulum; Cell cycle; Hedgehog signaling pathway - fly; Hedgehog signaling pathway; Ubiquitin mediated proteolysis; TGF-beta signaling pathway; Cell cycle - yeast; Wnt signaling pathway
Unigene043782	K03347	ko04114; ko04141; ko04110; ko04341; ko04340; ko04120; ko04350; ko04111; ko04310	Oocyte meiosis; Protein processing in endoplasmic reticulum; Cell cycle; Hedgehog signaling pathway - fly; Hedgehog signaling pathway; Ubiquitin mediated proteolysis; TGF-beta signaling pathway; Cell cycle - yeast; Wnt signaling pathway
Unigene043783	K03347	ko04114; ko04141; ko04110; ko04341; ko04340; ko04120; ko04350; ko04111; ko04310	Oocyte meiosis; Protein processing in endoplasmic reticulum; Cell cycle; Hedgehog signaling pathway - fly; Hedgehog signaling pathway; Ubiquitin mediated proteolysis; TGF-beta signaling pathway; Cell cycle - yeast; Wnt signaling pathway
Unigene092618	K03347	ko04114; ko04141; ko04110; ko04341; ko04340; ko04120; ko04350; ko04111; ko04310	Oocyte meiosis; Protein processing in endoplasmic reticulum; Cell cycle; Hedgehog signaling pathway - fly; Hedgehog signaling pathway; Ubiquitin mediated proteolysis; TGF-beta signaling pathway; Cell cycle - yeast; Wnt signaling pathway
Unigene092621	K03347	ko04114; ko04141; ko04110; ko04341; ko04340; ko04120; ko04350; ko04111; ko04310	Oocyte meiosis; Protein processing in endoplasmic reticulum; Cell cycle; Hedgehog signaling pathway - fly; Hedgehog signaling pathway; Ubiquitin mediated proteolysis; TGF-beta signaling pathway; Cell cycle - yeast; Wnt signaling pathway
Unigene096678	K03347	ko04114; ko04141; ko04110; ko04341; ko04340; ko04120; ko04350; ko04111; ko04310	Oocyte meiosis; Protein processing in endoplasmic reticulum; Cell cycle; Hedgehog signaling pathway - fly; Hedgehog signaling pathway; Ubiquitin mediated proteolysis; TGF-beta signaling pathway; Cell cycle - yeast; Wnt signaling pathway
Unigene096679	K03347	ko04114; ko04141; ko04110; ko04341; ko04340; ko04120; ko04350; ko04111; ko04310	Oocyte meiosis; Protein processing in endoplasmic reticulum; Cell cycle; Hedgehog signaling pathway - fly; Hedgehog signaling pathway; Ubiquitin mediated proteolysis; TGF-beta signaling pathway; Cell cycle - yeast; Wnt signaling pathway
Unigene096680	K03347	ko04114; ko04141; ko04110; ko04341; ko04340; ko04120; ko04350; ko04111; ko04310	Oocyte meiosis; Protein processing in endoplasmic reticulum; Cell cycle; Hedgehog signaling pathway - fly; Hedgehog signaling pathway; Ubiquitin mediated proteolysis; TGF-beta signaling pathway; Cell cycle - yeast; Wnt signaling pathway
Unigene096682	K03347	ko04114; ko04141; ko04110; ko04341; ko04340; ko04120; ko04350; ko04111; ko04310	Oocyte meiosis; Protein processing in endoplasmic reticulum; Cell cycle; Hedgehog signaling pathway - fly; Hedgehog signaling pathway; Ubiquitin mediated proteolysis; TGF-beta signaling pathway; Cell cycle - yeast; Wnt signaling pathway
Unigene096684	K03347	ko04114; ko04141; ko04110; ko04341; ko04340; ko04120; ko04350; ko04111; ko04310	Oocyte meiosis; Protein processing in endoplasmic reticulum; Cell cycle; Hedgehog signaling pathway - fly; Hedgehog signaling pathway; Ubiquitin mediated proteolysis; TGF-beta signaling pathway; Cell cycle - yeast; Wnt signaling pathway
Unigene096685	K03347	ko04114; ko04141; ko04110; ko04341; ko04340; ko04120; ko04350; ko04111; ko04310	Oocyte meiosis; Protein processing in endoplasmic reticulum; Cell cycle; Hedgehog signaling pathway - fly; Hedgehog signaling pathway; Ubiquitin mediated proteolysis; TGF-beta signaling pathway; Cell cycle - yeast; Wnt signaling pathway
Unigene096686	K03347	ko04114; ko04141; ko04110; ko04341; ko04340; ko04120; ko04350; ko04111; ko04310	Oocyte meiosis; Protein processing in endoplasmic reticulum; Cell cycle; Hedgehog signaling pathway - fly; Hedgehog signaling pathway; Ubiquitin mediated proteolysis; TGF-beta signaling pathway; Cell cycle - yeast; Wnt signaling pathway
Unigene098854	K03347	ko04114; ko04141; ko04110; ko04341; ko04340; ko04120; ko04350; ko04111; ko04310	Oocyte meiosis; Protein processing in endoplasmic reticulum; Cell cycle; Hedgehog signaling pathway - fly; Hedgehog signaling pathway; Ubiquitin mediated proteolysis; TGF-beta signaling pathway; Cell cycle - yeast; Wnt signaling pathway
Unigene098855	K03347	ko04114; ko04141; ko04110; ko04341; ko04340; ko04120; ko04350; ko04111; ko04310	Oocyte meiosis; Protein processing in endoplasmic reticulum; Cell cycle; Hedgehog signaling pathway - fly; Hedgehog signaling pathway; Ubiquitin mediated proteolysis; TGF-beta signaling pathway; Cell cycle - yeast; Wnt signaling pathway
Unigene098856	K03347	ko04114; ko04141; ko04110; ko04341; ko04340; ko04120; ko04350; ko04111; ko04310	Oocyte meiosis; Protein processing in endoplasmic reticulum; Cell cycle; Hedgehog signaling pathway - fly; Hedgehog signaling pathway; Ubiquitin mediated proteolysis; TGF-beta signaling pathway; Cell cycle - yeast; Wnt signaling pathway
Unigene098860	K03347	ko04114; ko04141; ko04110; ko04341; ko04340; ko04120; ko04350; ko04111; ko04310	Oocyte meiosis; Protein processing in endoplasmic reticulum; Cell cycle; Hedgehog signaling pathway - fly; Hedgehog signaling pathway; Ubiquitin mediated proteolysis; TGF-beta signaling pathway; Cell cycle - yeast; Wnt signaling pathway
Unigene010821	K03352	ko04114; ko04110; ko04120; ko04111; ko04113	Oocyte meiosis; Cell cycle; Ubiquitin mediated proteolysis; Cell cycle - yeast; Meiosis - yeast
Unigene014461	K03350	ko04114; ko04110; ko04120; ko04111; ko04113	Oocyte meiosis; Cell cycle; Ubiquitin mediated proteolysis; Cell cycle - yeast; Meiosis - yeast
Unigene024232	K03354	ko04114; ko04110; ko04120; ko04111; ko04113	Oocyte meiosis; Cell cycle; Ubiquitin mediated proteolysis; Cell cycle - yeast; Meiosis - yeast
Unigene025854	K03348	ko04114; ko04110; ko04120; ko04111; ko04113	Oocyte meiosis; Cell cycle; Ubiquitin mediated proteolysis; Cell cycle - yeast; Meiosis - yeast
Unigene028725	K03351	ko04114; ko04110; ko04120; ko04111; ko04113	Oocyte meiosis; Cell cycle; Ubiquitin mediated proteolysis; Cell cycle - yeast; Meiosis - yeast
Unigene040192	K03351	ko04114; ko04110; ko04120; ko04111; ko04113	Oocyte meiosis; Cell cycle; Ubiquitin mediated proteolysis; Cell cycle - yeast; Meiosis - yeast
Unigene052245	K03349	ko04114; ko04110; ko04120; ko04111; ko04113	Oocyte meiosis; Cell cycle; Ubiquitin mediated proteolysis; Cell cycle - yeast; Meiosis - yeast
Unigene061706	K03357	ko04114; ko04110; ko04120; ko04111; ko04113	Oocyte meiosis; Cell cycle; Ubiquitin mediated proteolysis; Cell cycle - yeast; Meiosis - yeast
Unigene071213	K03358	ko04114; ko04110; ko04120; ko04111; ko04113	Oocyte meiosis; Cell cycle; Ubiquitin mediated proteolysis; Cell cycle - yeast; Meiosis - yeast
Unigene071214	K03358	ko04114; ko04110; ko04120; ko04111; ko04113	Oocyte meiosis; Cell cycle; Ubiquitin mediated proteolysis; Cell cycle - yeast; Meiosis - yeast
Unigene073115	K03355	ko04114; ko04110; ko04120; ko04111; ko04113	Oocyte meiosis; Cell cycle; Ubiquitin mediated proteolysis; Cell cycle - yeast; Meiosis - yeast
Unigene087675	K03348	ko04114; ko04110; ko04120; ko04111; ko04113	Oocyte meiosis; Cell cycle; Ubiquitin mediated proteolysis; Cell cycle - yeast; Meiosis - yeast
Unigene113383	K03349	ko04114; ko04110; ko04120; ko04111; ko04113	Oocyte meiosis; Cell cycle; Ubiquitin mediated proteolysis; Cell cycle - yeast; Meiosis - yeast
Unigene122392	K03363	ko04114; ko04110; ko04120; ko04111; ko04113	Oocyte meiosis; Cell cycle; Ubiquitin mediated proteolysis; Cell cycle - yeast; Meiosis - yeast
Unigene037942	K02206	ko04114; ko04110; ko04115; ko04068; ko04151	Oocyte meiosis; Cell cycle; p53 signaling pathway; FoxO signaling pathway; PI3K-Akt signaling pathway
Unigene090754	K02206	ko04114; ko04110; ko04115; ko04068; ko04151	Oocyte meiosis; Cell cycle; p53 signaling pathway; FoxO signaling pathway; PI3K-Akt signaling pathway
Unigene108052	K02206	ko04114; ko04110; ko04115; ko04068; ko04151	Oocyte meiosis; Cell cycle; p53 signaling pathway; FoxO signaling pathway; PI3K-Akt signaling pathway
Unigene118976	K02206	ko04114; ko04110; ko04115; ko04068; ko04151	Oocyte meiosis; Cell cycle; p53 signaling pathway; FoxO signaling pathway; PI3K-Akt signaling pathway
Unigene050620	K02365	ko04113; ko04111; ko04114; ko04110	Meiosis - yeast; Cell cycle - yeast; Oocyte meiosis; Cell cycle
Unigene084571	K06636	ko04113; ko04111; ko04114; ko04110	Meiosis - yeast; Cell cycle - yeast; Oocyte meiosis; Cell cycle
Unigene098966	K06669	ko04113; ko04111; ko04114; ko04110	Meiosis - yeast; Cell cycle - yeast; Oocyte meiosis; Cell cycle
Unigene098968	K06669	ko04113; ko04111; ko04114; ko04110	Meiosis - yeast; Cell cycle - yeast; Oocyte meiosis; Cell cycle
Unigene098971	K06669	ko04113; ko04111; ko04114; ko04110	Meiosis - yeast; Cell cycle - yeast; Oocyte meiosis; Cell cycle
Unigene006056	K02605	ko04113; ko04111; ko04110	Meiosis - yeast; Cell cycle - yeast; Cell cycle
Unigene012439	K02213	ko04113; ko04111; ko04110	Meiosis - yeast; Cell cycle - yeast; Cell cycle
Unigene041320	K02605	ko04113; ko04111; ko04110	Meiosis - yeast; Cell cycle - yeast; Cell cycle
Unigene068615	K02606	ko04113; ko04111; ko04110	Meiosis - yeast; Cell cycle - yeast; Cell cycle
Unigene107514	K02603	ko04113; ko04111; ko04110	Meiosis - yeast; Cell cycle - yeast; Cell cycle
Unigene003963	K02542	ko04113; ko04111; ko03030; ko04110	Meiosis - yeast; Cell cycle - yeast; DNA replication; Cell cycle
Unigene011338	K02210	ko04113; ko04111; ko03030; ko04110	Meiosis - yeast; Cell cycle - yeast; DNA replication; Cell cycle
Unigene025274	K02209	ko04113; ko04111; ko03030; ko04110	Meiosis - yeast; Cell cycle - yeast; DNA replication; Cell cycle
Unigene037807	K02542	ko04113; ko04111; ko03030; ko04110	Meiosis - yeast; Cell cycle - yeast; DNA replication; Cell cycle
Unigene037808	K02542	ko04113; ko04111; ko03030; ko04110	Meiosis - yeast; Cell cycle - yeast; DNA replication; Cell cycle
Unigene068576	K02540	ko04113; ko04111; ko03030; ko04110	Meiosis - yeast; Cell cycle - yeast; DNA replication; Cell cycle
Unigene068577	K02540	ko04113; ko04111; ko03030; ko04110	Meiosis - yeast; Cell cycle - yeast; DNA replication; Cell cycle
Unigene045189	K12761	ko04113	Meiosis - yeast
Unigene054279	K10878	ko04113	Meiosis - yeast
Unigene060774	K12761	ko04113	Meiosis - yeast
Unigene022133	K02563	ko04112; ko00550	Cell cycle - Caulobacter; Peptidoglycan biosynthesis
Unigene031567	K01338	ko04112	Cell cycle - Caulobacter
Unigene036648	K03531	ko04112	Cell cycle - Caulobacter
Unigene039073	K03544	ko04112	Cell cycle - Caulobacter
Unigene043555	K01358	ko04112	Cell cycle - Caulobacter
Unigene045011	K01338	ko04112	Cell cycle - Caulobacter
Unigene045012	K01338	ko04112	Cell cycle - Caulobacter
Unigene046403	K03531	ko04112	Cell cycle - Caulobacter
Unigene049193	K01358	ko04112	Cell cycle - Caulobacter
Unigene049194	K01358	ko04112	Cell cycle - Caulobacter
Unigene049195	K01358	ko04112	Cell cycle - Caulobacter
Unigene049613	K01358	ko04112	Cell cycle - Caulobacter
Unigene052151	K03544	ko04112	Cell cycle - Caulobacter
Unigene068761	K03544	ko04112	Cell cycle - Caulobacter
Unigene080948	K01358	ko04112	Cell cycle - Caulobacter
Unigene084667	K03531	ko04112	Cell cycle - Caulobacter
Unigene086456	K01358	ko04112	Cell cycle - Caulobacter
Unigene094058	K03544	ko04112	Cell cycle - Caulobacter
Unigene094059	K03544	ko04112	Cell cycle - Caulobacter
Unigene094060	K03544	ko04112	Cell cycle - Caulobacter
Unigene094061	K03544	ko04112	Cell cycle - Caulobacter
Unigene094062	K03544	ko04112	Cell cycle - Caulobacter
Unigene094064	K03544	ko04112	Cell cycle - Caulobacter
Unigene094066	K03544	ko04112	Cell cycle - Caulobacter
Unigene096410	K01338	ko04112	Cell cycle - Caulobacter
Unigene043377	K06662	ko04111; ko04113	Cell cycle - yeast; Meiosis - yeast
Unigene057861	K06662	ko04111; ko04113	Cell cycle - yeast; Meiosis - yeast
Unigene057862	K06662	ko04111; ko04113	Cell cycle - yeast; Meiosis - yeast
Unigene019038	K02180	ko04111; ko04110	Cell cycle - yeast; Cell cycle
Unigene027450	K02180	ko04111; ko04110	Cell cycle - yeast; Cell cycle
Unigene046767	K02180	ko04111; ko04110	Cell cycle - yeast; Cell cycle
Unigene048909	K02180	ko04111; ko04110	Cell cycle - yeast; Cell cycle
Unigene048910	K02180	ko04111; ko04110	Cell cycle - yeast; Cell cycle
Unigene053879	K06670	ko04111; ko04110	Cell cycle - yeast; Cell cycle
Unigene077456	K06670	ko04111; ko04110	Cell cycle - yeast; Cell cycle
Unigene000279	K06672	ko04111	Cell cycle - yeast
Unigene024698	K06672	ko04111	Cell cycle - yeast
Unigene028494	K06676	ko04111	Cell cycle - yeast
Unigene050610	K02219	ko04111	Cell cycle - yeast
Unigene064075	K06678	ko04111	Cell cycle - yeast
Unigene096992	K06674	ko04111	Cell cycle - yeast
Unigene096994	K06674	ko04111	Cell cycle - yeast
Unigene110611	K06672	ko04111	Cell cycle - yeast
Unigene114160	K06672	ko04111	Cell cycle - yeast
Unigene118467	K06672	ko04111	Cell cycle - yeast
Unigene060718	K03083	ko04110; ko04390; ko04340; ko04550; ko04341; ko04151; ko04510; ko04310; ko04012; ko04150	Cell cycle; Hippo signaling pathway; Hedgehog signaling pathway; Signaling pathways regulating pluripotency of stem cells; Hedgehog signaling pathway - fly; PI3K-Akt signaling pathway; Focal adhesion; Wnt signaling pathway; ErbB signaling pathway; mTOR signaling pathway
Unigene060719	K03083	ko04110; ko04390; ko04340; ko04550; ko04341; ko04151; ko04510; ko04310; ko04012; ko04150	Cell cycle; Hippo signaling pathway; Hedgehog signaling pathway; Signaling pathways regulating pluripotency of stem cells; Hedgehog signaling pathway - fly; PI3K-Akt signaling pathway; Focal adhesion; Wnt signaling pathway; ErbB signaling pathway; mTOR signaling pathway
Unigene060720	K03083	ko04110; ko04390; ko04340; ko04550; ko04341; ko04151; ko04510; ko04310; ko04012; ko04150	Cell cycle; Hippo signaling pathway; Hedgehog signaling pathway; Signaling pathways regulating pluripotency of stem cells; Hedgehog signaling pathway - fly; PI3K-Akt signaling pathway; Focal adhesion; Wnt signaling pathway; ErbB signaling pathway; mTOR signaling pathway
Unigene070165	K03083	ko04110; ko04390; ko04340; ko04550; ko04341; ko04151; ko04510; ko04310; ko04012; ko04150	Cell cycle; Hippo signaling pathway; Hedgehog signaling pathway; Signaling pathways regulating pluripotency of stem cells; Hedgehog signaling pathway - fly; PI3K-Akt signaling pathway; Focal adhesion; Wnt signaling pathway; ErbB signaling pathway; mTOR signaling pathway
Unigene078847	K03083	ko04110; ko04390; ko04340; ko04550; ko04341; ko04151; ko04510; ko04310; ko04012; ko04150	Cell cycle; Hippo signaling pathway; Hedgehog signaling pathway; Signaling pathways regulating pluripotency of stem cells; Hedgehog signaling pathway - fly; PI3K-Akt signaling pathway; Focal adhesion; Wnt signaling pathway; ErbB signaling pathway; mTOR signaling pathway
Unigene078848	K03083	ko04110; ko04390; ko04340; ko04550; ko04341; ko04151; ko04510; ko04310; ko04012; ko04150	Cell cycle; Hippo signaling pathway; Hedgehog signaling pathway; Signaling pathways regulating pluripotency of stem cells; Hedgehog signaling pathway - fly; PI3K-Akt signaling pathway; Focal adhesion; Wnt signaling pathway; ErbB signaling pathway; mTOR signaling pathway
Unigene033881	K06627	ko04110; ko04152	Cell cycle; AMPK signaling pathway
Unigene036834	K06627	ko04110; ko04152	Cell cycle; AMPK signaling pathway
Unigene048811	K06627	ko04110; ko04152	Cell cycle; AMPK signaling pathway
Unigene048812	K06627	ko04110; ko04152	Cell cycle; AMPK signaling pathway
Unigene054314	K06627	ko04110; ko04152	Cell cycle; AMPK signaling pathway
Unigene084181	K03875	ko04110; ko04120; ko04068; ko04150	Cell cycle; Ubiquitin mediated proteolysis; FoxO signaling pathway; mTOR signaling pathway
Unigene084182	K03875	ko04110; ko04120; ko04068; ko04150	Cell cycle; Ubiquitin mediated proteolysis; FoxO signaling pathway; mTOR signaling pathway
Unigene084183	K03875	ko04110; ko04120; ko04068; ko04150	Cell cycle; Ubiquitin mediated proteolysis; FoxO signaling pathway; mTOR signaling pathway
Unigene084184	K03875	ko04110; ko04120; ko04068; ko04150	Cell cycle; Ubiquitin mediated proteolysis; FoxO signaling pathway; mTOR signaling pathway
Unigene084185	K03875	ko04110; ko04120; ko04068; ko04150	Cell cycle; Ubiquitin mediated proteolysis; FoxO signaling pathway; mTOR signaling pathway
Unigene011933	K06620	ko04110	Cell cycle
Unigene022568	K06632	ko04110	Cell cycle
Unigene047001	K06620	ko04110	Cell cycle
Unigene079522	K06620	ko04110	Cell cycle
Unigene079523	K06620	ko04110	Cell cycle
Unigene079524	K06620	ko04110	Cell cycle
Unigene039956	K05770	ko04080; ko04214	Neuroactive ligand-receptor interaction; Apoptosis - fly
Unigene000006	K14513	ko04075	Plant hormone signal transduction
Unigene005686	K14488	ko04075	Plant hormone signal transduction
Unigene012283	K14484	ko04075	Plant hormone signal transduction
Unigene018601	K14492	ko04075	Plant hormone signal transduction
Unigene018656	K14488	ko04075	Plant hormone signal transduction
Unigene019160	K14488	ko04075	Plant hormone signal transduction
Unigene024794	K14431	ko04075	Plant hormone signal transduction
Unigene025165	K14484	ko04075	Plant hormone signal transduction
Unigene027261	K14487	ko04075	Plant hormone signal transduction
Unigene027711	K14514	ko04075	Plant hormone signal transduction
Unigene028323	K14488	ko04075	Plant hormone signal transduction
Unigene028324	K14488	ko04075	Plant hormone signal transduction
Unigene029396	K13463	ko04075	Plant hormone signal transduction
Unigene031978	K14496	ko04075	Plant hormone signal transduction
Unigene033084	K14484	ko04075	Plant hormone signal transduction
Unigene033392	K14500	ko04075	Plant hormone signal transduction
Unigene035795	K14500	ko04075	Plant hormone signal transduction
Unigene035914	K14500	ko04075	Plant hormone signal transduction
Unigene035916	K14490	ko04075	Plant hormone signal transduction
Unigene035924	K14509	ko04075	Plant hormone signal transduction
Unigene036608	K14508	ko04075	Plant hormone signal transduction
Unigene036706	K14431	ko04075	Plant hormone signal transduction
Unigene036877	K14431	ko04075	Plant hormone signal transduction
Unigene037714	K14516	ko04075	Plant hormone signal transduction
Unigene037757	K14500	ko04075	Plant hormone signal transduction
Unigene037758	K14500	ko04075	Plant hormone signal transduction
Unigene037785	K14496	ko04075	Plant hormone signal transduction
Unigene038134	K14484	ko04075	Plant hormone signal transduction
Unigene038249	K14489	ko04075	Plant hormone signal transduction
Unigene038866	K14488	ko04075	Plant hormone signal transduction
Unigene039096	K14504	ko04075	Plant hormone signal transduction
Unigene039416	K14494	ko04075	Plant hormone signal transduction
Unigene042499	K14484	ko04075	Plant hormone signal transduction
Unigene043356	K13422	ko04075	Plant hormone signal transduction
Unigene043497	K14491	ko04075	Plant hormone signal transduction
Unigene043498	K14491	ko04075	Plant hormone signal transduction
Unigene045243	K14492	ko04075	Plant hormone signal transduction
Unigene045466	K14496	ko04075	Plant hormone signal transduction
Unigene045475	K14488	ko04075	Plant hormone signal transduction
Unigene045877	K13422	ko04075	Plant hormone signal transduction
Unigene046188	K14488	ko04075	Plant hormone signal transduction
Unigene046189	K14488	ko04075	Plant hormone signal transduction
Unigene046190	K14488	ko04075	Plant hormone signal transduction
Unigene046191	K14488	ko04075	Plant hormone signal transduction
Unigene046622	K14488	ko04075	Plant hormone signal transduction
Unigene047824	K14498	ko04075	Plant hormone signal transduction
Unigene047825	K14498	ko04075	Plant hormone signal transduction
Unigene047826	K14498	ko04075	Plant hormone signal transduction
Unigene047894	K14432	ko04075	Plant hormone signal transduction
Unigene047984	K14500	ko04075	Plant hormone signal transduction
Unigene049026	K14493	ko04075	Plant hormone signal transduction
Unigene049539	K14432	ko04075	Plant hormone signal transduction
Unigene049597	K14498	ko04075	Plant hormone signal transduction
Unigene050177	K14509	ko04075	Plant hormone signal transduction
Unigene050715	K14489	ko04075	Plant hormone signal transduction
Unigene051060	K14498	ko04075	Plant hormone signal transduction
Unigene051061	K14498	ko04075	Plant hormone signal transduction
Unigene051094	K14489	ko04075	Plant hormone signal transduction
Unigene051095	K14489	ko04075	Plant hormone signal transduction
Unigene051190	K14488	ko04075	Plant hormone signal transduction
Unigene051608	K14431	ko04075	Plant hormone signal transduction
Unigene052563	K14498	ko04075	Plant hormone signal transduction
Unigene052564	K14498	ko04075	Plant hormone signal transduction
Unigene052919	K14492	ko04075	Plant hormone signal transduction
Unigene052920	K14492	ko04075	Plant hormone signal transduction
Unigene052921	K14492	ko04075	Plant hormone signal transduction
Unigene053788	K14490	ko04075	Plant hormone signal transduction
Unigene054813	K14484	ko04075	Plant hormone signal transduction
Unigene054815	K14484	ko04075	Plant hormone signal transduction
Unigene054817	K14484	ko04075	Plant hormone signal transduction
Unigene055685	K14432	ko04075	Plant hormone signal transduction
Unigene055686	K14432	ko04075	Plant hormone signal transduction
Unigene058569	K14496	ko04075	Plant hormone signal transduction
Unigene058570	K14496	ko04075	Plant hormone signal transduction
Unigene059002	K14484	ko04075	Plant hormone signal transduction
Unigene059003	K14484	ko04075	Plant hormone signal transduction
Unigene059287	K14490	ko04075	Plant hormone signal transduction
Unigene059289	K14490	ko04075	Plant hormone signal transduction
Unigene060240	K14497	ko04075	Plant hormone signal transduction
Unigene060370	K13464	ko04075	Plant hormone signal transduction
Unigene060540	K12126	ko04075	Plant hormone signal transduction
Unigene062130	K14503	ko04075	Plant hormone signal transduction
Unigene062132	K14503	ko04075	Plant hormone signal transduction
Unigene062522	K14494	ko04075	Plant hormone signal transduction
Unigene062523	K14494	ko04075	Plant hormone signal transduction
Unigene063063	K13464	ko04075	Plant hormone signal transduction
Unigene063064	K13464	ko04075	Plant hormone signal transduction
Unigene063731	K14502	ko04075	Plant hormone signal transduction
Unigene063733	K14502	ko04075	Plant hormone signal transduction
Unigene064085	K14431	ko04075	Plant hormone signal transduction
Unigene064746	K14489	ko04075	Plant hormone signal transduction
Unigene064850	K14496	ko04075	Plant hormone signal transduction
Unigene064851	K14496	ko04075	Plant hormone signal transduction
Unigene065305	K14432	ko04075	Plant hormone signal transduction
Unigene067269	K14432	ko04075	Plant hormone signal transduction
Unigene068144	K14497	ko04075	Plant hormone signal transduction
Unigene068315	K14503	ko04075	Plant hormone signal transduction
Unigene068510	K14509	ko04075	Plant hormone signal transduction
Unigene068730	K14497	ko04075	Plant hormone signal transduction
Unigene069040	K14489	ko04075	Plant hormone signal transduction
Unigene069470	K14487	ko04075	Plant hormone signal transduction
Unigene069822	K13422	ko04075	Plant hormone signal transduction
Unigene070800	K14497	ko04075	Plant hormone signal transduction
Unigene070801	K14497	ko04075	Plant hormone signal transduction
Unigene071065	K14494	ko04075	Plant hormone signal transduction
Unigene071119	K14432	ko04075	Plant hormone signal transduction
Unigene071120	K14432	ko04075	Plant hormone signal transduction
Unigene071121	K14432	ko04075	Plant hormone signal transduction
Unigene072293	K14497	ko04075	Plant hormone signal transduction
Unigene073257	K14508	ko04075	Plant hormone signal transduction
Unigene074418	K14515	ko04075	Plant hormone signal transduction
Unigene076319	K14431	ko04075	Plant hormone signal transduction
Unigene076509	K14431	ko04075	Plant hormone signal transduction
Unigene076510	K14431	ko04075	Plant hormone signal transduction
Unigene076511	K14431	ko04075	Plant hormone signal transduction
Unigene076556	K14498	ko04075	Plant hormone signal transduction
Unigene076572	K14486	ko04075	Plant hormone signal transduction
Unigene076573	K14486	ko04075	Plant hormone signal transduction
Unigene077664	K14491	ko04075	Plant hormone signal transduction
Unigene078471	K14491	ko04075	Plant hormone signal transduction
Unigene078472	K14491	ko04075	Plant hormone signal transduction
Unigene080063	K14494	ko04075	Plant hormone signal transduction
Unigene080065	K14494	ko04075	Plant hormone signal transduction
Unigene080066	K14494	ko04075	Plant hormone signal transduction
Unigene080068	K14494	ko04075	Plant hormone signal transduction
Unigene081423	K14485	ko04075	Plant hormone signal transduction
Unigene081426	K14485	ko04075	Plant hormone signal transduction
Unigene081427	K14485	ko04075	Plant hormone signal transduction
Unigene081605	K14512	ko04075	Plant hormone signal transduction
Unigene081618	K14497	ko04075	Plant hormone signal transduction
Unigene082237	K14497	ko04075	Plant hormone signal transduction
Unigene082238	K14497	ko04075	Plant hormone signal transduction
Unigene082239	K14497	ko04075	Plant hormone signal transduction
Unigene082240	K14497	ko04075	Plant hormone signal transduction
Unigene082469	K14514	ko04075	Plant hormone signal transduction
Unigene082472	K14514	ko04075	Plant hormone signal transduction
Unigene082781	K14505	ko04075	Plant hormone signal transduction
Unigene082914	K14484	ko04075	Plant hormone signal transduction
Unigene082915	K14484	ko04075	Plant hormone signal transduction
Unigene082916	K14484	ko04075	Plant hormone signal transduction
Unigene082917	K14484	ko04075	Plant hormone signal transduction
Unigene082918	K14484	ko04075	Plant hormone signal transduction
Unigene083080	K14432	ko04075	Plant hormone signal transduction
Unigene083246	K14491	ko04075	Plant hormone signal transduction
Unigene083247	K14491	ko04075	Plant hormone signal transduction
Unigene083248	K14491	ko04075	Plant hormone signal transduction
Unigene086143	K14489	ko04075	Plant hormone signal transduction
Unigene086880	K14515	ko04075	Plant hormone signal transduction
Unigene086964	K14500	ko04075	Plant hormone signal transduction
Unigene086966	K14500	ko04075	Plant hormone signal transduction
Unigene087292	K14486	ko04075	Plant hormone signal transduction
Unigene087673	K14485	ko04075	Plant hormone signal transduction
Unigene087674	K14485	ko04075	Plant hormone signal transduction
Unigene087968	K14514	ko04075	Plant hormone signal transduction
Unigene089180	K14514	ko04075	Plant hormone signal transduction
Unigene089181	K14514	ko04075	Plant hormone signal transduction
Unigene089182	K14514	ko04075	Plant hormone signal transduction
Unigene089183	K14514	ko04075	Plant hormone signal transduction
Unigene090144	K14508	ko04075	Plant hormone signal transduction
Unigene090324	K14509	ko04075	Plant hormone signal transduction
Unigene090325	K14509	ko04075	Plant hormone signal transduction
Unigene090326	K14509	ko04075	Plant hormone signal transduction
Unigene090327	K14509	ko04075	Plant hormone signal transduction
Unigene090328	K14509	ko04075	Plant hormone signal transduction
Unigene090742	K14515	ko04075	Plant hormone signal transduction
Unigene092098	K13416	ko04075	Plant hormone signal transduction
Unigene092099	K13416	ko04075	Plant hormone signal transduction
Unigene092100	K13416	ko04075	Plant hormone signal transduction
Unigene092101	K13416	ko04075	Plant hormone signal transduction
Unigene092104	K13416	ko04075	Plant hormone signal transduction
Unigene092234	K14484	ko04075	Plant hormone signal transduction
Unigene092367	K14486	ko04075	Plant hormone signal transduction
Unigene092445	K12126	ko04075	Plant hormone signal transduction
Unigene092446	K12126	ko04075	Plant hormone signal transduction
Unigene092648	K14509	ko04075	Plant hormone signal transduction
Unigene092649	K14509	ko04075	Plant hormone signal transduction
Unigene092652	K14509	ko04075	Plant hormone signal transduction
Unigene092653	K14509	ko04075	Plant hormone signal transduction
Unigene093401	K14491	ko04075	Plant hormone signal transduction
Unigene093403	K14491	ko04075	Plant hormone signal transduction
Unigene093404	K14491	ko04075	Plant hormone signal transduction
Unigene093844	K14510	ko04075	Plant hormone signal transduction
Unigene093845	K14510	ko04075	Plant hormone signal transduction
Unigene093846	K14510	ko04075	Plant hormone signal transduction
Unigene093847	K14510	ko04075	Plant hormone signal transduction
Unigene095313	K14513	ko04075	Plant hormone signal transduction
Unigene095314	K14513	ko04075	Plant hormone signal transduction
Unigene095315	K14513	ko04075	Plant hormone signal transduction
Unigene096969	K14487	ko04075	Plant hormone signal transduction
Unigene096996	K14497	ko04075	Plant hormone signal transduction
Unigene096998	K14497	ko04075	Plant hormone signal transduction
Unigene097690	K14486	ko04075	Plant hormone signal transduction
Unigene097691	K14486	ko04075	Plant hormone signal transduction
Unigene097692	K14486	ko04075	Plant hormone signal transduction
Unigene097693	K14486	ko04075	Plant hormone signal transduction
Unigene097694	K14486	ko04075	Plant hormone signal transduction
Unigene098581	K14504	ko04075	Plant hormone signal transduction
Unigene098590	K14504	ko04075	Plant hormone signal transduction
Unigene099683	K14500	ko04075	Plant hormone signal transduction
Unigene099684	K14500	ko04075	Plant hormone signal transduction
Unigene099685	K14500	ko04075	Plant hormone signal transduction
Unigene099921	K14505	ko04075	Plant hormone signal transduction
Unigene101813	K14489	ko04075	Plant hormone signal transduction
Unigene101814	K14489	ko04075	Plant hormone signal transduction
Unigene101815	K14489	ko04075	Plant hormone signal transduction
Unigene101816	K14489	ko04075	Plant hormone signal transduction
Unigene101817	K14489	ko04075	Plant hormone signal transduction
Unigene101818	K14489	ko04075	Plant hormone signal transduction
Unigene101819	K14489	ko04075	Plant hormone signal transduction
Unigene104270	K14499	ko04075	Plant hormone signal transduction
Unigene108625	K14484	ko04075	Plant hormone signal transduction
Unigene109681	K14491	ko04075	Plant hormone signal transduction
Unigene114586	K14431	ko04075	Plant hormone signal transduction
Unigene114870	K14494	ko04075	Plant hormone signal transduction
Unigene115063	K14489	ko04075	Plant hormone signal transduction
Unigene115610	K14489	ko04075	Plant hormone signal transduction
Unigene120230	K14494	ko04075	Plant hormone signal transduction
Unigene028161	K01528	ko04072; ko04144	Phospholipase D signaling pathway; Endocytosis
Unigene029357	K07937	ko04072; ko04144	Phospholipase D signaling pathway; Endocytosis
Unigene040868	K01528	ko04072; ko04144	Phospholipase D signaling pathway; Endocytosis
Unigene044436	K01528	ko04072; ko04144	Phospholipase D signaling pathway; Endocytosis
Unigene054857	K07937	ko04072; ko04144	Phospholipase D signaling pathway; Endocytosis
Unigene058917	K07937	ko04072; ko04144	Phospholipase D signaling pathway; Endocytosis
Unigene062497	K07937	ko04072; ko04144	Phospholipase D signaling pathway; Endocytosis
Unigene062499	K07937	ko04072; ko04144	Phospholipase D signaling pathway; Endocytosis
Unigene062500	K07937	ko04072; ko04144	Phospholipase D signaling pathway; Endocytosis
Unigene062501	K07937	ko04072; ko04144	Phospholipase D signaling pathway; Endocytosis
Unigene062502	K07937	ko04072; ko04144	Phospholipase D signaling pathway; Endocytosis
Unigene072122	K01528	ko04072; ko04144	Phospholipase D signaling pathway; Endocytosis
Unigene090952	K01528	ko04072; ko04144	Phospholipase D signaling pathway; Endocytosis
Unigene041503	K06276	ko04071; ko04151; ko04510; ko04152; ko04068; ko04011; ko04210; ko04150	Sphingolipid signaling pathway; PI3K-Akt signaling pathway; Focal adhesion; AMPK signaling pathway; FoxO signaling pathway; MAPK signaling pathway - yeast; Apoptosis; mTOR signaling pathway
Unigene036405	K00654	ko04071; ko00600	Sphingolipid signaling pathway; Sphingolipid metabolism
Unigene039552	K04710	ko04071; ko00600	Sphingolipid signaling pathway; Sphingolipid metabolism
Unigene039553	K04710	ko04071; ko00600	Sphingolipid signaling pathway; Sphingolipid metabolism
Unigene039723	K00654	ko04071; ko00600	Sphingolipid signaling pathway; Sphingolipid metabolism
Unigene065334	K04716	ko04071; ko00600	Sphingolipid signaling pathway; Sphingolipid metabolism
Unigene065337	K04716	ko04071; ko00600	Sphingolipid signaling pathway; Sphingolipid metabolism
Unigene065409	K00654	ko04071; ko00600	Sphingolipid signaling pathway; Sphingolipid metabolism
Unigene065410	K00654	ko04071; ko00600	Sphingolipid signaling pathway; Sphingolipid metabolism
Unigene066205	K01634	ko04071; ko00600	Sphingolipid signaling pathway; Sphingolipid metabolism
Unigene073835	K00654	ko04071; ko00600	Sphingolipid signaling pathway; Sphingolipid metabolism
Unigene073836	K00654	ko04071; ko00600	Sphingolipid signaling pathway; Sphingolipid metabolism
Unigene079493	K12349	ko04071; ko00600	Sphingolipid signaling pathway; Sphingolipid metabolism
Unigene109952	K12349	ko04071; ko00600	Sphingolipid signaling pathway; Sphingolipid metabolism
Unigene079629	K13024	ko04070	Phosphatidylinositol signaling system
Unigene079635	K13024	ko04070	Phosphatidylinositol signaling system
Unigene079636	K13024	ko04070	Phosphatidylinositol signaling system
Unigene079638	K13024	ko04070	Phosphatidylinositol signaling system
Unigene092003	K13024	ko04070	Phosphatidylinositol signaling system
Unigene022248	K08341	ko04068; ko04140; ko04139	FoxO signaling pathway; Regulation of autophagy; Regulation of mitophagy - yeast
Unigene044407	K08341	ko04068; ko04140; ko04139	FoxO signaling pathway; Regulation of autophagy; Regulation of mitophagy - yeast
Unigene044650	K08341	ko04068; ko04140; ko04139	FoxO signaling pathway; Regulation of autophagy; Regulation of mitophagy - yeast
Unigene044651	K08341	ko04068; ko04140; ko04139	FoxO signaling pathway; Regulation of autophagy; Regulation of mitophagy - yeast
Unigene044652	K08341	ko04068; ko04140; ko04139	FoxO signaling pathway; Regulation of autophagy; Regulation of mitophagy - yeast
Unigene044653	K08341	ko04068; ko04140; ko04139	FoxO signaling pathway; Regulation of autophagy; Regulation of mitophagy - yeast
Unigene095488	K08341	ko04068; ko04140; ko04139	FoxO signaling pathway; Regulation of autophagy; Regulation of mitophagy - yeast
Unigene055790	K08336	ko04068; ko04140	FoxO signaling pathway; Regulation of autophagy
Unigene055792	K08336	ko04068; ko04140	FoxO signaling pathway; Regulation of autophagy
Unigene055793	K08336	ko04068; ko04140	FoxO signaling pathway; Regulation of autophagy
Unigene023466	K05868	ko04068; ko04115; ko04110	FoxO signaling pathway; p53 signaling pathway; Cell cycle
Unigene056956	K05868	ko04068; ko04115; ko04110	FoxO signaling pathway; p53 signaling pathway; Cell cycle
Unigene056957	K05868	ko04068; ko04115; ko04110	FoxO signaling pathway; p53 signaling pathway; Cell cycle
Unigene056958	K05868	ko04068; ko04115; ko04110	FoxO signaling pathway; p53 signaling pathway; Cell cycle
Unigene056959	K05868	ko04068; ko04115; ko04110	FoxO signaling pathway; p53 signaling pathway; Cell cycle
Unigene056960	K05868	ko04068; ko04115; ko04110	FoxO signaling pathway; p53 signaling pathway; Cell cycle
Unigene056961	K05868	ko04068; ko04115; ko04110	FoxO signaling pathway; p53 signaling pathway; Cell cycle
Unigene025515	K11838	ko04068	FoxO signaling pathway
Unigene026523	K11838	ko04068	FoxO signaling pathway
Unigene031739	K11838	ko04068	FoxO signaling pathway
Unigene033912	K11838	ko04068	FoxO signaling pathway
Unigene038575	K11838	ko04068	FoxO signaling pathway
Unigene055075	K11838	ko04068	FoxO signaling pathway
Unigene055076	K11838	ko04068	FoxO signaling pathway
Unigene062700	K11838	ko04068	FoxO signaling pathway
Unigene067066	K11838	ko04068	FoxO signaling pathway
Unigene067068	K11838	ko04068	FoxO signaling pathway
Unigene077101	K11434	ko04068	FoxO signaling pathway
Unigene077102	K11434	ko04068	FoxO signaling pathway
Unigene077103	K11434	ko04068	FoxO signaling pathway
Unigene081247	K11434	ko04068	FoxO signaling pathway
Unigene081250	K11434	ko04068	FoxO signaling pathway
Unigene081251	K11434	ko04068	FoxO signaling pathway
Unigene083308	K11838	ko04068	FoxO signaling pathway
Unigene083309	K11838	ko04068	FoxO signaling pathway
Unigene083311	K11838	ko04068	FoxO signaling pathway
Unigene083312	K11838	ko04068	FoxO signaling pathway
Unigene083313	K11838	ko04068	FoxO signaling pathway
Unigene083314	K11838	ko04068	FoxO signaling pathway
Unigene083315	K11838	ko04068	FoxO signaling pathway
Unigene083316	K11838	ko04068	FoxO signaling pathway
Unigene085406	K11838	ko04068	FoxO signaling pathway
Unigene085407	K11838	ko04068	FoxO signaling pathway
Unigene092045	K11838	ko04068	FoxO signaling pathway
Unigene099066	K11434	ko04068	FoxO signaling pathway
Unigene099068	K11434	ko04068	FoxO signaling pathway
Unigene099069	K11434	ko04068	FoxO signaling pathway
Unigene102715	K11838	ko04068	FoxO signaling pathway
Unigene102717	K11838	ko04068	FoxO signaling pathway
Unigene102730	K11838	ko04068	FoxO signaling pathway
Unigene102731	K11838	ko04068	FoxO signaling pathway
Unigene102732	K11838	ko04068	FoxO signaling pathway
Unigene102733	K11838	ko04068	FoxO signaling pathway
Unigene102734	K11838	ko04068	FoxO signaling pathway
Unigene123681	K11434	ko04068	FoxO signaling pathway
Unigene011150	K04498	ko04066; ko04520; ko04110; ko04310; ko04024; ko04330; ko04630; ko04350; ko04068	HIF-1 signaling pathway; Adherens junction; Cell cycle; Wnt signaling pathway; cAMP signaling pathway; Notch signaling pathway; Jak-STAT signaling pathway; TGF-beta signaling pathway; FoxO signaling pathway
Unigene036374	K04498	ko04066; ko04520; ko04110; ko04310; ko04024; ko04330; ko04630; ko04350; ko04068	HIF-1 signaling pathway; Adherens junction; Cell cycle; Wnt signaling pathway; cAMP signaling pathway; Notch signaling pathway; Jak-STAT signaling pathway; TGF-beta signaling pathway; FoxO signaling pathway
Unigene037229	K04498	ko04066; ko04520; ko04110; ko04310; ko04024; ko04330; ko04630; ko04350; ko04068	HIF-1 signaling pathway; Adherens junction; Cell cycle; Wnt signaling pathway; cAMP signaling pathway; Notch signaling pathway; Jak-STAT signaling pathway; TGF-beta signaling pathway; FoxO signaling pathway
Unigene079800	K04498	ko04066; ko04520; ko04110; ko04310; ko04024; ko04330; ko04630; ko04350; ko04068	HIF-1 signaling pathway; Adherens junction; Cell cycle; Wnt signaling pathway; cAMP signaling pathway; Notch signaling pathway; Jak-STAT signaling pathway; TGF-beta signaling pathway; FoxO signaling pathway
Unigene082625	K04498	ko04066; ko04520; ko04110; ko04310; ko04024; ko04330; ko04630; ko04350; ko04068	HIF-1 signaling pathway; Adherens junction; Cell cycle; Wnt signaling pathway; cAMP signaling pathway; Notch signaling pathway; Jak-STAT signaling pathway; TGF-beta signaling pathway; FoxO signaling pathway
Unigene082629	K04498	ko04066; ko04520; ko04110; ko04310; ko04024; ko04330; ko04630; ko04350; ko04068	HIF-1 signaling pathway; Adherens junction; Cell cycle; Wnt signaling pathway; cAMP signaling pathway; Notch signaling pathway; Jak-STAT signaling pathway; TGF-beta signaling pathway; FoxO signaling pathway
Unigene082630	K04498	ko04066; ko04520; ko04110; ko04310; ko04024; ko04330; ko04630; ko04350; ko04068	HIF-1 signaling pathway; Adherens junction; Cell cycle; Wnt signaling pathway; cAMP signaling pathway; Notch signaling pathway; Jak-STAT signaling pathway; TGF-beta signaling pathway; FoxO signaling pathway
Unigene082631	K04498	ko04066; ko04520; ko04110; ko04310; ko04024; ko04330; ko04630; ko04350; ko04068	HIF-1 signaling pathway; Adherens junction; Cell cycle; Wnt signaling pathway; cAMP signaling pathway; Notch signaling pathway; Jak-STAT signaling pathway; TGF-beta signaling pathway; FoxO signaling pathway
Unigene082632	K04498	ko04066; ko04520; ko04110; ko04310; ko04024; ko04330; ko04630; ko04350; ko04068	HIF-1 signaling pathway; Adherens junction; Cell cycle; Wnt signaling pathway; cAMP signaling pathway; Notch signaling pathway; Jak-STAT signaling pathway; TGF-beta signaling pathway; FoxO signaling pathway
Unigene082633	K04498	ko04066; ko04520; ko04110; ko04310; ko04024; ko04330; ko04630; ko04350; ko04068	HIF-1 signaling pathway; Adherens junction; Cell cycle; Wnt signaling pathway; cAMP signaling pathway; Notch signaling pathway; Jak-STAT signaling pathway; TGF-beta signaling pathway; FoxO signaling pathway
Unigene088985	K04498	ko04066; ko04520; ko04110; ko04310; ko04024; ko04330; ko04630; ko04350; ko04068	HIF-1 signaling pathway; Adherens junction; Cell cycle; Wnt signaling pathway; cAMP signaling pathway; Notch signaling pathway; Jak-STAT signaling pathway; TGF-beta signaling pathway; FoxO signaling pathway
Unigene088986	K04498	ko04066; ko04520; ko04110; ko04310; ko04024; ko04330; ko04630; ko04350; ko04068	HIF-1 signaling pathway; Adherens junction; Cell cycle; Wnt signaling pathway; cAMP signaling pathway; Notch signaling pathway; Jak-STAT signaling pathway; TGF-beta signaling pathway; FoxO signaling pathway
Unigene088987	K04498	ko04066; ko04520; ko04110; ko04310; ko04024; ko04330; ko04630; ko04350; ko04068	HIF-1 signaling pathway; Adherens junction; Cell cycle; Wnt signaling pathway; cAMP signaling pathway; Notch signaling pathway; Jak-STAT signaling pathway; TGF-beta signaling pathway; FoxO signaling pathway
Unigene088988	K04498	ko04066; ko04520; ko04110; ko04310; ko04024; ko04330; ko04630; ko04350; ko04068	HIF-1 signaling pathway; Adherens junction; Cell cycle; Wnt signaling pathway; cAMP signaling pathway; Notch signaling pathway; Jak-STAT signaling pathway; TGF-beta signaling pathway; FoxO signaling pathway
Unigene088989	K04498	ko04066; ko04520; ko04110; ko04310; ko04024; ko04330; ko04630; ko04350; ko04068	HIF-1 signaling pathway; Adherens junction; Cell cycle; Wnt signaling pathway; cAMP signaling pathway; Notch signaling pathway; Jak-STAT signaling pathway; TGF-beta signaling pathway; FoxO signaling pathway
Unigene091271	K04498	ko04066; ko04520; ko04110; ko04310; ko04024; ko04330; ko04630; ko04350; ko04068	HIF-1 signaling pathway; Adherens junction; Cell cycle; Wnt signaling pathway; cAMP signaling pathway; Notch signaling pathway; Jak-STAT signaling pathway; TGF-beta signaling pathway; FoxO signaling pathway
Unigene091275	K04498	ko04066; ko04520; ko04110; ko04310; ko04024; ko04330; ko04630; ko04350; ko04068	HIF-1 signaling pathway; Adherens junction; Cell cycle; Wnt signaling pathway; cAMP signaling pathway; Notch signaling pathway; Jak-STAT signaling pathway; TGF-beta signaling pathway; FoxO signaling pathway
Unigene091277	K04498	ko04066; ko04520; ko04110; ko04310; ko04024; ko04330; ko04630; ko04350; ko04068	HIF-1 signaling pathway; Adherens junction; Cell cycle; Wnt signaling pathway; cAMP signaling pathway; Notch signaling pathway; Jak-STAT signaling pathway; TGF-beta signaling pathway; FoxO signaling pathway
Unigene091278	K04498	ko04066; ko04520; ko04110; ko04310; ko04024; ko04330; ko04630; ko04350; ko04068	HIF-1 signaling pathway; Adherens junction; Cell cycle; Wnt signaling pathway; cAMP signaling pathway; Notch signaling pathway; Jak-STAT signaling pathway; TGF-beta signaling pathway; FoxO signaling pathway
Unigene071314	K04688	ko04066; ko04152; ko04350; ko04012; ko04151; ko04150	HIF-1 signaling pathway; AMPK signaling pathway; TGF-beta signaling pathway; ErbB signaling pathway; PI3K-Akt signaling pathway; mTOR signaling pathway
Unigene004312	K07203	ko04066; ko04139; ko04151; ko04630; ko04072; ko04152; ko04150; ko04012	HIF-1 signaling pathway; Regulation of mitophagy - yeast; PI3K-Akt signaling pathway; Jak-STAT signaling pathway; Phospholipase D signaling pathway; AMPK signaling pathway; mTOR signaling pathway; ErbB signaling pathway
Unigene022265	K07203	ko04066; ko04139; ko04151; ko04630; ko04072; ko04152; ko04150; ko04012	HIF-1 signaling pathway; Regulation of mitophagy - yeast; PI3K-Akt signaling pathway; Jak-STAT signaling pathway; Phospholipase D signaling pathway; AMPK signaling pathway; mTOR signaling pathway; ErbB signaling pathway
Unigene022266	K07203	ko04066; ko04139; ko04151; ko04630; ko04072; ko04152; ko04150; ko04012	HIF-1 signaling pathway; Regulation of mitophagy - yeast; PI3K-Akt signaling pathway; Jak-STAT signaling pathway; Phospholipase D signaling pathway; AMPK signaling pathway; mTOR signaling pathway; ErbB signaling pathway
Unigene029148	K07203	ko04066; ko04139; ko04151; ko04630; ko04072; ko04152; ko04150; ko04012	HIF-1 signaling pathway; Regulation of mitophagy - yeast; PI3K-Akt signaling pathway; Jak-STAT signaling pathway; Phospholipase D signaling pathway; AMPK signaling pathway; mTOR signaling pathway; ErbB signaling pathway
Unigene033113	K07203	ko04066; ko04139; ko04151; ko04630; ko04072; ko04152; ko04150; ko04012	HIF-1 signaling pathway; Regulation of mitophagy - yeast; PI3K-Akt signaling pathway; Jak-STAT signaling pathway; Phospholipase D signaling pathway; AMPK signaling pathway; mTOR signaling pathway; ErbB signaling pathway
Unigene033401	K07203	ko04066; ko04139; ko04151; ko04630; ko04072; ko04152; ko04150; ko04012	HIF-1 signaling pathway; Regulation of mitophagy - yeast; PI3K-Akt signaling pathway; Jak-STAT signaling pathway; Phospholipase D signaling pathway; AMPK signaling pathway; mTOR signaling pathway; ErbB signaling pathway
Unigene036714	K07203	ko04066; ko04139; ko04151; ko04630; ko04072; ko04152; ko04150; ko04012	HIF-1 signaling pathway; Regulation of mitophagy - yeast; PI3K-Akt signaling pathway; Jak-STAT signaling pathway; Phospholipase D signaling pathway; AMPK signaling pathway; mTOR signaling pathway; ErbB signaling pathway
Unigene036876	K07203	ko04066; ko04139; ko04151; ko04630; ko04072; ko04152; ko04150; ko04012	HIF-1 signaling pathway; Regulation of mitophagy - yeast; PI3K-Akt signaling pathway; Jak-STAT signaling pathway; Phospholipase D signaling pathway; AMPK signaling pathway; mTOR signaling pathway; ErbB signaling pathway
Unigene042695	K07203	ko04066; ko04139; ko04151; ko04630; ko04072; ko04152; ko04150; ko04012	HIF-1 signaling pathway; Regulation of mitophagy - yeast; PI3K-Akt signaling pathway; Jak-STAT signaling pathway; Phospholipase D signaling pathway; AMPK signaling pathway; mTOR signaling pathway; ErbB signaling pathway
Unigene072609	K07203	ko04066; ko04139; ko04151; ko04630; ko04072; ko04152; ko04150; ko04012	HIF-1 signaling pathway; Regulation of mitophagy - yeast; PI3K-Akt signaling pathway; Jak-STAT signaling pathway; Phospholipase D signaling pathway; AMPK signaling pathway; mTOR signaling pathway; ErbB signaling pathway
Unigene086277	K07203	ko04066; ko04139; ko04151; ko04630; ko04072; ko04152; ko04150; ko04012	HIF-1 signaling pathway; Regulation of mitophagy - yeast; PI3K-Akt signaling pathway; Jak-STAT signaling pathway; Phospholipase D signaling pathway; AMPK signaling pathway; mTOR signaling pathway; ErbB signaling pathway
Unigene086285	K07203	ko04066; ko04139; ko04151; ko04630; ko04072; ko04152; ko04150; ko04012	HIF-1 signaling pathway; Regulation of mitophagy - yeast; PI3K-Akt signaling pathway; Jak-STAT signaling pathway; Phospholipase D signaling pathway; AMPK signaling pathway; mTOR signaling pathway; ErbB signaling pathway
Unigene101755	K07203	ko04066; ko04139; ko04151; ko04630; ko04072; ko04152; ko04150; ko04012	HIF-1 signaling pathway; Regulation of mitophagy - yeast; PI3K-Akt signaling pathway; Jak-STAT signaling pathway; Phospholipase D signaling pathway; AMPK signaling pathway; mTOR signaling pathway; ErbB signaling pathway
Unigene101756	K07203	ko04066; ko04139; ko04151; ko04630; ko04072; ko04152; ko04150; ko04012	HIF-1 signaling pathway; Regulation of mitophagy - yeast; PI3K-Akt signaling pathway; Jak-STAT signaling pathway; Phospholipase D signaling pathway; AMPK signaling pathway; mTOR signaling pathway; ErbB signaling pathway
Unigene101757	K07203	ko04066; ko04139; ko04151; ko04630; ko04072; ko04152; ko04150; ko04012	HIF-1 signaling pathway; Regulation of mitophagy - yeast; PI3K-Akt signaling pathway; Jak-STAT signaling pathway; Phospholipase D signaling pathway; AMPK signaling pathway; mTOR signaling pathway; ErbB signaling pathway
Unigene101758	K07203	ko04066; ko04139; ko04151; ko04630; ko04072; ko04152; ko04150; ko04012	HIF-1 signaling pathway; Regulation of mitophagy - yeast; PI3K-Akt signaling pathway; Jak-STAT signaling pathway; Phospholipase D signaling pathway; AMPK signaling pathway; mTOR signaling pathway; ErbB signaling pathway
Unigene101759	K07203	ko04066; ko04139; ko04151; ko04630; ko04072; ko04152; ko04150; ko04012	HIF-1 signaling pathway; Regulation of mitophagy - yeast; PI3K-Akt signaling pathway; Jak-STAT signaling pathway; Phospholipase D signaling pathway; AMPK signaling pathway; mTOR signaling pathway; ErbB signaling pathway
Unigene101760	K07203	ko04066; ko04139; ko04151; ko04630; ko04072; ko04152; ko04150; ko04012	HIF-1 signaling pathway; Regulation of mitophagy - yeast; PI3K-Akt signaling pathway; Jak-STAT signaling pathway; Phospholipase D signaling pathway; AMPK signaling pathway; mTOR signaling pathway; ErbB signaling pathway
Unigene101761	K07203	ko04066; ko04139; ko04151; ko04630; ko04072; ko04152; ko04150; ko04012	HIF-1 signaling pathway; Regulation of mitophagy - yeast; PI3K-Akt signaling pathway; Jak-STAT signaling pathway; Phospholipase D signaling pathway; AMPK signaling pathway; mTOR signaling pathway; ErbB signaling pathway
Unigene101762	K07203	ko04066; ko04139; ko04151; ko04630; ko04072; ko04152; ko04150; ko04012	HIF-1 signaling pathway; Regulation of mitophagy - yeast; PI3K-Akt signaling pathway; Jak-STAT signaling pathway; Phospholipase D signaling pathway; AMPK signaling pathway; mTOR signaling pathway; ErbB signaling pathway
Unigene053252	K03868	ko04066; ko04114; ko04141; ko04110; ko04341; ko04350; ko04120; ko04111; ko03420; ko04310	HIF-1 signaling pathway; Oocyte meiosis; Protein processing in endoplasmic reticulum; Cell cycle; Hedgehog signaling pathway - fly; TGF-beta signaling pathway; Ubiquitin mediated proteolysis; Cell cycle - yeast; Nucleotide excision repair; Wnt signaling pathway
Unigene053253	K03868	ko04066; ko04114; ko04141; ko04110; ko04341; ko04350; ko04120; ko04111; ko03420; ko04310	HIF-1 signaling pathway; Oocyte meiosis; Protein processing in endoplasmic reticulum; Cell cycle; Hedgehog signaling pathway - fly; TGF-beta signaling pathway; Ubiquitin mediated proteolysis; Cell cycle - yeast; Nucleotide excision repair; Wnt signaling pathway
Unigene048016	K03259	ko04066; ko03013; ko04151; ko04150	HIF-1 signaling pathway; RNA transport; PI3K-Akt signaling pathway; mTOR signaling pathway
Unigene053110	K03259	ko04066; ko03013; ko04151; ko04150	HIF-1 signaling pathway; RNA transport; PI3K-Akt signaling pathway; mTOR signaling pathway
Unigene053467	K03259	ko04066; ko03013; ko04151; ko04150	HIF-1 signaling pathway; RNA transport; PI3K-Akt signaling pathway; mTOR signaling pathway
Unigene053468	K03259	ko04066; ko03013; ko04151; ko04150	HIF-1 signaling pathway; RNA transport; PI3K-Akt signaling pathway; mTOR signaling pathway
Unigene053469	K03259	ko04066; ko03013; ko04151; ko04150	HIF-1 signaling pathway; RNA transport; PI3K-Akt signaling pathway; mTOR signaling pathway
Unigene022545	K00161	ko04066; ko01200; ko00620; ko00020; ko00010	HIF-1 signaling pathway; Carbon metabolism; Pyruvate metabolism; Citrate cycle (TCA cycle); Glycolysis / Gluconeogenesis
Unigene046919	K00161	ko04066; ko01200; ko00620; ko00020; ko00010	HIF-1 signaling pathway; Carbon metabolism; Pyruvate metabolism; Citrate cycle (TCA cycle); Glycolysis / Gluconeogenesis
Unigene077814	K00161	ko04066; ko01200; ko00620; ko00020; ko00010	HIF-1 signaling pathway; Carbon metabolism; Pyruvate metabolism; Citrate cycle (TCA cycle); Glycolysis / Gluconeogenesis
Unigene079438	K00162	ko04066; ko01200; ko00620; ko00020; ko00010	HIF-1 signaling pathway; Carbon metabolism; Pyruvate metabolism; Citrate cycle (TCA cycle); Glycolysis / Gluconeogenesis
Unigene079441	K00162	ko04066; ko01200; ko00620; ko00020; ko00010	HIF-1 signaling pathway; Carbon metabolism; Pyruvate metabolism; Citrate cycle (TCA cycle); Glycolysis / Gluconeogenesis
Unigene055023	K01689	ko04066; ko00680; ko03018; ko01200; ko01230; ko00010	HIF-1 signaling pathway; Methane metabolism; RNA degradation; Carbon metabolism; Biosynthesis of amino acids; Glycolysis / Gluconeogenesis
Unigene062801	K01689	ko04066; ko00680; ko03018; ko01200; ko01230; ko00010	HIF-1 signaling pathway; Methane metabolism; RNA degradation; Carbon metabolism; Biosynthesis of amino acids; Glycolysis / Gluconeogenesis
Unigene075728	K01689	ko04066; ko00680; ko03018; ko01200; ko01230; ko00010	HIF-1 signaling pathway; Methane metabolism; RNA degradation; Carbon metabolism; Biosynthesis of amino acids; Glycolysis / Gluconeogenesis
Unigene075730	K01689	ko04066; ko00680; ko03018; ko01200; ko01230; ko00010	HIF-1 signaling pathway; Methane metabolism; RNA degradation; Carbon metabolism; Biosynthesis of amino acids; Glycolysis / Gluconeogenesis
Unigene046493	K00844	ko04066; ko00524; ko00052; ko01200; ko00051; ko00010; ko00520; ko00500; ko00521	HIF-1 signaling pathway; Neomycin, kanamycin and gentamicin biosynthesis; Galactose metabolism; Carbon metabolism; Fructose and mannose metabolism; Glycolysis / Gluconeogenesis; Amino sugar and nucleotide sugar metabolism; Starch and sucrose metabolism; Streptomycin biosynthesis
Unigene029408	K04730	ko04064	NF-kappa B signaling pathway
Unigene049412	K04733	ko04064	NF-kappa B signaling pathway
Unigene050875	K04733	ko04064	NF-kappa B signaling pathway
Unigene053174	K04733	ko04064	NF-kappa B signaling pathway
Unigene055651	K04730	ko04064	NF-kappa B signaling pathway
Unigene080688	K04733	ko04064	NF-kappa B signaling pathway
Unigene080691	K04733	ko04064	NF-kappa B signaling pathway
Unigene086332	K04730	ko04064	NF-kappa B signaling pathway
Unigene096521	K04730	ko04064	NF-kappa B signaling pathway
Unigene096523	K04730	ko04064	NF-kappa B signaling pathway
Unigene096524	K04730	ko04064	NF-kappa B signaling pathway
Unigene096525	K04730	ko04064	NF-kappa B signaling pathway
Unigene096528	K04730	ko04064	NF-kappa B signaling pathway
Unigene096529	K04730	ko04064	NF-kappa B signaling pathway
Unigene026019	K06269	ko04024; ko03015; ko04810; ko04114; ko04510; ko04390; ko04022; ko04113	cAMP signaling pathway; mRNA surveillance pathway; Regulation of actin cytoskeleton; Oocyte meiosis; Focal adhesion; Hippo signaling pathway; cGMP-PKG signaling pathway; Meiosis - yeast
Unigene060062	K06269	ko04024; ko03015; ko04810; ko04114; ko04510; ko04390; ko04022; ko04113	cAMP signaling pathway; mRNA surveillance pathway; Regulation of actin cytoskeleton; Oocyte meiosis; Focal adhesion; Hippo signaling pathway; cGMP-PKG signaling pathway; Meiosis - yeast
Unigene062615	K06269	ko04024; ko03015; ko04810; ko04114; ko04510; ko04390; ko04022; ko04113	cAMP signaling pathway; mRNA surveillance pathway; Regulation of actin cytoskeleton; Oocyte meiosis; Focal adhesion; Hippo signaling pathway; cGMP-PKG signaling pathway; Meiosis - yeast
Unigene062616	K06269	ko04024; ko03015; ko04810; ko04114; ko04510; ko04390; ko04022; ko04113	cAMP signaling pathway; mRNA surveillance pathway; Regulation of actin cytoskeleton; Oocyte meiosis; Focal adhesion; Hippo signaling pathway; cGMP-PKG signaling pathway; Meiosis - yeast
Unigene080660	K06269	ko04024; ko03015; ko04810; ko04114; ko04510; ko04390; ko04022; ko04113	cAMP signaling pathway; mRNA surveillance pathway; Regulation of actin cytoskeleton; Oocyte meiosis; Focal adhesion; Hippo signaling pathway; cGMP-PKG signaling pathway; Meiosis - yeast
Unigene080661	K06269	ko04024; ko03015; ko04810; ko04114; ko04510; ko04390; ko04022; ko04113	cAMP signaling pathway; mRNA surveillance pathway; Regulation of actin cytoskeleton; Oocyte meiosis; Focal adhesion; Hippo signaling pathway; cGMP-PKG signaling pathway; Meiosis - yeast
Unigene086205	K06269	ko04024; ko03015; ko04810; ko04114; ko04510; ko04390; ko04022; ko04113	cAMP signaling pathway; mRNA surveillance pathway; Regulation of actin cytoskeleton; Oocyte meiosis; Focal adhesion; Hippo signaling pathway; cGMP-PKG signaling pathway; Meiosis - yeast
Unigene086207	K06269	ko04024; ko03015; ko04810; ko04114; ko04510; ko04390; ko04022; ko04113	cAMP signaling pathway; mRNA surveillance pathway; Regulation of actin cytoskeleton; Oocyte meiosis; Focal adhesion; Hippo signaling pathway; cGMP-PKG signaling pathway; Meiosis - yeast
Unigene086208	K06269	ko04024; ko03015; ko04810; ko04114; ko04510; ko04390; ko04022; ko04113	cAMP signaling pathway; mRNA surveillance pathway; Regulation of actin cytoskeleton; Oocyte meiosis; Focal adhesion; Hippo signaling pathway; cGMP-PKG signaling pathway; Meiosis - yeast
Unigene086210	K06269	ko04024; ko03015; ko04810; ko04114; ko04510; ko04390; ko04022; ko04113	cAMP signaling pathway; mRNA surveillance pathway; Regulation of actin cytoskeleton; Oocyte meiosis; Focal adhesion; Hippo signaling pathway; cGMP-PKG signaling pathway; Meiosis - yeast
Unigene086212	K06269	ko04024; ko03015; ko04810; ko04114; ko04510; ko04390; ko04022; ko04113	cAMP signaling pathway; mRNA surveillance pathway; Regulation of actin cytoskeleton; Oocyte meiosis; Focal adhesion; Hippo signaling pathway; cGMP-PKG signaling pathway; Meiosis - yeast
Unigene016285	K00232	ko04024; ko00592; ko00071; ko04146; ko01040; ko01212	cAMP signaling pathway; alpha-Linolenic acid metabolism; Fatty acid degradation; Peroxisome; Biosynthesis of unsaturated fatty acids; Fatty acid metabolism
Unigene061037	K00232	ko04024; ko00592; ko00071; ko04146; ko01040; ko01212	cAMP signaling pathway; alpha-Linolenic acid metabolism; Fatty acid degradation; Peroxisome; Biosynthesis of unsaturated fatty acids; Fatty acid metabolism
Unigene088666	K00232	ko04024; ko00592; ko00071; ko04146; ko01040; ko01212	cAMP signaling pathway; alpha-Linolenic acid metabolism; Fatty acid degradation; Peroxisome; Biosynthesis of unsaturated fatty acids; Fatty acid metabolism
Unigene093484	K00232	ko04024; ko00592; ko00071; ko04146; ko01040; ko01212	cAMP signaling pathway; alpha-Linolenic acid metabolism; Fatty acid degradation; Peroxisome; Biosynthesis of unsaturated fatty acids; Fatty acid metabolism
Unigene093485	K00232	ko04024; ko00592; ko00071; ko04146; ko01040; ko01212	cAMP signaling pathway; alpha-Linolenic acid metabolism; Fatty acid degradation; Peroxisome; Biosynthesis of unsaturated fatty acids; Fatty acid metabolism
Unigene093492	K00232	ko04024; ko00592; ko00071; ko04146; ko01040; ko01212	cAMP signaling pathway; alpha-Linolenic acid metabolism; Fatty acid degradation; Peroxisome; Biosynthesis of unsaturated fatty acids; Fatty acid metabolism
Unigene097287	K00232	ko04024; ko00592; ko00071; ko04146; ko01040; ko01212	cAMP signaling pathway; alpha-Linolenic acid metabolism; Fatty acid degradation; Peroxisome; Biosynthesis of unsaturated fatty acids; Fatty acid metabolism
Unigene097288	K00232	ko04024; ko00592; ko00071; ko04146; ko01040; ko01212	cAMP signaling pathway; alpha-Linolenic acid metabolism; Fatty acid degradation; Peroxisome; Biosynthesis of unsaturated fatty acids; Fatty acid metabolism
Unigene097289	K00232	ko04024; ko00592; ko00071; ko04146; ko01040; ko01212	cAMP signaling pathway; alpha-Linolenic acid metabolism; Fatty acid degradation; Peroxisome; Biosynthesis of unsaturated fatty acids; Fatty acid metabolism
Unigene097290	K00232	ko04024; ko00592; ko00071; ko04146; ko01040; ko01212	cAMP signaling pathway; alpha-Linolenic acid metabolism; Fatty acid degradation; Peroxisome; Biosynthesis of unsaturated fatty acids; Fatty acid metabolism
Unigene097292	K00232	ko04024; ko00592; ko00071; ko04146; ko01040; ko01212	cAMP signaling pathway; alpha-Linolenic acid metabolism; Fatty acid degradation; Peroxisome; Biosynthesis of unsaturated fatty acids; Fatty acid metabolism
Unigene044202	K05863	ko04020; ko04022	Calcium signaling pathway; cGMP-PKG signaling pathway
Unigene048182	K15040	ko04020; ko04022	Calcium signaling pathway; cGMP-PKG signaling pathway
Unigene056920	K05863	ko04020; ko04022	Calcium signaling pathway; cGMP-PKG signaling pathway
Unigene061135	K05863	ko04020; ko04022	Calcium signaling pathway; cGMP-PKG signaling pathway
Unigene061137	K05863	ko04020; ko04022	Calcium signaling pathway; cGMP-PKG signaling pathway
Unigene061138	K05863	ko04020; ko04022	Calcium signaling pathway; cGMP-PKG signaling pathway
Unigene061139	K05863	ko04020; ko04022	Calcium signaling pathway; cGMP-PKG signaling pathway
Unigene072973	K15040	ko04020; ko04022	Calcium signaling pathway; cGMP-PKG signaling pathway
Unigene072975	K15040	ko04020; ko04022	Calcium signaling pathway; cGMP-PKG signaling pathway
Unigene084540	K05853	ko04020; ko04022	Calcium signaling pathway; cGMP-PKG signaling pathway
Unigene084541	K05853	ko04020; ko04022	Calcium signaling pathway; cGMP-PKG signaling pathway
Unigene084542	K05853	ko04020; ko04022	Calcium signaling pathway; cGMP-PKG signaling pathway
Unigene084545	K05853	ko04020; ko04022	Calcium signaling pathway; cGMP-PKG signaling pathway
Unigene084546	K05853	ko04020; ko04022	Calcium signaling pathway; cGMP-PKG signaling pathway
Unigene084547	K05853	ko04020; ko04022	Calcium signaling pathway; cGMP-PKG signaling pathway
Unigene084548	K05853	ko04020; ko04022	Calcium signaling pathway; cGMP-PKG signaling pathway
Unigene087163	K05863	ko04020; ko04022	Calcium signaling pathway; cGMP-PKG signaling pathway
Unigene087166	K05863	ko04020; ko04022	Calcium signaling pathway; cGMP-PKG signaling pathway
Unigene087167	K05863	ko04020; ko04022	Calcium signaling pathway; cGMP-PKG signaling pathway
Unigene087168	K05863	ko04020; ko04022	Calcium signaling pathway; cGMP-PKG signaling pathway
Unigene093592	K15040	ko04020; ko04022	Calcium signaling pathway; cGMP-PKG signaling pathway
Unigene093593	K15040	ko04020; ko04022	Calcium signaling pathway; cGMP-PKG signaling pathway
Unigene093595	K15040	ko04020; ko04022	Calcium signaling pathway; cGMP-PKG signaling pathway
Unigene093596	K15040	ko04020; ko04022	Calcium signaling pathway; cGMP-PKG signaling pathway
Unigene093597	K15040	ko04020; ko04022	Calcium signaling pathway; cGMP-PKG signaling pathway
Unigene093598	K15040	ko04020; ko04022	Calcium signaling pathway; cGMP-PKG signaling pathway
Unigene093600	K15040	ko04020; ko04022	Calcium signaling pathway; cGMP-PKG signaling pathway
Unigene093603	K15040	ko04020; ko04022	Calcium signaling pathway; cGMP-PKG signaling pathway
Unigene093605	K15040	ko04020; ko04022	Calcium signaling pathway; cGMP-PKG signaling pathway
Unigene093606	K15040	ko04020; ko04022	Calcium signaling pathway; cGMP-PKG signaling pathway
Unigene093607	K15040	ko04020; ko04022	Calcium signaling pathway; cGMP-PKG signaling pathway
Unigene094365	K05853	ko04020; ko04022	Calcium signaling pathway; cGMP-PKG signaling pathway
Unigene125520	K05863	ko04020; ko04022	Calcium signaling pathway; cGMP-PKG signaling pathway
Unigene039807	K05759	ko04015; ko04810; ko04013	Rap1 signaling pathway; Regulation of actin cytoskeleton; MAPK signaling pathway - fly
Unigene039808	K05759	ko04015; ko04810; ko04013	Rap1 signaling pathway; Regulation of actin cytoskeleton; MAPK signaling pathway - fly
Unigene048286	K05759	ko04015; ko04810; ko04013	Rap1 signaling pathway; Regulation of actin cytoskeleton; MAPK signaling pathway - fly
Unigene049290	K05759	ko04015; ko04810; ko04013	Rap1 signaling pathway; Regulation of actin cytoskeleton; MAPK signaling pathway - fly
Unigene063415	K05759	ko04015; ko04810; ko04013	Rap1 signaling pathway; Regulation of actin cytoskeleton; MAPK signaling pathway - fly
Unigene063416	K05759	ko04015; ko04810; ko04013	Rap1 signaling pathway; Regulation of actin cytoskeleton; MAPK signaling pathway - fly
Unigene063418	K05759	ko04015; ko04810; ko04013	Rap1 signaling pathway; Regulation of actin cytoskeleton; MAPK signaling pathway - fly
Unigene063419	K05759	ko04015; ko04810; ko04013	Rap1 signaling pathway; Regulation of actin cytoskeleton; MAPK signaling pathway - fly
Unigene063420	K05759	ko04015; ko04810; ko04013	Rap1 signaling pathway; Regulation of actin cytoskeleton; MAPK signaling pathway - fly
Unigene065341	K05759	ko04015; ko04810; ko04013	Rap1 signaling pathway; Regulation of actin cytoskeleton; MAPK signaling pathway - fly
Unigene065342	K05759	ko04015; ko04810; ko04013	Rap1 signaling pathway; Regulation of actin cytoskeleton; MAPK signaling pathway - fly
Unigene065345	K05759	ko04015; ko04810; ko04013	Rap1 signaling pathway; Regulation of actin cytoskeleton; MAPK signaling pathway - fly
Unigene065346	K05759	ko04015; ko04810; ko04013	Rap1 signaling pathway; Regulation of actin cytoskeleton; MAPK signaling pathway - fly
Unigene009876	K02183	ko04015; ko04014; ko04070; ko04024; ko04114; ko04020; ko04022	Rap1 signaling pathway; Ras signaling pathway; Phosphatidylinositol signaling system; cAMP signaling pathway; Oocyte meiosis; Calcium signaling pathway; cGMP-PKG signaling pathway
Unigene026142	K02183	ko04015; ko04014; ko04070; ko04024; ko04114; ko04020; ko04022	Rap1 signaling pathway; Ras signaling pathway; Phosphatidylinositol signaling system; cAMP signaling pathway; Oocyte meiosis; Calcium signaling pathway; cGMP-PKG signaling pathway
Unigene039297	K02183	ko04015; ko04014; ko04070; ko04024; ko04114; ko04020; ko04022	Rap1 signaling pathway; Ras signaling pathway; Phosphatidylinositol signaling system; cAMP signaling pathway; Oocyte meiosis; Calcium signaling pathway; cGMP-PKG signaling pathway
Unigene061583	K02183	ko04015; ko04014; ko04070; ko04024; ko04114; ko04020; ko04022	Rap1 signaling pathway; Ras signaling pathway; Phosphatidylinositol signaling system; cAMP signaling pathway; Oocyte meiosis; Calcium signaling pathway; cGMP-PKG signaling pathway
Unigene061584	K02183	ko04015; ko04014; ko04070; ko04024; ko04114; ko04020; ko04022	Rap1 signaling pathway; Ras signaling pathway; Phosphatidylinositol signaling system; cAMP signaling pathway; Oocyte meiosis; Calcium signaling pathway; cGMP-PKG signaling pathway
Unigene070529	K02183	ko04015; ko04014; ko04070; ko04024; ko04114; ko04020; ko04022	Rap1 signaling pathway; Ras signaling pathway; Phosphatidylinositol signaling system; cAMP signaling pathway; Oocyte meiosis; Calcium signaling pathway; cGMP-PKG signaling pathway
Unigene070530	K02183	ko04015; ko04014; ko04070; ko04024; ko04114; ko04020; ko04022	Rap1 signaling pathway; Ras signaling pathway; Phosphatidylinositol signaling system; cAMP signaling pathway; Oocyte meiosis; Calcium signaling pathway; cGMP-PKG signaling pathway
Unigene070531	K02183	ko04015; ko04014; ko04070; ko04024; ko04114; ko04020; ko04022	Rap1 signaling pathway; Ras signaling pathway; Phosphatidylinositol signaling system; cAMP signaling pathway; Oocyte meiosis; Calcium signaling pathway; cGMP-PKG signaling pathway
Unigene070532	K02183	ko04015; ko04014; ko04070; ko04024; ko04114; ko04020; ko04022	Rap1 signaling pathway; Ras signaling pathway; Phosphatidylinositol signaling system; cAMP signaling pathway; Oocyte meiosis; Calcium signaling pathway; cGMP-PKG signaling pathway
Unigene071564	K02183	ko04015; ko04014; ko04070; ko04024; ko04114; ko04020; ko04022	Rap1 signaling pathway; Ras signaling pathway; Phosphatidylinositol signaling system; cAMP signaling pathway; Oocyte meiosis; Calcium signaling pathway; cGMP-PKG signaling pathway
Unigene074303	K02183	ko04015; ko04014; ko04070; ko04024; ko04114; ko04020; ko04022	Rap1 signaling pathway; Ras signaling pathway; Phosphatidylinositol signaling system; cAMP signaling pathway; Oocyte meiosis; Calcium signaling pathway; cGMP-PKG signaling pathway
Unigene074304	K02183	ko04015; ko04014; ko04070; ko04024; ko04114; ko04020; ko04022	Rap1 signaling pathway; Ras signaling pathway; Phosphatidylinositol signaling system; cAMP signaling pathway; Oocyte meiosis; Calcium signaling pathway; cGMP-PKG signaling pathway
Unigene074305	K02183	ko04015; ko04014; ko04070; ko04024; ko04114; ko04020; ko04022	Rap1 signaling pathway; Ras signaling pathway; Phosphatidylinositol signaling system; cAMP signaling pathway; Oocyte meiosis; Calcium signaling pathway; cGMP-PKG signaling pathway
Unigene021670	K19613	ko04014	Ras signaling pathway
Unigene046935	K17637	ko04014	Ras signaling pathway
Unigene049294	K19613	ko04014	Ras signaling pathway
Unigene049297	K19613	ko04014	Ras signaling pathway
Unigene051377	K17637	ko04014	Ras signaling pathway
Unigene051381	K17637	ko04014	Ras signaling pathway
Unigene064881	K10632	ko04014	Ras signaling pathway
Unigene064882	K10632	ko04014	Ras signaling pathway
Unigene064883	K10632	ko04014	Ras signaling pathway
Unigene064884	K10632	ko04014	Ras signaling pathway
Unigene076094	K19613	ko04014	Ras signaling pathway
Unigene088400	K17637	ko04014	Ras signaling pathway
Unigene088402	K17637	ko04014	Ras signaling pathway
Unigene088403	K17637	ko04014	Ras signaling pathway
Unigene090732	K19613	ko04014	Ras signaling pathway
Unigene091947	K19613	ko04014	Ras signaling pathway
Unigene094936	K19613	ko04014	Ras signaling pathway
Unigene094940	K19613	ko04014	Ras signaling pathway
Unigene102581	K19613	ko04014	Ras signaling pathway
Unigene050420	K04508	ko04013; ko04310	MAPK signaling pathway - fly; Wnt signaling pathway
Unigene050423	K04508	ko04013; ko04310	MAPK signaling pathway - fly; Wnt signaling pathway
Unigene063323	K04508	ko04013; ko04310	MAPK signaling pathway - fly; Wnt signaling pathway
Unigene046002	K20223	ko04013	MAPK signaling pathway - fly
Unigene066755	K02218	ko04011; ko04392	MAPK signaling pathway - yeast; Hippo signaling pathway -multiple species
Unigene066756	K02218	ko04011; ko04392	MAPK signaling pathway - yeast; Hippo signaling pathway -multiple species
Unigene066757	K02218	ko04011; ko04392	MAPK signaling pathway - yeast; Hippo signaling pathway -multiple species
Unigene066758	K02218	ko04011; ko04392	MAPK signaling pathway - yeast; Hippo signaling pathway -multiple species
Unigene078754	K02218	ko04011; ko04392	MAPK signaling pathway - yeast; Hippo signaling pathway -multiple species
Unigene078755	K02218	ko04011; ko04392	MAPK signaling pathway - yeast; Hippo signaling pathway -multiple species
Unigene078756	K02218	ko04011; ko04392	MAPK signaling pathway - yeast; Hippo signaling pathway -multiple species
Unigene078757	K02218	ko04011; ko04392	MAPK signaling pathway - yeast; Hippo signaling pathway -multiple species
Unigene084864	K02218	ko04011; ko04392	MAPK signaling pathway - yeast; Hippo signaling pathway -multiple species
Unigene084865	K02218	ko04011; ko04392	MAPK signaling pathway - yeast; Hippo signaling pathway -multiple species
Unigene084867	K02218	ko04011; ko04392	MAPK signaling pathway - yeast; Hippo signaling pathway -multiple species
Unigene016344	K06630	ko04011; ko04391; ko04114; ko04110; ko04390; ko04151	MAPK signaling pathway - yeast; Hippo signaling pathway - fly; Oocyte meiosis; Cell cycle; Hippo signaling pathway; PI3K-Akt signaling pathway
Unigene024720	K06630	ko04011; ko04391; ko04114; ko04110; ko04390; ko04151	MAPK signaling pathway - yeast; Hippo signaling pathway - fly; Oocyte meiosis; Cell cycle; Hippo signaling pathway; PI3K-Akt signaling pathway
Unigene024721	K06630	ko04011; ko04391; ko04114; ko04110; ko04390; ko04151	MAPK signaling pathway - yeast; Hippo signaling pathway - fly; Oocyte meiosis; Cell cycle; Hippo signaling pathway; PI3K-Akt signaling pathway
Unigene032742	K06630	ko04011; ko04391; ko04114; ko04110; ko04390; ko04151	MAPK signaling pathway - yeast; Hippo signaling pathway - fly; Oocyte meiosis; Cell cycle; Hippo signaling pathway; PI3K-Akt signaling pathway
Unigene032743	K06630	ko04011; ko04391; ko04114; ko04110; ko04390; ko04151	MAPK signaling pathway - yeast; Hippo signaling pathway - fly; Oocyte meiosis; Cell cycle; Hippo signaling pathway; PI3K-Akt signaling pathway
Unigene034448	K06630	ko04011; ko04391; ko04114; ko04110; ko04390; ko04151	MAPK signaling pathway - yeast; Hippo signaling pathway - fly; Oocyte meiosis; Cell cycle; Hippo signaling pathway; PI3K-Akt signaling pathway
Unigene039903	K06630	ko04011; ko04391; ko04114; ko04110; ko04390; ko04151	MAPK signaling pathway - yeast; Hippo signaling pathway - fly; Oocyte meiosis; Cell cycle; Hippo signaling pathway; PI3K-Akt signaling pathway
Unigene041580	K06630	ko04011; ko04391; ko04114; ko04110; ko04390; ko04151	MAPK signaling pathway - yeast; Hippo signaling pathway - fly; Oocyte meiosis; Cell cycle; Hippo signaling pathway; PI3K-Akt signaling pathway
Unigene044452	K06630	ko04011; ko04391; ko04114; ko04110; ko04390; ko04151	MAPK signaling pathway - yeast; Hippo signaling pathway - fly; Oocyte meiosis; Cell cycle; Hippo signaling pathway; PI3K-Akt signaling pathway
Unigene044453	K06630	ko04011; ko04391; ko04114; ko04110; ko04390; ko04151	MAPK signaling pathway - yeast; Hippo signaling pathway - fly; Oocyte meiosis; Cell cycle; Hippo signaling pathway; PI3K-Akt signaling pathway
Unigene044454	K06630	ko04011; ko04391; ko04114; ko04110; ko04390; ko04151	MAPK signaling pathway - yeast; Hippo signaling pathway - fly; Oocyte meiosis; Cell cycle; Hippo signaling pathway; PI3K-Akt signaling pathway
Unigene045297	K06630	ko04011; ko04391; ko04114; ko04110; ko04390; ko04151	MAPK signaling pathway - yeast; Hippo signaling pathway - fly; Oocyte meiosis; Cell cycle; Hippo signaling pathway; PI3K-Akt signaling pathway
Unigene050695	K06630	ko04011; ko04391; ko04114; ko04110; ko04390; ko04151	MAPK signaling pathway - yeast; Hippo signaling pathway - fly; Oocyte meiosis; Cell cycle; Hippo signaling pathway; PI3K-Akt signaling pathway
Unigene051796	K06630	ko04011; ko04391; ko04114; ko04110; ko04390; ko04151	MAPK signaling pathway - yeast; Hippo signaling pathway - fly; Oocyte meiosis; Cell cycle; Hippo signaling pathway; PI3K-Akt signaling pathway
Unigene051797	K06630	ko04011; ko04391; ko04114; ko04110; ko04390; ko04151	MAPK signaling pathway - yeast; Hippo signaling pathway - fly; Oocyte meiosis; Cell cycle; Hippo signaling pathway; PI3K-Akt signaling pathway
Unigene055145	K06630	ko04011; ko04391; ko04114; ko04110; ko04390; ko04151	MAPK signaling pathway - yeast; Hippo signaling pathway - fly; Oocyte meiosis; Cell cycle; Hippo signaling pathway; PI3K-Akt signaling pathway
Unigene060889	K06630	ko04011; ko04391; ko04114; ko04110; ko04390; ko04151	MAPK signaling pathway - yeast; Hippo signaling pathway - fly; Oocyte meiosis; Cell cycle; Hippo signaling pathway; PI3K-Akt signaling pathway
Unigene062852	K06630	ko04011; ko04391; ko04114; ko04110; ko04390; ko04151	MAPK signaling pathway - yeast; Hippo signaling pathway - fly; Oocyte meiosis; Cell cycle; Hippo signaling pathway; PI3K-Akt signaling pathway
Unigene062853	K06630	ko04011; ko04391; ko04114; ko04110; ko04390; ko04151	MAPK signaling pathway - yeast; Hippo signaling pathway - fly; Oocyte meiosis; Cell cycle; Hippo signaling pathway; PI3K-Akt signaling pathway
Unigene065905	K06630	ko04011; ko04391; ko04114; ko04110; ko04390; ko04151	MAPK signaling pathway - yeast; Hippo signaling pathway - fly; Oocyte meiosis; Cell cycle; Hippo signaling pathway; PI3K-Akt signaling pathway
Unigene065907	K06630	ko04011; ko04391; ko04114; ko04110; ko04390; ko04151	MAPK signaling pathway - yeast; Hippo signaling pathway - fly; Oocyte meiosis; Cell cycle; Hippo signaling pathway; PI3K-Akt signaling pathway
Unigene065866	K02516	ko04011; ko04111; ko03013	MAPK signaling pathway - yeast; Cell cycle - yeast; RNA transport
Unigene083211	K02516	ko04011; ko04111; ko03013	MAPK signaling pathway - yeast; Cell cycle - yeast; RNA transport
Unigene083212	K02516	ko04011; ko04111; ko03013	MAPK signaling pathway - yeast; Cell cycle - yeast; RNA transport
Unigene083213	K02516	ko04011; ko04111; ko03013	MAPK signaling pathway - yeast; Cell cycle - yeast; RNA transport
Unigene083214	K02516	ko04011; ko04111; ko03013	MAPK signaling pathway - yeast; Cell cycle - yeast; RNA transport
Unigene083216	K02516	ko04011; ko04111; ko03013	MAPK signaling pathway - yeast; Cell cycle - yeast; RNA transport
Unigene059100	K12412	ko04011; ko04111	MAPK signaling pathway - yeast; Cell cycle - yeast
Unigene059101	K12412	ko04011; ko04111	MAPK signaling pathway - yeast; Cell cycle - yeast
Unigene014930	K04536	ko04011; ko04014; ko04151	MAPK signaling pathway - yeast; Ras signaling pathway; PI3K-Akt signaling pathway
Unigene033107	K04536	ko04011; ko04014; ko04151	MAPK signaling pathway - yeast; Ras signaling pathway; PI3K-Akt signaling pathway
Unigene052231	K04536	ko04011; ko04014; ko04151	MAPK signaling pathway - yeast; Ras signaling pathway; PI3K-Akt signaling pathway
Unigene052232	K04536	ko04011; ko04014; ko04151	MAPK signaling pathway - yeast; Ras signaling pathway; PI3K-Akt signaling pathway
Unigene052233	K04536	ko04011; ko04014; ko04151	MAPK signaling pathway - yeast; Ras signaling pathway; PI3K-Akt signaling pathway
Unigene077659	K04464	ko04011; ko04010; ko04540; ko04139	MAPK signaling pathway - yeast; MAPK signaling pathway; Gap junction; Regulation of mitophagy - yeast
Unigene047411	K03781	ko04011; ko00380; ko00630; ko04146; ko01200; ko04068	MAPK signaling pathway - yeast; Tryptophan metabolism; Glyoxylate and dicarboxylate metabolism; Peroxisome; Carbon metabolism; FoxO signaling pathway
Unigene051548	K03781	ko04011; ko00380; ko00630; ko04146; ko01200; ko04068	MAPK signaling pathway - yeast; Tryptophan metabolism; Glyoxylate and dicarboxylate metabolism; Peroxisome; Carbon metabolism; FoxO signaling pathway
Unigene051549	K03781	ko04011; ko00380; ko00630; ko04146; ko01200; ko04068	MAPK signaling pathway - yeast; Tryptophan metabolism; Glyoxylate and dicarboxylate metabolism; Peroxisome; Carbon metabolism; FoxO signaling pathway
Unigene092063	K03781	ko04011; ko00380; ko00630; ko04146; ko01200; ko04068	MAPK signaling pathway - yeast; Tryptophan metabolism; Glyoxylate and dicarboxylate metabolism; Peroxisome; Carbon metabolism; FoxO signaling pathway
Unigene092064	K03781	ko04011; ko00380; ko00630; ko04146; ko01200; ko04068	MAPK signaling pathway - yeast; Tryptophan metabolism; Glyoxylate and dicarboxylate metabolism; Peroxisome; Carbon metabolism; FoxO signaling pathway
Unigene092065	K03781	ko04011; ko00380; ko00630; ko04146; ko01200; ko04068	MAPK signaling pathway - yeast; Tryptophan metabolism; Glyoxylate and dicarboxylate metabolism; Peroxisome; Carbon metabolism; FoxO signaling pathway
Unigene092066	K03781	ko04011; ko00380; ko00630; ko04146; ko01200; ko04068	MAPK signaling pathway - yeast; Tryptophan metabolism; Glyoxylate and dicarboxylate metabolism; Peroxisome; Carbon metabolism; FoxO signaling pathway
Unigene092068	K03781	ko04011; ko00380; ko00630; ko04146; ko01200; ko04068	MAPK signaling pathway - yeast; Tryptophan metabolism; Glyoxylate and dicarboxylate metabolism; Peroxisome; Carbon metabolism; FoxO signaling pathway
Unigene092069	K03781	ko04011; ko00380; ko00630; ko04146; ko01200; ko04068	MAPK signaling pathway - yeast; Tryptophan metabolism; Glyoxylate and dicarboxylate metabolism; Peroxisome; Carbon metabolism; FoxO signaling pathway
Unigene092070	K03781	ko04011; ko00380; ko00630; ko04146; ko01200; ko04068	MAPK signaling pathway - yeast; Tryptophan metabolism; Glyoxylate and dicarboxylate metabolism; Peroxisome; Carbon metabolism; FoxO signaling pathway
Unigene074032	K15174	ko04011	MAPK signaling pathway - yeast
Unigene037876	K04424	ko04010; ko04530	MAPK signaling pathway; Tight junction
Unigene080902	K04424	ko04010; ko04530	MAPK signaling pathway; Tight junction
Unigene095771	K04424	ko04010; ko04530	MAPK signaling pathway; Tight junction
Unigene048568	K03283	ko04010; ko04141; ko03040; ko04144	MAPK signaling pathway; Protein processing in endoplasmic reticulum; Spliceosome; Endocytosis
Unigene053507	K03283	ko04010; ko04141; ko03040; ko04144	MAPK signaling pathway; Protein processing in endoplasmic reticulum; Spliceosome; Endocytosis
Unigene067819	K03283	ko04010; ko04141; ko03040; ko04144	MAPK signaling pathway; Protein processing in endoplasmic reticulum; Spliceosome; Endocytosis
Unigene082146	K03283	ko04010; ko04141; ko03040; ko04144	MAPK signaling pathway; Protein processing in endoplasmic reticulum; Spliceosome; Endocytosis
Unigene084596	K03283	ko04010; ko04141; ko03040; ko04144	MAPK signaling pathway; Protein processing in endoplasmic reticulum; Spliceosome; Endocytosis
Unigene084597	K03283	ko04010; ko04141; ko03040; ko04144	MAPK signaling pathway; Protein processing in endoplasmic reticulum; Spliceosome; Endocytosis
Unigene084598	K03283	ko04010; ko04141; ko03040; ko04144	MAPK signaling pathway; Protein processing in endoplasmic reticulum; Spliceosome; Endocytosis
Unigene032980	K06268	ko04010; ko04114; ko04020; ko04370; ko04022; ko04310	MAPK signaling pathway; Oocyte meiosis; Calcium signaling pathway; VEGF signaling pathway; cGMP-PKG signaling pathway; Wnt signaling pathway
Unigene049215	K06268	ko04010; ko04114; ko04020; ko04370; ko04022; ko04310	MAPK signaling pathway; Oocyte meiosis; Calcium signaling pathway; VEGF signaling pathway; cGMP-PKG signaling pathway; Wnt signaling pathway
Unigene075201	K06268	ko04010; ko04114; ko04020; ko04370; ko04022; ko04310	MAPK signaling pathway; Oocyte meiosis; Calcium signaling pathway; VEGF signaling pathway; cGMP-PKG signaling pathway; Wnt signaling pathway
Unigene057812	K04454	ko04010; ko04022	MAPK signaling pathway; cGMP-PKG signaling pathway
Unigene059679	K04459	ko04010	MAPK signaling pathway
Unigene059680	K04459	ko04010	MAPK signaling pathway
Unigene059681	K04459	ko04010	MAPK signaling pathway
Unigene059682	K04459	ko04010	MAPK signaling pathway
Unigene059683	K04459	ko04010	MAPK signaling pathway
Unigene059684	K04459	ko04010	MAPK signaling pathway
Unigene019646	K10901	ko03460; ko03440	Fanconi anemia pathway; Homologous recombination
Unigene035678	K10901	ko03460; ko03440	Fanconi anemia pathway; Homologous recombination
Unigene042904	K04482	ko03460; ko03440	Fanconi anemia pathway; Homologous recombination
Unigene053161	K08991	ko03460; ko03440	Fanconi anemia pathway; Homologous recombination
Unigene053162	K08991	ko03460; ko03440	Fanconi anemia pathway; Homologous recombination
Unigene054027	K10870	ko03460; ko03440	Fanconi anemia pathway; Homologous recombination
Unigene054030	K10870	ko03460; ko03440	Fanconi anemia pathway; Homologous recombination
Unigene077012	K03165	ko03460; ko03440	Fanconi anemia pathway; Homologous recombination
Unigene077013	K03165	ko03460; ko03440	Fanconi anemia pathway; Homologous recombination
Unigene077014	K03165	ko03460; ko03440	Fanconi anemia pathway; Homologous recombination
Unigene094238	K03165	ko03460; ko03440	Fanconi anemia pathway; Homologous recombination
Unigene094239	K03165	ko03460; ko03440	Fanconi anemia pathway; Homologous recombination
Unigene094241	K03165	ko03460; ko03440	Fanconi anemia pathway; Homologous recombination
Unigene094242	K03165	ko03460; ko03440	Fanconi anemia pathway; Homologous recombination
Unigene096681	K10901	ko03460; ko03440	Fanconi anemia pathway; Homologous recombination
Unigene107692	K10901	ko03460; ko03440	Fanconi anemia pathway; Homologous recombination
Unigene065360	K10849	ko03460; ko03420	Fanconi anemia pathway; Nucleotide excision repair
Unigene006731	K15361	ko03460	Fanconi anemia pathway
Unigene009104	K10990	ko03460	Fanconi anemia pathway
Unigene018665	K11511	ko03460	Fanconi anemia pathway
Unigene020654	K10896	ko03460	Fanconi anemia pathway
Unigene023142	K02350	ko03460	Fanconi anemia pathway
Unigene029146	K03509	ko03460	Fanconi anemia pathway
Unigene033614	K10891	ko03460	Fanconi anemia pathway
Unigene034436	K03515	ko03460	Fanconi anemia pathway
Unigene036097	K15078	ko03460	Fanconi anemia pathway
Unigene040608	K03509	ko03460	Fanconi anemia pathway
Unigene040609	K03509	ko03460	Fanconi anemia pathway
Unigene043944	K03509	ko03460	Fanconi anemia pathway
Unigene043945	K03509	ko03460	Fanconi anemia pathway
Unigene043946	K03509	ko03460	Fanconi anemia pathway
Unigene050526	K10990	ko03460	Fanconi anemia pathway
Unigene060148	K15078	ko03460	Fanconi anemia pathway
Unigene060150	K15078	ko03460	Fanconi anemia pathway
Unigene077535	K03509	ko03460	Fanconi anemia pathway
Unigene077537	K03509	ko03460	Fanconi anemia pathway
Unigene077538	K03509	ko03460	Fanconi anemia pathway
Unigene077540	K03509	ko03460	Fanconi anemia pathway
Unigene077542	K03509	ko03460	Fanconi anemia pathway
Unigene079428	K15078	ko03460	Fanconi anemia pathway
Unigene087891	K15363	ko03460	Fanconi anemia pathway
Unigene092247	K15361	ko03460	Fanconi anemia pathway
Unigene092248	K15361	ko03460	Fanconi anemia pathway
Unigene092251	K15361	ko03460	Fanconi anemia pathway
Unigene092252	K15361	ko03460	Fanconi anemia pathway
Unigene092254	K15361	ko03460	Fanconi anemia pathway
Unigene092256	K15361	ko03460	Fanconi anemia pathway
Unigene092257	K15361	ko03460	Fanconi anemia pathway
Unigene092258	K15361	ko03460	Fanconi anemia pathway
Unigene092259	K15361	ko03460	Fanconi anemia pathway
Unigene094181	K03515	ko03460	Fanconi anemia pathway
Unigene104092	K03515	ko03460	Fanconi anemia pathway
Unigene039809	K03512	ko03450; ko03410	Non-homologous end-joining; Base excision repair
Unigene060028	K04799	ko03450; ko03030; ko03410	Non-homologous end-joining; DNA replication; Base excision repair
Unigene060029	K04799	ko03450; ko03030; ko03410	Non-homologous end-joining; DNA replication; Base excision repair
Unigene005251	K10777	ko03450	Non-homologous end-joining
Unigene060040	K10884	ko03450	Non-homologous end-joining
Unigene063730	K10777	ko03450	Non-homologous end-joining
Unigene113189	K10777	ko03450	Non-homologous end-joining
Unigene038383	K10881	ko03440; ko03050	Homologous recombination; Proteasome
Unigene013776	K10875	ko03440	Homologous recombination
Unigene033212	K10875	ko03440	Homologous recombination
Unigene036927	K03553	ko03440	Homologous recombination
Unigene043044	K10875	ko03440	Homologous recombination
Unigene043045	K10875	ko03440	Homologous recombination
Unigene043116	K10871	ko03440	Homologous recombination
Unigene047205	K10875	ko03440	Homologous recombination
Unigene047206	K10875	ko03440	Homologous recombination
Unigene047211	K10875	ko03440	Homologous recombination
Unigene047212	K10875	ko03440	Homologous recombination
Unigene047213	K10875	ko03440	Homologous recombination
Unigene050529	K10869	ko03440	Homologous recombination
Unigene050530	K10869	ko03440	Homologous recombination
Unigene052363	K10875	ko03440	Homologous recombination
Unigene087074	K10867	ko03440	Homologous recombination
Unigene087075	K10867	ko03440	Homologous recombination
Unigene087076	K10867	ko03440	Homologous recombination
Unigene087078	K10867	ko03440	Homologous recombination
Unigene097634	K10875	ko03440	Homologous recombination
Unigene097638	K10875	ko03440	Homologous recombination
Unigene100378	K10875	ko03440	Homologous recombination
Unigene016122	K10858	ko03430; ko03460	Mismatch repair; Fanconi anemia pathway
Unigene028845	K10858	ko03430; ko03460	Mismatch repair; Fanconi anemia pathway
Unigene092365	K10858	ko03430; ko03460	Mismatch repair; Fanconi anemia pathway
Unigene092366	K10858	ko03430; ko03460	Mismatch repair; Fanconi anemia pathway
Unigene019854	K07466	ko03430; ko03030; ko03460; ko03440; ko03420	Mismatch repair; DNA replication; Fanconi anemia pathway; Homologous recombination; Nucleotide excision repair
Unigene027889	K07466	ko03430; ko03030; ko03460; ko03440; ko03420	Mismatch repair; DNA replication; Fanconi anemia pathway; Homologous recombination; Nucleotide excision repair
Unigene031453	K07466	ko03430; ko03030; ko03460; ko03440; ko03420	Mismatch repair; DNA replication; Fanconi anemia pathway; Homologous recombination; Nucleotide excision repair
Unigene044762	K07466	ko03430; ko03030; ko03460; ko03440; ko03420	Mismatch repair; DNA replication; Fanconi anemia pathway; Homologous recombination; Nucleotide excision repair
Unigene052718	K10739	ko03430; ko03030; ko03460; ko03440; ko03420	Mismatch repair; DNA replication; Fanconi anemia pathway; Homologous recombination; Nucleotide excision repair
Unigene055633	K07466	ko03430; ko03030; ko03460; ko03440; ko03420	Mismatch repair; DNA replication; Fanconi anemia pathway; Homologous recombination; Nucleotide excision repair
Unigene055634	K07466	ko03430; ko03030; ko03460; ko03440; ko03420	Mismatch repair; DNA replication; Fanconi anemia pathway; Homologous recombination; Nucleotide excision repair
Unigene058471	K07466	ko03430; ko03030; ko03460; ko03440; ko03420	Mismatch repair; DNA replication; Fanconi anemia pathway; Homologous recombination; Nucleotide excision repair
Unigene058472	K07466	ko03430; ko03030; ko03460; ko03440; ko03420	Mismatch repair; DNA replication; Fanconi anemia pathway; Homologous recombination; Nucleotide excision repair
Unigene058473	K07466	ko03430; ko03030; ko03460; ko03440; ko03420	Mismatch repair; DNA replication; Fanconi anemia pathway; Homologous recombination; Nucleotide excision repair
Unigene058474	K07466	ko03430; ko03030; ko03460; ko03440; ko03420	Mismatch repair; DNA replication; Fanconi anemia pathway; Homologous recombination; Nucleotide excision repair
Unigene070462	K07466	ko03430; ko03030; ko03460; ko03440; ko03420	Mismatch repair; DNA replication; Fanconi anemia pathway; Homologous recombination; Nucleotide excision repair
Unigene070464	K07466	ko03430; ko03030; ko03460; ko03440; ko03420	Mismatch repair; DNA replication; Fanconi anemia pathway; Homologous recombination; Nucleotide excision repair
Unigene070466	K07466	ko03430; ko03030; ko03460; ko03440; ko03420	Mismatch repair; DNA replication; Fanconi anemia pathway; Homologous recombination; Nucleotide excision repair
Unigene070555	K07466	ko03430; ko03030; ko03460; ko03440; ko03420	Mismatch repair; DNA replication; Fanconi anemia pathway; Homologous recombination; Nucleotide excision repair
Unigene086733	K07466	ko03430; ko03030; ko03460; ko03440; ko03420	Mismatch repair; DNA replication; Fanconi anemia pathway; Homologous recombination; Nucleotide excision repair
Unigene086734	K07466	ko03430; ko03030; ko03460; ko03440; ko03420	Mismatch repair; DNA replication; Fanconi anemia pathway; Homologous recombination; Nucleotide excision repair
Unigene047020	K03111	ko03430; ko03030; ko03440	Mismatch repair; DNA replication; Homologous recombination
Unigene051403	K10747	ko03430; ko03030; ko03420; ko03410	Mismatch repair; DNA replication; Nucleotide excision repair; Base excision repair
Unigene051404	K10747	ko03430; ko03030; ko03420; ko03410	Mismatch repair; DNA replication; Nucleotide excision repair; Base excision repair
Unigene103741	K10747	ko03430; ko03030; ko03420; ko03410	Mismatch repair; DNA replication; Nucleotide excision repair; Base excision repair
Unigene056931	K10755	ko03430; ko03030; ko03420	Mismatch repair; DNA replication; Nucleotide excision repair
Unigene082565	K10756	ko03430; ko03030; ko03420	Mismatch repair; DNA replication; Nucleotide excision repair
Unigene082566	K10756	ko03430; ko03030; ko03420	Mismatch repair; DNA replication; Nucleotide excision repair
Unigene022459	K07456	ko03430	Mismatch repair
Unigene025897	K08737	ko03430	Mismatch repair
Unigene035817	K08739	ko03430	Mismatch repair
Unigene035818	K08739	ko03430	Mismatch repair
Unigene037815	K08737	ko03430	Mismatch repair
Unigene058965	K08735	ko03430	Mismatch repair
Unigene058966	K08735	ko03430	Mismatch repair
Unigene073526	K08735	ko03430	Mismatch repair
Unigene074121	K08736	ko03430	Mismatch repair
Unigene103045	K08739	ko03430	Mismatch repair
Unigene103046	K08739	ko03430	Mismatch repair
Unigene103047	K08739	ko03430	Mismatch repair
Unigene042616	K10840	ko03420	Nucleotide excision repair
Unigene067302	K10840	ko03420	Nucleotide excision repair
Unigene100259	K10846	ko03420	Nucleotide excision repair
Unigene100260	K10846	ko03420	Nucleotide excision repair
Unigene004206	K01246	ko03410	Base excision repair
Unigene020185	K01246	ko03410	Base excision repair
Unigene025342	K10773	ko03410	Base excision repair
Unigene030471	K03652	ko03410	Base excision repair
Unigene046518	K10801	ko03410	Base excision repair
Unigene055506	K01247	ko03410	Base excision repair
Unigene059336	K03648	ko03410	Base excision repair
Unigene068591	K01246	ko03410	Base excision repair
Unigene074388	K01142	ko03410	Base excision repair
Unigene081578	K01246	ko03410	Base excision repair
Unigene081579	K01246	ko03410	Base excision repair
Unigene081580	K01246	ko03410	Base excision repair
Unigene097371	K01246	ko03410	Base excision repair
Unigene056645	K03118	ko03070; ko03060	Bacterial secretion system; Protein export
Unigene056646	K03118	ko03070; ko03060	Bacterial secretion system; Protein export
Unigene028560	K13280	ko03060	Protein export
Unigene032275	K03108	ko03060	Protein export
Unigene033263	K03109	ko03060	Protein export
Unigene033264	K03109	ko03060	Protein export
Unigene033723	K03108	ko03060	Protein export
Unigene042444	K12946	ko03060	Protein export
Unigene042445	K12946	ko03060	Protein export
Unigene047236	K03104	ko03060	Protein export
Unigene063600	K03105	ko03060	Protein export
Unigene063601	K03105	ko03060	Protein export
Unigene063602	K03105	ko03060	Protein export
Unigene069779	K03107	ko03060	Protein export
Unigene069780	K03107	ko03060	Protein export
Unigene069782	K03107	ko03060	Protein export
Unigene082254	K13280	ko03060	Protein export
Unigene082258	K13280	ko03060	Protein export
Unigene082259	K13280	ko03060	Protein export
Unigene082260	K13280	ko03060	Protein export
Unigene088258	K12272	ko03060	Protein export
Unigene088259	K12272	ko03060	Protein export
Unigene088260	K12272	ko03060	Protein export
Unigene095923	K13431	ko03060	Protein export
Unigene095924	K13431	ko03060	Protein export
Unigene095925	K13431	ko03060	Protein export
Unigene095926	K13431	ko03060	Protein export
Unigene095928	K13431	ko03060	Protein export
Unigene019067	K03033	ko03050	Proteasome
Unigene021993	K06699	ko03050	Proteasome
Unigene026712	K02736	ko03050	Proteasome
Unigene035612	K03031	ko03050	Proteasome
Unigene036899	K02738	ko03050	Proteasome
Unigene040877	K03031	ko03050	Proteasome
Unigene045023	K02730	ko03050	Proteasome
Unigene046681	K03063	ko03050	Proteasome
Unigene046934	K03032	ko03050	Proteasome
Unigene046936	K03032	ko03050	Proteasome
Unigene046937	K03032	ko03050	Proteasome
Unigene047390	K03063	ko03050	Proteasome
Unigene047391	K03063	ko03050	Proteasome
Unigene049248	K03029	ko03050	Proteasome
Unigene049752	K03064	ko03050	Proteasome
Unigene049960	K02734	ko03050	Proteasome
Unigene049961	K02734	ko03050	Proteasome
Unigene049962	K02734	ko03050	Proteasome
Unigene049963	K02734	ko03050	Proteasome
Unigene050626	K02735	ko03050	Proteasome
Unigene050627	K02735	ko03050	Proteasome
Unigene053881	K03032	ko03050	Proteasome
[truncated: 4,141 more rows]

## Sheet: KEGG pathways
KEGG_A_Class	KEGG_B_Class	Sub_Pathway	Unigene count	Pathway_ID	K_IDs	Unigene members
Cellular Processes	Cellular community	Quorum sensing	56	ko02024	K01897; K01897; K01897; K03070; K01897; K03100; K03100; K01728; K01658; K01657; K01114; K01897; K01897; K03070; K01114; K01114; K03217; K01626; K03217; K03217; K03106; K01728; K01728; K11752; K11752; K11752; K03110; K03110; K01897; K01897; K01580; K01580; K01114; K01657; K01897; K01897; K01897; K01897; K01897; K01897; K03100; K03217; K03217; K01728; K01897; K01897; K01897; K01897; K01897; K01897;…	Unigene007252; Unigene007794; Unigene017471; Unigene029858; Unigene033314; Unigene039002; Unigene044145; Unigene050798; Unigene052133; Unigene054103; Unigene055185; Unigene056948; Unigene057116; Unigene057612; Unigene061598; Unigene061599; Unigene063560; Unigene064136; Unigene065476; Unigene065481; Unigene066068; Unigene066070; Unigene067106; Unigene069214; Unigene069215; Unigene069216; Unigene07…
Cellular Processes	Cell growth and death	Cell cycle	149	ko04110	K04728; K02542; K03347; K02605; K03352; K04498; K02210; K06620; K02213; K03350; K06630; K02180; K06632; K05868; K03354; K04728; K06630; K06630; K02209; K03348; K02180; K03351; K06630; K06630; K06627; K06630; K04498; K06067; K06627; K03094; K04498; K03347; K03347; K02542; K02542; K02206; K06630; K03351; K02605; K06630; K03347; K03347; K03347; K03347; K06630; K06630; K06630; K06630; K03094; K02180;…	Unigene002007; Unigene003963; Unigene005593; Unigene006056; Unigene010821; Unigene011150; Unigene011338; Unigene011933; Unigene012439; Unigene014461; Unigene016344; Unigene019038; Unigene022568; Unigene023466; Unigene024232; Unigene024540; Unigene024720; Unigene024721; Unigene025274; Unigene025854; Unigene027450; Unigene028725; Unigene032742; Unigene032743; Unigene033881; Unigene034448; Unigene03…
Cellular Processes	Cell growth and death	Cell cycle - yeast	100	ko04111	K06672; K02542; K03347; K02605; K03352; K02210; K02213; K03350; K02180; K06685; K03354; K06672; K02209; K03348; K02180; K06676; K03351; K04354; K06685; K03094; K03347; K03347; K02542; K02542; K03351; K02605; K06662; K03347; K03347; K03347; K03347; K03094; K02180; K04382; K04382; K04382; K04382; K02180; K02180; K03364; K02219; K02365; K04354; K04382; K03349; K03868; K03868; K06670; K06662; K06662;…	Unigene000279; Unigene003963; Unigene005593; Unigene006056; Unigene010821; Unigene011338; Unigene012439; Unigene014461; Unigene019038; Unigene023732; Unigene024232; Unigene024698; Unigene025274; Unigene025854; Unigene027450; Unigene028494; Unigene028725; Unigene030315; Unigene034748; Unigene036880; Unigene037679; Unigene037800; Unigene037807; Unigene037808; Unigene040192; Unigene041320; Unigene04…
Cellular Processes	Cell growth and death	Cell cycle - Caulobacter	25	ko04112	K02563; K01338; K03531; K03544; K01358; K01338; K01338; K03531; K01358; K01358; K01358; K01358; K03544; K03544; K01358; K03531; K01358; K03544; K03544; K03544; K03544; K03544; K03544; K03544; K01338	Unigene022133; Unigene031567; Unigene036648; Unigene039073; Unigene043555; Unigene045011; Unigene045012; Unigene046403; Unigene049193; Unigene049194; Unigene049195; Unigene049613; Unigene052151; Unigene068761; Unigene080948; Unigene084667; Unigene086456; Unigene094058; Unigene094059; Unigene094060; Unigene094061; Unigene094062; Unigene094064; Unigene094066; Unigene096410
Cellular Processes	Cell growth and death	Meiosis - yeast	69	ko04113	K02542; K02605; K11584; K03352; K02210; K02213; K03350; K03354; K02209; K03348; K06269; K03351; K11584; K02542; K02542; K03351; K02605; K06662; K12761; K04382; K04382; K04382; K04382; K02365; K04382; K03349; K10878; K11584; K11584; K06662; K06662; K03456; K06269; K12761; K03357; K06269; K06269; K11584; K11584; K11584; K02540; K02540; K02606; K03358; K03358; K03355; K11584; K06269; K06269; K06636;…	Unigene003963; Unigene006056; Unigene009978; Unigene010821; Unigene011338; Unigene012439; Unigene014461; Unigene024232; Unigene025274; Unigene025854; Unigene026019; Unigene028725; Unigene033128; Unigene037807; Unigene037808; Unigene040192; Unigene041320; Unigene043377; Unigene045189; Unigene047085; Unigene047086; Unigene047087; Unigene047088; Unigene050620; Unigene052204; Unigene052245; Unigene05…
Cellular Processes	Cell growth and death	Oocyte meiosis	116	ko04114	K03347; K02183; K11584; K03352; K03350; K06630; K03354; K06630; K06630; K03348; K06269; K02183; K03351; K06630; K06630; K06268; K11584; K06630; K03094; K03347; K03347; K02206; K02183; K06630; K03351; K06630; K03347; K03347; K03347; K03347; K06630; K06630; K06630; K06630; K03094; K04382; K04382; K04382; K04382; K06268; K02365; K06630; K06630; K06630; K04382; K03349; K03868; K03868; K06630; K11584;…	Unigene005593; Unigene009876; Unigene009978; Unigene010821; Unigene014461; Unigene016344; Unigene024232; Unigene024720; Unigene024721; Unigene025854; Unigene026019; Unigene026142; Unigene028725; Unigene032742; Unigene032743; Unigene032980; Unigene033128; Unigene034448; Unigene036880; Unigene037679; Unigene037800; Unigene037942; Unigene039297; Unigene039903; Unigene040192; Unigene041580; Unigene04…
Cellular Processes	Cell growth and death	p53 signaling pathway	46	ko04115	K04728; K08738; K08738; K10808; K05868; K04728; K04506; K02206; K04506; K10134; K19748; K06640; K05868; K05868; K05868; K05868; K05868; K05868; K04506; K01110; K04506; K04506; K04728; K04506; K10143; K10143; K10143; K04506; K02206; K01110; K10144; K10144; K10144; K10144; K10144; K10144; K10144; K10144; K10144; K04506; K02206; K04728; K06640; K02206; K04506; K01110	Unigene002007; Unigene002102; Unigene002103; Unigene015558; Unigene023466; Unigene024540; Unigene034479; Unigene037942; Unigene038923; Unigene044286; Unigene048949; Unigene051905; Unigene056956; Unigene056957; Unigene056958; Unigene056959; Unigene056960; Unigene056961; Unigene062999; Unigene063555; Unigene067688; Unigene067689; Unigene069465; Unigene072633; Unigene072983; Unigene072984; Unigene07…
Cellular Processes	Transport and catabolism	Regulation of mitophagy - yeast	103	ko04139	K07203; K00889; K11644; K11644; K08341; K07203; K07203; K17800; K07203; K17969; K11644; K00889; K00889; K07203; K07203; K11644; K07203; K07203; K17065; K11644; K11644; K11644; K11644; K17065; K03097; K07203; K17800; K08341; K08341; K08341; K08341; K08341; K00889; K00889; K03097; K03097; K17969; K17969; K17065; K11644; K11644; K11644; K11088; K11088; K11644; K00889; K00889; K00889; K08955; K00889;…	Unigene004312; Unigene008452; Unigene009412; Unigene019175; Unigene022248; Unigene022265; Unigene022266; Unigene027592; Unigene029148; Unigene030128; Unigene030130; Unigene032138; Unigene032210; Unigene033113; Unigene033401; Unigene034344; Unigene036714; Unigene036876; Unigene040118; Unigene040239; Unigene040878; Unigene040879; Unigene040880; Unigene041790; Unigene042045; Unigene042695; Unigene04…
Cellular Processes	Transport and catabolism	Regulation of autophagy	44	ko04140	K08333; K08341; K07198; K07198; K17888; K17888; K17890; K08341; K08341; K08341; K08341; K08341; K08336; K08336; K08336; K08343; K08343; K08334; K08334; K08334; K07198; K08339; K08269; K08269; K08269; K07198; K07198; K07198; K08342; K08334; K08334; K08334; K08334; K07198; K08333; K08333; K08341; K00914; K00914; K00914; K00914; K00914; K08269; K08332	Unigene005694; Unigene022248; Unigene035507; Unigene037133; Unigene038755; Unigene038756; Unigene039806; Unigene044407; Unigene044650; Unigene044651; Unigene044652; Unigene044653; Unigene055790; Unigene055792; Unigene055793; Unigene055836; Unigene055837; Unigene060312; Unigene060313; Unigene060314; Unigene064912; Unigene066398; Unigene067191; Unigene067192; Unigene067193; Unigene070814; Unigene07…
Cellular Processes	Transport and catabolism	Lysosome	106	ko04142	K12347; K12391; K04646; K12373; K02154; K02154; K12402; K12391; K02154; K04646; K04646; K04646; K04646; K12373; K04646; K02154; K01373; K12396; K12393; K05656; K02146; K12391; K04646; K04646; K10532; K04646; K04646; K12385; K12386; K01369; K01369; K01363; K12391; K12373; K12403; K01205; K12402; K12402; K12402; K12402; K12402; K01373; K02155; K02155; K02155; K01052; K01444; K12392; K12392; K12392;…	Unigene002817; Unigene004452; Unigene004622; Unigene007204; Unigene007443; Unigene014683; Unigene018352; Unigene021278; Unigene022887; Unigene024077; Unigene026384; Unigene027835; Unigene028272; Unigene030329; Unigene031538; Unigene032570; Unigene032748; Unigene033149; Unigene034083; Unigene034707; Unigene036155; Unigene037642; Unigene038961; Unigene038962; Unigene039936; Unigene043035; Unigene04…
Cellular Processes	Transport and catabolism	Endocytosis	279	ko04144	K01115; K01115; K04646; K00889; K01115; K18467; K01115; K18442; K11824; K11824; K18443; K07897; K01115; K04646; K11824; K11824; K07901; K04646; K04646; K01528; K04646; K12471; K18442; K07937; K18442; K18442; K12196; K04646; K18442; K11824; K01115; K00889; K00889; K18442; K12197; K12492; K19476; K05754; K18442; K12194; K01115; K04646; K04646; K01528; K04646; K04646; K01528; K12489; K11824; K11824;…	Unigene001233; Unigene004032; Unigene004622; Unigene008452; Unigene010020; Unigene014795; Unigene015712; Unigene015931; Unigene019101; Unigene020891; Unigene021234; Unigene022121; Unigene022689; Unigene024077; Unigene024972; Unigene025427; Unigene025636; Unigene026384; Unigene027835; Unigene028161; Unigene028272; Unigene028923; Unigene029049; Unigene029357; Unigene029658; Unigene029812; Unigene03…
Cellular Processes	Transport and catabolism	Phagosome	130	ko04145	K07375; K02152; K02150; K02154; K10956; K07375; K02154; K07374; K07374; K07897; K02154; K02154; K00921; K00921; K07375; K07375; K02146; K04392; K02153; K09481; K09481; K09481; K09481; K09481; K07342; K07342; K07342; K07342; K07342; K07342; K07342; K07342; K07897; K08057; K04392; K07375; K07375; K02150; K02150; K02150; K02150; K07897; K02151; K02151; K02151; K02151; K02151; K02151; K02151; K07375;…	Unigene002198; Unigene003887; Unigene005017; Unigene007443; Unigene007747; Unigene013941; Unigene014683; Unigene019801; Unigene021273; Unigene022121; Unigene022887; Unigene032570; Unigene033024; Unigene035557; Unigene035959; Unigene035960; Unigene036155; Unigene037475; Unigene041750; Unigene041977; Unigene041978; Unigene041979; Unigene041980; Unigene041981; Unigene044737; Unigene044738; Unigene04…
Cellular Processes	Transport and catabolism	Peroxisome	123	ko04146	K06664; K01897; K01897; K12663; K13347; K00232; K01897; K00031; K13344; K13344; K04565; K01897; K13348; K04565; K00306; K04565; K13341; K03781; K01640; K13354; K03781; K03781; K13354; K13237; K13237; K13237; K04564; K13348; K13348; K13348; K04565; K01897; K01897; K13237; K07513; K00232; K00477; K13347; K13347; K13347; K13347; K13347; K13347; K04565; K13337; K13347; K00031; K00869; K13335; K13335;…	Unigene003185; Unigene007252; Unigene007794; Unigene008413; Unigene013784; Unigene016285; Unigene017471; Unigene022489; Unigene023241; Unigene023242; Unigene030971; Unigene033314; Unigene035017; Unigene043900; Unigene044797; Unigene047162; Unigene047320; Unigene047411; Unigene049640; Unigene051218; Unigene051548; Unigene051549; Unigene054364; Unigene054478; Unigene054479; Unigene054480; Unigene05…
Cellular Processes	Cell growth and death	Apoptosis	39	ko04210	K04728; K08738; K08738; K10798; K07374; K07374; K04728; K01373; K10798; K10798; K08852; K06276; K08852; K01363; K10798; K03237; K07374; K01373; K03237; K03237; K03237; K03237; K03237; K07374; K07374; K07374; K07374; K04728; K10798; K10798; K01373; K10798; K10798; K10798; K07374; K07374; K07374; K07374; K04728	Unigene002007; Unigene002102; Unigene002103; Unigene018485; Unigene019801; Unigene021273; Unigene024540; Unigene032748; Unigene034179; Unigene034180; Unigene039307; Unigene041503; Unigene041716; Unigene048247; Unigene048616; Unigene054678; Unigene055724; Unigene056450; Unigene062654; Unigene062655; Unigene062657; Unigene062658; Unigene062659; Unigene063507; Unigene063508; Unigene063509; Unigene06…
Cellular Processes	Cell growth and death	Apoptosis - fly	33	ko04214	K04728; K08738; K08738; K10798; K04728; K10798; K10798; K05770; K17065; K17065; K10798; K03262; K06640; K17065; K03262; K04728; K07870; K07870; K07870; K10798; K10798; K03262; K03262; K03262; K03262; K03262; K07870; K07870; K10798; K10798; K10798; K04728; K06640	Unigene002007; Unigene002102; Unigene002103; Unigene018485; Unigene024540; Unigene034179; Unigene034180; Unigene039956; Unigene040118; Unigene041790; Unigene048616; Unigene049223; Unigene051905; Unigene053801; Unigene069403; Unigene069465; Unigene072471; Unigene072472; Unigene072473; Unigene077833; Unigene077838; Unigene084061; Unigene084062; Unigene084063; Unigene084067; Unigene084068; Unigene08…
Cellular Processes	Cell growth and death	Apoptosis - multiple species	9	ko04215	K08738; K08738; K08334; K08334; K08334; K08334; K08334; K08334; K08334	Unigene002102; Unigene002103; Unigene060312; Unigene060313; Unigene060314; Unigene078445; Unigene078446; Unigene078447; Unigene078449
Cellular Processes	Cellular community	Focal adhesion	25	ko04510	K06269; K04392; K06276; K04392; K04392; K04392; K06269; K03083; K03083; K03083; K06269; K06269; K01110; K03083; K03083; K03083; K06269; K06269; K06269; K06269; K06269; K06269; K06269; K01110; K01110	Unigene026019; Unigene037475; Unigene041503; Unigene050574; Unigene057503; Unigene057504; Unigene060062; Unigene060718; Unigene060719; Unigene060720; Unigene062615; Unigene062616; Unigene063555; Unigene070165; Unigene078847; Unigene078848; Unigene080660; Unigene080661; Unigene086205; Unigene086207; Unigene086208; Unigene086210; Unigene086212; Unigene090899; Unigene122504
Cellular Processes	Cellular community	Adherens junction	35	ko04520	K04498; K04498; K04498; K04392; K03097; K04392; K03097; K03097; K04392; K04392; K03097; K03097; K03115; K03115; K03115; K04498; K04498; K04498; K04498; K04498; K04498; K04498; K03115; K03115; K03115; K03115; K04498; K04498; K04498; K04498; K04498; K04498; K04498; K04498; K04498	Unigene011150; Unigene036374; Unigene037229; Unigene037475; Unigene042045; Unigene050574; Unigene053197; Unigene053198; Unigene057503; Unigene057504; Unigene072467; Unigene072469; Unigene075901; Unigene075902; Unigene075903; Unigene079800; Unigene082625; Unigene082629; Unigene082630; Unigene082631; Unigene082632; Unigene082633; Unigene084080; Unigene084081; Unigene084082; Unigene084083; Unigene08…
Cellular Processes	Cellular community	Tight junction	31	ko04530	K06100; K04354; K04424; K03097; K04382; K04382; K04382; K04382; K04354; K04382; K03097; K03097; K03456; K01110; K06100; K03097; K03097; K03115; K03115; K03115; K04354; K04424; K06110; K03115; K03115; K03115; K03115; K01110; K04424; K06100; K01110	Unigene013034; Unigene030315; Unigene037876; Unigene042045; Unigene047085; Unigene047086; Unigene047087; Unigene047088; Unigene051068; Unigene052204; Unigene053197; Unigene053198; Unigene058854; Unigene063555; Unigene066392; Unigene072467; Unigene072469; Unigene075901; Unigene075902; Unigene075903; Unigene076290; Unigene080902; Unigene081125; Unigene084080; Unigene084081; Unigene084082; Unigene08…
Cellular Processes	Cellular community	Gap junction	25	ko04540	K07375; K07375; K07374; K07374; K07375; K07375; K07375; K07375; K07375; K07374; K07375; K07375; K07374; K07374; K07374; K07374; K07375; K07375; K04464; K07375; K07375; K07374; K07374; K07374; K07374	Unigene002198; Unigene013941; Unigene019801; Unigene021273; Unigene035959; Unigene035960; Unigene050706; Unigene050707; Unigene054760; Unigene055724; Unigene061220; Unigene061221; Unigene063507; Unigene063508; Unigene063509; Unigene063510; Unigene066334; Unigene066337; Unigene077659; Unigene085161; Unigene085166; Unigene096835; Unigene096836; Unigene096837; Unigene096838
Cellular Processes	Cellular community	Signaling pathways regulating pluripotency of stem cells	8	ko04550	K11138; K14439; K03083; K03083; K03083; K03083; K03083; K03083	Unigene021537; Unigene029592; Unigene060718; Unigene060719; Unigene060720; Unigene070165; Unigene078847; Unigene078848
Cellular Processes	Cell motility	Regulation of actin cytoskeleton	71	ko04810	K00889; K05750; K06269; K00889; K00889; K00921; K00921; K05754; K05765; K04392; K05759; K05759; K05752; K05765; K00889; K00889; K05765; K05765; K05759; K05759; K05765; K05758; K05765; K04392; K05756; K05755; K05765; K04392; K04392; K00889; K00889; K00889; K06269; K06269; K06269; K05759; K05759; K05759; K05759; K05759; K05759; K05759; K05759; K05759; K00889; K00889; K00889; K00889; K05749; K05749;…	Unigene008452; Unigene008475; Unigene026019; Unigene032138; Unigene032210; Unigene033024; Unigene035557; Unigene036659; Unigene037117; Unigene037475; Unigene039807; Unigene039808; Unigene040695; Unigene042247; Unigene045071; Unigene045072; Unigene046136; Unigene046137; Unigene048286; Unigene049290; Unigene049646; Unigene049656; Unigene050558; Unigene050574; Unigene051960; Unigene054047; Unigene05…
Environmental Information Processing	Membrane transport	ABC transporters	28	ko02010	K05658; K05656; K05658; K05643; K05643; K05658; K05658; K05658; K05658; K05657; K05643; K05658; K05643; K05658; K05663; K05663; K05663; K05658; K05658; K05658; K05658; K05658; K05658; K05658; K05658; K05658; K05658; K05658	Unigene025308; Unigene034707; Unigene035303; Unigene038053; Unigene038054; Unigene040660; Unigene041899; Unigene055991; Unigene055993; Unigene059849; Unigene059854; Unigene067446; Unigene071545; Unigene082964; Unigene087893; Unigene087894; Unigene087895; Unigene088591; Unigene088592; Unigene088593; Unigene088595; Unigene092796; Unigene093794; Unigene093795; Unigene093797; Unigene112370; Unigene11…
Environmental Information Processing	Signal transduction	Two-component system	20	ko02020	K08738; K08738; K01915; K01915; K01915; K01915; K00626; K00412; K00626; K00626; K00626; K00626; K00626; K00413; K00413; K00411; K00626; K00626; K01915; K01915	Unigene002102; Unigene002103; Unigene036265; Unigene036666; Unigene049838; Unigene049839; Unigene059463; Unigene069903; Unigene071629; Unigene071630; Unigene071633; Unigene071634; Unigene071636; Unigene073900; Unigene073901; Unigene077082; Unigene084684; Unigene084689; Unigene087702; Unigene087707
Environmental Information Processing	Membrane transport	Bacterial secretion system	13	ko03070	K03070; K03118; K03118; K03070; K03217; K03217; K03217; K03106; K03110; K03110; K03217; K03217; K03070	Unigene029858; Unigene056645; Unigene056646; Unigene057612; Unigene063560; Unigene065476; Unigene065481; Unigene066068; Unigene072101; Unigene072102; Unigene081649; Unigene081651; Unigene096973
Environmental Information Processing	Signal transduction	MAPK signaling pathway	25	ko04010	K06268; K04392; K04424; K03283; K06268; K04392; K03283; K04392; K04392; K04454; K04459; K04459; K04459; K04459; K04459; K04459; K03283; K06268; K04464; K04424; K03283; K03283; K03283; K03283; K04424	Unigene032980; Unigene037475; Unigene037876; Unigene048568; Unigene049215; Unigene050574; Unigene053507; Unigene057503; Unigene057504; Unigene057812; Unigene059679; Unigene059680; Unigene059681; Unigene059682; Unigene059683; Unigene059684; Unigene067819; Unigene075201; Unigene077659; Unigene080902; Unigene082146; Unigene084596; Unigene084597; Unigene084598; Unigene095771
Environmental Information Processing	Signal transduction	MAPK signaling pathway - yeast	85	ko04011	K00006; K00889; K00888; K00888; K04536; K06630; K06630; K06630; K00888; K00889; K00889; K06630; K06630; K04536; K06630; K06630; K00006; K06276; K06630; K06630; K06630; K06630; K00889; K00889; K06630; K03781; K00888; K00888; K06630; K03781; K03781; K06630; K06630; K04536; K04536; K04536; K06630; K00888; K00888; K00888; K12412; K12412; K00889; K00889; K00889; K06630; K06630; K06630; K02516; K06630;…	Unigene008321; Unigene008452; Unigene010448; Unigene010449; Unigene014930; Unigene016344; Unigene024720; Unigene024721; Unigene027594; Unigene032138; Unigene032210; Unigene032742; Unigene032743; Unigene033107; Unigene034448; Unigene039903; Unigene041028; Unigene041503; Unigene041580; Unigene044452; Unigene044453; Unigene044454; Unigene045071; Unigene045072; Unigene045297; Unigene047411; Unigene04…
Environmental Information Processing	Signal transduction	ErbB signaling pathway	27	ko04012	K07203; K07203; K07203; K07203; K07203; K07203; K07203; K07203; K07203; K03083; K03083; K03083; K03083; K04688; K07203; K03083; K03083; K07203; K07203; K07203; K07203; K07203; K07203; K07203; K07203; K07203; K07203	Unigene004312; Unigene022265; Unigene022266; Unigene029148; Unigene033113; Unigene033401; Unigene036714; Unigene036876; Unigene042695; Unigene060718; Unigene060719; Unigene060720; Unigene070165; Unigene071314; Unigene072609; Unigene078847; Unigene078848; Unigene086277; Unigene086285; Unigene101755; Unigene101756; Unigene101757; Unigene101758; Unigene101759; Unigene101760; Unigene101761; Unigene10…
Environmental Information Processing	Signal transduction	MAPK signaling pathway - fly	58	ko04013	K14290; K14290; K14290; K14290; K14290; K04506; K04392; K06689; K04506; K05759; K05759; K06689; K06689; K20223; K04382; K04382; K04382; K04382; K05759; K05759; K04508; K04508; K04392; K04382; K14290; K14290; K14290; K14290; K04564; K04392; K04392; K04506; K04508; K05759; K05759; K05759; K05759; K05759; K05759; K05759; K05759; K05759; K04506; K04506; K04506; K06689; K04564; K04564; K04564; K04564;…	Unigene003778; Unigene026833; Unigene026834; Unigene032456; Unigene032587; Unigene034479; Unigene037475; Unigene038067; Unigene038923; Unigene039807; Unigene039808; Unigene040411; Unigene045745; Unigene046002; Unigene047085; Unigene047086; Unigene047087; Unigene047088; Unigene048286; Unigene049290; Unigene050420; Unigene050423; Unigene050574; Unigene052204; Unigene052604; Unigene053371; Unigene05…
Environmental Information Processing	Signal transduction	Ras signaling pathway	79	ko04014	K01115; K01115; K02183; K01115; K04536; K01115; K19613; K01115; K02183; K01115; K04536; K04392; K01115; K02183; K17637; K19613; K19613; K01115; K04392; K17637; K17637; K04536; K04536; K04536; K04392; K04392; K02183; K02183; K01115; K10632; K10632; K10632; K10632; K01115; K01115; K01115; K02183; K02183; K02183; K02183; K02183; K01115; K01115; K01115; K02183; K02183; K02183; K19613; K01115; K01115;…	Unigene001233; Unigene004032; Unigene009876; Unigene010020; Unigene014930; Unigene015712; Unigene021670; Unigene022689; Unigene026142; Unigene031886; Unigene033107; Unigene037475; Unigene037678; Unigene039297; Unigene046935; Unigene049294; Unigene049297; Unigene049901; Unigene050574; Unigene051377; Unigene051381; Unigene052231; Unigene052232; Unigene052233; Unigene057503; Unigene057504; Unigene06…
Environmental Information Processing	Signal transduction	Rap1 signaling pathway	30	ko04015	K02183; K02183; K04392; K02183; K05759; K05759; K05759; K05759; K04392; K04392; K04392; K02183; K02183; K05759; K05759; K05759; K05759; K05759; K05759; K05759; K05759; K05759; K02183; K02183; K02183; K02183; K02183; K02183; K02183; K02183	Unigene009876; Unigene026142; Unigene037475; Unigene039297; Unigene039807; Unigene039808; Unigene048286; Unigene049290; Unigene050574; Unigene057503; Unigene057504; Unigene061583; Unigene061584; Unigene063415; Unigene063416; Unigene063418; Unigene063419; Unigene063420; Unigene065341; Unigene065342; Unigene065345; Unigene065346; Unigene070529; Unigene070530; Unigene070531; Unigene070532; Unigene07…
Environmental Information Processing	Signal transduction	Calcium signaling pathway	63	ko04020	K02183; K02183; K06268; K05857; K02183; K05863; K05857; K05857; K05857; K15040; K06268; K05863; K05863; K05863; K05863; K05863; K02183; K02183; K05857; K05857; K05857; K05857; K05857; K02183; K02183; K02183; K02183; K02183; K15040; K15040; K02183; K02183; K02183; K06268; K05853; K05853; K05853; K05853; K05853; K05853; K05853; K05863; K05863; K05863; K05863; K05857; K05857; K05857; K05857; K15040;…	Unigene009876; Unigene026142; Unigene032980; Unigene039177; Unigene039297; Unigene044202; Unigene047681; Unigene047682; Unigene047683; Unigene048182; Unigene049215; Unigene056920; Unigene061135; Unigene061137; Unigene061138; Unigene061139; Unigene061583; Unigene061584; Unigene068482; Unigene068483; Unigene068484; Unigene068485; Unigene068486; Unigene070529; Unigene070530; Unigene070531; Unigene07…
Environmental Information Processing	Signal transduction	cGMP-PKG signaling pathway	61	ko04022	K02183; K06269; K02183; K06268; K02183; K05863; K15040; K06268; K05863; K04454; K06269; K05863; K05863; K05863; K05863; K02183; K02183; K06269; K06269; K02183; K02183; K02183; K02183; K02183; K15040; K15040; K02183; K02183; K02183; K06268; K06269; K06269; K05853; K05853; K05853; K05853; K05853; K05853; K05853; K06269; K06269; K06269; K06269; K06269; K05863; K05863; K05863; K05863; K15040; K15040;…	Unigene009876; Unigene026019; Unigene026142; Unigene032980; Unigene039297; Unigene044202; Unigene048182; Unigene049215; Unigene056920; Unigene057812; Unigene060062; Unigene061135; Unigene061137; Unigene061138; Unigene061139; Unigene061583; Unigene061584; Unigene062615; Unigene062616; Unigene070529; Unigene070530; Unigene070531; Unigene070532; Unigene071564; Unigene072973; Unigene072975; Unigene07…
Environmental Information Processing	Signal transduction	cAMP signaling pathway	96	ko04024	K01115; K01115; K02183; K01115; K04498; K01115; K00232; K01115; K06269; K02183; K01115; K04498; K04498; K04392; K01115; K02183; K01115; K04392; K04392; K04392; K06269; K00232; K02183; K02183; K06269; K06269; K01115; K01115; K01115; K01115; K02183; K02183; K02183; K02183; K02183; K01115; K01115; K01115; K02183; K02183; K02183; K04498; K06269; K06269; K04498; K04498; K04498; K04498; K04498; K04498;…	Unigene001233; Unigene004032; Unigene009876; Unigene010020; Unigene011150; Unigene015712; Unigene016285; Unigene022689; Unigene026019; Unigene026142; Unigene031886; Unigene036374; Unigene037229; Unigene037475; Unigene037678; Unigene039297; Unigene049901; Unigene050574; Unigene057503; Unigene057504; Unigene060062; Unigene061037; Unigene061583; Unigene061584; Unigene062615; Unigene062616; Unigene06…
Environmental Information Processing	Signal transduction	NF-kappa B signaling pathway	33	ko04064	K04728; K04728; K04730; K10577; K03097; K10577; K10577; K04733; K04733; K04733; K03097; K03097; K04730; K04728; K03097; K03097; K03115; K03115; K03115; K04733; K04733; K03115; K03115; K03115; K03115; K04730; K04730; K04730; K04730; K04730; K04730; K04730; K04728	Unigene002007; Unigene024540; Unigene029408; Unigene040076; Unigene042045; Unigene042934; Unigene042935; Unigene049412; Unigene050875; Unigene053174; Unigene053197; Unigene053198; Unigene055651; Unigene069465; Unigene072467; Unigene072469; Unigene075901; Unigene075902; Unigene075903; Unigene080688; Unigene080691; Unigene084080; Unigene084081; Unigene084082; Unigene084083; Unigene086332; Unigene09…
Environmental Information Processing	Signal transduction	HIF-1 signaling pathway	74	ko04066	K07203; K04498; K00134; K07203; K07203; K00161; K03872; K07203; K07203; K07203; K04498; K07203; K07203; K04498; K02991; K07203; K00844; K00161; K03259; K03259; K03868; K03868; K03259; K03259; K03259; K03872; K01689; K00134; K00134; K00134; K00134; K00134; K00134; K00134; K00134; K01689; K02991; K02991; K00134; K04688; K07203; K01689; K01689; K00161; K00162; K00162; K04498; K00134; K00134; K04498;…	Unigene004312; Unigene011150; Unigene022145; Unigene022265; Unigene022266; Unigene022545; Unigene025741; Unigene029148; Unigene033113; Unigene033401; Unigene036374; Unigene036714; Unigene036876; Unigene037229; Unigene039947; Unigene042695; Unigene046493; Unigene046919; Unigene048016; Unigene053110; Unigene053252; Unigene053253; Unigene053467; Unigene053468; Unigene053469; Unigene053542; Unigene05…
Environmental Information Processing	Signal transduction	FoxO signaling pathway	121	ko04068	K04728; K04498; K08341; K05868; K04728; K11838; K11838; K11838; K11838; K07198; K04498; K07198; K04498; K02206; K11838; K06276; K08341; K08341; K08341; K08341; K08341; K03781; K07199; K03781; K03781; K11838; K11838; K04564; K08336; K08336; K08336; K05868; K05868; K05868; K05868; K05868; K05868; K07199; K07199; K11838; K01110; K07198; K11838; K11838; K08960; K04728; K07198; K07198; K07198; K08960;…	Unigene002007; Unigene011150; Unigene022248; Unigene023466; Unigene024540; Unigene025515; Unigene026523; Unigene031739; Unigene033912; Unigene035507; Unigene036374; Unigene037133; Unigene037229; Unigene037942; Unigene038575; Unigene041503; Unigene044407; Unigene044650; Unigene044651; Unigene044652; Unigene044653; Unigene047411; Unigene048422; Unigene051548; Unigene051549; Unigene055075; Unigene05…
Environmental Information Processing	Signal transduction	Phosphatidylinositol signaling system	103	ko04070	K00889; K02183; K00888; K00888; K02183; K00888; K00901; K00889; K00889; K00901; K00921; K00921; K05857; K02183; K00915; K00913; K00889; K00889; K10572; K10572; K05857; K05857; K05857; K00981; K00915; K00915; K00915; K00888; K00888; K00888; K00888; K00888; K00889; K00889; K00889; K02183; K02183; K01110; K00889; K00889; K00889; K05857; K05857; K05857; K05857; K05857; K00981; K02183; K02183; K02183;…	Unigene008452; Unigene009876; Unigene010448; Unigene010449; Unigene026142; Unigene027594; Unigene028639; Unigene032138; Unigene032210; Unigene032390; Unigene033024; Unigene035557; Unigene039177; Unigene039297; Unigene039902; Unigene044661; Unigene045071; Unigene045072; Unigene047302; Unigene047303; Unigene047681; Unigene047682; Unigene047683; Unigene048518; Unigene049145; Unigene049146; Unigene04…
Environmental Information Processing	Signal transduction	Sphingolipid signaling pathway	89	ko04071	K01115; K01115; K11584; K01115; K01115; K01115; K04354; K01115; K11584; K00654; K04392; K01115; K04710; K04710; K00654; K06276; K04382; K04382; K04382; K04382; K01115; K04392; K04354; K04382; K11584; K11584; K04392; K04392; K03456; K01115; K11584; K11584; K01110; K11583; K11583; K11583; K11583; K11583; K04716; K04716; K00654; K00654; K01634; K11584; K01115; K01115; K01115; K01115; K01115; K01115;…	Unigene001233; Unigene004032; Unigene009978; Unigene010020; Unigene015712; Unigene022689; Unigene030315; Unigene031886; Unigene033128; Unigene036405; Unigene037475; Unigene037678; Unigene039552; Unigene039553; Unigene039723; Unigene041503; Unigene047085; Unigene047086; Unigene047087; Unigene047088; Unigene049901; Unigene050574; Unigene051068; Unigene052204; Unigene056362; Unigene056363; Unigene05…
Environmental Information Processing	Signal transduction	Phospholipase D signaling pathway	102	ko04072	K01115; K01115; K07203; K00889; K01115; K01115; K07203; K07203; K01115; K01528; K00901; K07203; K07937; K01115; K00889; K00889; K00901; K07203; K07203; K07203; K07203; K01115; K01528; K07203; K01528; K00889; K00889; K01115; K07937; K13523; K07937; K00889; K00889; K00889; K07937; K07937; K07937; K07937; K07937; K01115; K00889; K00889; K00889; K01115; K01115; K01115; K00889; K01528; K07203; K01115;…	Unigene001233; Unigene004032; Unigene004312; Unigene008452; Unigene010020; Unigene015712; Unigene022265; Unigene022266; Unigene022689; Unigene028161; Unigene028639; Unigene029148; Unigene029357; Unigene031886; Unigene032138; Unigene032210; Unigene032390; Unigene033113; Unigene033401; Unigene036714; Unigene036876; Unigene037678; Unigene040868; Unigene042695; Unigene044436; Unigene045071; Unigene04…
Environmental Information Processing	Signal transduction	Plant hormone signal transduction	217	ko04075	K14513; K14488; K14484; K14492; K14488; K14488; K14431; K14484; K14487; K14514; K14488; K14488; K13463; K14496; K14484; K14500; K14500; K14500; K14490; K14509; K14508; K14431; K14431; K14516; K14500; K14500; K14496; K14484; K14489; K14488; K14504; K14494; K14484; K13422; K14491; K14491; K14492; K14496; K14488; K13422; K14488; K14488; K14488; K14488; K14488; K14498; K14498; K14498; K14432; K14500;…	Unigene000006; Unigene005686; Unigene012283; Unigene018601; Unigene018656; Unigene019160; Unigene024794; Unigene025165; Unigene027261; Unigene027711; Unigene028323; Unigene028324; Unigene029396; Unigene031978; Unigene033084; Unigene033392; Unigene035795; Unigene035914; Unigene035916; Unigene035924; Unigene036608; Unigene036706; Unigene036877; Unigene037714; Unigene037757; Unigene037758; Unigene03…
Environmental Information Processing	Signaling molecules and interaction	Neuroactive ligand-receptor interaction	1	ko04080	K05770	Unigene039956
Environmental Information Processing	Signal transduction	mTOR signaling pathway	107	ko04150	K07204; K02152; K07203; K02150; K20403; K07204; K07203; K07203; K07203; K08272; K08272; K08272; K07203; K07203; K07198; K07203; K07203; K07198; K02991; K06276; K07203; K03259; K08266; K02150; K02150; K02150; K02150; K03259; K03259; K03259; K03259; K02151; K02151; K02151; K02151; K02151; K02151; K02151; K03083; K03083; K03083; K02145; K02145; K02145; K02145; K02149; K02991; K02991; K01110; K08272;…	Unigene002809; Unigene003887; Unigene004312; Unigene005017; Unigene007090; Unigene017887; Unigene022265; Unigene022266; Unigene029148; Unigene029685; Unigene029686; Unigene031307; Unigene033113; Unigene033401; Unigene035507; Unigene036714; Unigene036876; Unigene037133; Unigene039947; Unigene041503; Unigene042695; Unigene048016; Unigene049599; Unigene051656; Unigene051657; Unigene051658; Unigene05…
Environmental Information Processing	Signal transduction	PI3K-Akt signaling pathway	145	ko04151	K07204; K07203; K11584; K04536; K06630; K07204; K07203; K07203; K06630; K06630; K07203; K04354; K04079; K06630; K06630; K04536; K07203; K11584; K07203; K06630; K07198; K07203; K07203; K07198; K04392; K02206; K06630; K02991; K06276; K06630; K07203; K06630; K06630; K06630; K06630; K04079; K04079; K04382; K04382; K04382; K04382; K03259; K08266; K04392; K06630; K04354; K06630; K06630; K04382; K04536;…	Unigene002809; Unigene004312; Unigene009978; Unigene014930; Unigene016344; Unigene017887; Unigene022265; Unigene022266; Unigene024720; Unigene024721; Unigene029148; Unigene030315; Unigene030840; Unigene032742; Unigene032743; Unigene033107; Unigene033113; Unigene033128; Unigene033401; Unigene034448; Unigene035507; Unigene036714; Unigene036876; Unigene037133; Unigene037475; Unigene037942; Unigene03…
Environmental Information Processing	Signal transduction	AMPK signaling pathway	137	ko04152	K07204; K07203; K11584; K11262; K07204; K07203; K07203; K07901; K00021; K11262; K07203; K08272; K08272; K04354; K08272; K07297; K07297; K00021; K07203; K11584; K07203; K06627; K00850; K07198; K07203; K06627; K07203; K07198; K03841; K06276; K07203; K11262; K00850; K00850; K04382; K04382; K04382; K04382; K07199; K06627; K06627; K04354; K04382; K06627; K11584; K11584; K00850; K00850; K00850; K03456;…	Unigene002809; Unigene004312; Unigene009978; Unigene013229; Unigene017887; Unigene022265; Unigene022266; Unigene025636; Unigene026424; Unigene028174; Unigene029148; Unigene029685; Unigene029686; Unigene030315; Unigene031307; Unigene032317; Unigene032318; Unigene032837; Unigene033113; Unigene033128; Unigene033401; Unigene033881; Unigene035065; Unigene035507; Unigene036714; Unigene036834; Unigene03…
Environmental Information Processing	Signal transduction	Wnt signaling pathway	103	ko04310	K03347; K04499; K04498; K06268; K04506; K04498; K03094; K04498; K04392; K03347; K03347; K04506; K03097; K03347; K03347; K03347; K03347; K03094; K04507; K06268; K04508; K04508; K04392; K03097; K03097; K04499; K03868; K03868; K04392; K04392; K03083; K03083; K03083; K04506; K04508; K04506; K04506; K08960; K19882; K19882; K19882; K19882; K03083; K03097; K03097; K04506; K19882; K19882; K08960; K06268;…	Unigene005593; Unigene009405; Unigene011150; Unigene032980; Unigene034479; Unigene036374; Unigene036880; Unigene037229; Unigene037475; Unigene037679; Unigene037800; Unigene038923; Unigene042045; Unigene043780; Unigene043781; Unigene043782; Unigene043783; Unigene046296; Unigene048237; Unigene049215; Unigene050420; Unigene050423; Unigene050574; Unigene053197; Unigene053198; Unigene053234; Unigene05…
Environmental Information Processing	Signal transduction	Notch signaling pathway	33	ko04330	K04498; K06063; K04498; K06067; K04498; K06067; K06067; K06067; K06067; K04505; K04498; K06063; K06063; K06063; K04498; K04498; K04498; K04498; K04498; K04498; K06171; K06171; K06171; K06067; K04498; K04498; K04498; K04498; K04498; K04498; K04498; K04498; K04498	Unigene011150; Unigene030913; Unigene036374; Unigene036682; Unigene037229; Unigene054590; Unigene059770; Unigene059772; Unigene059773; Unigene078781; Unigene079800; Unigene082172; Unigene082173; Unigene082175; Unigene082625; Unigene082629; Unigene082630; Unigene082631; Unigene082632; Unigene082633; Unigene086066; Unigene086067; Unigene086068; Unigene086259; Unigene088985; Unigene088986; Unigene08…
Environmental Information Processing	Signal transduction	Hedgehog signaling pathway	43	ko04340	K03347; K10523; K03869; K03869; K03869; K10523; K03347; K03347; K10523; K03347; K03347; K03347; K03347; K10523; K10523; K03083; K03083; K03083; K08960; K10523; K10523; K10523; K10523; K10523; K03083; K08960; K03083; K03083; K08960; K03347; K03347; K08960; K03347; K03347; K03347; K03347; K03347; K03347; K03347; K03347; K03347; K03347; K03347	Unigene005593; Unigene015746; Unigene022810; Unigene027148; Unigene028096; Unigene035587; Unigene037679; Unigene037800; Unigene039313; Unigene043780; Unigene043781; Unigene043782; Unigene043783; Unigene051849; Unigene053264; Unigene060718; Unigene060719; Unigene060720; Unigene068874; Unigene069756; Unigene069757; Unigene069758; Unigene069759; Unigene069760; Unigene070165; Unigene074024; Unigene07…
Environmental Information Processing	Signal transduction	Hedgehog signaling pathway - fly	49	ko04341	K03347; K10523; K03869; K03869; K03869; K06228; K10523; K03094; K03347; K03347; K10523; K03347; K03347; K03347; K03347; K03094; K10523; K03868; K03868; K10523; K03083; K03083; K03083; K08960; K10523; K10523; K10523; K10523; K10523; K03083; K08960; K03083; K03083; K08960; K03347; K03347; K08960; K03347; K03347; K03347; K03347; K03347; K03347; K03347; K03347; K03347; K03347; K03347; K06228	Unigene005593; Unigene015746; Unigene022810; Unigene027148; Unigene028096; Unigene035492; Unigene035587; Unigene036880; Unigene037679; Unigene037800; Unigene039313; Unigene043780; Unigene043781; Unigene043782; Unigene043783; Unigene046296; Unigene051849; Unigene053252; Unigene053253; Unigene053264; Unigene060718; Unigene060719; Unigene060720; Unigene068874; Unigene069756; Unigene069757; Unigene06…
Environmental Information Processing	Signal transduction	TGF-beta signaling pathway	51	ko04350	K03347; K04498; K04498; K03094; K04498; K03347; K03347; K03347; K03347; K03347; K03347; K03094; K04382; K04382; K04382; K04382; K04683; K04382; K03868; K03868; K03456; K04688; K04498; K04498; K04498; K04498; K04498; K04498; K04498; K04498; K04498; K04498; K04498; K04498; K04498; K04498; K04498; K04498; K03347; K03347; K03347; K03347; K03347; K03347; K03347; K03347; K03347; K03347; K03347; K03347;…	Unigene005593; Unigene011150; Unigene036374; Unigene036880; Unigene037229; Unigene037679; Unigene037800; Unigene043780; Unigene043781; Unigene043782; Unigene043783; Unigene046296; Unigene047085; Unigene047086; Unigene047087; Unigene047088; Unigene048366; Unigene052204; Unigene053252; Unigene053253; Unigene058854; Unigene071314; Unigene079800; Unigene082625; Unigene082629; Unigene082630; Unigene08…
Environmental Information Processing	Signal transduction	VEGF signaling pathway	7	ko04370	K06268; K04392; K06268; K04392; K04392; K04392; K06268	Unigene032980; Unigene037475; Unigene049215; Unigene050574; Unigene057503; Unigene057504; Unigene075201
Environmental Information Processing	Signal transduction	Hippo signaling pathway	58	ko04390	K06630; K06685; K06630; K06630; K06269; K04354; K06630; K06630; K06630; K06685; K06630; K06630; K06630; K06630; K06630; K06630; K04382; K04382; K04382; K04382; K06630; K04354; K06630; K06630; K04382; K06630; K03456; K06269; K03083; K03083; K03083; K06630; K06269; K06269; K06630; K06630; K06630; K06630; K08960; K03083; K08960; K04354; K03083; K03083; K06269; K06269; K08960; K06685; K06685; K06685;…	Unigene016344; Unigene023732; Unigene024720; Unigene024721; Unigene026019; Unigene030315; Unigene032742; Unigene032743; Unigene034448; Unigene034748; Unigene039903; Unigene041580; Unigene044452; Unigene044453; Unigene044454; Unigene045297; Unigene047085; Unigene047086; Unigene047087; Unigene047088; Unigene050695; Unigene051068; Unigene051796; Unigene051797; Unigene052204; Unigene055145; Unigene05…
Environmental Information Processing	Signal transduction	Hippo signaling pathway - fly	47	ko04391	K16675; K06630; K06685; K06630; K06630; K04354; K06630; K06630; K06630; K06685; K06630; K06630; K06630; K06630; K06630; K06630; K04382; K04382; K04382; K04382; K06630; K16675; K04354; K06630; K06630; K04382; K16675; K16675; K06630; K03456; K06630; K16675; K16675; K06630; K06630; K06630; K06630; K08960; K08960; K04354; K08960; K06685; K06685; K06685; K06685; K06685; K08960	Unigene012840; Unigene016344; Unigene023732; Unigene024720; Unigene024721; Unigene030315; Unigene032742; Unigene032743; Unigene034448; Unigene034748; Unigene039903; Unigene041580; Unigene044452; Unigene044453; Unigene044454; Unigene045297; Unigene047085; Unigene047086; Unigene047087; Unigene047088; Unigene050695; Unigene051043; Unigene051068; Unigene051796; Unigene051797; Unigene052204; Unigene05…
Environmental Information Processing	Signal transduction	Hippo signaling pathway -multiple species	22	ko04392	K06685; K06685; K02218; K02218; K02218; K02218; K08960; K08960; K02218; K02218; K02218; K02218; K08960; K06685; K06685; K06685; K06685; K06685; K02218; K02218; K02218; K08960	Unigene023732; Unigene034748; Unigene066755; Unigene066756; Unigene066757; Unigene066758; Unigene068874; Unigene074024; Unigene078754; Unigene078755; Unigene078756; Unigene078757; Unigene084043; Unigene084775; Unigene084776; Unigene084777; Unigene084778; Unigene084779; Unigene084864; Unigene084865; Unigene084867; Unigene092945
Environmental Information Processing	Signal transduction	Jak-STAT signaling pathway	42	ko04630	K07203; K04498; K07203; K07203; K07203; K07203; K07203; K04498; K07203; K07203; K04498; K07203; K07203; K04498; K04498; K04498; K04498; K04498; K04498; K04498; K07203; K07203; K04706; K04706; K04706; K04498; K04498; K04498; K04498; K04498; K04498; K04498; K04498; K04498; K07203; K07203; K07203; K07203; K07203; K07203; K07203; K07203	Unigene004312; Unigene011150; Unigene022265; Unigene022266; Unigene029148; Unigene033113; Unigene033401; Unigene036374; Unigene036714; Unigene036876; Unigene037229; Unigene042695; Unigene072609; Unigene079800; Unigene082625; Unigene082629; Unigene082630; Unigene082631; Unigene082632; Unigene082633; Unigene086277; Unigene086285; Unigene087619; Unigene087620; Unigene087621; Unigene088985; Unigene08…
Environmental Information Processing	Signal transduction	TNF signaling pathway	4	ko04668	K17065; K17065; K17065; K15637	Unigene040118; Unigene041790; Unigene053801; Unigene112072
Genetic Information Processing	Translation	Aminoacyl-tRNA biosynthesis	121	ko00970	K01869; K01870; K01868; K01875; K01869; K01869; K01876; K01869; K01869; K01866; K01869; K01872; K01869; K01869; K01866; K01873; K01873; K01873; K01873; K01873; K01873; K01866; K01869; K01881; K01881; K01893; K01872; K01872; K01866; K01887; K01887; K01868; K01868; K01874; K01866; K01866; K01866; K01866; K01866; K01866; K01875; K02435; K02435; K01875; K01881; K01873; K01866; K01886; K01885; K01885;…	Unigene005932; Unigene018305; Unigene019198; Unigene019472; Unigene019931; Unigene021912; Unigene024471; Unigene024667; Unigene024761; Unigene024906; Unigene027170; Unigene029745; Unigene030153; Unigene030154; Unigene030911; Unigene031896; Unigene034987; Unigene035147; Unigene035148; Unigene035149; Unigene035757; Unigene036795; Unigene039432; Unigene041141; Unigene044064; Unigene044505; Unigene04…
Genetic Information Processing	Translation	Ribosome biogenesis in eukaryotes	150	ko03008	K14290; K03539; K14536; K14559; K11131; K06943; K06943; K14290; K14290; K14572; K14290; K14290; K14571; K14571; K11129; K12845; K14550; K14550; K14553; K07936; K03097; K11130; K11129; K14559; K14570; K14570; K11130; K14571; K14563; K14571; K14571; K14290; K03097; K03097; K14290; K14290; K14290; K14549; K14572; K14521; K14548; K07936; K07936; K07936; K14552; K14572; K14569; K11108; K07178; K14574;…	Unigene003778; Unigene006311; Unigene009113; Unigene012839; Unigene025957; Unigene026641; Unigene026642; Unigene026833; Unigene026834; Unigene027977; Unigene032456; Unigene032587; Unigene035732; Unigene037730; Unigene037910; Unigene039823; Unigene040102; Unigene040103; Unigene040874; Unigene041606; Unigene042045; Unigene042197; Unigene045141; Unigene046035; Unigene046244; Unigene046245; Unigene04…
Genetic Information Processing	Translation	Ribosome	336	ko03010	K02901; K02992; K02935; K02913; K02865; K02987; K02987; K02891; K02901; K02984; K02953; K02870; K02924; K02953; K02973; K02913; K02942; K02980; K02863; K02975; K02900; K02900; K02900; K02913; K02897; K02891; K02918; K02918; K02901; K02961; K02991; K02909; K02922; K02922; K02899; K02905; K02880; K02867; K02896; K02989; K02875; K02877; K02894; K02921; K02921; K02908; K02995; K02980; K02983; K02983;…	Unigene005393; Unigene005937; Unigene012497; Unigene014257; Unigene017890; Unigene026487; Unigene026489; Unigene027238; Unigene027279; Unigene027814; Unigene028173; Unigene032004; Unigene032950; Unigene033938; Unigene034143; Unigene035448; Unigene036013; Unigene036170; Unigene038232; Unigene038255; Unigene038485; Unigene038486; Unigene038487; Unigene038607; Unigene038928; Unigene039067; Unigene03…
Genetic Information Processing	Translation	RNA transport	298	ko03013	K14310; K03113; K14312; K14290; K13126; K14311; K14312; K12876; K03539; K18213; K14289; K09291; K03231; K14314; K14293; K03260; K14314; K14314; K03248; K14290; K14290; K03243; K14326; K03260; K03260; K14314; K14314; K14290; K14290; K14305; K03260; K03260; K03236; K03260; K03260; K14326; K14326; K03236; K14293; K14293; K14293; K12160; K03113; K14305; K12160; K14321; K12160; K12881; K12881; K13126;…	Unigene000932; Unigene001527; Unigene002497; Unigene003778; Unigene003819; Unigene005101; Unigene005304; Unigene005596; Unigene006311; Unigene008562; Unigene011503; Unigene013883; Unigene015423; Unigene017469; Unigene018677; Unigene019152; Unigene025137; Unigene025138; Unigene025817; Unigene026833; Unigene026834; Unigene027533; Unigene027567; Unigene028209; Unigene028986; Unigene032178; Unigene03…
Genetic Information Processing	Translation	mRNA surveillance pathway	199	ko03015	K13126; K13917; K12876; K14400; K14401; K11584; K14401; K06100; K14376; K06269; K14376; K14376; K14326; K14405; K04354; K14376; K14396; K11584; K14326; K14326; K15544; K14376; K12881; K12881; K13126; K13126; K12875; K14398; K14398; K14398; K14397; K04382; K04382; K04382; K04382; K14962; K14962; K14962; K14962; K14376; K14325; K14401; K14398; K14397; K14398; K14398; K14398; K12881; K04354; K04382;…	Unigene003819; Unigene005368; Unigene005596; Unigene007253; Unigene008716; Unigene009978; Unigene011038; Unigene013034; Unigene015928; Unigene026019; Unigene026736; Unigene026737; Unigene027567; Unigene030149; Unigene030315; Unigene032632; Unigene032979; Unigene033128; Unigene035780; Unigene035781; Unigene037639; Unigene037810; Unigene038478; Unigene038479; Unigene038934; Unigene038935; Unigene04…
Genetic Information Processing	Folding, sorting and degradation	RNA degradation	188	ko03018	K04077; K04077; K13126; K14442; K12591; K03678; K14442; K10643; K10643; K12602; K12608; K10643; K12613; K00850; K10643; K12627; K13126; K13126; K12621; K04077; K12624; K12624; K12624; K12616; K12604; K00850; K00850; K12606; K12581; K12598; K12598; K12623; K12623; K12623; K12623; K12604; K12604; K12604; K12593; K03679; K03654; K11600; K11600; K12616; K04077; K01689; K12602; K12626; K12626; K12626;…	Unigene003720; Unigene003721; Unigene003819; Unigene006973; Unigene010789; Unigene014615; Unigene016812; Unigene026232; Unigene026233; Unigene030704; Unigene032480; Unigene033308; Unigene033652; Unigene035065; Unigene035864; Unigene037124; Unigene038934; Unigene038935; Unigene039116; Unigene040544; Unigene041235; Unigene041236; Unigene041237; Unigene041570; Unigene041822; Unigene044483; Unigene04…
Genetic Information Processing	Transcription	RNA polymerase	42	ko03020	K02999; K03006; K03018; K03018; K03016; K03007; K03046; K03000; K03013; K03043; K03013; K03013; K03014; K03014; K03014; K03014; K03015; K03015; K03015; K03015; K03026; K03022; K03008; K03040; K03024; K03019; K03005; K03011; K03021; K03043; K03002; K03006; K03010; K03010; K03016; K03016; K03016; K03016; K03016; K03016; K02999; K03016	Unigene008282; Unigene014026; Unigene019704; Unigene024377; Unigene035535; Unigene035942; Unigene036830; Unigene038089; Unigene047117; Unigene047611; Unigene048590; Unigene048591; Unigene049586; Unigene049587; Unigene049588; Unigene049590; Unigene054674; Unigene054675; Unigene054676; Unigene054677; Unigene056227; Unigene056585; Unigene061241; Unigene067037; Unigene073584; Unigene075692; Unigene07…
Genetic Information Processing	Transcription	Basal transcription factors	70	ko03022	K03139; K03130; K03125; K10842; K03124; K03129; K03137; K03135; K03124; K03124; K03129; K03129; K03129; K03144; K03129; K03139; K03139; K03123; K03123; K03123; K10842; K10842; K03132; K03124; K03144; K03144; K03144; K03141; K03137; K03137; K14651; K03131; K03131; K10843; K14649; K14649; K03124; K03124; K03124; K03124; K03124; K03138; K03138; K03136; K03134; K03134; K03134; K03134; K03134; K03134;…	Unigene024093; Unigene025608; Unigene030341; Unigene032582; Unigene043306; Unigene046193; Unigene048389; Unigene049080; Unigene049308; Unigene051911; Unigene051938; Unigene051939; Unigene051940; Unigene052315; Unigene054598; Unigene054702; Unigene054703; Unigene055334; Unigene055335; Unigene055336; Unigene055482; Unigene055483; Unigene057455; Unigene057635; Unigene063169; Unigene063172; Unigene06…
Genetic Information Processing	Replication and repair	DNA replication	54	ko03030	K02542; K02210; K07466; K02324; K02209; K07466; K07466; K02320; K02542; K02542; K07466; K03111; K10747; K10747; K10739; K10744; K10744; K10744; K07466; K07466; K10755; K03504; K07466; K07466; K07466; K07466; K04799; K04799; K02685; K10742; K02540; K02540; K07466; K07466; K07466; K07466; K03504; K03504; K03504; K10745; K10745; K10756; K10756; K02325; K02325; K02325; K02325; K02325; K02325; K02325;…	Unigene003963; Unigene011338; Unigene019854; Unigene022654; Unigene025274; Unigene027889; Unigene031453; Unigene036337; Unigene037807; Unigene037808; Unigene044762; Unigene047020; Unigene051403; Unigene051404; Unigene052718; Unigene054571; Unigene054572; Unigene054573; Unigene055633; Unigene055634; Unigene056931; Unigene056954; Unigene058471; Unigene058472; Unigene058473; Unigene058474; Unigene06…
Genetic Information Processing	Transcription	Spliceosome	316	ko03040	K12900; K12818; K12876; K12854; K12860; K12818; K12813; K12813; K12823; K12885; K12813; K06063; K12854; K12874; K12896; K12823; K12832; K12818; K12818; K12823; K12627; K12813; K12840; K12881; K12881; K12621; K11086; K11097; K12845; K12741; K12741; K12818; K11087; K12624; K12624; K12624; K12741; K12870; K12852; K12852; K12852; K12820; K12820; K12875; K12896; K12823; K11099; K11099; K12849; K03283;…	Unigene003836; Unigene004274; Unigene005596; Unigene016324; Unigene017801; Unigene026004; Unigene028587; Unigene028588; Unigene029816; Unigene030355; Unigene030827; Unigene030913; Unigene031001; Unigene031005; Unigene031035; Unigene031337; Unigene032870; Unigene033566; Unigene034951; Unigene035040; Unigene037124; Unigene037473; Unigene037925; Unigene038478; Unigene038479; Unigene039116; Unigene03…
Genetic Information Processing	Folding, sorting and degradation	Proteasome	101	ko03050	K03033; K06699; K02736; K03031; K02738; K10881; K03031; K02730; K03063; K03032; K03032; K03032; K03063; K03063; K03029; K03064; K02734; K02734; K02734; K02734; K02735; K02735; K03032; K02731; K02731; K02731; K02737; K03033; K03033; K03066; K03066; K11599; K03038; K03038; K03065; K02728; K02728; K02728; K03062; K02739; K02739; K02739; K02739; K02725; K02725; K03061; K03037; K03037; K03037; K03029;…	Unigene019067; Unigene021993; Unigene026712; Unigene035612; Unigene036899; Unigene038383; Unigene040877; Unigene045023; Unigene046681; Unigene046934; Unigene046936; Unigene046937; Unigene047390; Unigene047391; Unigene049248; Unigene049752; Unigene049960; Unigene049961; Unigene049962; Unigene049963; Unigene050626; Unigene050627; Unigene053881; Unigene054419; Unigene054420; Unigene054421; Unigene05…
Genetic Information Processing	Folding, sorting and degradation	Protein export	81	ko03060	K10956; K13280; K03070; K03108; K03109; K03109; K03108; K03100; K09481; K09481; K09481; K09481; K09481; K12946; K12946; K03100; K07342; K07342; K07342; K07342; K07342; K07342; K07342; K07342; K03104; K12275; K03118; K03118; K03070; K10956; K10956; K09481; K03217; K03105; K03105; K03105; K03217; K03217; K03106; K10956; K10956; K10956; K10956; K10956; K03107; K03107; K03107; K03110; K03110; K09540;…	Unigene007747; Unigene028560; Unigene029858; Unigene032275; Unigene033263; Unigene033264; Unigene033723; Unigene039002; Unigene041977; Unigene041978; Unigene041979; Unigene041980; Unigene041981; Unigene042444; Unigene042445; Unigene044145; Unigene044737; Unigene044738; Unigene044739; Unigene044740; Unigene044741; Unigene044742; Unigene045768; Unigene045769; Unigene047236; Unigene055432; Unigene05…
Genetic Information Processing	Replication and repair	Base excision repair	41	ko03410	K01246; K10798; K01246; K02324; K10773; K03652; K10798; K10798; K03512; K10801; K10798; K10747; K10747; K01247; K03504; K03648; K04799; K04799; K01246; K03504; K03504; K03504; K01142; K10798; K10798; K01246; K01246; K01246; K02325; K02325; K02325; K02325; K02325; K02325; K02325; K02325; K10798; K10798; K10798; K01246; K10747	Unigene004206; Unigene018485; Unigene020185; Unigene022654; Unigene025342; Unigene030471; Unigene034179; Unigene034180; Unigene039809; Unigene046518; Unigene048616; Unigene051403; Unigene051404; Unigene055506; Unigene056954; Unigene059336; Unigene060028; Unigene060029; Unigene068591; Unigene073111; Unigene073112; Unigene073113; Unigene074388; Unigene077833; Unigene077838; Unigene081578; Unigene08…
Genetic Information Processing	Replication and repair	Nucleotide excision repair	70	ko03420	K07466; K02324; K10839; K07466; K07466; K10842; K10840; K07466; K10747; K10747; K03144; K10739; K03868; K03868; K10842; K10842; K07466; K07466; K10755; K03504; K07466; K07466; K07466; K07466; K03144; K03144; K03144; K10849; K03141; K10840; K07466; K07466; K07466; K07466; K10839; K10843; K03504; K03504; K03504; K10570; K10570; K10570; K10839; K10839; K10839; K10839; K10839; K10610; K10756; K10756;…	Unigene019854; Unigene022654; Unigene025333; Unigene027889; Unigene031453; Unigene032582; Unigene042616; Unigene044762; Unigene051403; Unigene051404; Unigene052315; Unigene052718; Unigene053252; Unigene053253; Unigene055482; Unigene055483; Unigene055633; Unigene055634; Unigene056931; Unigene056954; Unigene058471; Unigene058472; Unigene058473; Unigene058474; Unigene063169; Unigene063172; Unigene06…
Genetic Information Processing	Replication and repair	Mismatch repair	44	ko03430	K10858; K07466; K07456; K08737; K07466; K10858; K07466; K08739; K08739; K08737; K07466; K03111; K10747; K10747; K10739; K07466; K07466; K10755; K03504; K07466; K07466; K07466; K07466; K08735; K08735; K07466; K07466; K07466; K07466; K03504; K03504; K03504; K08735; K08736; K10756; K10756; K07466; K07466; K10858; K10858; K08739; K08739; K08739; K10747	Unigene016122; Unigene019854; Unigene022459; Unigene025897; Unigene027889; Unigene028845; Unigene031453; Unigene035817; Unigene035818; Unigene037815; Unigene044762; Unigene047020; Unigene051403; Unigene051404; Unigene052718; Unigene055633; Unigene055634; Unigene056931; Unigene056954; Unigene058471; Unigene058472; Unigene058473; Unigene058474; Unigene058965; Unigene058966; Unigene070462; Unigene07…
Genetic Information Processing	Replication and repair	Homologous recombination	60	ko03440	K10875; K10901; K07466; K07466; K07466; K10875; K10901; K03553; K10881; K04482; K10875; K10875; K10871; K07466; K03111; K10875; K10875; K10875; K10875; K10875; K10869; K10869; K10875; K10739; K08991; K08991; K10870; K10870; K07466; K07466; K03504; K07466; K07466; K07466; K07466; K07466; K07466; K07466; K07466; K03504; K03504; K03504; K03165; K03165; K03165; K07466; K07466; K10867; K10867; K10867;…	Unigene013776; Unigene019646; Unigene019854; Unigene027889; Unigene031453; Unigene033212; Unigene035678; Unigene036927; Unigene038383; Unigene042904; Unigene043044; Unigene043045; Unigene043116; Unigene044762; Unigene047020; Unigene047205; Unigene047206; Unigene047211; Unigene047212; Unigene047213; Unigene050529; Unigene050530; Unigene052363; Unigene052718; Unigene053161; Unigene053162; Unigene05…
Genetic Information Processing	Replication and repair	Non-homologous end-joining	7	ko03450	K10777; K03512; K04799; K04799; K10884; K10777; K10777	Unigene005251; Unigene039809; Unigene060028; Unigene060029; Unigene060040; Unigene063730; Unigene113189
Genetic Information Processing	Replication and repair	Fanconi anemia pathway	76	ko03460	K15361; K10990; K10858; K11511; K10901; K07466; K10896; K02350; K07466; K10858; K03509; K07466; K10891; K03515; K10901; K15078; K03509; K03509; K04482; K03509; K03509; K03509; K07466; K10990; K06640; K10739; K08991; K08991; K10870; K10870; K07466; K07466; K07466; K07466; K07466; K07466; K10606; K15078; K15078; K10849; K07466; K07466; K07466; K07466; K03165; K03165; K03165; K03509; K03509; K03509;…	Unigene006731; Unigene009104; Unigene016122; Unigene018665; Unigene019646; Unigene019854; Unigene020654; Unigene023142; Unigene027889; Unigene028845; Unigene029146; Unigene031453; Unigene033614; Unigene034436; Unigene035678; Unigene036097; Unigene040608; Unigene040609; Unigene042904; Unigene043944; Unigene043945; Unigene043946; Unigene044762; Unigene050526; Unigene051905; Unigene052718; Unigene05…
Genetic Information Processing	Folding, sorting and degradation	Ubiquitin mediated proteolysis	200	ko04120	K10592; K10592; K03347; K10592; K10590; K10590; K03352; K03350; K10592; K10588; K03869; K10589; K03354; K10592; K03872; K03348; K03869; K10592; K03869; K10592; K03351; K10592; K10592; K10592; K10592; K10589; K10589; K10592; K10592; K10573; K04506; K10592; K03094; K10592; K10592; K10592; K03347; K03347; K06689; K10575; K10575; K10575; K20217; K20217; K20217; K04506; K10577; K03351; K06689; K10592;…	Unigene003101; Unigene004424; Unigene005593; Unigene008304; Unigene008815; Unigene010669; Unigene010821; Unigene014461; Unigene018343; Unigene020958; Unigene022810; Unigene022954; Unigene024232; Unigene025547; Unigene025741; Unigene025854; Unigene027148; Unigene027578; Unigene028096; Unigene028675; Unigene028725; Unigene029805; Unigene031976; Unigene031977; Unigene032206; Unigene032222; Unigene03…
Genetic Information Processing	Folding, sorting and degradation	Sulfur relay system	16	ko04122	K12161; K14168; K14168; K14168; K04487; K14169; K11996; K03639; K03639; K14168; K14168; K14168; K14168; K14168; K14168; K14168	Unigene051457; Unigene056319; Unigene056320; Unigene056321; Unigene062303; Unigene064259; Unigene074104; Unigene074266; Unigene074268; Unigene074984; Unigene074985; Unigene074986; Unigene074987; Unigene074992; Unigene074994; Unigene074995
Genetic Information Processing	Folding, sorting and degradation	SNARE interactions in vesicular transport	66	ko04130	K08486; K08507; K08486; K08506; K08506; K08490; K08506; K08507; K08507; K08495; K08504; K08504; K08504; K08504; K08515; K08515; K08515; K08497; K08497; K08497; K08506; K08506; K08506; K08506; K08493; K08488; K08488; K08488; K08493; K08493; K08490; K08490; K08490; K08498; K08498; K08498; K08498; K08498; K08486; K08486; K08506; K08496; K08488; K08488; K08488; K08488; K08488; K08488; K08495; K08495;…	Unigene018365; Unigene026878; Unigene034314; Unigene035694; Unigene035695; Unigene036238; Unigene038723; Unigene042634; Unigene042635; Unigene046528; Unigene048188; Unigene048189; Unigene048190; Unigene048191; Unigene050734; Unigene050735; Unigene058352; Unigene060572; Unigene060573; Unigene060574; Unigene060748; Unigene060750; Unigene060751; Unigene060752; Unigene062781; Unigene066972; Unigene06…
Genetic Information Processing	Folding, sorting and degradation	Protein processing in endoplasmic reticulum	336	ko04141	K10950; K07151; K03347; K10956; K13249; K14007; K14007; K10839; K10950; K12667; K04079; K11718; K09580; K12667; K03094; K03347; K03347; K12667; K06689; K10575; K10575; K10575; K09517; K13993; K10661; K08852; K14015; K06689; K14005; K08852; K13993; K13249; K13249; K09481; K09481; K09481; K09481; K09481; K13250; K07953; K07953; K07953; K07151; K03347; K03347; K03347; K03347; K14003; K13993; K07342;…	Unigene001077; Unigene002965; Unigene005593; Unigene007747; Unigene020876; Unigene021765; Unigene021766; Unigene025333; Unigene025534; Unigene026327; Unigene030840; Unigene033771; Unigene035806; Unigene036553; Unigene036880; Unigene037679; Unigene037800; Unigene037964; Unigene038067; Unigene038418; Unigene038419; Unigene038420; Unigene038587; Unigene038623; Unigene038643; Unigene039307; Unigene03…
Metabolism	Carbohydrate metabolism	Glycolysis / Gluconeogenesis	146	ko00010	K01834; K00134; K00161; K00895; K00873; K00850; K01792; K01792; K03841; K01568; K01834; K00131; K01623; K00850; K00850; K00844; K15634; K15634; K15634; K00161; K01785; K01835; K01803; K01803; K01803; K01803; K00873; K14085; K01810; K00895; K03103; K03103; K03103; K01803; K01803; K01689; K00016; K00850; K00850; K00850; K00627; K00627; K00627; K01792; K01792; K00134; K00134; K00134; K00134; K00134;…	Unigene013587; Unigene022145; Unigene022545; Unigene028804; Unigene033568; Unigene035065; Unigene037007; Unigene038480; Unigene038698; Unigene039393; Unigene041914; Unigene042581; Unigene042955; Unigene044483; Unigene044484; Unigene046493; Unigene046723; Unigene046725; Unigene046726; Unigene046919; Unigene048147; Unigene048287; Unigene048406; Unigene048407; Unigene048408; Unigene048409; Unigene04…
Metabolism	Carbohydrate metabolism	Citrate cycle (TCA cycle)	79	ko00020	K00031; K00161; K01681; K01681; K01681; K01681; K00236; K01681; K01681; K01681; K00026; K01648; K01648; K00161; K00026; K01648; K01648; K01681; K00030; K00030; K00030; K01899; K00235; K01681; K01681; K00627; K00627; K00627; K00627; K00382; K01610; K01610; K00026; K00026; K00026; K00031; K01610; K01610; K00030; K00030; K01648; K00234; K00026; K01647; K01647; K00164; K00025; K00025; K00161; K00627;…	Unigene022489; Unigene022545; Unigene028720; Unigene029567; Unigene029568; Unigene032757; Unigene037272; Unigene044150; Unigene044151; Unigene044152; Unigene045589; Unigene046297; Unigene046301; Unigene046919; Unigene047039; Unigene048201; Unigene048202; Unigene048664; Unigene049342; Unigene049343; Unigene049344; Unigene053400; Unigene056987; Unigene057074; Unigene057075; Unigene058444; Unigene05…
Metabolism	Carbohydrate metabolism	Pentose phosphate pathway	87	ko00030	K00036; K00036; K00895; K01807; K00850; K03841; K00131; K01623; K00036; K01807; K00850; K00850; K00616; K00616; K01835; K00852; K01810; K00895; K01057; K00036; K00948; K00948; K00948; K00948; K00948; K00948; K00948; K00850; K00850; K00850; K00036; K00033; K00616; K00948; K00895; K00895; K01810; K00033; K00036; K00036; K00036; K00036; K00036; K00036; K01623; K01623; K00850; K00615; K00615; K01783;…	Unigene024993; Unigene025931; Unigene028804; Unigene034961; Unigene035065; Unigene038698; Unigene042581; Unigene042955; Unigene043401; Unigene044444; Unigene044483; Unigene044484; Unigene047961; Unigene047962; Unigene048287; Unigene049395; Unigene049831; Unigene050317; Unigene054710; Unigene056613; Unigene057197; Unigene057198; Unigene057199; Unigene057200; Unigene057201; Unigene057202; Unigene05…
Metabolism	Carbohydrate metabolism	Pentose and glucuronate interconversions	39	ko00040	K00008; K01051; K01051; K01051; K01051; K01051; K01051; K01051; K01051; K01051; K00011; K01728; K01051; K01051; K01051; K00128; K01051; K01728; K01805; K16190; K16190; K16190; K01728; K12447; K00008; K00008; K00008; K00008; K00128; K00963; K00854; K00854; K01783; K00128; K01728; K00963; K00963; K00963; K01051	Unigene003466; Unigene017181; Unigene017182; Unigene024626; Unigene026881; Unigene026882; Unigene026883; Unigene026884; Unigene034380; Unigene039862; Unigene048303; Unigene050798; Unigene053317; Unigene057713; Unigene057799; Unigene062635; Unigene065916; Unigene066070; Unigene066172; Unigene066498; Unigene066499; Unigene066500; Unigene067106; Unigene067743; Unigene069258; Unigene069260; Unigene06…
Metabolism	Carbohydrate metabolism	Fructose and mannose metabolism	91	ko00051	K19355; K00008; K01809; K00895; K00850; K03841; K01623; K00966; K00850; K00850; K00844; K00011; K01803; K01803; K01803; K01803; K00847; K00895; K19355; K19355; K19355; K01803; K01803; K00850; K00850; K00850; K02377; K19355; K00895; K00895; K01809; K01809; K01809; K01809; K01809; K00966; K01805; K00966; K00966; K18447; K18447; K18447; K18447; K18447; K00008; K00008; K00008; K00008; K17497; K17497;…	Unigene000551; Unigene003466; Unigene020420; Unigene028804; Unigene035065; Unigene038698; Unigene042955; Unigene043458; Unigene044483; Unigene044484; Unigene046493; Unigene048303; Unigene048406; Unigene048407; Unigene048408; Unigene048409; Unigene049460; Unigene050317; Unigene050998; Unigene050999; Unigene051000; Unigene052639; Unigene052640; Unigene058165; Unigene058166; Unigene058167; Unigene05…
Metabolism	Carbohydrate metabolism	Galactose metabolism	79	ko00052	K06617; K06617; K06617; K01193; K06617; K00850; K07407; K00850; K00850; K18819; K18819; K18819; K18819; K18819; K18819; K18819; K00844; K18819; K01785; K01835; K00011; K18819; K18819; K01784; K01784; K18819; K18819; K18819; K18819; K18819; K18819; K06617; K06617; K06617; K06617; K00850; K00850; K00850; K01784; K01784; K00965; K00965; K00965; K00965; K00965; K00965; K06611; K12447; K01187; K00963;…	Unigene005083; Unigene012826; Unigene013390; Unigene023751; Unigene028014; Unigene035065; Unigene043520; Unigene044483; Unigene044484; Unigene045364; Unigene045365; Unigene045366; Unigene045367; Unigene045368; Unigene045369; Unigene045370; Unigene046493; Unigene046941; Unigene048147; Unigene048287; Unigene048303; Unigene048386; Unigene048388; Unigene050993; Unigene050994; Unigene054887; Unigene05…
Metabolism	Carbohydrate metabolism	Ascorbate and aldarate metabolism	36	ko00053	K00434; K00469; K14085; K00434; K00434; K00128; K14190; K14190; K16190; K16190; K16190; K12447; K08232; K08232; K00128; K08232; K08232; K08232; K18649; K18649; K18649; K14190; K14190; K00434; K00434; K00469; K00469; K00469; K00469; K00469; K00469; K00469; K00469; K00469; K00128; K08232	Unigene040385; Unigene048216; Unigene049461; Unigene051699; Unigene051700; Unigene062635; Unigene065522; Unigene065523; Unigene066498; Unigene066499; Unigene066500; Unigene067743; Unigene070875; Unigene070876; Unigene073292; Unigene076680; Unigene076681; Unigene076682; Unigene080560; Unigene080561; Unigene080562; Unigene081616; Unigene081617; Unigene086435; Unigene086437; Unigene086790; Unigene08…
Metabolism	Lipid metabolism	Fatty acid biosynthesis	65	ko00061	K01897; K01897; K11262; K01897; K10781; K10781; K11262; K01897; K11262; K09458; K09458; K03921; K01962; K00059; K00059; K03921; K03921; K01897; K01897; K01963; K00648; K02160; K10782; K00208; K03921; K00059; K01897; K01897; K00208; K11262; K11262; K11262; K11262; K02160; K02160; K11262; K11262; K01897; K01897; K01897; K01897; K01897; K01897; K10781; K09458; K09458; K09458; K09458; K01962; K01962;…	Unigene007252; Unigene007794; Unigene013229; Unigene017471; Unigene027528; Unigene027529; Unigene028174; Unigene033314; Unigene044379; Unigene047878; Unigene047879; Unigene051679; Unigene051869; Unigene052184; Unigene052185; Unigene055368; Unigene055369; Unigene056948; Unigene057116; Unigene057133; Unigene064361; Unigene064563; Unigene065077; Unigene068643; Unigene069400; Unigene070063; Unigene07…
Metabolism	Lipid metabolism	Fatty acid elongation	14	ko00062	K15397; K10258; K15397; K15397; K15397; K15397; K15397; K10703; K10703; K15397; K15397; K15397; K01074; K01074	Unigene035139; Unigene049764; Unigene050081; Unigene050083; Unigene057341; Unigene057342; Unigene057343; Unigene060250; Unigene060253; Unigene066790; Unigene066791; Unigene073151; Unigene095006; Unigene095007
Metabolism	Lipid metabolism	Fatty acid degradation	59	ko00071	K01897; K01897; K00232; K01897; K01897; K14085; K01897; K01897; K00626; K07513; K00232; K00128; K10527; K00001; K00626; K00626; K00626; K00626; K00626; K18857; K10527; K10527; K01897; K01897; K00128; K01897; K01897; K01897; K01897; K01897; K01897; K00626; K00626; K00128; K07513; K07513; K07513; K07513; K07513; K07513; K00232; K01897; K01897; K01897; K01897; K01897; K01897; K00232; K00232; K00232;…	Unigene007252; Unigene007794; Unigene016285; Unigene017471; Unigene033314; Unigene049461; Unigene056948; Unigene057116; Unigene059463; Unigene060972; Unigene061037; Unigene062635; Unigene069968; Unigene071191; Unigene071629; Unigene071630; Unigene071633; Unigene071634; Unigene071636; Unigene072081; Unigene072565; Unigene072566; Unigene073239; Unigene073240; Unigene073292; Unigene078789; Unigene07…
Metabolism	Lipid metabolism	Synthesis and degradation of ketone bodies	17	ko00072	K01641; K01640; K01641; K01641; K01641; K00626; K01640; K00626; K00626; K00626; K00626; K00626; K00626; K00626; K01641; K01641; K01641	Unigene013497; Unigene049640; Unigene058899; Unigene058903; Unigene058904; Unigene059463; Unigene069320; Unigene071629; Unigene071630; Unigene071633; Unigene071634; Unigene071636; Unigene084684; Unigene084689; Unigene095329; Unigene095330; Unigene095333
Metabolism	Lipid metabolism	Cutin, suberine and wax biosynthesis	8	ko00073	K17991; K15404; K15398; K17991; K13407; K15400; K17991; K15398	Unigene024388; Unigene037775; Unigene041136; Unigene042736; Unigene053481; Unigene057673; Unigene065570; Unigene072876
Metabolism	Lipid metabolism	Steroid biosynthesis	47	ko00100	K01853; K01853; K01853; K14674; K00227; K07748; K14674; K01853; K14674; K14674; K01853; K01853; K01824; K01824; K00511; K01853; K14674; K08242; K14423; K01052; K05917; K00213; K00213; K00213; K08242; K00559; K07748; K07748; K00511; K00511; K00559; K14424; K14424; K14424; K14424; K00559; K00559; K00559; K14674; K14674; K14674; K14674; K14674; K14674; K14674; K14423; K14674	Unigene002721; Unigene002722; Unigene002723; Unigene005758; Unigene009457; Unigene010230; Unigene013955; Unigene029135; Unigene034829; Unigene040098; Unigene040661; Unigene040664; Unigene040994; Unigene042855; Unigene043751; Unigene050765; Unigene052550; Unigene055946; Unigene057207; Unigene057738; Unigene060186; Unigene061023; Unigene061026; Unigene061027; Unigene066313; Unigene068210; Unigene06…
Metabolism	Metabolism of cofactors and vitamins	Ubiquinone and other terpenoid-quinone biosynthesis	51	ko00130	K01904; K14759; K12502; K18606; K01904; K01904; K01904; K03809; K03809; K03809; K03809; K03809; K03809; K12501; K12501; K14759; K14759; K14759; K00815; K00591; K00487; K14760; K01904; K09834; K00457; K00457; K01904; K01904; K12501; K02548; K06127; K06127; K06127; K06127; K06127; K00815; K00815; K00815; K00815; K00815; K00815; K05928; K05928; K05928; K05928; K05928; K05928; K05928; K05928; K02548;…	Unigene006063; Unigene008680; Unigene024892; Unigene028707; Unigene034046; Unigene035195; Unigene036002; Unigene039921; Unigene039922; Unigene045443; Unigene045499; Unigene045500; Unigene045501; Unigene049164; Unigene049165; Unigene052051; Unigene052052; Unigene052053; Unigene053277; Unigene054095; Unigene055501; Unigene058137; Unigene060784; Unigene063661; Unigene064066; Unigene064067; Unigene07…
Metabolism	Lipid metabolism	Steroid hormone biosynthesis	4	ko00140	K07408; K12345; K12345; K00512	Unigene042925; Unigene077898; Unigene077899; Unigene086655
Metabolism	Energy metabolism	Oxidative phosphorylation	168	ko00190	K02152; K02150; K02133; K02154; K01535; K02154; K01535; K01535; K01507; K02154; K05582; K01535; K01535; K02126; K01535; K02154; K02112; K02266; K02146; K01535; K00236; K01507; K01535; K01535; K03942; K02266; K02153; K05577; K03963; K02132; K03950; K02267; K02267; K03937; K03952; K03952; K03952; K02112; K03949; K03943; K02138; K02138; K02138; K02138; K02133; K02260; K02260; K02109; K03966; K01535;…	Unigene003887; Unigene005017; Unigene005621; Unigene007443; Unigene011174; Unigene014683; Unigene016996; Unigene019283; Unigene022440; Unigene022887; Unigene024034; Unigene025409; Unigene026614; Unigene028436; Unigene030493; Unigene032570; Unigene032888; Unigene035351; Unigene036155; Unigene036566; Unigene037272; Unigene038656; Unigene038879; Unigene038880; Unigene041624; Unigene041641; Unigene04…
Metabolism	Energy metabolism	Photosynthesis	32	ko00195	K08903; K02699; K03542; K02701; K02707; K02112; K02717; K02112; K02639; K02716; K02109; K02639; K02639; K02639; K02641; K03541; K03541; K03541; K02712; K02689; K02704; K02641; K02641; K02717; K02717; K02639; K02705; K02115; K02109; K02109; K02108; K08905	Unigene006909; Unigene015225; Unigene025872; Unigene028833; Unigene031391; Unigene032888; Unigene044663; Unigene045919; Unigene046177; Unigene046782; Unigene047456; Unigene053523; Unigene053524; Unigene053527; Unigene056464; Unigene058124; Unigene058126; Unigene058127; Unigene058242; Unigene058244; Unigene061192; Unigene061621; Unigene061622; Unigene062465; Unigene062466; Unigene079352; Unigene08…
Metabolism	Energy metabolism	Photosynthesis - antenna proteins	3	ko00196	K08915; K08915; K08908	Unigene068995; Unigene068996; Unigene108453
Metabolism	Amino acid metabolism	Arginine biosynthesis	36	ko00220	K00262; K14272; K00611; K01915; K01915; K14682; K00261; K00930; K01915; K01915; K01438; K01438; K00261; K00261; K00261; K00261; K14454; K00814; K00620; K14677; K00261; K01438; K01438; K01438; K00811; K00811; K01940; K01940; K01940; K01940; K01940; K01940; K14682; K01915; K01915; K01427	Unigene006268; Unigene022699; Unigene023898; Unigene036265; Unigene036666; Unigene040725; Unigene042530; Unigene048965; Unigene049838; Unigene049839; Unigene051005; Unigene051007; Unigene054425; Unigene054427; Unigene054428; Unigene054429; Unigene056101; Unigene063036; Unigene065486; Unigene066832; Unigene073819; Unigene074179; Unigene074183; Unigene074184; Unigene074809; Unigene074810; Unigene08…
Metabolism	Nucleotide metabolism	Purine metabolism	186	ko00230	K02999; K03006; K10808; K03018; K02324; K03018; K00939; K00939; K00873; K03016; K00860; K00860; K03007; K02320; K03046; K03000; K00939; K01519; K13811; K13811; K01488; K00940; K01490; K03013; K03043; K00939; K00939; K00940; K01835; K03013; K03013; K00873; K00856; K00856; K03014; K03014; K03014; K03014; K00940; K00940; K01490; K01951; K00940; K00940; K03015; K03015; K03015; K03015; K18151; K00601;…	Unigene008282; Unigene014026; Unigene015558; Unigene019704; Unigene022654; Unigene024377; Unigene032487; Unigene032488; Unigene033568; Unigene035535; Unigene035868; Unigene035869; Unigene035942; Unigene036337; Unigene036830; Unigene038089; Unigene039309; Unigene040617; Unigene043416; Unigene043418; Unigene043714; Unigene044783; Unigene045586; Unigene047117; Unigene047611; Unigene047709; Unigene04…
Metabolism	Biosynthesis of other secondary metabolites	Caffeine metabolism	4	ko00232	K00365; K00365; K00365; K00365	Unigene073019; Unigene073020; Unigene073021; Unigene073022
Metabolism	Nucleotide metabolism	Pyrimidine metabolism	151	ko00240	K00609; K02999; K13998; K03006; K10808; K03018; K02324; K03018; K16904; K00609; K00609; K03016; K03007; K02320; K03046; K03000; K01519; K01955; K00940; K01240; K01240; K03013; K01489; K03043; K00940; K03013; K03013; K00609; K00609; K00609; K03014; K03014; K03014; K03014; K00940; K00940; K13998; K00940; K00940; K03015; K03015; K03015; K03015; K00384; K00384; K03026; K00876; K03022; K03504; K09903;…	Unigene002161; Unigene008282; Unigene012262; Unigene014026; Unigene015558; Unigene019704; Unigene022654; Unigene024377; Unigene027050; Unigene030754; Unigene030755; Unigene035535; Unigene035942; Unigene036337; Unigene036830; Unigene038089; Unigene040617; Unigene041245; Unigene044783; Unigene045680; Unigene045682; Unigene047117; Unigene047416; Unigene047611; Unigene048246; Unigene048590; Unigene04…
Metabolism	Amino acid metabolism	Alanine, aspartate and glutamate metabolism	86	ko00250	K00609; K00264; K00262; K00264; K00264; K00264; K14272; K00609; K00609; K00264; K01915; K01915; K01955; K00261; K00609; K00609; K00609; K01915; K01915; K00264; K00264; K00264; K01953; K01953; K01953; K00261; K00261; K00261; K00261; K16871; K14454; K17761; K17761; K17761; K17761; K00814; K00827; K00827; K00827; K00764; K00261; K01939; K00811; K00811; K00294; K00294; K00294; K01580; K01580; K13566;…	Unigene002161; Unigene005749; Unigene006268; Unigene006881; Unigene008024; Unigene010750; Unigene022699; Unigene030754; Unigene030755; Unigene034309; Unigene036265; Unigene036666; Unigene041245; Unigene042530; Unigene049081; Unigene049082; Unigene049083; Unigene049838; Unigene049839; Unigene051234; Unigene051235; Unigene051237; Unigene052020; Unigene052021; Unigene052022; Unigene054425; Unigene05…
Metabolism	Metabolism of terpenoids and polyketides	Tetracycline biosynthesis	9	ko00253	K01962; K01963; K02160; K02160; K02160; K01962; K01962; K01962; K01962	Unigene051869; Unigene057133; Unigene064563; Unigene077870; Unigene077871; Unigene090231; Unigene090232; Unigene096457; Unigene096458
Metabolism	Biosynthesis of other secondary metabolites	Aflatoxin biosynthesis	9	ko00254	K11262; K11262; K11262; K11262; K11262; K11262; K11262; K11262; K11262	Unigene013229; Unigene028174; Unigene044379; Unigene075394; Unigene075395; Unigene075396; Unigene075397; Unigene077945; Unigene077946
Metabolism	Amino acid metabolism	Glycine, serine and threonine metabolism	73	ko00260	K15919; K00600; K12524; K01834; K00499; K14272; K00600; K00600; K00600; K00872; K00276; K00276; K01696; K01834; K00928; K00306; K15634; K15634; K15634; K00058; K14085; K15919; K00831; K00600; K00600; K00382; K12524; K01079; K15633; K15633; K15633; K00276; K00276; K00827; K00827; K00827; K00872; K00872; K00928; K00928; K00928; K00600; K00600; K15919; K15893; K00281; K15634; K00382; K00382; K00382;…	Unigene005353; Unigene007899; Unigene008233; Unigene013587; Unigene015481; Unigene022699; Unigene024749; Unigene029281; Unigene032563; Unigene034415; Unigene036081; Unigene036082; Unigene039900; Unigene041914; Unigene043542; Unigene044797; Unigene046723; Unigene046725; Unigene046726; Unigene047820; Unigene049461; Unigene054153; Unigene054656; Unigene061355; Unigene061359; Unigene062495; Unigene06…
Metabolism	Biosynthesis of other secondary metabolites	Monobactam biosynthesis	15	ko00261	K12524; K13811; K13811; K00928; K12524; K00928; K00928; K00928; K13811; K00928; K00928; K00928; K00928; K00215; K00215	Unigene008233; Unigene043416; Unigene043418; Unigene043542; Unigene063961; Unigene071985; Unigene071986; Unigene071987; Unigene080812; Unigene089357; Unigene089358; Unigene089359; Unigene089360; Unigene090921; Unigene090922
Metabolism	Amino acid metabolism	Cysteine and methionine metabolism	138	ko00270	K00558; K00547; K12524; K00558; K16054; K00558; K00558; K16054; K00558; K00558; K00547; K05933; K01761; K01251; K00558; K00928; K00026; K00026; K01738; K00547; K01738; K01920; K01920; K01920; K00815; K00826; K16054; K00016; K14454; K05933; K01761; K05933; K08967; K08967; K13034; K00026; K00026; K00026; K17398; K12524; K00558; K00826; K00826; K00789; K00789; K08963; K00827; K00827; K00827; K01739;…	Unigene003304; Unigene005160; Unigene008233; Unigene013737; Unigene022236; Unigene027294; Unigene027295; Unigene029510; Unigene033685; Unigene035876; Unigene036297; Unigene037150; Unigene040554; Unigene042083; Unigene042921; Unigene043542; Unigene045589; Unigene047039; Unigene047040; Unigene050158; Unigene050263; Unigene050684; Unigene050685; Unigene050686; Unigene053277; Unigene055668; Unigene05…
Metabolism	Amino acid metabolism	Valine, leucine and isoleucine degradation	65	ko00280	K01641; K18660; K00140; K14085; K01640; K00167; K05605; K00826; K00140; K01641; K01641; K01641; K00626; K00020; K07513; K00382; K00128; K00826; K00826; K00827; K00827; K00827; K00253; K00253; K01640; K00626; K00626; K00626; K00626; K00626; K00128; K05605; K05605; K05605; K00382; K00382; K00382; K00382; K00382; K00382; K01968; K01968; K00626; K00626; K00128; K07513; K07513; K07513; K07513; K07513;…	Unigene013497; Unigene032841; Unigene044345; Unigene049461; Unigene049640; Unigene053455; Unigene053954; Unigene055668; Unigene057236; Unigene058899; Unigene058903; Unigene058904; Unigene059463; Unigene060735; Unigene060972; Unigene062495; Unigene062635; Unigene064600; Unigene064601; Unigene066967; Unigene066968; Unigene066969; Unigene067141; Unigene067143; Unigene069320; Unigene071629; Unigene07…
Metabolism	Metabolism of terpenoids and polyketides	Geraniol degradation	2	ko00281	K01640; K01640	Unigene049640; Unigene069320
Metabolism	Amino acid metabolism	Valine, leucine and isoleucine biosynthesis	20	ko00290	K01649; K00053; K01653; K01652; K01649; K01653; K01653; K01649; K01649; K01649; K01649; K00826; K00826; K00826; K01687; K01687; K00053; K01652; K01652; K01652	Unigene008434; Unigene019161; Unigene028212; Unigene042084; Unigene048791; Unigene052598; Unigene052599; Unigene055348; Unigene055349; Unigene055351; Unigene055353; Unigene055668; Unigene064600; Unigene064601; Unigene070261; Unigene070262; Unigene077550; Unigene090789; Unigene090790; Unigene090791
Metabolism	Amino acid metabolism	Lysine biosynthesis	20	ko00300	K12524; K01586; K00928; K14085; K10206; K12524; K00928; K00928; K00928; K00928; K00928; K00928; K00928; K00215; K00215; K01586; K01586; K01586; K01586; K01586	Unigene008233; Unigene034340; Unigene043542; Unigene049461; Unigene059551; Unigene063961; Unigene071985; Unigene071986; Unigene071987; Unigene089357; Unigene089358; Unigene089359; Unigene089360; Unigene090921; Unigene090922; Unigene098660; Unigene098664; Unigene098666; Unigene098667; Unigene098668
Metabolism	Amino acid metabolism	Lysine degradation	25	ko00310	K11420; K11423; K11420; K00306; K14085; K00626; K00128; K14157; K00626; K00626; K00626; K00626; K00626; K00128; K00164; K00626; K00626; K00658; K00658; K00658; K00658; K00128; K11420; K11420; K11420	Unigene004864; Unigene038413; Unigene044322; Unigene044797; Unigene049461; Unigene059463; Unigene062635; Unigene069267; Unigene071629; Unigene071630; Unigene071633; Unigene071634; Unigene071636; Unigene073292; Unigene073890; Unigene084684; Unigene084689; Unigene085598; Unigene085599; Unigene085600; Unigene085602; Unigene087228; Unigene101527; Unigene101528; Unigene101530
Metabolism	Amino acid metabolism	Arginine and proline metabolism	66	ko00330	K00318; K00318; K01426; K01583; K10536; K01426; K00472; K12657; K12657; K01581; K14085; K00472; K00472; K00472; K14454; K01259; K12251; K00472; K00472; K00472; K00472; K13366; K00128; K17839; K00472; K00472; K17839; K17839; K17839; K00819; K00128; K12259; K00811; K00811; K00294; K00294; K00294; K01611; K01611; K01611; K01611; K01611; K01611; K01583; K01611; K00128; K00797; K00797; K00797; K00797;…	Unigene003589; Unigene003590; Unigene004817; Unigene031431; Unigene031590; Unigene033188; Unigene041142; Unigene045587; Unigene047543; Unigene049304; Unigene049461; Unigene052817; Unigene052818; Unigene053059; Unigene056101; Unigene057077; Unigene058923; Unigene060549; Unigene060550; Unigene060551; Unigene060552; Unigene061448; Unigene062635; Unigene064171; Unigene064322; Unigene064323; Unigene06…
Metabolism	Amino acid metabolism	Histidine metabolism	28	ko00340	K01693; K01590; K01693; K14085; K01590; K01663; K01663; K11755; K11755; K11755; K11755; K11755; K11755; K11755; K00128; K00013; K00128; K18649; K18649; K18649; K00128; K00013; K00013; K00013; K00013; K00013; K00013; K00013	Unigene008817; Unigene014736; Unigene035317; Unigene049461; Unigene050324; Unigene058825; Unigene058826; Unigene059015; Unigene059016; Unigene059017; Unigene059018; Unigene059019; Unigene059020; Unigene059021; Unigene062635; Unigene068387; Unigene073292; Unigene080560; Unigene080561; Unigene080562; Unigene087228; Unigene091444; Unigene091445; Unigene091446; Unigene091447; Unigene091448; Unigene09…
Metabolism	Amino acid metabolism	Tyrosine metabolism	37	ko00350	K18606; K01592; K00276; K00276; K00815; K14454; K01555; K00457; K00457; K00276; K00276; K00451; K00001; K18857; K00811; K00811; K15849; K15849; K01800; K01800; K01800; K00815; K00815; K00815; K00815; K00815; K00815; K00422; K00422; K00422; K00422; K18857; K18857; K18857; K18857; K01592; K01592	Unigene028707; Unigene034092; Unigene036081; Unigene036082; Unigene053277; Unigene056101; Unigene059848; Unigene064066; Unigene064067; Unigene066256; Unigene066257; Unigene067291; Unigene071191; Unigene072081; Unigene074809; Unigene074810; Unigene079192; Unigene079193; Unigene080317; Unigene080318; Unigene080319; Unigene086214; Unigene086215; Unigene086216; Unigene086218; Unigene086220; Unigene08…
Metabolism	Amino acid metabolism	Phenylalanine metabolism	35	ko00360	K01426; K01904; K00588; K18606; K01426; K01904; K01904; K01904; K00276; K00276; K00588; K00815; K00487; K14454; K01904; K00457; K00457; K00276; K00276; K01904; K01904; K00811; K00811; K15849; K15849; K00815; K00815; K00815; K00815; K00815; K00815; K01426; K01426; K01904; K00588	Unigene004817; Unigene006063; Unigene024718; Unigene028707; Unigene033188; Unigene034046; Unigene035195; Unigene036002; Unigene036081; Unigene036082; Unigene044579; Unigene053277; Unigene055501; Unigene056101; Unigene060784; Unigene064066; Unigene064067; Unigene066256; Unigene066257; Unigene072544; Unigene072546; Unigene074809; Unigene074810; Unigene079192; Unigene079193; Unigene086214; Unigene08…
Metabolism	Xenobiotics biodegradation and metabolism	Chlorocyclohexane and chlorobenzene degradation	3	ko00361	K01061; K01061; K01061	Unigene045477; Unigene078145; Unigene083829
Metabolism	Xenobiotics biodegradation and metabolism	Benzoate degradation	8	ko00362	K00626; K00626; K00626; K00626; K00626; K00626; K00626; K00626	Unigene059463; Unigene071629; Unigene071630; Unigene071633; Unigene071634; Unigene071636; Unigene084684; Unigene084689
Metabolism	Xenobiotics biodegradation and metabolism	Bisphenol degradation	1	ko00363	K00517	Unigene083413
Metabolism	Xenobiotics biodegradation and metabolism	Fluorobenzoate degradation	3	ko00364	K01061; K01061; K01061	Unigene045477; Unigene078145; Unigene083829
Metabolism	Amino acid metabolism	Tryptophan metabolism	42	ko00380	K01426; K11820; K01426; K07408; K11820; K03781; K14085; K03781; K03781; K11820; K11820; K16903; K00626; K00128; K00626; K00626; K00626; K00626; K00626; K00128; K00164; K00626; K00626; K00128; K03781; K03781; K03781; K03781; K03781; K03781; K03781; K11816; K11816; K11816; K11816; K11816; K11816; K11816; K11816; K11816; K01426; K01426	Unigene004817; Unigene025207; Unigene033188; Unigene042925; Unigene043386; Unigene047411; Unigene049461; Unigene051548; Unigene051549; Unigene052916; Unigene052917; Unigene057317; Unigene059463; Unigene062635; Unigene071629; Unigene071630; Unigene071633; Unigene071634; Unigene071636; Unigene073292; Unigene073890; Unigene084684; Unigene084689; Unigene087228; Unigene092063; Unigene092064; Unigene09…
Metabolism	Amino acid metabolism	Phenylalanine, tyrosine and tryptophan biosynthesis	47	ko00400	K00766; K01817; K01850; K05359; K05359; K05359; K01696; K01658; K00815; K01735; K01657; K14454; K00891; K00891; K00891; K00891; K00891; K00891; K00891; K00891; K00891; K00891; K01626; K05359; K01736; K01736; K01736; K00811; K00811; K01609; K01657; K15849; K15849; K13832; K00800; K00800; K00815; K00815; K00815; K00815; K00815; K00815; K00891; K00891; K00891; K00891; K00891	Unigene011644; Unigene028091; Unigene033216; Unigene033387; Unigene035745; Unigene037563; Unigene039900; Unigene052133; Unigene053277; Unigene053506; Unigene054103; Unigene056101; Unigene059706; Unigene059707; Unigene059708; Unigene063467; Unigene063468; Unigene063469; Unigene063470; Unigene063472; Unigene063473; Unigene063474; Unigene064136; Unigene066135; Unigene070387; Unigene070388; Unigene07…
Metabolism	Biosynthesis of other secondary metabolites	Novobiocin biosynthesis	7	ko00401	K00815; K00815; K00815; K00815; K00815; K00815; K00815	Unigene053277; Unigene086214; Unigene086215; Unigene086216; Unigene086218; Unigene086220; Unigene086221
Metabolism	Metabolism of other amino acids	beta-Alanine metabolism	34	ko00410	K00276; K00276; K00140; K14085; K05605; K00140; K01918; K13366; K01431; K00128; K17839; K17839; K17839; K17839; K00276; K00276; K01578; K01578; K01578; K01578; K01578; K00128; K12259; K01580; K01580; K05605; K05605; K05605; K00128; K00797; K00797; K00797; K00797; K05605	Unigene036081; Unigene036082; Unigene044345; Unigene049461; Unigene053954; Unigene057236; Unigene061343; Unigene061448; Unigene062118; Unigene062635; Unigene064171; Unigene064690; Unigene064691; Unigene064692; Unigene066256; Unigene066257; Unigene071754; Unigene071755; Unigene071756; Unigene071757; Unigene071758; Unigene073292; Unigene073481; Unigene075280; Unigene075282; Unigene077110; Unigene07…
Metabolism	Metabolism of other amino acids	Taurine and hypotaurine metabolism	9	ko00430	K18592; K18592; K10712; K01580; K01580; K18592; K10712; K10712; K18592	Unigene030572; Unigene044853; Unigene055212; Unigene075280; Unigene075282; Unigene084409; Unigene088387; Unigene088388; Unigene104506
Metabolism	Metabolism of other amino acids	Phosphonate and phosphinate metabolism	10	ko00440	K00968; K00993; K00993; K00968; K00968; K00993; K00993; K00993; K00967; K00967	Unigene043141; Unigene050668; Unigene050669; Unigene063097; Unigene063098; Unigene064325; Unigene064326; Unigene064327; Unigene071061; Unigene072210
Metabolism	Metabolism of other amino acids	Selenocompound metabolism	28	ko00450	K01761; K13811; K13811; K01874; K00384; K00384; K01761; K01739; K01739; K00549; K00549; K00549; K00549; K00384; K11717; K11717; K11717; K01760; K01760; K01760; K01760; K01760; K13811; K01874; K01874; K00549; K00549; K00549	Unigene040554; Unigene043416; Unigene043418; Unigene049779; Unigene055734; Unigene055735; Unigene057008; Unigene068440; Unigene068441; Unigene069662; Unigene069663; Unigene069664; Unigene069665; Unigene070060; Unigene075805; Unigene075806; Unigene075807; Unigene080773; Unigene080774; Unigene080775; Unigene080776; Unigene080778; Unigene080812; Unigene083203; Unigene083204; Unigene095780; Unigene09…
Metabolism	Metabolism of other amino acids	Cyanoamino acid metabolism	50	ko00460	K00600; K00600; K00600; K05349; K18592; K05350; K00600; K05349; K18592; K05350; K05349; K01188; K13034; K13035; K00600; K00600; K05350; K01188; K01188; K01188; K01188; K01188; K00600; K00600; K05349; K05349; K05349; K05349; K18592; K05350; K05350; K05350; K05350; K01455; K01455; K01455; K01455; K01455; K01455; K01455; K01455; K01455; K05349; K05349; K05349; K00600; K00600; K00600; K05349; K18592	Unigene007899; Unigene024749; Unigene029281; Unigene030562; Unigene030572; Unigene032389; Unigene032563; Unigene038241; Unigene044853; Unigene047439; Unigene050079; Unigene055910; Unigene057364; Unigene058187; Unigene061355; Unigene061359; Unigene068909; Unigene070782; Unigene070783; Unigene072655; Unigene072657; Unigene072659; Unigene073830; Unigene073831; Unigene075265; Unigene075266; Unigene07…
Metabolism	Metabolism of other amino acids	D-Glutamine and D-glutamate metabolism	6	ko00471	K00261; K00261; K00261; K00261; K00261; K00261	Unigene042530; Unigene054425; Unigene054427; Unigene054428; Unigene054429; Unigene073819
Metabolism	Metabolism of other amino acids	Glutathione metabolism	102	ko00480	K01469; K10808; K00799; K00031; K00799; K00036; K00036; K00799; K18592; K00799; K01256; K00434; K00799; K00799; K00799; K00799; K00799; K00036; K18592; K00799; K00799; K00799; K00799; K01581; K01920; K01920; K01920; K00799; K00799; K00799; K00799; K00432; K00432; K00434; K00434; K00799; K00799; K00432; K00432; K00036; K00036; K00033; K00799; K00799; K00799; K00799; K00799; K00799; K00033; K00036;…	Unigene001341; Unigene015558; Unigene019539; Unigene022489; Unigene022786; Unigene024993; Unigene025931; Unigene029513; Unigene030572; Unigene037533; Unigene037842; Unigene040385; Unigene040491; Unigene040918; Unigene040919; Unigene040920; Unigene042114; Unigene043401; Unigene044853; Unigene045077; Unigene046049; Unigene047530; Unigene047531; Unigene049304; Unigene050684; Unigene050685; Unigene05…
Metabolism	Carbohydrate metabolism	Starch and sucrose metabolism	190	ko00500	K13648; K15920; K19892; K13648; K13648; K19893; K00703; K00696; K01051; K01051; K00700; K00975; K00695; K00696; K19891; K01193; K01051; K00703; K01051; K01051; K01051; K01051; K19891; K00688; K00695; K05349; K16055; K01194; K05350; K00975; K01051; K01194; K16055; K19891; K05349; K00688; K00695; K01051; K01177; K01177; K08679; K00703; K16055; K00844; K05350; K01835; K01087; K00695; K00847; K01810;…	Unigene003138; Unigene008843; Unigene009690; Unigene009851; Unigene010144; Unigene010993; Unigene011940; Unigene015568; Unigene017181; Unigene017182; Unigene017389; Unigene017632; Unigene021020; Unigene021911; Unigene022447; Unigene023751; Unigene024626; Unigene024897; Unigene026881; Unigene026882; Unigene026883; Unigene026884; Unigene028603; Unigene029280; Unigene029743; Unigene030562; Unigene03…
Metabolism	Glycan biosynthesis and metabolism	N-Glycan biosynthesis	70	ko00510	K07151; K00721; K12667; K00737; K00721; K00726; K12667; K07432; K12667; K03846; K03846; K07151; K12668; K12668; K12666; K07441; K00737; K07432; K00726; K00726; K12669; K00721; K00721; K03847; K03847; K03847; K03847; K09658; K09658; K12670; K01230; K12666; K09659; K09659; K09659; K03842; K03842; K03846; K00726; K00726; K00726; K00726; K00726; K00726; K00726; K00902; K01001; K01001; K01001; K05546;…	Unigene002965; Unigene025428; Unigene026327; Unigene028211; Unigene030624; Unigene035936; Unigene036553; Unigene036647; Unigene037964; Unigene040925; Unigene040926; Unigene043513; Unigene046672; Unigene046673; Unigene047799; Unigene047915; Unigene058728; Unigene059177; Unigene062406; Unigene062415; Unigene062970; Unigene063619; Unigene063620; Unigene063642; Unigene063643; Unigene063644; Unigene06…
Metabolism	Glycan biosynthesis and metabolism	Other glycan degradation	39	ko00511	K12373; K12373; K01191; K01191; K01191; K01191; K01191; K01191; K01191; K01191; K01191; K01191; K01191; K01191; K01191; K12373; K01191; K01191; K01444; K12373; K12373; K01191; K01191; K17108; K15923; K17108; K17108; K12309; K01190; K01191; K01191; K01191; K01191; K01191; K01191; K01191; K01191; K01191; K01191	Unigene007204; Unigene030329; Unigene030721; Unigene034895; Unigene034896; Unigene036444; Unigene041829; Unigene041830; Unigene041831; Unigene041832; Unigene041833; Unigene042395; Unigene042396; Unigene042398; Unigene042399; Unigene049862; Unigene055832; Unigene055833; Unigene058191; Unigene066244; Unigene069694; Unigene082277; Unigene082278; Unigene083565; Unigene086126; Unigene091418; Unigene09…
Metabolism	Glycan biosynthesis and metabolism	Various types of N-glycan biosynthesis	50	ko00513	K07151; K12667; K00726; K12667; K07432; K12667; K03846; K03846; K07151; K12668; K12668; K12666; K07441; K07432; K00726; K00726; K12669; K03847; K03847; K03847; K03847; K12670; K01230; K12666; K03842; K03842; K03846; K00726; K00726; K00726; K00726; K00726; K00726; K00726; K00753; K00753; K00753; K00753; K03714; K03714; K03843; K03843; K03843; K00726; K14413; K14413; K01231; K07151; K03845; K07151	Unigene002965; Unigene026327; Unigene035936; Unigene036553; Unigene036647; Unigene037964; Unigene040925; Unigene040926; Unigene043513; Unigene046672; Unigene046673; Unigene047799; Unigene047915; Unigene059177; Unigene062406; Unigene062415; Unigene062970; Unigene063642; Unigene063643; Unigene063644; Unigene063645; Unigene068599; Unigene069013; Unigene071333; Unigene073225; Unigene073226; Unigene07…
Metabolism	Glycan biosynthesis and metabolism	Other types of O-glycan biosynthesis	4	ko00514	K09667; K09667; K09667; K13667	Unigene033867; Unigene037821; Unigene084414; Unigene084658
Metabolism	Carbohydrate metabolism	Amino sugar and nucleotide sugar metabolism	145	ko00520	K13648; K12373; K15920; K13648; K13648; K01836; K00975; K01809; K12373; K12449; K12449; K00975; K01209; K08679; K00966; K20547; K12450; K00844; K01835; K12449; K12449; K00847; K01810; K12373; K01784; K01784; K13648; K13648; K13648; K13648; K02377; K01784; K01784; K01810; K01809; K01809; K01809; K01809; K01809; K13648; K13648; K00965; K00965; K00965; K00965; K00965; K00965; K00966; K12373; K00966;…	Unigene003138; Unigene007204; Unigene008843; Unigene009851; Unigene010144; Unigene014223; Unigene017632; Unigene020420; Unigene030329; Unigene031469; Unigene031470; Unigene033459; Unigene038578; Unigene040906; Unigene043458; Unigene045437; Unigene045679; Unigene046493; Unigene048287; Unigene048468; Unigene048469; Unigene049460; Unigene049831; Unigene049862; Unigene050993; Unigene050994; Unigene05…
Metabolism	Biosynthesis of other secondary metabolites	Streptomycin biosynthesis	14	ko00521	K00844; K01835; K01858; K01835; K01835; K01835; K01835; K01835; K01835; K01835; K01835; K01835; K01835; K01835	Unigene046493; Unigene048287; Unigene067803; Unigene085664; Unigene085665; Unigene085666; Unigene085667; Unigene085669; Unigene086053; Unigene086056; Unigene086057; Unigene086058; Unigene086059; Unigene086061
Metabolism	Metabolism of terpenoids and polyketides	Polyketide sugar unit biosynthesis	1	ko00523	K12451	Unigene104636
Metabolism	Biosynthesis of other secondary metabolites	Neomycin, kanamycin and gentamicin biosynthesis	1	ko00524	K00844	Unigene046493
Metabolism	Glycan biosynthesis and metabolism	Glycosaminoglycan degradation	17	ko00531	K12373; K12373; K10532; K12373; K01205; K07964; K12373; K12373; K10532; K07964; K01205; K01205; K01205; K01205; K01205; K12309; K01205	Unigene007204; Unigene030329; Unigene039936; Unigene049862; Unigene054192; Unigene065009; Unigene066244; Unigene069694; Unigene075122; Unigene082288; Unigene085182; Unigene085184; Unigene085185; Unigene085187; Unigene085188; Unigene091878; Unigene115096
Metabolism	Glycan biosynthesis and metabolism	Glycosaminoglycan biosynthesis - chondroitin sulfate / dermatan sulfate	1	ko00532	K00771	Unigene009164
Metabolism	Glycan biosynthesis and metabolism	Glycosaminoglycan biosynthesis - heparan sulfate / heparin	1	ko00534	K00771	Unigene009164
Metabolism	Glycan biosynthesis and metabolism	Lipopolysaccharide biosynthesis	17	ko00540	K00912; K00912; K00979; K00979; K00748; K00748; K00979; K02527; K02527; K06041; K06041; K06041; K06041; K06041; K01627; K01627; K02535	Unigene004712; Unigene004713; Unigene043612; Unigene043613; Unigene054587; Unigene054588; Unigene069385; Unigene074830; Unigene078402; Unigene078492; Unigene078493; Unigene078494; Unigene078495; Unigene078496; Unigene078556; Unigene078557; Unigene091987
Metabolism	Glycan biosynthesis and metabolism	Peptidoglycan biosynthesis	3	ko00550	K01000; K02563; K01000	Unigene010604; Unigene022133; Unigene034547
Metabolism	Lipid metabolism	Glycerolipid metabolism	81	ko00561	K14674; K14674; K03715; K06119; K00864; K03715; K00901; K00901; K14674; K14674; K07407; K00011; K14085; K14674; K14457; K14457; K01054; K13523; K13513; K13506; K00128; K06119; K03715; K13508; K13508; K13508; K00128; K00864; K00864; K00864; K06118; K00863; K00863; K00863; K00901; K15728; K15728; K15728; K00128; K11155; K11155; K11155; K11155; K09480; K09480; K09480; K09480; K00679; K00679; K00679;…	Unigene005758; Unigene013955; Unigene017335; Unigene019375; Unigene019630; Unigene022490; Unigene028639; Unigene032390; Unigene034829; Unigene040098; Unigene043520; Unigene048303; Unigene049461; Unigene052550; Unigene054121; Unigene054122; Unigene054628; Unigene055015; Unigene056240; Unigene059356; Unigene062635; Unigene063593; Unigene064080; Unigene070084; Unigene070085; Unigene070086; Unigene07…
Metabolism	Carbohydrate metabolism	Inositol phosphate metabolism	106	ko00562	K00889; K00888; K00888; K00888; K00889; K00889; K00921; K00921; K05857; K00915; K00140; K00913; K00889; K00889; K10572; K10572; K05857; K05857; K05857; K00469; K01803; K01803; K01803; K01803; K00915; K00915; K00915; K00888; K00888; K03103; K03103; K03103; K01803; K01803; K01114; K00888; K00888; K00888; K00140; K00889; K00889; K00889; K01114; K01114; K01110; K00889; K00889; K00889; K01858; K05857;…	Unigene008452; Unigene010448; Unigene010449; Unigene027594; Unigene032138; Unigene032210; Unigene033024; Unigene035557; Unigene039177; Unigene039902; Unigene044345; Unigene044661; Unigene045071; Unigene045072; Unigene047302; Unigene047303; Unigene047681; Unigene047682; Unigene047683; Unigene048216; Unigene048406; Unigene048407; Unigene048408; Unigene048409; Unigene049145; Unigene049146; Unigene04…
Metabolism	Glycan biosynthesis and metabolism	Glycosylphosphatidylinositol(GPI)-anchor biosynthesis	34	ko00563	K05288; K05287; K11001; K05284; K05292; K03857; K05284; K05283; K05287; K05287; K03861; K03861; K05291; K05291; K09658; K09658; K05288; K03860; K05293; K05290; K05290; K03859; K05283; K05283; K05283; K05283; K05283; K05283; K05283; K05289; K05289; K05289; K05289; K05289	Unigene003920; Unigene016160; Unigene022281; Unigene030308; Unigene034432; Unigene038786; Unigene041983; Unigene045979; Unigene046971; Unigene046972; Unigene049888; Unigene049889; Unigene062564; Unigene062565; Unigene065361; Unigene065362; Unigene067337; Unigene067670; Unigene069435; Unigene070538; Unigene070540; Unigene081542; Unigene091570; Unigene091571; Unigene091572; Unigene091573; Unigene09…
Metabolism	Lipid metabolism	Glycerophospholipid metabolism	150	ko00564	K01115; K01115; K14674; K00006; K01115; K14674; K01115; K01115; K00901; K01115; K00901; K14674; K13510; K13510; K13510; K01115; K14674; K00006; K00968; K00981; K00550; K01115; K00993; K00993; K01094; K14674; K13523; K01114; K13513; K13510; K13510; K13510; K13510; K13510; K13506; K06130; K06130; K06130; K06130; K06130; K01114; K01114; K01115; K00968; K00968; K00993; K00993; K00993; K06129; K06129;…	Unigene001233; Unigene004032; Unigene005758; Unigene008321; Unigene010020; Unigene013955; Unigene015712; Unigene022689; Unigene028639; Unigene031886; Unigene032390; Unigene034829; Unigene036540; Unigene036543; Unigene036544; Unigene037678; Unigene040098; Unigene041028; Unigene043141; Unigene048518; Unigene048924; Unigene049901; Unigene050668; Unigene050669; Unigene050740; Unigene052550; Unigene05…
Metabolism	Lipid metabolism	Ether lipid metabolism	78	ko00565	K01115; K01115; K14674; K01115; K14674; K01115; K01115; K01115; K14674; K13510; K13510; K13510; K01115; K14674; K01115; K00993; K00993; K14674; K01114; K13510; K13510; K13510; K13510; K13510; K01114; K01114; K01115; K00993; K00993; K00993; K01115; K01115; K01115; K01115; K01115; K01115; K01114; K01115; K01115; K01115; K01115; K01115; K01114; K01115; K01115; K01115; K01115; K01115; K01115; K01115;…	Unigene001233; Unigene004032; Unigene005758; Unigene010020; Unigene013955; Unigene015712; Unigene022689; Unigene031886; Unigene034829; Unigene036540; Unigene036543; Unigene036544; Unigene037678; Unigene040098; Unigene049901; Unigene050668; Unigene050669; Unigene052550; Unigene055185; Unigene057158; Unigene057159; Unigene057162; Unigene057163; Unigene057164; Unigene061598; Unigene061599; Unigene06…
Metabolism	Lipid metabolism	Arachidonic acid metabolism	24	ko00590	K14674; K14674; K18592; K14674; K14674; K18592; K00432; K00432; K14674; K00432; K00432; K05309; K00079; K18592; K14674; K14674; K14674; K14674; K14674; K14674; K14674; K18592; K14674; K01254	Unigene005758; Unigene013955; Unigene030572; Unigene034829; Unigene040098; Unigene044853; Unigene050915; Unigene050917; Unigene052550; Unigene055201; Unigene055203; Unigene061580; Unigene071610; Unigene084409; Unigene099314; Unigene099315; Unigene099316; Unigene099317; Unigene099318; Unigene099319; Unigene099320; Unigene104506; Unigene109669; Unigene112531
Metabolism	Lipid metabolism	Linoleic acid metabolism	23	ko00591	K14674; K14674; K14674; K14674; K15718; K15718; K14674; K00454; K15718; K00454; K15718; K15718; K15718; K00454; K14674; K14674; K14674; K14674; K14674; K14674; K14674; K15718; K14674	Unigene005758; Unigene013955; Unigene034829; Unigene040098; Unigene040186; Unigene040187; Unigene052550; Unigene075761; Unigene079043; Unigene079399; Unigene087402; Unigene087403; Unigene087404; Unigene091167; Unigene099314; Unigene099315; Unigene099316; Unigene099317; Unigene099318; Unigene099319; Unigene099320; Unigene109514; Unigene109669
Metabolism	Lipid metabolism	alpha-Linolenic acid metabolism	55	ko00592	K14674; K14674; K00232; K05894; K14674; K10525; K10525; K14674; K14674; K01723; K10525; K07513; K00232; K10526; K08241; K10528; K10528; K10527; K18857; K10527; K10527; K05894; K00454; K05894; K05894; K05894; K00454; K07513; K07513; K07513; K07513; K07513; K07513; K00232; K00454; K00232; K00232; K00232; K18857; K18857; K18857; K18857; K00232; K00232; K00232; K00232; K00232; K14674; K14674; K14674;…	Unigene005758; Unigene013955; Unigene016285; Unigene031805; Unigene034829; Unigene039359; Unigene039360; Unigene040098; Unigene052550; Unigene057469; Unigene058931; Unigene060972; Unigene061037; Unigene063954; Unigene064433; Unigene066978; Unigene066979; Unigene069968; Unigene072081; Unigene072565; Unigene072566; Unigene072614; Unigene075761; Unigene077066; Unigene077067; Unigene077070; Unigene07…
Metabolism	Lipid metabolism	Sphingolipid metabolism	26	ko00600	K00654; K04710; K04710; K00654; K07407; K04713; K04713; K04713; K04713; K04713; K04708; K04708; K04716; K04716; K00654; K00654; K01634; K00654; K00654; K12349; K17108; K17108; K17108; K12309; K01190; K12349	Unigene036405; Unigene039552; Unigene039553; Unigene039723; Unigene043520; Unigene058672; Unigene058673; Unigene058674; Unigene058675; Unigene058676; Unigene062004; Unigene062005; Unigene065334; Unigene065337; Unigene065409; Unigene065410; Unigene066205; Unigene073835; Unigene073836; Unigene079493; Unigene083565; Unigene091418; Unigene091419; Unigene091878; Unigene098848; Unigene109952
Metabolism	Glycan biosynthesis and metabolism	Glycosphingolipid biosynthesis - globo series	8	ko00603	K12373; K01988; K12373; K07407; K01988; K12373; K12373; K12373	Unigene007204; Unigene008492; Unigene030329; Unigene043520; Unigene048431; Unigene049862; Unigene066244; Unigene069694
Metabolism	Glycan biosynthesis and metabolism	Glycosphingolipid biosynthesis - ganglio series	6	ko00604	K12373; K12373; K12373; K12373; K12373; K12309	Unigene007204; Unigene030329; Unigene049862; Unigene066244; Unigene069694; Unigene091878
Metabolism	Carbohydrate metabolism	Pyruvate metabolism	126	ko00620	K01595; K01006; K01649; K11262; K01006; K01595; K01595; K00161; K00029; K00029; K11262; K00873; K00028; K00028; K00028; K11262; K00026; K00029; K00161; K00026; K00873; K01649; K14085; K01069; K01962; K01649; K01649; K01649; K01649; K00016; K01963; K00627; K00627; K00627; K00029; K00029; K00029; K00029; K00029; K00029; K00626; K18881; K00028; K00627; K00382; K00128; K01610; K01610; K01759; K01759;…	Unigene002888; Unigene008051; Unigene008434; Unigene013229; Unigene016659; Unigene017102; Unigene022355; Unigene022545; Unigene022836; Unigene027284; Unigene028174; Unigene033568; Unigene042728; Unigene042732; Unigene043007; Unigene044379; Unigene045589; Unigene046892; Unigene046919; Unigene047039; Unigene048639; Unigene048791; Unigene049461; Unigene051267; Unigene051869; Unigene055348; Unigene05…
Metabolism	Xenobiotics biodegradation and metabolism	Toluene degradation	3	ko00623	K01061; K01061; K01061	Unigene045477; Unigene078145; Unigene083829
Metabolism	Xenobiotics biodegradation and metabolism	Polycyclic aromatic hydrocarbon degradation	1	ko00624	K00517	Unigene083413
Metabolism	Xenobiotics biodegradation and metabolism	Chloroalkane and chloroalkene degradation	4	ko00625	K00128; K00001; K00128; K00128	Unigene062635; Unigene071191; Unigene073292; Unigene087228
Metabolism	Xenobiotics biodegradation and metabolism	Naphthalene degradation	1	ko00626	K00001	Unigene071191
Metabolism	Xenobiotics biodegradation and metabolism	Aminobenzoate degradation	5	ko00627	K01426; K01426; K00517; K01426; K01426	Unigene004817; Unigene033188; Unigene083413; Unigene111142; Unigene114842
Metabolism	Carbohydrate metabolism	Glyoxylate and dicarboxylate metabolism	109	ko00630	K15919; K00600; K01601; K14272; K01602; K00600; K01681; K00600; K01681; K01681; K00600; K01681; K01915; K01915; K01681; K01681; K01681; K00026; K00026; K03781; K01433; K01433; K01681; K01602; K01602; K01602; K01915; K01915; K03781; K03781; K00122; K00122; K15919; K18121; K01681; K01681; K19269; K00626; K00600; K00600; K00382; K00026; K00026; K00026; K00026; K01647; K01647; K00626; K00626; K00626;…	Unigene005353; Unigene007899; Unigene020363; Unigene022699; Unigene023603; Unigene024749; Unigene028720; Unigene029281; Unigene029567; Unigene029568; Unigene032563; Unigene032757; Unigene036265; Unigene036666; Unigene044150; Unigene044151; Unigene044152; Unigene045589; Unigene047039; Unigene047411; Unigene048005; Unigene048006; Unigene048664; Unigene048794; Unigene048795; Unigene048796; Unigene04…
Metabolism	Carbohydrate metabolism	Propanoate metabolism	51	ko00640	K11262; K11262; K00140; K11262; K01962; K01899; K00167; K05605; K00016; K01963; K00140; K00626; K00382; K02160; K00626; K00626; K00626; K00626; K00626; K01578; K01578; K01578; K01578; K01578; K01895; K11262; K11262; K11262; K11262; K05605; K05605; K02160; K02160; K11262; K11262; K05605; K00382; K00382; K00382; K00382; K00382; K00382; K00626; K00626; K01962; K01962; K00382; K05605; K01962; K01962;…	Unigene013229; Unigene028174; Unigene044345; Unigene044379; Unigene051869; Unigene053400; Unigene053455; Unigene053954; Unigene055909; Unigene057133; Unigene057236; Unigene059463; Unigene062495; Unigene064563; Unigene071629; Unigene071630; Unigene071633; Unigene071634; Unigene071636; Unigene071754; Unigene071755; Unigene071756; Unigene071757; Unigene071758; Unigene073223; Unigene075394; Unigene07…
Metabolism	Xenobiotics biodegradation and metabolism	Styrene degradation	9	ko00643	K01426; K01426; K01555; K00451; K01800; K01800; K01800; K01426; K01426	Unigene004817; Unigene033188; Unigene059848; Unigene067291; Unigene080317; Unigene080318; Unigene080319; Unigene111142; Unigene114842
Metabolism	Carbohydrate metabolism	Butanoate metabolism	32	ko00650	K01641; K01653; K01652; K01640; K01653; K01653; K18121; K16871; K01641; K01641; K01641; K00626; K17761; K17761; K17761; K17761; K01640; K00626; K00626; K00626; K00626; K00626; K01580; K01580; K00626; K00626; K01652; K01652; K01652; K01641; K01641; K01641	Unigene013497; Unigene028212; Unigene042084; Unigene049640; Unigene052598; Unigene052599; Unigene054352; Unigene055866; Unigene058899; Unigene058903; Unigene058904; Unigene059463; Unigene059999; Unigene060000; Unigene060001; Unigene060002; Unigene069320; Unigene071629; Unigene071630; Unigene071633; Unigene071634; Unigene071636; Unigene075280; Unigene075282; Unigene084684; Unigene084689; Unigene09…
Metabolism	Carbohydrate metabolism	C5-Branched dibasic acid metabolism	7	ko00660	K01653; K01652; K01653; K01653; K01652; K01652; K01652	Unigene028212; Unigene042084; Unigene052598; Unigene052599; Unigene090789; Unigene090790; Unigene090791
Metabolism	Metabolism of cofactors and vitamins	One carbon pool by folate	25	ko00670	K00600; K13998; K00297; K00600; K00297; K00600; K00600; K00297; K01934; K01433; K01433; K13998; K00601; K00601; K00600; K00600; K00600; K00600; K00602; K00602; K00600; K00600; K00600; K00604; K13998	Unigene007899; Unigene012262; Unigene017515; Unigene024749; Unigene028596; Unigene029281; Unigene032563; Unigene034722; Unigene040735; Unigene048005; Unigene048006; Unigene050209; Unigene056098; Unigene056099; Unigene061355; Unigene061359; Unigene073830; Unigene073831; Unigene087117; Unigene087118; Unigene090893; Unigene090894; Unigene090895; Unigene104095; Unigene104503
Metabolism	Energy metabolism	Methane metabolism	63	ko00680	K01595; K00600; K01834; K01595; K01595; K00600; K00600; K00600; K00850; K03841; K01834; K01623; K00850; K00850; K15634; K15634; K15634; K00058; K00122; K00122; K00831; K01689; K00850; K00850; K00850; K00600; K00600; K01689; K01079; K15633; K15633; K15633; K01595; K01895; K00600; K00600; K01623; K01623; K01689; K01689; K15634; K00850; K00863; K00863; K00863; K01834; K01623; K00600; K00600; K00600;…	Unigene002888; Unigene007899; Unigene013587; Unigene017102; Unigene022355; Unigene024749; Unigene029281; Unigene032563; Unigene035065; Unigene038698; Unigene041914; Unigene042955; Unigene044483; Unigene044484; Unigene046723; Unigene046725; Unigene046726; Unigene047820; Unigene052329; Unigene052330; Unigene054656; Unigene055023; Unigene058165; Unigene058166; Unigene058167; Unigene061355; Unigene06…
Metabolism	Energy metabolism	Carbon fixation in photosynthetic organisms	90	ko00710	K01595; K01006; K01006; K01595; K01601; K00134; K01595; K14272; K00029; K01602; K00029; K01807; K03841; K00028; K00028; K01623; K00028; K01807; K00026; K00029; K00026; K01803; K01803; K01803; K01803; K01602; K01602; K01602; K01803; K01803; K14454; K00029; K00029; K00029; K00029; K00029; K00029; K00134; K00134; K00134; K00134; K00134; K00134; K00134; K00134; K00028; K00814; K01610; K01610; K00026;…	Unigene002888; Unigene008051; Unigene016659; Unigene017102; Unigene020363; Unigene022145; Unigene022355; Unigene022699; Unigene022836; Unigene023603; Unigene027284; Unigene034961; Unigene038698; Unigene042728; Unigene042732; Unigene042955; Unigene043007; Unigene044444; Unigene045589; Unigene046892; Unigene047039; Unigene048406; Unigene048407; Unigene048408; Unigene048409; Unigene048794; Unigene04…
Metabolism	Energy metabolism	Carbon fixation pathways in prokaryotes	62	ko00720	K01595; K01006; K01006; K01595; K00297; K01595; K00031; K00297; K01681; K01681; K01681; K01681; K00297; K01681; K01681; K01681; K01648; K01648; K01648; K01648; K01681; K01962; K01681; K01681; K01963; K00626; K02160; K00031; K01648; K01595; K00626; K00626; K00626; K00626; K00626; K01006; K01895; K02160; K02160; K00031; K00031; K00031; K00031; K00031; K00626; K00626; K01648; K01648; K01962; K01962;…	Unigene002888; Unigene008051; Unigene016659; Unigene017102; Unigene017515; Unigene022355; Unigene022489; Unigene028596; Unigene028720; Unigene029567; Unigene029568; Unigene032757; Unigene034722; Unigene044150; Unigene044151; Unigene044152; Unigene046297; Unigene046301; Unigene048201; Unigene048202; Unigene048664; Unigene051869; Unigene057074; Unigene057075; Unigene057133; Unigene059463; Unigene06…
Metabolism	Metabolism of cofactors and vitamins	Thiamine metabolism	12	ko00730	K14153; K01662; K01662; K01662; K01662; K03146; K03146; K04487; K01662; K01662; K14153; K14153	Unigene044574; Unigene052806; Unigene052807; Unigene052808; Unigene052814; Unigene060036; Unigene060037; Unigene062303; Unigene070369; Unigene070371; Unigene092733; Unigene092735
Metabolism	Metabolism of cofactors and vitamins	Riboflavin metabolism	12	ko00740	K14652; K14652; K14652; K11752; K11752; K11752; K00793; K00861; K00861; K00861; K14652; K14652	Unigene043068; Unigene044315; Unigene053338; Unigene069214; Unigene069215; Unigene069216; Unigene072937; Unigene075001; Unigene075003; Unigene075004; Unigene091376; Unigene091378
Metabolism	Metabolism of cofactors and vitamins	Vitamin B6 metabolism	10	ko00750	K08681; K05275; K06215; K06215; K06215; K00831; K13248; K13248; K00275; K08681	Unigene033851; Unigene037441; Unigene039755; Unigene042869; Unigene043605; Unigene054656; Unigene074049; Unigene074050; Unigene090942; Unigene095093
Metabolism	Metabolism of cofactors and vitamins	Nicotinate and nicotinamide metabolism	35	ko00760	K00763; K00858; K00858; K01240; K01240; K00858; K00858; K00858; K00858; K01240; K01240; K01240; K01240; K01240; K01240; K00763; K00763; K00767; K00767; K00767; K00767; K00767; K03787; K03787; K00858; K00858; K00858; K00858; K00858; K00858; K00278; K00278; K00278; K00278; K01950	Unigene011536; Unigene013537; Unigene021711; Unigene045680; Unigene045682; Unigene047759; Unigene049012; Unigene049013; Unigene049014; Unigene064419; Unigene064420; Unigene064421; Unigene064422; Unigene064423; Unigene064424; Unigene075618; Unigene075619; Unigene075673; Unigene075674; Unigene075675; Unigene075677; Unigene075678; Unigene077281; Unigene077282; Unigene078079; Unigene078081; Unigene07…
Metabolism	Metabolism of cofactors and vitamins	Pantothenate and CoA biosynthesis	32	ko00770	K06133; K00053; K01653; K06133; K02201; K01652; K01653; K01653; K09680; K00826; K01918; K06133; K06133; K01431; K00826; K00826; K09680; K00606; K00606; K01687; K01687; K01922; K01922; K01922; K00053; K00606; K00606; K00606; K00606; K01652; K01652; K01652	Unigene003233; Unigene019161; Unigene028212; Unigene029995; Unigene041148; Unigene042084; Unigene052598; Unigene052599; Unigene052945; Unigene055668; Unigene061343; Unigene061415; Unigene061416; Unigene062118; Unigene064600; Unigene064601; Unigene067142; Unigene067564; Unigene067565; Unigene070261; Unigene070262; Unigene071521; Unigene071522; Unigene071523; Unigene077550; Unigene082507; Unigene08…
Metabolism	Metabolism of cofactors and vitamins	Biotin metabolism	16	ko00780	K00652; K09458; K09458; K00059; K00059; K19562; K00208; K00059; K00208; K09458; K09458; K09458; K09458; K09458; K09458; K09458	Unigene000732; Unigene047878; Unigene047879; Unigene052184; Unigene052185; Unigene054488; Unigene068643; Unigene070063; Unigene073503; Unigene089573; Unigene089574; Unigene089575; Unigene089577; Unigene099892; Unigene099893; Unigene099895
Metabolism	Metabolism of cofactors and vitamins	Lipoic acid metabolism	5	ko00785	K03644; K03644; K03644; K03644; K03644	Unigene068737; Unigene068738; Unigene070148; Unigene070149; Unigene093481
Metabolism	Metabolism of cofactors and vitamins	Folate biosynthesis	8	ko00790	K13998; K13998; K18482; K01495; K01495; K03639; K03639; K13998	Unigene012262; Unigene050209; Unigene061304; Unigene064760; Unigene064761; Unigene074266; Unigene074268; Unigene104503
Metabolism	Xenobiotics biodegradation and metabolism	Atrazine degradation	1	ko00791	K01427	Unigene092833
Metabolism	Metabolism of cofactors and vitamins	Retinol metabolism	8	ko00830	K07437; K07408; K11153; K00001; K11155; K11155; K11155; K11155	Unigene031121; Unigene042925; Unigene067307; Unigene071191; Unigene089043; Unigene089045; Unigene089047; Unigene089048
Metabolism	Metabolism of cofactors and vitamins	Porphyrin and chlorophyll metabolism	66	ko00860	K01772; K19073; K01698; K10960; K00218; K10960; K01719; K02492; K02492; K13545; K08101; K03428; K03428; K18010; K18010; K13606; K00510; K19054; K01772; K01772; K13600; K01749; K01885; K01885; K01719; K01719; K04040; K04040; K02492; K02492; K04035; K04035; K03404; K03404; K03404; K03404; K02257; K02257; K02257; K02257; K01772; K01772; K01772; K10960; K10960; K10960; K10960; K10960; K00231; K00231;…	Unigene002605; Unigene005181; Unigene005899; Unigene009156; Unigene015080; Unigene021086; Unigene029611; Unigene036303; Unigene038003; Unigene040527; Unigene040790; Unigene044637; Unigene044638; Unigene044823; Unigene044824; Unigene048882; Unigene050635; Unigene054125; Unigene055195; Unigene055197; Unigene055949; Unigene058964; Unigene066677; Unigene066950; Unigene067736; Unigene067738; Unigene06…
Metabolism	Metabolism of terpenoids and polyketides	Terpenoid backbone biosynthesis	70	ko00900	K10960; K01641; K11778; K10960; K11778; K00919; K00021; K00919; K00021; K11778; K13789; K00938; K00938; K00938; K00938; K00938; K00938; K00991; K01662; K01662; K01662; K01662; K13789; K13789; K06013; K01641; K01641; K01641; K00626; K15892; K15891; K15891; K15891; K01597; K13789; K15889; K00099; K00099; K00869; K01662; K01662; K00626; K00626; K00626; K00626; K00626; K00021; K00021; K00587; K00587;…	Unigene009156; Unigene013497; Unigene015519; Unigene021086; Unigene023995; Unigene025004; Unigene026424; Unigene031887; Unigene032837; Unigene048108; Unigene048368; Unigene050476; Unigene050477; Unigene050478; Unigene050479; Unigene050480; Unigene050481; Unigene050822; Unigene052806; Unigene052807; Unigene052808; Unigene052814; Unigene056111; Unigene056112; Unigene058148; Unigene058899; Unigene05…
Metabolism	Metabolism of terpenoids and polyketides	Monoterpenoid biosynthesis	19	ko00902	K15095; K15095; K15095; K15095; K15095; K15095; K15095; K15095; K15095; K15095; K15095; K15095; K15095; K15095; K15095; K15095; K15095; K15095; K15095	Unigene010446; Unigene018381; Unigene028576; Unigene029652; Unigene029653; Unigene031166; Unigene039378; Unigene039379; Unigene039380; Unigene048175; Unigene048176; Unigene077688; Unigene081906; Unigene081909; Unigene082322; Unigene082323; Unigene082324; Unigene082326; Unigene082328
Metabolism	Metabolism of terpenoids and polyketides	Limonene and pinene degradation	4	ko00903	K00128; K00128; K00517; K00128	Unigene062635; Unigene073292; Unigene083413; Unigene087228
Metabolism	Metabolism of terpenoids and polyketides	Diterpenoid biosynthesis	4	ko00904	K04125; K04125; K04122; K04125	Unigene044947; Unigene055474; Unigene070001; Unigene106883
Metabolism	Metabolism of terpenoids and polyketides	Brassinosteroid biosynthesis	15	ko00905	K12638; K09588; K12640; K12640; K12640; K15639; K12638; K12638; K12638; K12638; K12638; K12638; K12638; K12638; K12638	Unigene030675; Unigene046000; Unigene055435; Unigene055436; Unigene055437; Unigene088640; Unigene092601; Unigene092602; Unigene092604; Unigene092606; Unigene092608; Unigene092609; Unigene092610; Unigene092611; Unigene092612
Metabolism	Metabolism of terpenoids and polyketides	Carotenoid biosynthesis	31	ko00906	K14595; K09838; K14593; K14593; K09841; K09838; K09838; K09839; K06444; K15744; K09837; K09837; K09837; K09843; K09843; K09843; K09843; K17912; K09842; K00514; K14595; K15747; K09838; K00514; K00514; K14595; K14595; K14595; K09838; K09838; K09843	Unigene035305; Unigene035311; Unigene035377; Unigene035378; Unigene043569; Unigene045683; Unigene045684; Unigene046871; Unigene051662; Unigene053332; Unigene069511; Unigene069512; Unigene069513; Unigene073515; Unigene073517; Unigene073519; Unigene073520; Unigene076078; Unigene078559; Unigene086443; Unigene086911; Unigene090918; Unigene092157; Unigene094104; Unigene094105; Unigene095147; Unigene09…
Metabolism	Metabolism of terpenoids and polyketides	Zeatin biosynthesis	19	ko00908	K00279; K13495; K00279; K13495; K10760; K13495; K00279; K00279; K00279; K10760; K13495; K13495; K13495; K13495; K13495; K13495; K13495; K13495; K13495	Unigene016731; Unigene029258; Unigene033412; Unigene035295; Unigene040290; Unigene041087; Unigene044217; Unigene046641; Unigene054644; Unigene083136; Unigene084246; Unigene094147; Unigene094148; Unigene098836; Unigene098839; Unigene098840; Unigene098841; Unigene098842; Unigene098843
Metabolism	Metabolism of terpenoids and polyketides	Sesquiterpenoid and triterpenoid biosynthesis	16	ko00909	K00511; K15891; K15891; K15891; K00511; K00511; K15813; K15813; K15813; K15813; K15813; K15813; K15813; K15813; K15813; K14173	Unigene043751; Unigene060319; Unigene060320; Unigene060321; Unigene072569; Unigene072755; Unigene090317; Unigene090318; Unigene090319; Unigene090320; Unigene090321; Unigene098728; Unigene098729; Unigene098731; Unigene098732; Unigene111386
Metabolism	Energy metabolism	Nitrogen metabolism	42	ko00910	K00264; K00262; K00264; K00264; K01673; K00264; K00264; K01915; K01915; K00261; K01673; K01673; K01725; K01915; K01915; K00264; K00264; K00264; K00261; K00261; K00261; K00261; K02575; K10534; K01673; K00261; K01915; K01915; K01455; K01455; K01455; K01455; K01455; K01455; K01455; K01455; K01455; K00264; K00264; K00264; K01674; K00284	Unigene005749; Unigene006268; Unigene006881; Unigene008024; Unigene008820; Unigene010750; Unigene034309; Unigene036265; Unigene036666; Unigene042530; Unigene043502; Unigene043705; Unigene049125; Unigene049838; Unigene049839; Unigene051234; Unigene051235; Unigene051237; Unigene054425; Unigene054427; Unigene054428; Unigene054429; Unigene062799; Unigene067186; Unigene073179; Unigene073819; Unigene08…
Metabolism	Energy metabolism	Sulfur metabolism	45	ko00920	K05907; K08738; K08738; K00860; K00860; K01082; K13811; K13811; K00392; K01738; K01738; K00387; K00387; K00387; K00387; K00387; K00387; K00387; K13034; K17725; K17725; K17725; K17725; K17725; K17725; K01739; K01739; K17725; K01738; K01738; K01738; K01738; K01738; K01738; K01738; K01738; K01738; K00640; K13811; K00640; K00640; K00640; K00640; K00640; K00640	Unigene000217; Unigene002102; Unigene002103; Unigene035868; Unigene035869; Unigene036460; Unigene043416; Unigene043418; Unigene046338; Unigene047040; Unigene050263; Unigene051270; Unigene051272; Unigene051274; Unigene051275; Unigene051277; Unigene051278; Unigene056302; Unigene057364; Unigene064503; Unigene064504; Unigene064506; Unigene064507; Unigene064508; Unigene064509; Unigene068440; Unigene06…
Metabolism	Biosynthesis of other secondary metabolites	Phenylpropanoid biosynthesis	103	ko00940	K13065; K00430; K01904; K09755; K13065; K00430; K00430; K11188; K00588; K00083; K13065; K05349; K05350; K00430; K01904; K00430; K01904; K00430; K01904; K00430; K09755; K05349; K00430; K09755; K00430; K00588; K00430; K00430; K00430; K00430; K00430; K13065; K00430; K05350; K13065; K00430; K05349; K00430; K00430; K00430; K00430; K00430; K00430; K00487; K01188; K01904; K00083; K00083; K00083; K00083;…	Unigene001823; Unigene003324; Unigene006063; Unigene008635; Unigene017779; Unigene017989; Unigene022084; Unigene024088; Unigene024718; Unigene027206; Unigene029201; Unigene030562; Unigene032389; Unigene033399; Unigene034046; Unigene035144; Unigene035195; Unigene035676; Unigene036002; Unigene036567; Unigene038150; Unigene038241; Unigene039128; Unigene039743; Unigene044461; Unigene044579; Unigene04…
Metabolism	Biosynthesis of other secondary metabolites	Flavonoid biosynthesis	25	ko00941	K13065; K13065; K00588; K13065; K13082; K00588; K13065; K13065; K00475; K05278; K00487; K09754; K13082; K13081; K00475; K13065; K00660; K00660; K13065; K13065; K13065; K13065; K13065; K13065; K00588	Unigene001823; Unigene017779; Unigene024718; Unigene029201; Unigene032971; Unigene044579; Unigene046720; Unigene048394; Unigene051942; Unigene055479; Unigene055501; Unigene062262; Unigene062909; Unigene065133; Unigene065395; Unigene073867; Unigene082996; Unigene082997; Unigene097618; Unigene097619; Unigene097620; Unigene097621; Unigene097622; Unigene097623; Unigene117513
Metabolism	Biosynthesis of other secondary metabolites	Anthocyanin biosynthesis	14	ko00942	K12338; K12338; K12937; K12937; K12937; K12937; K12937; K12338; K12338; K12338; K12937; K12937; K12937; K12937	Unigene017021; Unigene037779; Unigene042782; Unigene059955; Unigene059956; Unigene059960; Unigene059961; Unigene076808; Unigene082974; Unigene082975; Unigene092861; Unigene092863; Unigene092869; Unigene092872
Metabolism	Biosynthesis of other secondary metabolites	Stilbenoid, diarylheptanoid and gingerol biosynthesis	18	ko00945	K13065; K13065; K00588; K13065; K00588; K13065; K13065; K00487; K09754; K13065; K00517; K13065; K13065; K13065; K13065; K13065; K13065; K00588	Unigene001823; Unigene017779; Unigene024718; Unigene029201; Unigene044579; Unigene046720; Unigene048394; Unigene055501; Unigene062262; Unigene073867; Unigene083413; Unigene097618; Unigene097619; Unigene097620; Unigene097621; Unigene097622; Unigene097623; Unigene117513
Metabolism	Biosynthesis of other secondary metabolites	Isoquinoline alkaloid biosynthesis	24	ko00950	K01592; K00276; K00276; K00815; K14454; K13384; K00276; K00276; K00811; K00811; K15849; K15849; K00815; K00815; K00815; K00815; K00815; K00815; K00422; K00422; K00422; K00422; K01592; K01592	Unigene034092; Unigene036081; Unigene036082; Unigene053277; Unigene056101; Unigene061291; Unigene066256; Unigene066257; Unigene074809; Unigene074810; Unigene079192; Unigene079193; Unigene086214; Unigene086215; Unigene086216; Unigene086218; Unigene086220; Unigene086221; Unigene089831; Unigene089833; Unigene089834; Unigene089835; Unigene119765; Unigene121736
Metabolism	Biosynthesis of other secondary metabolites	Tropane, piperidine and pyridine alkaloid biosynthesis	20	ko00960	K18606; K00276; K00276; K08081; K08081; K08081; K00815; K14454; K00276; K00276; K00811; K00811; K15849; K15849; K00815; K00815; K00815; K00815; K00815; K00815	Unigene028707; Unigene036081; Unigene036082; Unigene048783; Unigene048784; Unigene048785; Unigene053277; Unigene056101; Unigene066256; Unigene066257; Unigene074809; Unigene074810; Unigene079192; Unigene079193; Unigene086214; Unigene086215; Unigene086216; Unigene086218; Unigene086220; Unigene086221
Metabolism	Biosynthesis of other secondary metabolites	Betalain biosynthesis	1	ko00965	K15777	Unigene063109
Metabolism	Biosynthesis of other secondary metabolites	Glucosinolate biosynthesis	4	ko00966	K11820; K11820; K11820; K11820	Unigene025207; Unigene043386; Unigene052916; Unigene052917
Metabolism	Xenobiotics biodegradation and metabolism	Metabolism of xenobiotics by cytochrome P450	43	ko00980	K00799; K00799; K00799; K00799; K00799; K00799; K00799; K00799; K00799; K07408; K00799; K00799; K00799; K00799; K00799; K00799; K00799; K00799; K00799; K00799; K00799; K00799; K00799; K00799; K00799; K00799; K00799; K00001; K00079; K00799; K00799; K00799; K00799; K00799; K00799; K00799; K00799; K00799; K00799; K00799; K00799; K00799; K00799	Unigene019539; Unigene022786; Unigene029513; Unigene037533; Unigene040491; Unigene040918; Unigene040919; Unigene040920; Unigene042114; Unigene042925; Unigene045077; Unigene046049; Unigene047530; Unigene047531; Unigene050794; Unigene050795; Unigene050796; Unigene050797; Unigene053683; Unigene053684; Unigene062113; Unigene062114; Unigene062115; Unigene062116; Unigene062117; Unigene063651; Unigene06…
Metabolism	Xenobiotics biodegradation and metabolism	Drug metabolism - cytochrome P450	47	ko00982	K00799; K00799; K00799; K00799; K00799; K00799; K00799; K00799; K00799; K00799; K00799; K00799; K00799; K00485; K00799; K00799; K00799; K00799; K00799; K00799; K00485; K00799; K00799; K00799; K00799; K00799; K00799; K00799; K00485; K00001; K00799; K00799; K00799; K00799; K00799; K00799; K00799; K00799; K00799; K00799; K00799; K00799; K00799; K00485; K00485; K00485; K00799	Unigene019539; Unigene022786; Unigene029513; Unigene037533; Unigene040491; Unigene040918; Unigene040919; Unigene040920; Unigene042114; Unigene045077; Unigene046049; Unigene047530; Unigene047531; Unigene049652; Unigene050794; Unigene050795; Unigene050796; Unigene050797; Unigene053683; Unigene053684; Unigene058091; Unigene062113; Unigene062114; Unigene062115; Unigene062116; Unigene062117; Unigene06…
Metabolism	Xenobiotics biodegradation and metabolism	Drug metabolism - other enzymes	25	ko00983	K01519; K01489; K01951; K00876; K01431; K00876; K00760; K00876; K00876; K00876; K00876; K00876; K00876; K00876; K00876; K00876; K00088; K00876; K13421; K13421; K13421; K13421; K00876; K00876; K00857	Unigene040617; Unigene047416; Unigene053439; Unigene056270; Unigene062118; Unigene064516; Unigene067170; Unigene067916; Unigene067917; Unigene067918; Unigene067919; Unigene067920; Unigene067922; Unigene067923; Unigene067924; Unigene070170; Unigene071989; Unigene075774; Unigene084358; Unigene084359; Unigene084360; Unigene084361; Unigene087858; Unigene087859; Unigene097382
Metabolism	Lipid metabolism	Biosynthesis of unsaturated fatty acids	31	ko01040	K00232; K10258; K03921; K00059; K00059; K03921; K03921; K10703; K10703; K07513; K00232; K10256; K03921; K00059; K10256; K10256; K07513; K07513; K07513; K07513; K07513; K07513; K00232; K00232; K00232; K00232; K00232; K00232; K00232; K00232; K00232	Unigene016285; Unigene049764; Unigene051679; Unigene052184; Unigene052185; Unigene055368; Unigene055369; Unigene060250; Unigene060253; Unigene060972; Unigene061037; Unigene062429; Unigene069400; Unigene070063; Unigene079811; Unigene079812; Unigene088367; Unigene088369; Unigene088371; Unigene088372; Unigene088373; Unigene088375; Unigene088666; Unigene093484; Unigene093485; Unigene093492; Unigene09…
Metabolism	Metabolism of terpenoids and polyketides	Biosynthesis of ansamycins	2	ko01051	K00615; K00615	Unigene082183; Unigene082184
Metabolism	Global and overview maps	Carbon metabolism	343	ko01200	K01595; K15919; K00600; K01006; K01834; K01006; K01595; K00297; K01601; K00134; K01595; K00031; K00161; K14272; K00029; K01602; K00600; K00036; K00036; K00029; K00297; K01681; K00600; K01681; K01681; K00600; K01681; K00873; K00297; K01807; K00850; K00236; K03841; K01834; K00261; K00131; K00028; K00028; K01623; K00028; K00036; K01681; K01681; K01681; K00140; K01807; K00850; K00850; K00026; K00844;…	Unigene002888; Unigene005353; Unigene007899; Unigene008051; Unigene013587; Unigene016659; Unigene017102; Unigene017515; Unigene020363; Unigene022145; Unigene022355; Unigene022489; Unigene022545; Unigene022699; Unigene022836; Unigene023603; Unigene024749; Unigene024993; Unigene025931; Unigene027284; Unigene028596; Unigene028720; Unigene029281; Unigene029567; Unigene029568; Unigene032563; Unigene03…
Metabolism	Global and overview maps	2-Oxocarboxylic acid metabolism	76	ko01210	K01649; K00053; K00031; K14272; K11820; K01653; K01681; K01681; K01681; K01681; K14682; K01652; K11820; K00928; K01681; K01681; K01681; K01681; K01649; K00930; K00030; K00030; K00030; K01438; K01438; K01653; K01653; K11820; K11820; K01649; K01649; K01649; K01649; K00826; K14454; K01681; K01681; K00814; K00826; K00826; K00620; K14677; K00031; K00030; K00030; K01687; K01687; K01647; K01647; K00928;…	Unigene008434; Unigene019161; Unigene022489; Unigene022699; Unigene025207; Unigene028212; Unigene028720; Unigene029567; Unigene029568; Unigene032757; Unigene040725; Unigene042084; Unigene043386; Unigene043542; Unigene044150; Unigene044151; Unigene044152; Unigene048664; Unigene048791; Unigene048965; Unigene049342; Unigene049343; Unigene049344; Unigene051005; Unigene051007; Unigene052598; Unigene05…
Metabolism	Global and overview maps	Fatty acid metabolism	101	ko01212	K01897; K01897; K11262; K00232; K01897; K10781; K10781; K11262; K01897; K11262; K09458; K09458; K10258; K03921; K01962; K00059; K00059; K03921; K03921; K01897; K01897; K01963; K00626; K10703; K10703; K07513; K00232; K10256; K00648; K02160; K00208; K03921; K10527; K00059; K00626; K00626; K00626; K00626; K00626; K10527; K10527; K01897; K01897; K00208; K11262; K11262; K11262; K11262; K02160; K02160;…	Unigene007252; Unigene007794; Unigene013229; Unigene016285; Unigene017471; Unigene027528; Unigene027529; Unigene028174; Unigene033314; Unigene044379; Unigene047878; Unigene047879; Unigene049764; Unigene051679; Unigene051869; Unigene052184; Unigene052185; Unigene055368; Unigene055369; Unigene056948; Unigene057116; Unigene057133; Unigene059463; Unigene060250; Unigene060253; Unigene060972; Unigene06…
Metabolism	Global and overview maps	Degradation of aromatic compounds	2	ko01220	K00487; K00001	Unigene055501; Unigene071191
Metabolism	Global and overview maps	Biosynthesis of amino acids	325	ko01230	K00264; K00264; K00600; K00264; K12524; K01649; K01693; K00264; K00766; K01834; K00053; K00134; K00031; K14272; K00611; K00600; K01817; K01653; K01681; K00600; K01681; K01681; K00600; K01681; K01850; K05359; K00873; K00264; K01586; K00872; K01807; K00850; K01693; K05359; K01915; K01915; K05359; K01696; K14682; K01834; K01652; K01623; K00928; K01681; K01681; K01681; K01807; K00850; K00850; K12657;…	Unigene005749; Unigene006881; Unigene007899; Unigene008024; Unigene008233; Unigene008434; Unigene008817; Unigene010750; Unigene011644; Unigene013587; Unigene019161; Unigene022145; Unigene022489; Unigene022699; Unigene023898; Unigene024749; Unigene028091; Unigene028212; Unigene028720; Unigene029281; Unigene029567; Unigene029568; Unigene032563; Unigene032757; Unigene033216; Unigene033387; Unigene03…

## Sheet: KEGG main pathways
KEGG_A_Class	KEGG_B_Class	Unigene count	Pathway_IDs	K_IDs	Unigene members
Cellular Processes	Cell growth and death	341	ko04110; ko04111; ko04112; ko04113; ko04114; ko04115; ko04210; ko04214; ko04215	K06672; K04728; K08738; K08738; K02542; K03347; K02605; K02183; K11584; K03352; K04498; K02210; K06620; K02213; K03350; K10808; K06630; K10798; K02180; K07374; K07374; K02563; K06632; K05868; K06685; K03354; K04728; K06672; K06630; K06630; K02209; K03348; K06269; K02183; K02180; K06676; K03351; K04354; K01338; K06630; K06630; K01373; K06268; K11584; K06627; K10798; K10798; K06630; K04506; K06685;…	Unigene000279; Unigene002007; Unigene002102; Unigene002103; Unigene003963; Unigene005593; Unigene006056; Unigene009876; Unigene009978; Unigene010821; Unigene011150; Unigene011338; Unigene011933; Unigene012439; Unigene014461; Unigene015558; Unigene016344; Unigene018485; Unigene019038; Unigene019801; Unigene021273; Unigene022133; Unigene022568; Unigene023466; Unigene023732; Unigene024232; Unigene02…
Cellular Processes	Cell motility	71	ko04810	K00889; K05750; K06269; K00889; K00889; K00921; K00921; K05754; K05765; K04392; K05759; K05759; K05752; K05765; K00889; K00889; K05765; K05765; K05759; K05759; K05765; K05758; K05765; K04392; K05756; K05755; K05765; K04392; K04392; K00889; K00889; K00889; K06269; K06269; K06269; K05759; K05759; K05759; K05759; K05759; K05759; K05759; K05759; K05759; K00889; K00889; K00889; K00889; K05749; K05749;…	Unigene008452; Unigene008475; Unigene026019; Unigene032138; Unigene032210; Unigene033024; Unigene035557; Unigene036659; Unigene037117; Unigene037475; Unigene039807; Unigene039808; Unigene040695; Unigene042247; Unigene045071; Unigene045072; Unigene046136; Unigene046137; Unigene048286; Unigene049290; Unigene049646; Unigene049656; Unigene050558; Unigene050574; Unigene051960; Unigene054047; Unigene05…
Cellular Processes	Cellular community - eukaryotes	99	ko04510; ko04520; ko04530; ko04540; ko04550	K07375; K04498; K06100; K07375; K07374; K07374; K11138; K06269; K14439; K04354; K07375; K07375; K04498; K04498; K04392; K04424; K06276; K03097; K04382; K04382; K04382; K04382; K04392; K07375; K07375; K04354; K04382; K03097; K03097; K07375; K07374; K04392; K04392; K03456; K06269; K03083; K03083; K03083; K07375; K07375; K06269; K06269; K07374; K07374; K07374; K07374; K01110; K07375; K07375; K06100;…	Unigene002198; Unigene011150; Unigene013034; Unigene013941; Unigene019801; Unigene021273; Unigene021537; Unigene026019; Unigene029592; Unigene030315; Unigene035959; Unigene035960; Unigene036374; Unigene037229; Unigene037475; Unigene037876; Unigene041503; Unigene042045; Unigene047085; Unigene047086; Unigene047087; Unigene047088; Unigene050574; Unigene050706; Unigene050707; Unigene051068; Unigene05…
Cellular Processes	Cellular community - prokaryotes	56	ko02024	K01897; K01897; K01897; K03070; K01897; K03100; K03100; K01728; K01658; K01657; K01114; K01897; K01897; K03070; K01114; K01114; K03217; K01626; K03217; K03217; K03106; K01728; K01728; K11752; K11752; K11752; K03110; K03110; K01897; K01897; K01580; K01580; K01114; K01657; K01897; K01897; K01897; K01897; K01897; K01897; K03100; K03217; K03217; K01728; K01897; K01897; K01897; K01897; K01897; K01897;…	Unigene007252; Unigene007794; Unigene017471; Unigene029858; Unigene033314; Unigene039002; Unigene044145; Unigene050798; Unigene052133; Unigene054103; Unigene055185; Unigene056948; Unigene057116; Unigene057612; Unigene061598; Unigene061599; Unigene063560; Unigene064136; Unigene065476; Unigene065481; Unigene066068; Unigene066070; Unigene067106; Unigene069214; Unigene069215; Unigene069216; Unigene07…
Cellular Processes	Transport and catabolism	722	ko04139; ko04140; ko04142; ko04144; ko04145; ko04146	K01115; K07375; K12347; K06664; K02152; K01115; K07203; K12391; K04646; K02150; K08333; K12373; K01897; K02154; K10956; K01897; K12663; K00889; K11644; K01115; K13347; K07375; K02154; K18467; K01115; K18442; K00232; K01897; K12402; K11824; K11644; K07374; K11824; K18443; K07374; K12391; K07897; K08341; K07203; K07203; K00031; K01115; K02154; K13344; K13344; K04646; K11824; K11824; K07901; K04646;…	Unigene001233; Unigene002198; Unigene002817; Unigene003185; Unigene003887; Unigene004032; Unigene004312; Unigene004452; Unigene004622; Unigene005017; Unigene005694; Unigene007204; Unigene007252; Unigene007443; Unigene007747; Unigene007794; Unigene008413; Unigene008452; Unigene009412; Unigene010020; Unigene013784; Unigene013941; Unigene014683; Unigene014795; Unigene015712; Unigene015931; Unigene01…
Environmental Information Processing	Membrane transport	41	ko02010; ko03070	K05658; K03070; K05656; K05658; K05643; K05643; K05658; K05658; K05658; K05658; K03118; K03118; K03070; K05657; K05643; K03217; K03217; K03217; K03106; K05658; K05643; K03110; K03110; K03217; K03217; K05658; K05663; K05663; K05663; K05658; K05658; K05658; K05658; K05658; K05658; K05658; K05658; K03070; K05658; K05658; K05658	Unigene025308; Unigene029858; Unigene034707; Unigene035303; Unigene038053; Unigene038054; Unigene040660; Unigene041899; Unigene055991; Unigene055993; Unigene056645; Unigene056646; Unigene057612; Unigene059849; Unigene059854; Unigene063560; Unigene065476; Unigene065481; Unigene066068; Unigene067446; Unigene071545; Unigene072101; Unigene072102; Unigene081649; Unigene081651; Unigene082964; Unigene08…
Environmental Information Processing	Signal transduction	1054	ko02020; ko04010; ko04011; ko04012; ko04013; ko04014; ko04015; ko04020; ko04022; ko04024; ko04064; ko04066; ko04068; ko04070; ko04071; ko04072; ko04075; ko04150; ko04151; ko04152; ko04310; ko04330; ko04340; ko04341; ko04350; ko04370; ko04390; ko04391; ko04392; ko04630; ko04668	K14513; K01115; K04728; K08738; K08738; K07204; K14290; K02152; K01115; K07203; K02150; K03347; K14488; K20403; K00006; K00889; K04499; K02183; K11584; K01115; K00888; K00888; K04498; K14484; K16675; K11262; K04536; K01115; K10523; K00232; K06630; K07204; K14492; K14488; K14488; K19613; K00134; K08341; K07203; K07203; K00161; K01115; K03869; K05868; K06685; K04728; K06630; K06630; K14431; K14484;…	Unigene000006; Unigene001233; Unigene002007; Unigene002102; Unigene002103; Unigene002809; Unigene003778; Unigene003887; Unigene004032; Unigene004312; Unigene005017; Unigene005593; Unigene005686; Unigene007090; Unigene008321; Unigene008452; Unigene009405; Unigene009876; Unigene009978; Unigene010020; Unigene010448; Unigene010449; Unigene011150; Unigene012283; Unigene012840; Unigene013229; Unigene01…
Environmental Information Processing	Signaling molecules and interaction	1	ko04080	K05770	Unigene039956
Genetic Information Processing	Folding, sorting and degradation	905	ko03018; ko03050; ko03060; ko04120; ko04122; ko04130; ko04141	K10950; K07151; K10592; K04077; K04077; K13126; K10592; K03347; K14442; K10956; K10592; K10590; K10590; K12591; K03352; K03350; K03678; K14442; K10592; K08486; K03033; K13249; K10588; K14007; K14007; K06699; K03869; K10589; K03354; K10839; K10950; K10592; K03872; K03348; K10643; K10643; K12667; K02736; K08507; K03869; K10592; K03869; K13280; K10592; K03351; K10592; K03070; K12602; K04079; K10592;…	Unigene001077; Unigene002965; Unigene003101; Unigene003720; Unigene003721; Unigene003819; Unigene004424; Unigene005593; Unigene006973; Unigene007747; Unigene008304; Unigene008815; Unigene010669; Unigene010789; Unigene010821; Unigene014461; Unigene014615; Unigene016812; Unigene018343; Unigene018365; Unigene019067; Unigene020876; Unigene020958; Unigene021765; Unigene021766; Unigene021993; Unigene02…
Genetic Information Processing	Replication and repair	207	ko03030; ko03410; ko03420; ko03430; ko03440; ko03450; ko03460	K02542; K01246; K10777; K15361; K10990; K02210; K10875; K10858; K10798; K11511; K10901; K07466; K01246; K10896; K07456; K02324; K02350; K02209; K10839; K10773; K08737; K07466; K10858; K03509; K03652; K07466; K10842; K10875; K10891; K10798; K10798; K03515; K10901; K08739; K08739; K15078; K02320; K03553; K02542; K02542; K08737; K10881; K03512; K03509; K03509; K10840; K04482; K10875; K10875; K10871;…	Unigene003963; Unigene004206; Unigene005251; Unigene006731; Unigene009104; Unigene011338; Unigene013776; Unigene016122; Unigene018485; Unigene018665; Unigene019646; Unigene019854; Unigene020185; Unigene020654; Unigene022459; Unigene022654; Unigene023142; Unigene025274; Unigene025333; Unigene025342; Unigene025897; Unigene027889; Unigene028845; Unigene029146; Unigene030471; Unigene031453; Unigene03…
Genetic Information Processing	Transcription	428	ko03020; ko03022; ko03040	K12900; K12818; K12876; K02999; K03006; K12854; K12860; K03018; K03139; K03018; K03130; K12818; K12813; K12813; K12823; K03125; K12885; K12813; K06063; K12854; K12874; K12896; K12823; K10842; K12832; K12818; K12818; K12823; K03016; K03007; K03046; K12627; K12813; K12840; K03000; K12881; K12881; K12621; K11086; K11097; K12845; K12741; K12741; K12818; K11087; K12624; K12624; K12624; K12741; K12870;…	Unigene003836; Unigene004274; Unigene005596; Unigene008282; Unigene014026; Unigene016324; Unigene017801; Unigene019704; Unigene024093; Unigene024377; Unigene025608; Unigene026004; Unigene028587; Unigene028588; Unigene029816; Unigene030341; Unigene030355; Unigene030827; Unigene030913; Unigene031001; Unigene031005; Unigene031035; Unigene031337; Unigene032582; Unigene032870; Unigene033566; Unigene03…
Genetic Information Processing	Translation	1031	ko00970; ko03008; ko03010; ko03013; ko03015	K14310; K03113; K14312; K14290; K13126; K14311; K14312; K13917; K02901; K12876; K01869; K02992; K03539; K14400; K18213; K14401; K14536; K11584; K14401; K14289; K02935; K14559; K06100; K09291; K02913; K03231; K14376; K14314; K02865; K01870; K14293; K03260; K01868; K01875; K01869; K01869; K01876; K01869; K01869; K01866; K14314; K14314; K03248; K11131; K06269; K02987; K02987; K06943; K06943; K14376;…	Unigene000932; Unigene001527; Unigene002497; Unigene003778; Unigene003819; Unigene005101; Unigene005304; Unigene005368; Unigene005393; Unigene005596; Unigene005932; Unigene005937; Unigene006311; Unigene007253; Unigene008562; Unigene008716; Unigene009113; Unigene009978; Unigene011038; Unigene011503; Unigene012497; Unigene012839; Unigene013034; Unigene013883; Unigene014257; Unigene015423; Unigene01…
Metabolism	Amino acid metabolism	531	ko00220; ko00250; ko00260; ko00270; ko00280; ko00290; ko00300; ko00310; ko00330; ko00340; ko00350; ko00360; ko00380; ko00400	K00609; K00558; K00318; K00318; K01426; K11420; K00547; K15919; K00264; K01904; K00262; K00264; K00600; K00264; K12524; K01649; K01693; K00264; K00766; K01641; K01834; K00558; K01590; K00499; K00053; K16054; K14272; K00611; K00588; K00600; K11820; K00558; K00558; K01817; K01653; K18606; K00600; K16054; K00609; K00609; K01583; K10536; K00600; K18660; K01426; K01850; K05359; K00558; K01904; K01592;…	Unigene002161; Unigene003304; Unigene003589; Unigene003590; Unigene004817; Unigene004864; Unigene005160; Unigene005353; Unigene005749; Unigene006063; Unigene006268; Unigene006881; Unigene007899; Unigene008024; Unigene008233; Unigene008434; Unigene008817; Unigene010750; Unigene011644; Unigene013497; Unigene013587; Unigene013737; Unigene014736; Unigene015481; Unigene019161; Unigene022236; Unigene02…
Metabolism	Biosynthesis of other secondary metabolites	201	ko00232; ko00254; ko00261; ko00401; ko00521; ko00524; ko00940; ko00941; ko00942; ko00945; ko00950; ko00960; ko00965; ko00966	K13065; K00430; K01904; K12524; K09755; K11262; K12338; K13065; K00430; K00430; K11188; K00588; K11820; K00083; K11262; K18606; K13065; K05349; K05350; K13082; K00430; K01904; K01592; K00430; K01904; K00430; K01904; K00276; K00276; K00430; K12338; K09755; K05349; K00430; K09755; K12937; K11820; K13811; K13811; K00928; K11262; K00430; K00588; K00430; K00430; K00430; K00430; K00430; K00844; K13065;…	Unigene001823; Unigene003324; Unigene006063; Unigene008233; Unigene008635; Unigene013229; Unigene017021; Unigene017779; Unigene017989; Unigene022084; Unigene024088; Unigene024718; Unigene025207; Unigene027206; Unigene028174; Unigene028707; Unigene029201; Unigene030562; Unigene032389; Unigene032971; Unigene033399; Unigene034046; Unigene034092; Unigene035144; Unigene035195; Unigene035676; Unigene03…
Metabolism	Carbohydrate metabolism	830	ko00010; ko00020; ko00030; ko00040; ko00051; ko00052; ko00053; ko00500; ko00520; ko00562; ko00620; ko00630; ko00640; ko00650; ko00660	K19355; K01595; K13648; K00008; K06617; K15919; K12373; K00600; K01006; K01649; K00889; K15920; K19892; K13648; K13648; K00888; K00888; K19893; K00703; K06617; K11262; K06617; K01641; K01834; K01836; K00696; K01006; K01595; K01051; K01051; K00700; K00975; K01601; K01809; K00695; K00696; K00134; K01595; K19891; K00031; K00161; K14272; K00029; K01602; K01193; K01051; K00600; K00703; K00036; K00036;…	Unigene000551; Unigene002888; Unigene003138; Unigene003466; Unigene005083; Unigene005353; Unigene007204; Unigene007899; Unigene008051; Unigene008434; Unigene008452; Unigene008843; Unigene009690; Unigene009851; Unigene010144; Unigene010448; Unigene010449; Unigene010993; Unigene011940; Unigene012826; Unigene013229; Unigene013390; Unigene013497; Unigene013587; Unigene014223; Unigene015568; Unigene01…
Metabolism	Energy metabolism	473	ko00190; ko00195; ko00196; ko00680; ko00710; ko00720; ko00910; ko00920	K05907; K08738; K08738; K01595; K02152; K02150; K02133; K00264; K00262; K00264; K08903; K02154; K00600; K00264; K01006; K01673; K00264; K01535; K01834; K02154; K02699; K01006; K01535; K01595; K00297; K01535; K01601; K00134; K01595; K01507; K00031; K14272; K00029; K02154; K01602; K05582; K00600; K01535; K03542; K01535; K00029; K02126; K00297; K01681; K02701; K00600; K01681; K01681; K01535; K02707;…	Unigene000217; Unigene002102; Unigene002103; Unigene002888; Unigene003887; Unigene005017; Unigene005621; Unigene005749; Unigene006268; Unigene006881; Unigene006909; Unigene007443; Unigene007899; Unigene008024; Unigene008051; Unigene008820; Unigene010750; Unigene011174; Unigene013587; Unigene014683; Unigene015225; Unigene016659; Unigene016996; Unigene017102; Unigene017515; Unigene019283; Unigene02…
Metabolism	Global and overview maps	607	ko01200; ko01210; ko01212; ko01220; ko01230	K01595; K15919; K00264; K00264; K01897; K01897; K00600; K00264; K01006; K12524; K01649; K01693; K00264; K00766; K11262; K01834; K00232; K01006; K01595; K01897; K00297; K00053; K01601; K00134; K01595; K00031; K00161; K14272; K00029; K01602; K00611; K00600; K00036; K11820; K00036; K00029; K10781; K10781; K01817; K11262; K01653; K00297; K01681; K00600; K01681; K01681; K00600; K01681; K01850; K01897;…	Unigene002888; Unigene005353; Unigene005749; Unigene006881; Unigene007252; Unigene007794; Unigene007899; Unigene008024; Unigene008051; Unigene008233; Unigene008434; Unigene008817; Unigene010750; Unigene011644; Unigene013229; Unigene013587; Unigene016285; Unigene016659; Unigene017102; Unigene017471; Unigene017515; Unigene019161; Unigene020363; Unigene022145; Unigene022355; Unigene022489; Unigene02…
Metabolism	Glycan biosynthesis and metabolism	188	ko00510; ko00511; ko00513; ko00514; ko00531; ko00532; ko00534; ko00540; ko00550; ko00563; ko00603; ko00604	K07151; K05288; K00912; K00912; K12373; K01988; K00771; K01000; K05287; K02563; K11001; K00721; K12667; K00737; K05284; K12373; K00721; K01191; K09667; K05292; K01000; K01191; K01191; K00726; K01191; K12667; K07432; K09667; K12667; K03857; K10532; K03846; K03846; K01191; K01191; K01191; K01191; K01191; K05284; K01191; K01191; K01191; K01191; K07151; K07407; K00979; K00979; K05283; K12668; K12668;…	Unigene002965; Unigene003920; Unigene004712; Unigene004713; Unigene007204; Unigene008492; Unigene009164; Unigene010604; Unigene016160; Unigene022133; Unigene022281; Unigene025428; Unigene026327; Unigene028211; Unigene030308; Unigene030329; Unigene030624; Unigene030721; Unigene033867; Unigene034432; Unigene034547; Unigene034895; Unigene034896; Unigene035936; Unigene036444; Unigene036553; Unigene03…
Metabolism	Lipid metabolism	421	ko00061; ko00062; ko00071; ko00072; ko00073; ko00100; ko00140; ko00561; ko00564; ko00565; ko00590; ko00591; ko00592; ko00600; ko01040	K01115; K01853; K01853; K01853; K01115; K14674; K01897; K01897; K00006; K00227; K01115; K07748; K11262; K01641; K14674; K01115; K00232; K03715; K01897; K06119; K00864; K03715; K01115; K17991; K10781; K10781; K11262; K00901; K01853; K18592; K05894; K01115; K00901; K01897; K14674; K15397; K00654; K13510; K13510; K13510; K01115; K15404; K10525; K10525; K04710; K04710; K00654; K14674; K15718; K15718;…	Unigene001233; Unigene002721; Unigene002722; Unigene002723; Unigene004032; Unigene005758; Unigene007252; Unigene007794; Unigene008321; Unigene009457; Unigene010020; Unigene010230; Unigene013229; Unigene013497; Unigene013955; Unigene015712; Unigene016285; Unigene017335; Unigene017471; Unigene019375; Unigene019630; Unigene022490; Unigene022689; Unigene024388; Unigene027528; Unigene027529; Unigene02…
Metabolism	Metabolism of cofactors and vitamins	277	ko00130; ko00670; ko00730; ko00740; ko00750; ko00760; ko00770; ko00780; ko00785; ko00790; ko00830; ko00860	K00652; K01772; K06133; K19073; K01698; K01904; K00600; K14759; K10960; K00763; K13998; K00858; K00218; K00297; K00053; K10960; K00858; K00600; K12502; K01653; K00297; K18606; K00600; K01719; K06133; K07437; K00600; K08681; K01904; K00297; K01904; K01904; K02492; K05275; K02492; K06215; K03809; K03809; K13545; K01934; K08101; K02201; K01652; K06215; K07408; K14652; K06215; K14652; K14153; K03428;…	Unigene000732; Unigene002605; Unigene003233; Unigene005181; Unigene005899; Unigene006063; Unigene007899; Unigene008680; Unigene009156; Unigene011536; Unigene012262; Unigene013537; Unigene015080; Unigene017515; Unigene019161; Unigene021086; Unigene021711; Unigene024749; Unigene024892; Unigene028212; Unigene028596; Unigene028707; Unigene029281; Unigene029611; Unigene029995; Unigene031121; Unigene03…
Metabolism	Metabolism of other amino acids	225	ko00410; ko00430; ko00440; ko00450; ko00460; ko00471; ko00480	K01469; K00600; K10808; K00799; K00031; K00799; K00600; K00036; K00036; K00600; K00799; K05349; K18592; K05350; K00600; K00276; K00276; K00799; K01256; K05349; K00434; K00799; K01761; K00799; K00799; K00799; K00799; K00261; K00968; K00036; K13811; K13811; K00140; K18592; K00799; K00799; K05350; K00799; K00799; K01581; K14085; K01874; K05349; K00993; K00993; K01920; K01920; K01920; K00799; K00799;…	Unigene001341; Unigene007899; Unigene015558; Unigene019539; Unigene022489; Unigene022786; Unigene024749; Unigene024993; Unigene025931; Unigene029281; Unigene029513; Unigene030562; Unigene030572; Unigene032389; Unigene032563; Unigene036081; Unigene036082; Unigene037533; Unigene037842; Unigene038241; Unigene040385; Unigene040491; Unigene040554; Unigene040918; Unigene040919; Unigene040920; Unigene04…
Metabolism	Metabolism of terpenoids and polyketides	189	ko00253; ko00281; ko00523; ko00900; ko00902; ko00903; ko00904; ko00905; ko00906; ko00908; ko00909; ko01051	K10960; K15095; K01641; K11778; K00279; K15095; K10960; K11778; K00919; K00021; K15095; K13495; K15095; K15095; K12638; K15095; K00919; K00021; K00279; K13495; K14595; K09838; K14593; K14593; K15095; K15095; K15095; K10760; K13495; K09841; K00511; K00279; K04125; K09838; K09838; K09588; K00279; K09839; K11778; K15095; K15095; K13789; K01640; K00938; K00938; K00938; K00938; K00938; K00938; K00991;…	Unigene009156; Unigene010446; Unigene013497; Unigene015519; Unigene016731; Unigene018381; Unigene021086; Unigene023995; Unigene025004; Unigene026424; Unigene028576; Unigene029258; Unigene029652; Unigene029653; Unigene030675; Unigene031166; Unigene031887; Unigene032837; Unigene033412; Unigene035295; Unigene035305; Unigene035311; Unigene035377; Unigene035378; Unigene039378; Unigene039379; Unigene03…
Metabolism	Nucleotide metabolism	253	ko00230; ko00240	K00609; K02999; K13998; K03006; K10808; K03018; K02324; K03018; K16904; K00609; K00609; K00939; K00939; K00873; K03016; K00860; K00860; K03007; K02320; K03046; K03000; K00939; K01519; K01955; K13811; K13811; K01488; K00940; K01490; K01240; K01240; K03013; K01489; K03043; K00939; K00939; K00940; K01835; K03013; K03013; K00873; K00856; K00856; K00609; K00609; K00609; K03014; K03014; K03014; K03014;…	Unigene002161; Unigene008282; Unigene012262; Unigene014026; Unigene015558; Unigene019704; Unigene022654; Unigene024377; Unigene027050; Unigene030754; Unigene030755; Unigene032487; Unigene032488; Unigene033568; Unigene035535; Unigene035868; Unigene035869; Unigene035942; Unigene036337; Unigene036830; Unigene038089; Unigene039309; Unigene040617; Unigene041245; Unigene043416; Unigene043418; Unigene04…
Metabolism	Xenobiotics biodegradation and metabolism	99	ko00361; ko00362; ko00363; ko00364; ko00623; ko00624; ko00625; ko00626; ko00627; ko00643; ko00791; ko00980; ko00982; ko00983	K01426; K00799; K00799; K00799; K01426; K00799; K00799; K01519; K00799; K00799; K00799; K00799; K07408; K00799; K01061; K00799; K01489; K00799; K00799; K00485; K00799; K00799; K00799; K00799; K01951; K00799; K00799; K00876; K00485; K00626; K01555; K00799; K00799; K00799; K00799; K00799; K01431; K00128; K00799; K00876; K00799; K00760; K00451; K00876; K00876; K00876; K00876; K00876; K00876; K00876;…	Unigene004817; Unigene019539; Unigene022786; Unigene029513; Unigene033188; Unigene037533; Unigene040491; Unigene040617; Unigene040918; Unigene040919; Unigene040920; Unigene042114; Unigene042925; Unigene045077; Unigene045477; Unigene046049; Unigene047416; Unigene047530; Unigene047531; Unigene049652; Unigene050794; Unigene050795; Unigene050796; Unigene050797; Unigene053439; Unigene053683; Unigene05…

## Sheet: Top 20 Sub pathways
KEGG_A_Class	KEGG_B_Class	Sub_Pathway	Unigene count	Pathway_ID	K_IDs	Unigene members
Metabolism	Global and overview maps	Carbon metabolism	343	ko01200	K01595; K15919; K00600; K01006; K01834; K01006; K01595; K00297; K01601; K00134; K01595; K00031; K00161; K14272; K00029; K01602; K00600; K00036; K00036; K00029; K00297; K01681; K00600; K01681; K01681; K00600; K01681; K00873; K00297; K01807; K00850; K00236; K03841; K01834; K00261; K00131; K00028; K00028; K01623; K00028; K00036; K01681; K01681; K01681; K00140; K01807; K00850; K00850; K00026; K00844;…	Unigene002888; Unigene005353; Unigene007899; Unigene008051; Unigene013587; Unigene016659; Unigene017102; Unigene017515; Unigene020363; Unigene022145; Unigene022355; Unigene022489; Unigene022545; Unigene022699; Unigene022836; Unigene023603; Unigene024749; Unigene024993; Unigene025931; Unigene027284; Unigene028596; Unigene028720; Unigene029281; Unigene029567; Unigene029568; Unigene032563; Unigene03…
Genetic Information Processing	Translation	Ribosome	336	ko03010	K02901; K02992; K02935; K02913; K02865; K02987; K02987; K02891; K02901; K02984; K02953; K02870; K02924; K02953; K02973; K02913; K02942; K02980; K02863; K02975; K02900; K02900; K02900; K02913; K02897; K02891; K02918; K02918; K02901; K02961; K02991; K02909; K02922; K02922; K02899; K02905; K02880; K02867; K02896; K02989; K02875; K02877; K02894; K02921; K02921; K02908; K02995; K02980; K02983; K02983;…	Unigene005393; Unigene005937; Unigene012497; Unigene014257; Unigene017890; Unigene026487; Unigene026489; Unigene027238; Unigene027279; Unigene027814; Unigene028173; Unigene032004; Unigene032950; Unigene033938; Unigene034143; Unigene035448; Unigene036013; Unigene036170; Unigene038232; Unigene038255; Unigene038485; Unigene038486; Unigene038487; Unigene038607; Unigene038928; Unigene039067; Unigene03…
Genetic Information Processing	Folding, sorting and degradation	Protein processing in endoplasmic reticulum	336	ko04141	K10950; K07151; K03347; K10956; K13249; K14007; K14007; K10839; K10950; K12667; K04079; K11718; K09580; K12667; K03094; K03347; K03347; K12667; K06689; K10575; K10575; K10575; K09517; K13993; K10661; K08852; K14015; K06689; K14005; K08852; K13993; K13249; K13249; K09481; K09481; K09481; K09481; K09481; K13250; K07953; K07953; K07953; K07151; K03347; K03347; K03347; K03347; K14003; K13993; K07342;…	Unigene001077; Unigene002965; Unigene005593; Unigene007747; Unigene020876; Unigene021765; Unigene021766; Unigene025333; Unigene025534; Unigene026327; Unigene030840; Unigene033771; Unigene035806; Unigene036553; Unigene036880; Unigene037679; Unigene037800; Unigene037964; Unigene038067; Unigene038418; Unigene038419; Unigene038420; Unigene038587; Unigene038623; Unigene038643; Unigene039307; Unigene03…
Metabolism	Global and overview maps	Biosynthesis of amino acids	325	ko01230	K00264; K00264; K00600; K00264; K12524; K01649; K01693; K00264; K00766; K01834; K00053; K00134; K00031; K14272; K00611; K00600; K01817; K01653; K01681; K00600; K01681; K01681; K00600; K01681; K01850; K05359; K00873; K00264; K01586; K00872; K01807; K00850; K01693; K05359; K01915; K01915; K05359; K01696; K14682; K01834; K01652; K01623; K00928; K01681; K01681; K01681; K01807; K00850; K00850; K12657;…	Unigene005749; Unigene006881; Unigene007899; Unigene008024; Unigene008233; Unigene008434; Unigene008817; Unigene010750; Unigene011644; Unigene013587; Unigene019161; Unigene022145; Unigene022489; Unigene022699; Unigene023898; Unigene024749; Unigene028091; Unigene028212; Unigene028720; Unigene029281; Unigene029567; Unigene029568; Unigene032563; Unigene032757; Unigene033216; Unigene033387; Unigene03…
Genetic Information Processing	Transcription	Spliceosome	316	ko03040	K12900; K12818; K12876; K12854; K12860; K12818; K12813; K12813; K12823; K12885; K12813; K06063; K12854; K12874; K12896; K12823; K12832; K12818; K12818; K12823; K12627; K12813; K12840; K12881; K12881; K12621; K11086; K11097; K12845; K12741; K12741; K12818; K11087; K12624; K12624; K12624; K12741; K12870; K12852; K12852; K12852; K12820; K12820; K12875; K12896; K12823; K11099; K11099; K12849; K03283;…	Unigene003836; Unigene004274; Unigene005596; Unigene016324; Unigene017801; Unigene026004; Unigene028587; Unigene028588; Unigene029816; Unigene030355; Unigene030827; Unigene030913; Unigene031001; Unigene031005; Unigene031035; Unigene031337; Unigene032870; Unigene033566; Unigene034951; Unigene035040; Unigene037124; Unigene037473; Unigene037925; Unigene038478; Unigene038479; Unigene039116; Unigene03…
Genetic Information Processing	Translation	RNA transport	298	ko03013	K14310; K03113; K14312; K14290; K13126; K14311; K14312; K12876; K03539; K18213; K14289; K09291; K03231; K14314; K14293; K03260; K14314; K14314; K03248; K14290; K14290; K03243; K14326; K03260; K03260; K14314; K14314; K14290; K14290; K14305; K03260; K03260; K03236; K03260; K03260; K14326; K14326; K03236; K14293; K14293; K14293; K12160; K03113; K14305; K12160; K14321; K12160; K12881; K12881; K13126;…	Unigene000932; Unigene001527; Unigene002497; Unigene003778; Unigene003819; Unigene005101; Unigene005304; Unigene005596; Unigene006311; Unigene008562; Unigene011503; Unigene013883; Unigene015423; Unigene017469; Unigene018677; Unigene019152; Unigene025137; Unigene025138; Unigene025817; Unigene026833; Unigene026834; Unigene027533; Unigene027567; Unigene028209; Unigene028986; Unigene032178; Unigene03…
Cellular Processes	Transport and catabolism	Endocytosis	279	ko04144	K01115; K01115; K04646; K00889; K01115; K18467; K01115; K18442; K11824; K11824; K18443; K07897; K01115; K04646; K11824; K11824; K07901; K04646; K04646; K01528; K04646; K12471; K18442; K07937; K18442; K18442; K12196; K04646; K18442; K11824; K01115; K00889; K00889; K18442; K12197; K12492; K19476; K05754; K18442; K12194; K01115; K04646; K04646; K01528; K04646; K04646; K01528; K12489; K11824; K11824;…	Unigene001233; Unigene004032; Unigene004622; Unigene008452; Unigene010020; Unigene014795; Unigene015712; Unigene015931; Unigene019101; Unigene020891; Unigene021234; Unigene022121; Unigene022689; Unigene024077; Unigene024972; Unigene025427; Unigene025636; Unigene026384; Unigene027835; Unigene028161; Unigene028272; Unigene028923; Unigene029049; Unigene029357; Unigene029658; Unigene029812; Unigene03…
Environmental Information Processing	Signal transduction	Plant hormone signal transduction	217	ko04075	K14513; K14488; K14484; K14492; K14488; K14488; K14431; K14484; K14487; K14514; K14488; K14488; K13463; K14496; K14484; K14500; K14500; K14500; K14490; K14509; K14508; K14431; K14431; K14516; K14500; K14500; K14496; K14484; K14489; K14488; K14504; K14494; K14484; K13422; K14491; K14491; K14492; K14496; K14488; K13422; K14488; K14488; K14488; K14488; K14488; K14498; K14498; K14498; K14432; K14500;…	Unigene000006; Unigene005686; Unigene012283; Unigene018601; Unigene018656; Unigene019160; Unigene024794; Unigene025165; Unigene027261; Unigene027711; Unigene028323; Unigene028324; Unigene029396; Unigene031978; Unigene033084; Unigene033392; Unigene035795; Unigene035914; Unigene035916; Unigene035924; Unigene036608; Unigene036706; Unigene036877; Unigene037714; Unigene037757; Unigene037758; Unigene03…
Genetic Information Processing	Folding, sorting and degradation	Ubiquitin mediated proteolysis	200	ko04120	K10592; K10592; K03347; K10592; K10590; K10590; K03352; K03350; K10592; K10588; K03869; K10589; K03354; K10592; K03872; K03348; K03869; K10592; K03869; K10592; K03351; K10592; K10592; K10592; K10592; K10589; K10589; K10592; K10592; K10573; K04506; K10592; K03094; K10592; K10592; K10592; K03347; K03347; K06689; K10575; K10575; K10575; K20217; K20217; K20217; K04506; K10577; K03351; K06689; K10592;…	Unigene003101; Unigene004424; Unigene005593; Unigene008304; Unigene008815; Unigene010669; Unigene010821; Unigene014461; Unigene018343; Unigene020958; Unigene022810; Unigene022954; Unigene024232; Unigene025547; Unigene025741; Unigene025854; Unigene027148; Unigene027578; Unigene028096; Unigene028675; Unigene028725; Unigene029805; Unigene031976; Unigene031977; Unigene032206; Unigene032222; Unigene03…
Genetic Information Processing	Translation	mRNA surveillance pathway	199	ko03015	K13126; K13917; K12876; K14400; K14401; K11584; K14401; K06100; K14376; K06269; K14376; K14376; K14326; K14405; K04354; K14376; K14396; K11584; K14326; K14326; K15544; K14376; K12881; K12881; K13126; K13126; K12875; K14398; K14398; K14398; K14397; K04382; K04382; K04382; K04382; K14962; K14962; K14962; K14962; K14376; K14325; K14401; K14398; K14397; K14398; K14398; K14398; K12881; K04354; K04382;…	Unigene003819; Unigene005368; Unigene005596; Unigene007253; Unigene008716; Unigene009978; Unigene011038; Unigene013034; Unigene015928; Unigene026019; Unigene026736; Unigene026737; Unigene027567; Unigene030149; Unigene030315; Unigene032632; Unigene032979; Unigene033128; Unigene035780; Unigene035781; Unigene037639; Unigene037810; Unigene038478; Unigene038479; Unigene038934; Unigene038935; Unigene04…
Metabolism	Carbohydrate metabolism	Starch and sucrose metabolism	190	ko00500	K13648; K15920; K19892; K13648; K13648; K19893; K00703; K00696; K01051; K01051; K00700; K00975; K00695; K00696; K19891; K01193; K01051; K00703; K01051; K01051; K01051; K01051; K19891; K00688; K00695; K05349; K16055; K01194; K05350; K00975; K01051; K01194; K16055; K19891; K05349; K00688; K00695; K01051; K01177; K01177; K08679; K00703; K16055; K00844; K05350; K01835; K01087; K00695; K00847; K01810;…	Unigene003138; Unigene008843; Unigene009690; Unigene009851; Unigene010144; Unigene010993; Unigene011940; Unigene015568; Unigene017181; Unigene017182; Unigene017389; Unigene017632; Unigene021020; Unigene021911; Unigene022447; Unigene023751; Unigene024626; Unigene024897; Unigene026881; Unigene026882; Unigene026883; Unigene026884; Unigene028603; Unigene029280; Unigene029743; Unigene030562; Unigene03…
Genetic Information Processing	Folding, sorting and degradation	RNA degradation	188	ko03018	K04077; K04077; K13126; K14442; K12591; K03678; K14442; K10643; K10643; K12602; K12608; K10643; K12613; K00850; K10643; K12627; K13126; K13126; K12621; K04077; K12624; K12624; K12624; K12616; K12604; K00850; K00850; K12606; K12581; K12598; K12598; K12623; K12623; K12623; K12623; K12604; K12604; K12604; K12593; K03679; K03654; K11600; K11600; K12616; K04077; K01689; K12602; K12626; K12626; K12626;…	Unigene003720; Unigene003721; Unigene003819; Unigene006973; Unigene010789; Unigene014615; Unigene016812; Unigene026232; Unigene026233; Unigene030704; Unigene032480; Unigene033308; Unigene033652; Unigene035065; Unigene035864; Unigene037124; Unigene038934; Unigene038935; Unigene039116; Unigene040544; Unigene041235; Unigene041236; Unigene041237; Unigene041570; Unigene041822; Unigene044483; Unigene04…
Metabolism	Nucleotide metabolism	Purine metabolism	186	ko00230	K02999; K03006; K10808; K03018; K02324; K03018; K00939; K00939; K00873; K03016; K00860; K00860; K03007; K02320; K03046; K03000; K00939; K01519; K13811; K13811; K01488; K00940; K01490; K03013; K03043; K00939; K00939; K00940; K01835; K03013; K03013; K00873; K00856; K00856; K03014; K03014; K03014; K03014; K00940; K00940; K01490; K01951; K00940; K00940; K03015; K03015; K03015; K03015; K18151; K00601;…	Unigene008282; Unigene014026; Unigene015558; Unigene019704; Unigene022654; Unigene024377; Unigene032487; Unigene032488; Unigene033568; Unigene035535; Unigene035868; Unigene035869; Unigene035942; Unigene036337; Unigene036830; Unigene038089; Unigene039309; Unigene040617; Unigene043416; Unigene043418; Unigene043714; Unigene044783; Unigene045586; Unigene047117; Unigene047611; Unigene047709; Unigene04…
Metabolism	Energy metabolism	Oxidative phosphorylation	168	ko00190	K02152; K02150; K02133; K02154; K01535; K02154; K01535; K01535; K01507; K02154; K05582; K01535; K01535; K02126; K01535; K02154; K02112; K02266; K02146; K01535; K00236; K01507; K01535; K01535; K03942; K02266; K02153; K05577; K03963; K02132; K03950; K02267; K02267; K03937; K03952; K03952; K03952; K02112; K03949; K03943; K02138; K02138; K02138; K02138; K02133; K02260; K02260; K02109; K03966; K01535;…	Unigene003887; Unigene005017; Unigene005621; Unigene007443; Unigene011174; Unigene014683; Unigene016996; Unigene019283; Unigene022440; Unigene022887; Unigene024034; Unigene025409; Unigene026614; Unigene028436; Unigene030493; Unigene032570; Unigene032888; Unigene035351; Unigene036155; Unigene036566; Unigene037272; Unigene038656; Unigene038879; Unigene038880; Unigene041624; Unigene041641; Unigene04…
Metabolism	Nucleotide metabolism	Pyrimidine metabolism	151	ko00240	K00609; K02999; K13998; K03006; K10808; K03018; K02324; K03018; K16904; K00609; K00609; K03016; K03007; K02320; K03046; K03000; K01519; K01955; K00940; K01240; K01240; K03013; K01489; K03043; K00940; K03013; K03013; K00609; K00609; K00609; K03014; K03014; K03014; K03014; K00940; K00940; K13998; K00940; K00940; K03015; K03015; K03015; K03015; K00384; K00384; K03026; K00876; K03022; K03504; K09903;…	Unigene002161; Unigene008282; Unigene012262; Unigene014026; Unigene015558; Unigene019704; Unigene022654; Unigene024377; Unigene027050; Unigene030754; Unigene030755; Unigene035535; Unigene035942; Unigene036337; Unigene036830; Unigene038089; Unigene040617; Unigene041245; Unigene044783; Unigene045680; Unigene045682; Unigene047117; Unigene047416; Unigene047611; Unigene048246; Unigene048590; Unigene04…
Metabolism	Lipid metabolism	Glycerophospholipid metabolism	150	ko00564	K01115; K01115; K14674; K00006; K01115; K14674; K01115; K01115; K00901; K01115; K00901; K14674; K13510; K13510; K13510; K01115; K14674; K00006; K00968; K00981; K00550; K01115; K00993; K00993; K01094; K14674; K13523; K01114; K13513; K13510; K13510; K13510; K13510; K13510; K13506; K06130; K06130; K06130; K06130; K06130; K01114; K01114; K01115; K00968; K00968; K00993; K00993; K00993; K06129; K06129;…	Unigene001233; Unigene004032; Unigene005758; Unigene008321; Unigene010020; Unigene013955; Unigene015712; Unigene022689; Unigene028639; Unigene031886; Unigene032390; Unigene034829; Unigene036540; Unigene036543; Unigene036544; Unigene037678; Unigene040098; Unigene041028; Unigene043141; Unigene048518; Unigene048924; Unigene049901; Unigene050668; Unigene050669; Unigene050740; Unigene052550; Unigene05…
Genetic Information Processing	Translation	Ribosome biogenesis in eukaryotes	150	ko03008	K14290; K03539; K14536; K14559; K11131; K06943; K06943; K14290; K14290; K14572; K14290; K14290; K14571; K14571; K11129; K12845; K14550; K14550; K14553; K07936; K03097; K11130; K11129; K14559; K14570; K14570; K11130; K14571; K14563; K14571; K14571; K14290; K03097; K03097; K14290; K14290; K14290; K14549; K14572; K14521; K14548; K07936; K07936; K07936; K14552; K14572; K14569; K11108; K07178; K14574;…	Unigene003778; Unigene006311; Unigene009113; Unigene012839; Unigene025957; Unigene026641; Unigene026642; Unigene026833; Unigene026834; Unigene027977; Unigene032456; Unigene032587; Unigene035732; Unigene037730; Unigene037910; Unigene039823; Unigene040102; Unigene040103; Unigene040874; Unigene041606; Unigene042045; Unigene042197; Unigene045141; Unigene046035; Unigene046244; Unigene046245; Unigene04…
Cellular Processes	Cell growth and death	Cell cycle	149	ko04110	K04728; K02542; K03347; K02605; K03352; K04498; K02210; K06620; K02213; K03350; K06630; K02180; K06632; K05868; K03354; K04728; K06630; K06630; K02209; K03348; K02180; K03351; K06630; K06630; K06627; K06630; K04498; K06067; K06627; K03094; K04498; K03347; K03347; K02542; K02542; K02206; K06630; K03351; K02605; K06630; K03347; K03347; K03347; K03347; K06630; K06630; K06630; K06630; K03094; K02180;…	Unigene002007; Unigene003963; Unigene005593; Unigene006056; Unigene010821; Unigene011150; Unigene011338; Unigene011933; Unigene012439; Unigene014461; Unigene016344; Unigene019038; Unigene022568; Unigene023466; Unigene024232; Unigene024540; Unigene024720; Unigene024721; Unigene025274; Unigene025854; Unigene027450; Unigene028725; Unigene032742; Unigene032743; Unigene033881; Unigene034448; Unigene03…
Metabolism	Carbohydrate metabolism	Glycolysis / Gluconeogenesis	146	ko00010	K01834; K00134; K00161; K00895; K00873; K00850; K01792; K01792; K03841; K01568; K01834; K00131; K01623; K00850; K00850; K00844; K15634; K15634; K15634; K00161; K01785; K01835; K01803; K01803; K01803; K01803; K00873; K14085; K01810; K00895; K03103; K03103; K03103; K01803; K01803; K01689; K00016; K00850; K00850; K00850; K00627; K00627; K00627; K01792; K01792; K00134; K00134; K00134; K00134; K00134;…	Unigene013587; Unigene022145; Unigene022545; Unigene028804; Unigene033568; Unigene035065; Unigene037007; Unigene038480; Unigene038698; Unigene039393; Unigene041914; Unigene042581; Unigene042955; Unigene044483; Unigene044484; Unigene046493; Unigene046723; Unigene046725; Unigene046726; Unigene046919; Unigene048147; Unigene048287; Unigene048406; Unigene048407; Unigene048408; Unigene048409; Unigene04…
Metabolism	Carbohydrate metabolism	Amino sugar and nucleotide sugar metabolism	145	ko00520	K13648; K12373; K15920; K13648; K13648; K01836; K00975; K01809; K12373; K12449; K12449; K00975; K01209; K08679; K00966; K20547; K12450; K00844; K01835; K12449; K12449; K00847; K01810; K12373; K01784; K01784; K13648; K13648; K13648; K13648; K02377; K01784; K01784; K01810; K01809; K01809; K01809; K01809; K01809; K13648; K13648; K00965; K00965; K00965; K00965; K00965; K00965; K00966; K12373; K00966;…	Unigene003138; Unigene007204; Unigene008843; Unigene009851; Unigene010144; Unigene014223; Unigene017632; Unigene020420; Unigene030329; Unigene031469; Unigene031470; Unigene033459; Unigene038578; Unigene040906; Unigene043458; Unigene045437; Unigene045679; Unigene046493; Unigene048287; Unigene048468; Unigene048469; Unigene049460; Unigene049831; Unigene049862; Unigene050993; Unigene050994; Unigene05…

## Sheet: Lipid metabolism pathway
KEGG_A_class	KEGG_B_class	Sub_pathway	Unigene count	Pathway_ID	K_IDs	Unigene members
Metabolism	Lipid metabolism	Fatty acid biosynthesis	65	ko00061	K01897; K01897; K11262; K01897; K10781; K10781; K11262; K01897; K11262; K09458; K09458; K03921; K01962; K00059; K00059; K03921; K03921; K01897; K01897; K01963; K00648; K02160; K10782; K00208; K03921; K00059; K01897; K01897; K00208; K11262; K11262; K11262; K11262; K02160; K02160; K11262; K11262; K01897; K01897; K01897; K01897; K01897; K01897; K10781; K09458; K09458; K09458; K09458; K01962; K01962;…	Unigene007252; Unigene007794; Unigene013229; Unigene017471; Unigene027528; Unigene027529; Unigene028174; Unigene033314; Unigene044379; Unigene047878; Unigene047879; Unigene051679; Unigene051869; Unigene052184; Unigene052185; Unigene055368; Unigene055369; Unigene056948; Unigene057116; Unigene057133; Unigene064361; Unigene064563; Unigene065077; Unigene068643; Unigene069400; Unigene070063; Unigene07…
Metabolism	Lipid metabolism	Fatty acid elongation	14	ko00062	K15397; K10258; K15397; K15397; K15397; K15397; K15397; K10703; K10703; K15397; K15397; K15397; K01074; K01074	Unigene035139; Unigene049764; Unigene050081; Unigene050083; Unigene057341; Unigene057342; Unigene057343; Unigene060250; Unigene060253; Unigene066790; Unigene066791; Unigene073151; Unigene095006; Unigene095007
Metabolism	Lipid metabolism	Fatty acid degradation	59	ko00071	K01897; K01897; K00232; K01897; K01897; K14085; K01897; K01897; K00626; K07513; K00232; K00128; K10527; K00001; K00626; K00626; K00626; K00626; K00626; K18857; K10527; K10527; K01897; K01897; K00128; K01897; K01897; K01897; K01897; K01897; K01897; K00626; K00626; K00128; K07513; K07513; K07513; K07513; K07513; K07513; K00232; K01897; K01897; K01897; K01897; K01897; K01897; K00232; K00232; K00232;…	Unigene007252; Unigene007794; Unigene016285; Unigene017471; Unigene033314; Unigene049461; Unigene056948; Unigene057116; Unigene059463; Unigene060972; Unigene061037; Unigene062635; Unigene069968; Unigene071191; Unigene071629; Unigene071630; Unigene071633; Unigene071634; Unigene071636; Unigene072081; Unigene072565; Unigene072566; Unigene073239; Unigene073240; Unigene073292; Unigene078789; Unigene07…
Metabolism	Lipid metabolism	Synthesis and degradation of ketone bodies	17	ko00072	K01641; K01640; K01641; K01641; K01641; K00626; K01640; K00626; K00626; K00626; K00626; K00626; K00626; K00626; K01641; K01641; K01641	Unigene013497; Unigene049640; Unigene058899; Unigene058903; Unigene058904; Unigene059463; Unigene069320; Unigene071629; Unigene071630; Unigene071633; Unigene071634; Unigene071636; Unigene084684; Unigene084689; Unigene095329; Unigene095330; Unigene095333
Metabolism	Lipid metabolism	Cutin, suberine and wax biosynthesis	8	ko00073	K17991; K15404; K15398; K17991; K13407; K15400; K17991; K15398	Unigene024388; Unigene037775; Unigene041136; Unigene042736; Unigene053481; Unigene057673; Unigene065570; Unigene072876
Metabolism	Lipid metabolism	Steroid biosynthesis	47	ko00100	K01853; K01853; K01853; K14674; K00227; K07748; K14674; K01853; K14674; K14674; K01853; K01853; K01824; K01824; K00511; K01853; K14674; K08242; K14423; K01052; K05917; K00213; K00213; K00213; K08242; K00559; K07748; K07748; K00511; K00511; K00559; K14424; K14424; K14424; K14424; K00559; K00559; K00559; K14674; K14674; K14674; K14674; K14674; K14674; K14674; K14423; K14674	Unigene002721; Unigene002722; Unigene002723; Unigene005758; Unigene009457; Unigene010230; Unigene013955; Unigene029135; Unigene034829; Unigene040098; Unigene040661; Unigene040664; Unigene040994; Unigene042855; Unigene043751; Unigene050765; Unigene052550; Unigene055946; Unigene057207; Unigene057738; Unigene060186; Unigene061023; Unigene061026; Unigene061027; Unigene066313; Unigene068210; Unigene06…
Metabolism	Lipid metabolism	Steroid hormone biosynthesis	4	ko00140	K07408; K12345; K12345; K00512	Unigene042925; Unigene077898; Unigene077899; Unigene086655
Metabolism	Lipid metabolism	Glycerolipid metabolism	81	ko00561	K14674; K14674; K03715; K06119; K00864; K03715; K00901; K00901; K14674; K14674; K07407; K00011; K14085; K14674; K14457; K14457; K01054; K13523; K13513; K13506; K00128; K06119; K03715; K13508; K13508; K13508; K00128; K00864; K00864; K00864; K06118; K00863; K00863; K00863; K00901; K15728; K15728; K15728; K00128; K11155; K11155; K11155; K11155; K09480; K09480; K09480; K09480; K00679; K00679; K00679;…	Unigene005758; Unigene013955; Unigene017335; Unigene019375; Unigene019630; Unigene022490; Unigene028639; Unigene032390; Unigene034829; Unigene040098; Unigene043520; Unigene048303; Unigene049461; Unigene052550; Unigene054121; Unigene054122; Unigene054628; Unigene055015; Unigene056240; Unigene059356; Unigene062635; Unigene063593; Unigene064080; Unigene070084; Unigene070085; Unigene070086; Unigene07…
Metabolism	Lipid metabolism	Glycerophospholipid metabolism	150	ko00564	K01115; K01115; K14674; K00006; K01115; K14674; K01115; K01115; K00901; K01115; K00901; K14674; K13510; K13510; K13510; K01115; K14674; K00006; K00968; K00981; K00550; K01115; K00993; K00993; K01094; K14674; K13523; K01114; K13513; K13510; K13510; K13510; K13510; K13510; K13506; K06130; K06130; K06130; K06130; K06130; K01114; K01114; K01115; K00968; K00968; K00993; K00993; K00993; K06129; K06129;…	Unigene001233; Unigene004032; Unigene005758; Unigene008321; Unigene010020; Unigene013955; Unigene015712; Unigene022689; Unigene028639; Unigene031886; Unigene032390; Unigene034829; Unigene036540; Unigene036543; Unigene036544; Unigene037678; Unigene040098; Unigene041028; Unigene043141; Unigene048518; Unigene048924; Unigene049901; Unigene050668; Unigene050669; Unigene050740; Unigene052550; Unigene05…
Metabolism	Lipid metabolism	Ether lipid metabolism	78	ko00565	K01115; K01115; K14674; K01115; K14674; K01115; K01115; K01115; K14674; K13510; K13510; K13510; K01115; K14674; K01115; K00993; K00993; K14674; K01114; K13510; K13510; K13510; K13510; K13510; K01114; K01114; K01115; K00993; K00993; K00993; K01115; K01115; K01115; K01115; K01115; K01115; K01114; K01115; K01115; K01115; K01115; K01115; K01114; K01115; K01115; K01115; K01115; K01115; K01115; K01115;…	Unigene001233; Unigene004032; Unigene005758; Unigene010020; Unigene013955; Unigene015712; Unigene022689; Unigene031886; Unigene034829; Unigene036540; Unigene036543; Unigene036544; Unigene037678; Unigene040098; Unigene049901; Unigene050668; Unigene050669; Unigene052550; Unigene055185; Unigene057158; Unigene057159; Unigene057162; Unigene057163; Unigene057164; Unigene061598; Unigene061599; Unigene06…
Metabolism	Lipid metabolism	Arachidonic acid metabolism	24	ko00590	K14674; K14674; K18592; K14674; K14674; K18592; K00432; K00432; K14674; K00432; K00432; K05309; K00079; K18592; K14674; K14674; K14674; K14674; K14674; K14674; K14674; K18592; K14674; K01254	Unigene005758; Unigene013955; Unigene030572; Unigene034829; Unigene040098; Unigene044853; Unigene050915; Unigene050917; Unigene052550; Unigene055201; Unigene055203; Unigene061580; Unigene071610; Unigene084409; Unigene099314; Unigene099315; Unigene099316; Unigene099317; Unigene099318; Unigene099319; Unigene099320; Unigene104506; Unigene109669; Unigene112531
Metabolism	Lipid metabolism	Linoleic acid metabolism	23	ko00591	K14674; K14674; K14674; K14674; K15718; K15718; K14674; K00454; K15718; K00454; K15718; K15718; K15718; K00454; K14674; K14674; K14674; K14674; K14674; K14674; K14674; K15718; K14674	Unigene005758; Unigene013955; Unigene034829; Unigene040098; Unigene040186; Unigene040187; Unigene052550; Unigene075761; Unigene079043; Unigene079399; Unigene087402; Unigene087403; Unigene087404; Unigene091167; Unigene099314; Unigene099315; Unigene099316; Unigene099317; Unigene099318; Unigene099319; Unigene099320; Unigene109514; Unigene109669
Metabolism	Lipid metabolism	alpha-Linolenic acid metabolism	55	ko00592	K14674; K14674; K00232; K05894; K14674; K10525; K10525; K14674; K14674; K01723; K10525; K07513; K00232; K10526; K08241; K10528; K10528; K10527; K18857; K10527; K10527; K05894; K00454; K05894; K05894; K05894; K00454; K07513; K07513; K07513; K07513; K07513; K07513; K00232; K00454; K00232; K00232; K00232; K18857; K18857; K18857; K18857; K00232; K00232; K00232; K00232; K00232; K14674; K14674; K14674;…	Unigene005758; Unigene013955; Unigene016285; Unigene031805; Unigene034829; Unigene039359; Unigene039360; Unigene040098; Unigene052550; Unigene057469; Unigene058931; Unigene060972; Unigene061037; Unigene063954; Unigene064433; Unigene066978; Unigene066979; Unigene069968; Unigene072081; Unigene072565; Unigene072566; Unigene072614; Unigene075761; Unigene077066; Unigene077067; Unigene077070; Unigene07…
Metabolism	Lipid metabolism	Sphingolipid metabolism	26	ko00600	K00654; K04710; K04710; K00654; K07407; K04713; K04713; K04713; K04713; K04713; K04708; K04708; K04716; K04716; K00654; K00654; K01634; K00654; K00654; K12349; K17108; K17108; K17108; K12309; K01190; K12349	Unigene036405; Unigene039552; Unigene039553; Unigene039723; Unigene043520; Unigene058672; Unigene058673; Unigene058674; Unigene058675; Unigene058676; Unigene062004; Unigene062005; Unigene065334; Unigene065337; Unigene065409; Unigene065410; Unigene066205; Unigene073835; Unigene073836; Unigene079493; Unigene083565; Unigene091418; Unigene091419; Unigene091878; Unigene098848; Unigene109952
Metabolism	Lipid metabolism	Biosynthesis of unsaturated fatty acids	31	ko01040	K00232; K10258; K03921; K00059; K00059; K03921; K03921; K10703; K10703; K07513; K00232; K10256; K03921; K00059; K10256; K10256; K07513; K07513; K07513; K07513; K07513; K07513; K00232; K00232; K00232; K00232; K00232; K00232; K00232; K00232; K00232	Unigene016285; Unigene049764; Unigene051679; Unigene052184; Unigene052185; Unigene055368; Unigene055369; Unigene060250; Unigene060253; Unigene060972; Unigene061037; Unigene062429; Unigene069400; Unigene070063; Unigene079811; Unigene079812; Unigene088367; Unigene088369; Unigene088371; Unigene088372; Unigene088373; Unigene088375; Unigene088666; Unigene093484; Unigene093485; Unigene093492; Unigene09…
Metabolism	Global and overview maps	Fatty acid metabolism	101	ko01212	K01897; K01897; K11262; K00232; K01897; K10781; K10781; K11262; K01897; K11262; K09458; K09458; K10258; K03921; K01962; K00059; K00059; K03921; K03921; K01897; K01897; K01963; K00626; K10703; K10703; K07513; K00232; K10256; K00648; K02160; K00208; K03921; K10527; K00059; K00626; K00626; K00626; K00626; K00626; K10527; K10527; K01897; K01897; K00208; K11262; K11262; K11262; K11262; K02160; K02160;…	Unigene007252; Unigene007794; Unigene013229; Unigene016285; Unigene017471; Unigene027528; Unigene027529; Unigene028174; Unigene033314; Unigene044379; Unigene047878; Unigene047879; Unigene049764; Unigene051679; Unigene051869; Unigene052184; Unigene052185; Unigene055368; Unigene055369; Unigene056948; Unigene057116; Unigene057133; Unigene059463; Unigene060250; Unigene060253; Unigene060972; Unigene06…
