# Supplementary material for: Complementary transcriptome and proteome profiling in the mature seeds of Camellia oleifera from Hainan Island
Source: PLoS One. 2020 Feb 6;15(2):e0226888. doi: 10.1371/journal.pone.0226888 (PMC7004384; doi:10.1371/journal.pone.0226888)
Supplement: S6 Table — (XLSX) [file pone.0226888.s015.xlsx]

## Sheet: GO_IDs
Accession #	Unigene_ID	GO_ IDs
Unigene068706	Unigene068706_02	GO:0005739; GO:0005739; GO:0005829; GO:0005829; GO:0005886; GO:0005886; GO:0009507; GO:0009651; GO:0046686; GO:0048046
Unigene079546	Unigene079546_04	GO:0004452; GO:0005829; GO:0005829; GO:0009240; GO:0009507; GO:0009536
Unigene079260	Unigene079260_01	GO:0004458; GO:0005524; GO:0005739; GO:0005739; GO:0005739; GO:0008720; GO:0008891; GO:0019154; GO:0042802; GO:0050660; GO:0051596; GO:0051596
Unigene093606	Unigene093606_01	GO:0031307
Unigene087315	Unigene087315_01	GO:0005515; GO:0005634; GO:0005634; GO:0005737; GO:0005829; GO:0005829; GO:0005886; GO:0009408; GO:0046686
Unigene089382	Unigene089382_05	GO:0005618; GO:0005618; GO:0005618; GO:0008422; GO:0009505; GO:0009505; GO:0009506; GO:0009969; GO:0016020; GO:0048046
Unigene038657	Unigene038657_01	GO:0042802
Unigene036899	Unigene036899_01	GO:0000502; GO:0005773; GO:0005774; GO:0005829; GO:0008233; GO:0009651; GO:0010043; GO:0010363
Unigene070213	Unigene070213_01	GO:0004764; GO:0009507; GO:0009570; GO:0009570; GO:0009793; GO:0019632
Unigene044213	Unigene044213_01	GO:0010089
Unigene039067	Unigene039067_01	GO:0003729; GO:0003735; GO:0003735; GO:0005730; GO:0005829; GO:0005886; GO:0009506; GO:0022625; GO:0022626; GO:0022626; GO:0042788
Unigene082183	Unigene082183_01	GO:0004802
Unigene048338	Unigene048338_01	GO:0005777
Unigene078117	Unigene078117_01	GO:0004557; GO:0005773; GO:0005773; GO:0005975
Unigene086947	Unigene086947_01	GO:0004197; GO:0005737; GO:0005829; GO:0005829; GO:0005886; GO:0008234; GO:0009506; GO:0016540; GO:0016540; GO:0042802; GO:0043068; GO:0043068; GO:0043068
Unigene100020	Unigene100020_01	GO:0005509; GO:0005515; GO:0005515; GO:0005634; GO:0005829; GO:0006355; GO:0009651; GO:0009651; GO:0055078
Unigene068597	Unigene068597_01	GO:0005618; GO:0005739; GO:0005739; GO:0005739; GO:0005739; GO:0005739; GO:0005774; GO:0008308; GO:0009507; GO:0009617; GO:0009735; GO:0009941; GO:0016020
Unigene065395	Unigene065395_01	GO:0043473
Unigene078869	Unigene078869_01	GO:0005829; GO:0006107; GO:0006108; GO:0008270; GO:0009507; GO:0009570; GO:0050152
Unigene088451	Unigene088451_01	GO:0004332; GO:0005829; GO:0032991; GO:0043621
Unigene083587	Unigene083587_01	GO:0003866; GO:0009423; GO:0009507; GO:0009570
Unigene049358	Unigene049358_01	GO:0003735; GO:0005634; GO:0005730; GO:0005773; GO:0005829; GO:0008270; GO:0009409; GO:0009506; GO:0009507; GO:0022625; GO:0022626
Unigene051119	Unigene051119_02	GO:0005515; GO:0005829; GO:0005886; GO:0009506
Unigene067041	Unigene067041_01	GO:0005886; GO:0009941
Unigene039900	Unigene039900_01	GO:0004834; GO:0004834; GO:0005886; GO:0006979; GO:0009507; GO:0009570; GO:0009570; GO:0009651; GO:0019904
Unigene086057	Unigene086057_02	GO:0004614; GO:0005975; GO:0009409; GO:0009507; GO:0009507; GO:0009570; GO:0009570; GO:0009570; GO:0009570; GO:0009590; GO:0009941; GO:0010319; GO:0019252; GO:0019252
Unigene101855	Unigene101855_01	GO:0005618; GO:0005634; GO:0005829; GO:0005829; GO:0005886; GO:0005886; GO:0009506
Unigene040009	Unigene040009_03	GO:0001666; GO:0005634; GO:0005737; GO:0042542; GO:0050832
Unigene069846	Unigene069846_04	GO:0004792; GO:0005739; GO:0005739; GO:0005739; GO:0005739; GO:0005739; GO:0009507; GO:0009793; GO:0016783; GO:0016784
Unigene079085	Unigene079085_01	GO:0009506
Unigene083204	Unigene083204_01	GO:0005829; GO:0046686
Unigene055442	Unigene055442_05	GO:0005515; GO:0005515; GO:0008047; GO:0016671; GO:0043085; GO:0048046
Unigene070632	Unigene070632_01	GO:0004568; GO:0004568; GO:0016998; GO:0050832; GO:0050832; GO:0050832
Unigene057799	Unigene057799_01	GO:0005618; GO:0005774; GO:0005829; GO:0009617
Unigene031742	Unigene031742_01	GO:0005829; GO:0009506; GO:0016020
Unigene082845	Unigene082845_01	GO:0005777
Unigene044661	Unigene044661_02	GO:0005829; GO:0010264; GO:0052725; GO:0052726; GO:0052746
Unigene071439	Unigene071439_02	GO:0005886
Unigene067474	Unigene067474_01	GO:0005739; GO:0005739
Unigene082213	Unigene082213_01	GO:0005739; GO:0005768; GO:0005794; GO:0005802; GO:0005829; GO:0046686
Unigene067045	Unigene067045_01	GO:0004413; GO:0009507; GO:0009570; GO:0009570; GO:0009617; GO:0009620
Unigene096165	Unigene096165_01	GO:0005829; GO:0009506; GO:0016020
Unigene085023	Unigene085023_03	GO:0009507; GO:0009507; GO:0009536; GO:0009570; GO:0009570; GO:0046686
Unigene070876	Unigene070876_01	GO:0005778; GO:0009941; GO:0016656; GO:0016656; GO:0042744
Unigene055058	Unigene055058_02	GO:0005618; GO:0009505; GO:0048046; GO:0048046
Unigene092431	Unigene092431_01	GO:0005515; GO:0005515; GO:0005515; GO:0005524; GO:0005634; GO:0005739; GO:0005739; GO:0009409; GO:0009507; GO:0009507; GO:0009570; GO:0009570; GO:0009570; GO:0009570; GO:0009941; GO:0045036; GO:0046686
Unigene051391	Unigene051391_01	GO:0009507; GO:0009570; GO:0009570; GO:0009570
Unigene072184	Unigene072184_02	GO:0005773; GO:0005774; GO:0009505
Unigene058444	Unigene058444_03	GO:0004742; GO:0009507; GO:0009507; GO:0009534; GO:0009570; GO:0009941; GO:0009941; GO:0016020; GO:0022626
Unigene080599	Unigene080599_01	GO:0003852; GO:0003852; GO:0009098; GO:0009098; GO:0009507; GO:0009941
Unigene073019	Unigene073019_01	GO:0004846; GO:0005777; GO:0007031
Unigene073027	Unigene073027_02	GO:0005777
Unigene072843	Unigene072843_01	GO:0003735; GO:0005507; GO:0005524; GO:0005739; GO:0005739; GO:0005739; GO:0005739; GO:0005739; GO:0005739; GO:0005739; GO:0005759; GO:0005774; GO:0005829; GO:0009408; GO:0042788; GO:0046686
Unigene055501	Unigene055501_01	GO:0005515; GO:0005515; GO:0005515; GO:0005515; GO:0005515; GO:0005515; GO:0005515; GO:0005515; GO:0005515; GO:0005515; GO:0005515; GO:0005774; GO:0005783; GO:0005783; GO:0005886; GO:0005886; GO:0006744; GO:0009505; GO:0009506; GO:0009555; GO:0009698; GO:0009808; GO:0016020; GO:0016710; GO:0032502; GO:0042802; GO:0080167
Unigene095979	Unigene095979_01	GO:0005829; GO:0042742; GO:0046686
Unigene082277	Unigene082277_02	GO:0004559; GO:0005773; GO:0005773; GO:0005774; GO:0009505
Unigene046296	Unigene046296_03	GO:0005515; GO:0005515; GO:0005515; GO:0005515; GO:0005515; GO:0005515; GO:0005515; GO:0005515; GO:0005515; GO:0005515; GO:0005515; GO:0005515; GO:0005515; GO:0005515; GO:0005515; GO:0005515; GO:0005515; GO:0005515; GO:0005515; GO:0005515; GO:0005515; GO:0005515; GO:0005515; GO:0005515; GO:0005515; GO:0005515; GO:0005515; GO:0005515; GO:0005515; GO:0005515; GO:0005515; GO:0005515; GO:0005515; GO:…
Unigene091584	Unigene091584_04	GO:0005737; GO:0009506; GO:0009507; GO:0009570; GO:0009735; GO:0010030; GO:0010214; GO:0033611; GO:0046686; GO:0048046; GO:0050203; GO:0050832
Unigene063954	Unigene063954_01	GO:0005777; GO:0005777; GO:0009611; GO:0009695
Unigene060037	Unigene060037_01	GO:0005739; GO:0006974; GO:0008270; GO:0009228; GO:0009409; GO:0009507; GO:0009507; GO:0009570; GO:0009570; GO:0009570; GO:0009579; GO:0009941; GO:0010319; GO:0018131
Unigene081145	Unigene081145_02	GO:0003729; GO:0005507; GO:0005730; GO:0005774; GO:0005829; GO:0005829; GO:0005886; GO:0009409; GO:0009409; GO:0009506; GO:0009507; GO:0009631; GO:0009735; GO:0016020
Unigene091013	Unigene091013_02	GO:0009507
Unigene089171	Unigene089171_02	GO:0005886; GO:0005886; GO:0009506; GO:0016020
Unigene065714	Unigene065714_01	GO:0005740; GO:0005829; GO:0005829; GO:0005886; GO:0005886; GO:0009409; GO:0009506; GO:0009507; GO:0009555; GO:0010118; GO:0046537; GO:0046686; GO:0048046
Unigene094483	Unigene094483_03	GO:0008886
Unigene087118	Unigene087118_01	GO:0009409; GO:0009507; GO:0009536; GO:0009570; GO:0009570; GO:0010319
Unigene041570	Unigene041570_01	GO:0000932; GO:0003729; GO:0005515; GO:0005515; GO:0005634; GO:0005829; GO:0005829; GO:0006402; GO:0009791; GO:0009965; GO:0010071; GO:0010072; GO:0010072; GO:0031087
Unigene098985	Unigene098985_01	GO:0004177; GO:0005829; GO:0005886; GO:0005886; GO:0010013
Unigene071323	Unigene071323_01	GO:0003735; GO:0003735; GO:0005634; GO:0022626; GO:0022626; GO:0022627; GO:0042788
Unigene065581	Unigene065581_02	GO:0005739; GO:0009507; GO:0009534; GO:0009570
Unigene061650	Unigene061650_01	GO:0005829
Unigene047543	Unigene047543_01	GO:0005737; GO:0005829; GO:0006561; GO:0006561; GO:0009506; GO:0009507; GO:0009555; GO:0009793
Unigene064045	Unigene064045_01	GO:0003729; GO:0003735; GO:0003735; GO:0005618; GO:0005730; GO:0005829; GO:0009506; GO:0016020; GO:0022626; GO:0022626; GO:0022627; GO:0042788
Unigene050993	Unigene050993_01	GO:0003978; GO:0003978; GO:0003978; GO:0005829; GO:0005829; GO:0005886; GO:0050373
Unigene076876	Unigene076876_01	GO:0005618; GO:0005773; GO:0009505; GO:0009506
Unigene064516	Unigene064516_01	GO:0004845; GO:0004849; GO:0004849; GO:0005737; GO:0005829; GO:0009507; GO:0044206; GO:2000904
Unigene045628	Unigene045628_02	GO:0003735; GO:0005886; GO:0009506; GO:0022625
Unigene043632	Unigene043632_04	GO:0005515; GO:0005515; GO:0005783; GO:0043447
Unigene040135	Unigene040135_01	GO:0009507
Unigene071496	Unigene071496_01	GO:0004620; GO:0005829; GO:0009395
Unigene065570	Unigene065570_03	GO:0004392; GO:0004497; GO:0005509; GO:0016021; GO:0031408; GO:0034389; GO:0071614
Unigene090929	Unigene090929_04	GO:0005515; GO:0005739; GO:0005739; GO:0005739; GO:0005739; GO:0005739; GO:0006979; GO:0009651; GO:0048868
Unigene074711	Unigene074711_01	GO:0005773; GO:0005773; GO:0005774; GO:0005886; GO:0005886; GO:0009506; GO:0016020
Unigene074749	Unigene074749_02	GO:0004124; GO:0005515; GO:0005515; GO:0005515; GO:0005634; GO:0005774; GO:0005777; GO:0005829; GO:0005886; GO:0007568; GO:0009507; GO:0009567; GO:0009570; GO:0009860; GO:0046686; GO:0046686; GO:0046686; GO:0046686; GO:0048046
Unigene065635	Unigene065635_03	GO:0009699; GO:0050269
Unigene072987	Unigene072987_02	GO:0005829
Unigene050135	Unigene050135_01	GO:0005515; GO:0005515; GO:0005634; GO:0005730; GO:0048235; GO:0048574
Unigene088157	Unigene088157_01	GO:0000502; GO:0005829; GO:0005829
Unigene042509	Unigene042509_01	GO:0005515; GO:0005515; GO:0005515; GO:0005515; GO:0071013;
Unigene051075	Unigene051075_01	GO:0005829; GO:0016034; GO:1902000
Unigene055670	Unigene055670_02	GO:0009507; GO:0071669
Unigene071859	Unigene071859_01	GO:0005515
Unigene047819	Unigene047819_01	GO:0005507; GO:0005515; GO:0005515; GO:0005515; GO:0005515; GO:0005515; GO:0005739; GO:0009409; GO:0009507; GO:0009507; GO:0009507; GO:0009535; GO:0009536; GO:0009570; GO:0009579; GO:0009579; GO:0009788; GO:0009941; GO:0009941; GO:0009941; GO:0046686; GO:0048046; GO:0051290; GO:1901671
Unigene030926	Unigene030926_01	GO:0004614; GO:0005634; GO:0005829; GO:0005829; GO:0005829; GO:0005886; GO:0005886; GO:0005975; GO:0046686; GO:0048046
Unigene075247	Unigene075247_01	GO:0005783
Unigene043047	Unigene043047_01	GO:0000325; GO:0005739; GO:0005773; GO:0005773; GO:0005773; GO:0005773; GO:0005774; GO:0005774; GO:0005794; GO:0005886; GO:0005886; GO:0005886; GO:0009414; GO:0009507; GO:0009678; GO:0009678; GO:0009705; GO:0009926; GO:0009941; GO:0010008; GO:0016020; GO:0048366
Unigene052133	Unigene052133_02	GO:0000162; GO:0010600; GO:0010600
Unigene090367	Unigene090367_01	GO:0005739; GO:0005739; GO:0005739; GO:0005739; GO:0005747; GO:0005747; GO:0046872
Unigene096626	Unigene096626_01	GO:0005515; GO:0051017
Unigene054461	Unigene054461_01	GO:0003729; GO:0003735; GO:0005730; GO:0022625; GO:0022626
Unigene088651	Unigene088651_01	GO:0009408; GO:0009507; GO:0009507; GO:0009532; GO:0009570; GO:0009570; GO:0009570; GO:0009658
Unigene095897	Unigene095897_01	GO:0004474
Unigene060938	Unigene060938_01	GO:0005774; GO:0005886
Unigene084261	Unigene084261_01	GO:0003729; GO:0005634; GO:0005777; GO:0005829; GO:0009735
Unigene042399	Unigene042399_01	GO:0005618; GO:0005773; GO:0005773; GO:0005774; GO:0009505; GO:0048046
Unigene080020	Unigene080020_01	GO:0009807; GO:0050664
Unigene086952	Unigene086952_01	GO:0005886; GO:0009737; GO:0046686
Unigene091465	Unigene091465_02	GO:0003872; GO:0005829; GO:0006096; GO:0010053
Unigene083462	Unigene083462_03	GO:0005618; GO:0009505; GO:0009506; GO:0016020
Unigene098459	Unigene098459_02	GO:0005739; GO:0005829; GO:0009507; GO:0009793
Unigene091609	Unigene091609_03	GO:0005773; GO:0005829; GO:0005886; GO:0009507; GO:0009507; GO:0009570; GO:0009570; GO:0009570; GO:0009941; GO:0046686; GO:0048046
Unigene051067	Unigene051067_01	GO:0003729; GO:0003735; GO:0005829; GO:0016020; GO:0022626; GO:0022627
Unigene070083	Unigene070083_04	GO:0005516; GO:0009506
Unigene072566	Unigene072566_02	GO:0004165; GO:0004300; GO:0006635; GO:0008692; GO:0018812
Unigene074884	Unigene074884_01	GO:0005515; GO:0005515; GO:0005515; GO:0005515; GO:0005515; GO:0005515; GO:0005515; GO:0005515; GO:0005515; GO:0005515; GO:0005515; GO:0005515; GO:0005515; GO:0005515; GO:0005515; GO:0005515; GO:0005515; GO:0005829; GO:0006974; GO:0009408; GO:0009926; GO:0051726; GO:0072593
Unigene070208	Unigene070208_03	GO:0005829; GO:0010349; GO:0019853
Unigene098846	Unigene098846_01	GO:0005739; GO:0005774; GO:0005783; GO:0005783; GO:0005794; GO:0005886; GO:0009409; GO:0009505; GO:0009506; GO:0016020
Unigene061131	Unigene061131_01	GO:0005768; GO:0005774; GO:0005794; GO:0005794; GO:0005794; GO:0005794; GO:0005802; GO:0009505; GO:0009506
Unigene085151	Unigene085151_01	GO:0000502; GO:0005515; GO:0005515; GO:0005515; GO:0005515; GO:0005515; GO:0005515; GO:0005515; GO:0005515; GO:0005515; GO:0005515; GO:0005515; GO:0005515; GO:0005515; GO:0005515; GO:0005515; GO:0005515; GO:0005515; GO:0005515; GO:0005515; GO:0005515; GO:0005515; GO:0005634; GO:0005737; GO:0005829; GO:0005886; GO:0009506; GO:0009751; GO:0043130; GO:0045087; GO:0051726
Unigene092710	Unigene092710_03	GO:0009705; GO:0046786; GO:0046786
Unigene045196	Unigene045196_01	GO:0003729; GO:0003735; GO:0022627
Unigene063106	Unigene063106_03	GO:0004612; GO:0005634; GO:0005730; GO:0005829; GO:0005829; GO:0009817; GO:0016020; GO:0016036; GO:0046686
Unigene059463	Unigene059463_03	GO:0003985; GO:0003985; GO:0005777; GO:0005829; GO:0005886; GO:0009846; GO:0009860; GO:0016125
Unigene048303	Unigene048303_01	GO:0005829; GO:0046686
Unigene094073	Unigene094073_01	GO:0005773; GO:0005774; GO:0005783; GO:0005783; GO:0005794; GO:0005886
Unigene057628	Unigene057628_02	GO:0004069; GO:0005507; GO:0005739; GO:0005739; GO:0005739; GO:0005739; GO:0005739; GO:0046686
Unigene067705	Unigene067705_03	GO:0005829; GO:0046686
Unigene075736	Unigene075736_01	GO:0005507; GO:0009507; GO:0009570; GO:0009570; GO:0009570; GO:0009579
Unigene074443	Unigene074443_02	GO:0005515; GO:0005783; GO:0005829; GO:0009735; GO:0009793; GO:0009826; GO:0009880; GO:0030010; GO:0030154; GO:0042761; GO:0048364; GO:0048527
Unigene078710	Unigene078710_02	GO:0005739; GO:0009507; GO:0009507; GO:0009570; GO:0009941
Unigene048717	Unigene048717_01	GO:0005515; GO:0005634; GO:0005634; GO:0005737; GO:0005829; GO:0005829; GO:0005886; GO:0009408; GO:0046686
Unigene095005	Unigene095005_01	GO:0004073; GO:0005739; GO:0009507; GO:0009536; GO:0009570; GO:0009570
Unigene061138	Unigene061138_01	GO:0005471; GO:0005507; GO:0005515; GO:0005739; GO:0005739; GO:0005739; GO:0005774; GO:0009507; GO:0009941; GO:0015865; GO:0016020
Unigene057248	Unigene057248_02	GO:0005829; GO:0048046
Unigene062167	Unigene062167_02	GO:0005515; GO:0005618; GO:0005730; GO:0005739; GO:0005829; GO:0005886; GO:0005886; GO:0009416; GO:0009506; GO:0009570; GO:0009611; GO:0009733; GO:0009845; GO:0009941; GO:0048364; GO:0048767; GO:0051301
Unigene057049	Unigene057049_01	GO:0000911; GO:0003735; GO:0005730; GO:0005783; GO:0009965; GO:0010090; GO:0016020; GO:0022627
Unigene060784	Unigene060784_01	GO:0004321; GO:0005777; GO:0005777; GO:0009695
Unigene067313	Unigene067313_02	GO:0005730; GO:0005773; GO:0005774; GO:0005783; GO:0005783; GO:0005794; GO:0009505; GO:0009506; GO:0009664; GO:0009826; GO:0016020; GO:0018279
Unigene067780	Unigene067780_03	GO:0003682; GO:0004521; GO:0004521; GO:0005515; GO:0005515; GO:0005515; GO:0005515; GO:0005515; GO:0005515; GO:0005515; GO:0005515; GO:0005515; GO:0005654; GO:0005719; GO:0006306; GO:0006342; GO:0006342; GO:0009816; GO:0015030; GO:0016458; GO:0019048; GO:0030422; GO:0035197; GO:0035197; GO:0035198; GO:0051567; GO:0051607; GO:0070919; GO:0080188
Unigene057837	Unigene057837_02	GO:0005829; GO:0010349; GO:0019853
Unigene057098	Unigene057098_02	GO:0005739; GO:0005774; GO:0005783; GO:0005783; GO:0005794; GO:0005886; GO:0009409; GO:0009505; GO:0009506; GO:0016020
Unigene049208	Unigene049208_03	GO:0005985; GO:0009414; GO:0010431; GO:0010555; GO:0016157; GO:0016157
Unigene053244	Unigene053244_01	GO:0010089
Unigene072543	Unigene072543_01	GO:0009514
Unigene062062	Unigene062062_04	GO:0005739
Unigene065446	Unigene065446_01	GO:0004157; GO:0005783; GO:0005794; GO:0006212; GO:0012505; GO:0043562
Unigene049057	Unigene049057_01	GO:0005515; GO:0005515; GO:0005515; GO:0031640
Unigene088620	Unigene088620_03	GO:0005829; GO:0007015; GO:0009737; GO:0030042; GO:0048767; GO:0051014; GO:0099636
Unigene054723	Unigene054723_01	GO:0004842; GO:0005515; GO:0005515; GO:0005515; GO:0005515; GO:0005515; GO:0005515; GO:0005515; GO:0006301; GO:0006511; GO:0010039; GO:0010053; GO:0046686
Unigene079493	Unigene079493_01	GO:0005774; GO:0005783; GO:0034599; GO:0090156
Unigene072599	Unigene072599_02	GO:0005507; GO:0005739; GO:0005739; GO:0009408; GO:0010286; GO:0010286
Unigene044504	Unigene044504_02	GO:0005886; GO:0016208
Unigene059465	Unigene059465_01	GO:0005634; GO:0005829; GO:0005829; GO:0031593; GO:0046686
Unigene062797	Unigene062797_01	GO:0005515; GO:0005515; GO:0005515; GO:0005515; GO:0005515; GO:0009816; GO:0016887; GO:0061077
Unigene076107	Unigene076107_01	GO:0003729; GO:0003735; GO:0003735; GO:0005829; GO:0005886; GO:0009506; GO:0009735; GO:0022626; GO:0022627; GO:0042788
Unigene090533	Unigene090533_01	GO:0005730; GO:0009507; GO:0009570; GO:0009570; GO:0009941; GO:0009941; GO:0046685
Unigene056235	Unigene056235_01	GO:0000502; GO:0005829; GO:0005886; GO:0009506
Unigene090709	Unigene090709_03	GO:0005829
Unigene048540	Unigene048540_02	GO:0005618; GO:0005829; GO:0009735; GO:0015979; GO:0016020; GO:0046686; GO:0047334
Unigene047013	Unigene047013_01	GO:0003729; GO:0003735; GO:0005829; GO:0009507; GO:0016020; GO:0022626; GO:0022627
Unigene070179	Unigene070179_02	GO:0005737
Unigene072480	Unigene072480_02	GO:0005737; GO:0010857
Unigene072447	Unigene072447_03	GO:0016656; GO:0016656; GO:0098869
Unigene042636	Unigene042636_01	GO:0005829; GO:0046686
Unigene078205	Unigene078205_02	GO:0005829; GO:0046686
Unigene079441	Unigene079441_02	GO:0008270; GO:0009507; GO:0009941; GO:0048868
Unigene080317	Unigene080317_02	GO:0005829; GO:0016034; GO:1902000
Unigene078161	Unigene078161_01	GO:0003993; GO:0005515; GO:0005515; GO:0005515; GO:0005515; GO:0005515; GO:0005515; GO:0005739; GO:0005740; GO:0005768; GO:0005794; GO:0005794; GO:0005802; GO:0006109; GO:0009507; GO:0009507; GO:0009941; GO:0030943; GO:0030943; GO:0045040
Unigene057880	Unigene057880_05	GO:0015171; GO:0031359
Unigene047012	Unigene047012_01	GO:0003729; GO:0003735; GO:0005829; GO:0009507; GO:0016020; GO:0022626; GO:0022627
Unigene052272	Unigene052272_02	GO:0005504; GO:0005739; GO:0006631; GO:0009507; GO:0009536; GO:0009536; GO:0009570; GO:0009941; GO:0009941
Unigene084598	Unigene084598_01	GO:0002020; GO:0005515; GO:0005515; GO:0005618; GO:0005634; GO:0005634; GO:0005730; GO:0005737; GO:0005774; GO:0005794; GO:0005829; GO:0005886; GO:0005886; GO:0009408; GO:0009409; GO:0009506; GO:0009507; GO:0009507; GO:0009615; GO:0010187; GO:0016020; GO:0022626; GO:0042742; GO:0046686; GO:0048046; GO:0048046; GO:0050832; GO:0090332; GO:0098542
Unigene085194	Unigene085194_01	GO:0005773; GO:0007568
Unigene079897	Unigene079897_03	GO:0008878; GO:0008878
Unigene067743	Unigene067743_01	GO:0003983; GO:0005829; GO:0005829; GO:0006011; GO:0009226; GO:0009555; GO:0010491; GO:0017103; GO:0033356; GO:0046398; GO:0046686; GO:0047338; GO:0047350; GO:0052573
Unigene086673	Unigene086673_01	GO:0004335; GO:0004335; GO:0004335; GO:0005829; GO:0006012; GO:0046835
Unigene055866	Unigene055866_01	GO:0003867; GO:0005739; GO:0005739; GO:0005739; GO:0005774; GO:0005794; GO:0005985; GO:0006020; GO:0006105; GO:0006536; GO:0006540; GO:0006541; GO:0006979; GO:0008270; GO:0009651; GO:0009860; GO:0009865; GO:0010033; GO:0010154; GO:0010183; GO:0019484; GO:0046686; GO:0048364; GO:0048367; GO:0050897
Unigene038912	Unigene038912_01	GO:0003729; GO:0005829
Unigene069994	Unigene069994_01	GO:0005773; GO:0005774
Unigene094581	Unigene094581_01	GO:0000932; GO:0000932; GO:0003723; GO:0003729; GO:0005618; GO:0005635; GO:0005635; GO:0005737; GO:0005737; GO:0005783; GO:0005783; GO:0005829; GO:0005829; GO:0005829; GO:0006402; GO:0006402; GO:0006402; GO:0009507; GO:0009651; GO:0009651; GO:0009651; GO:0009651; GO:0010372; GO:0010494; GO:0010494; GO:0010494; GO:0034605; GO:0046686
Unigene044774	Unigene044774_01	GO:0005634; GO:0005730
Unigene051874	Unigene051874_03	GO:0003924; GO:0005515; GO:0005515; GO:0005768; GO:0005769; GO:0005769; GO:0010009; GO:0045022
Unigene087974	Unigene087974_01	GO:0005829
Unigene095875	Unigene095875_02	GO:0005515; GO:0005515; GO:0005515; GO:0005773; GO:0005829; GO:0005886; GO:0005886; GO:0005886; GO:0005886; GO:0005886; GO:0009504; GO:0009506; GO:0009737; GO:0030276; GO:0072583; GO:2000114
Unigene059950	Unigene059950_01	GO:0005739; GO:0005739; GO:0005739; GO:0005739; GO:0006839; GO:0009507; GO:0009536
Unigene083790	Unigene083790_05	GO:0005886
Unigene052185	Unigene052185_01	GO:0005515; GO:0046685
Unigene048687	Unigene048687_01	GO:0003735; GO:0003735; GO:0005618; GO:0005774; GO:0005829; GO:0005886; GO:0009506; GO:0016020; GO:0022626; GO:0022626; GO:0022627; GO:0042788
Unigene062755	Unigene062755_01	GO:0005515; GO:0005515; GO:0005515; GO:0005515; GO:0005634; GO:0005634; GO:0005730; GO:0005737; GO:0005829; GO:0006281; GO:0010224; GO:0046872
Unigene096627	Unigene096627_01	GO:0005515; GO:0051017
Unigene064092	Unigene064092_01	GO:0005737; GO:0005774; GO:0005783; GO:0005783; GO:0005886; GO:0006888; GO:0009832; GO:0009932; GO:0010053; GO:0030036
Unigene051287	Unigene051287_01	GO:0090376
Unigene045706	Unigene045706_01	GO:0005739
Unigene063140	Unigene063140_01	GO:0005515
Unigene092640	Unigene092640_01	GO:0005515; GO:0005829; GO:0070062
Unigene072447	Unigene072447_06	GO:0016656; GO:0016656; GO:0098869
Unigene065441	Unigene065441_01	GO:0005829
Unigene056220	Unigene056220_03	GO:0005829
Unigene071464	Unigene071464_02	GO:0005886; GO:0016208
Unigene062167	Unigene062167_03	GO:0005515; GO:0005618; GO:0005730; GO:0005739; GO:0005829; GO:0005886; GO:0005886; GO:0009416; GO:0009506; GO:0009570; GO:0009611; GO:0009733; GO:0009845; GO:0009941; GO:0048364; GO:0048767; GO:0051301
Unigene070731	Unigene070731_01	GO:0003729; GO:0005654; GO:0005730; GO:0005730
Unigene076927	Unigene076927_02	GO:0005773
Unigene098870	Unigene098870_01	GO:0005773; GO:0005794; GO:0009506
Unigene063661	Unigene063661_02	GO:0006631; GO:0006979; GO:0009266; GO:0009507; GO:0009507; GO:0009534; GO:0009644; GO:0009915; GO:0009941; GO:0009976; GO:0009976; GO:0010189; GO:0010287; GO:0010287; GO:0016122; GO:0031347
Unigene056837	Unigene056837_02	GO:0005515; GO:0005773; GO:0005774; GO:0005794; GO:0005886; GO:0005886; GO:0005886; GO:0006897; GO:0009506; GO:0010118; GO:0016192; GO:0016192; GO:0072583
Unigene064731	Unigene064731_03	GO:0005515; GO:0005515; GO:0005515; GO:0005618; GO:0005635; GO:0005730; GO:0005829; GO:0005829; GO:0006606
Unigene044797	Unigene044797_01	GO:0008115
Unigene056987	Unigene056987_01	GO:0005739; GO:0005739; GO:0005749; GO:0008270; GO:0045273
Unigene049397	Unigene049397_05	GO:0002253
Unigene074518	Unigene074518_01	GO:0000302; GO:0005739; GO:0006826; GO:0009409; GO:0009507; GO:0009535; GO:0009570; GO:0009570; GO:0009579; GO:0009617; GO:0009617; GO:0009617; GO:0009735; GO:0009908; GO:0015979; GO:0016020; GO:0019904; GO:0042542; GO:0048366; GO:0055072
Unigene050362	Unigene050362_02	GO:0005739
Unigene100088	Unigene100088_01	GO:0009507
Unigene059293	Unigene059293_01	GO:0005829; GO:0016020; GO:0046686
Unigene066843	Unigene066843_01	GO:0000502; GO:0005634; GO:0005773; GO:0005774; GO:0005829; GO:0009409; GO:0046686; GO:0048046
Unigene098852	Unigene098852_01	GO:0005515; GO:0009408; GO:0009408; GO:0009408; GO:0009408; GO:0009408; GO:0009570; GO:0009644; GO:0009941; GO:0042542; GO:0043335; GO:0045727
Unigene045552	Unigene045552_02	GO:0005634; GO:0005737; GO:0005829; GO:0005983; GO:0005986; GO:0009737; GO:0009750; GO:0015979; GO:0030388; GO:0042132
Unigene051611	Unigene051611_01	GO:0005515; GO:0005515; GO:0008047; GO:0016671; GO:0043085; GO:0048046
Unigene051658	Unigene051658_01	GO:0000325; GO:0003735; GO:0005773; GO:0005773; GO:0005773; GO:0005773; GO:0005774; GO:0005774; GO:0005794; GO:0007030; GO:0009409; GO:0009651; GO:0009705; GO:0009735; GO:0022626; GO:0042742; GO:0042788
Unigene080863	Unigene080863_02	GO:0005515; GO:0046685
Unigene076583	Unigene076583_01	GO:0009507
Unigene044345	Unigene044345_01	GO:0005507; GO:0005739; GO:0005739; GO:0005739; GO:0005739; GO:0006979
Unigene069093	Unigene069093_03	GO:0005515; GO:0005829; GO:0005829; GO:0009506; GO:0009651; GO:0046686; GO:1901001
Unigene065255	Unigene065255_01	GO:0004616; GO:0005515; GO:0005515; GO:0005777; GO:0005777; GO:0005777; GO:0005829; GO:0005829; GO:0005829; GO:0009570; GO:0009651; GO:0019822; GO:0080173
Unigene048795	Unigene048795_01	GO:0005515; GO:0005515; GO:0005515
Unigene067829	Unigene067829_01	GO:0005783
Unigene095903	Unigene095903_01	GO:0003729; GO:0005515; GO:0005515; GO:0005515; GO:0005783; GO:0005783; GO:0005789; GO:0005886; GO:0005886; GO:0005886; GO:0005886; GO:0009506; GO:0010155
Unigene077742	Unigene077742_01	GO:0005515; GO:0005634; GO:0005730; GO:0009295; GO:0009507; GO:0009507; GO:0009534; GO:0009535; GO:0009536; GO:0009570; GO:0009570; GO:0009570; GO:0009941; GO:0009941
Unigene058705	Unigene058705_01	GO:0005515; GO:0005829; GO:0005829; GO:0008114; GO:0009051; GO:0009507; GO:0009536; GO:0009536; GO:0009570; GO:0009651; GO:0016020
Unigene054656	Unigene054656_01	GO:0004648; GO:0009507; GO:0009507; GO:0009536; GO:0009570; GO:0009570; GO:0009735
Unigene083090	Unigene083090_02	GO:0002213; GO:0004357; GO:0004357; GO:0004357; GO:0006750; GO:0006750; GO:0009408; GO:0009507; GO:0009507; GO:0009507; GO:0009536; GO:0009570; GO:0009570; GO:0009570; GO:0009816; GO:0009908; GO:0010193; GO:0019761; GO:0042742; GO:0046686; GO:0046686; GO:0050832; GO:0052544
Unigene109538	Unigene109538_01	GO:0002253
Unigene051625	Unigene051625_02	GO:0005515; GO:0005515; GO:0005634; GO:0005783; GO:0005783; GO:0005829; GO:0005886; GO:0005886; GO:0005886; GO:0006605
Unigene076681	Unigene076681_02	GO:0005524; GO:0005739; GO:0005739; GO:0005739; GO:0005739; GO:0009409; GO:0009507; GO:0009507; GO:0009570; GO:0009570; GO:0009570; GO:0010319; GO:0046686
Unigene049642	Unigene049642_02	GO:0005739; GO:0005739; GO:0005739; GO:0005739; GO:0005739; GO:0005739; GO:0006979; GO:0008270; GO:0022626
Unigene048890	Unigene048890_01	GO:0004001; GO:0005507; GO:0005737; GO:0005829; GO:0005886; GO:0019900
Unigene081351	Unigene081351_05	GO:0005829; GO:0009506
Unigene089608	Unigene089608_02	GO:0005634; GO:0005737; GO:0005768; GO:0005774; GO:0005794; GO:0005794; GO:0005794; GO:0005794; GO:0005802; GO:0006878; GO:0006878; GO:0006882
Unigene065090	Unigene065090_01	GO:0005507; GO:0009507; GO:0009507; GO:0009570; GO:0009570; GO:0009570; GO:0009579; GO:0042742; GO:0048046
Unigene102300	Unigene102300_01	GO:0003994; GO:0003994; GO:0005507; GO:0005515; GO:0005524; GO:0005618; GO:0005737; GO:0005739; GO:0005739; GO:0005739; GO:0005739; GO:0005739; GO:0005739; GO:0005774; GO:0006101; GO:0006102; GO:0006979; GO:0006979; GO:0009507; GO:0009507; GO:0009570; GO:0009651; GO:0009737; GO:0046686; GO:0090351
Unigene086429	Unigene086429_02	GO:0004473; GO:0006108; GO:0008270; GO:0009507; GO:0042803; GO:0050897; GO:0051289
Unigene093392	Unigene093392_01	GO:0005829; GO:0009506
Unigene084332	Unigene084332_01	GO:0004345; GO:0005829; GO:0005829; GO:0006006; GO:0009051
Unigene041758	Unigene041758_01	GO:0005515; GO:0005886
Unigene087228	Unigene087228_01	GO:0005524; GO:0005739; GO:0005739; GO:0005739; GO:0005739; GO:0005739; GO:0009507; GO:0046686
Unigene056101	Unigene056101_03	GO:0005777; GO:0005777; GO:0009536; GO:0010150; GO:0016020
Unigene049125	Unigene049125_03	GO:0005829; GO:0008824; GO:0009440; GO:0009651; GO:0042802
Unigene085061	Unigene085061_04	GO:0005886
Unigene084823	Unigene084823_07	GO:0000325; GO:0005432; GO:0005509; GO:0005773; GO:0005773; GO:0005773; GO:0005774; GO:0005774; GO:0009506; GO:0016020; GO:0016020; GO:0055074; GO:0071472
Unigene061773	Unigene061773_02	GO:0000338; GO:0005515; GO:0005515; GO:0005515; GO:0005515; GO:0005515; GO:0005515; GO:0005515; GO:0005515; GO:0005515; GO:0005515; GO:0005515; GO:0005515; GO:0005829
Unigene061694	Unigene061694_01	GO:0005634; GO:0005737; GO:0005840; GO:0009941; GO:0010224; GO:0016020; GO:0032502; GO:0032502
Unigene076241	Unigene076241_02	GO:0002237; GO:0004370; GO:0005829; GO:0009617; GO:0010188; GO:0019563; GO:0042742; GO:0080167
Unigene088574	Unigene088574_03	GO:0003844; GO:0003844
Unigene068527	Unigene068527_02	GO:0009536; GO:0046686
Unigene073745	Unigene073745_01	GO:0005730; GO:0005730; GO:0009408; GO:0010286; GO:0010369; GO:0010369; GO:0060969; GO:1900034; GO:1900034; GO:1901651; GO:1901651
Unigene087305	Unigene087305_01	GO:0004368; GO:0005739; GO:0005739; GO:0006127; GO:0019563
Unigene086903	Unigene086903_01	GO:0048235
Unigene091180	Unigene091180_01	GO:0004467; GO:0005783; GO:0005783; GO:0005794; GO:0009941
Unigene069968	Unigene069968_01	GO:0003857; GO:0004300; GO:0004300; GO:0005618; GO:0005777; GO:0005777; GO:0009506; GO:0009507; GO:0009695; GO:0009908
Unigene093902	Unigene093902_06	GO:0005515; GO:0005515; GO:0005515; GO:0005515; GO:0005515; GO:0005634; GO:0005634; GO:0042742
Unigene060190	Unigene060190_01	GO:0005515; GO:0005515; GO:0005515; GO:0005515; GO:0009507; GO:0045717
Unigene067291	Unigene067291_02	GO:0004411; GO:0005829; GO:0006572; GO:1902000
Unigene073890	Unigene073890_01	GO:0005739; GO:0005739; GO:0008270; GO:0046686; GO:0050897
Unigene042352	Unigene042352_01	GO:0031966; GO:0051087
Unigene039127	Unigene039127_01	GO:0003735; GO:0022625; GO:0022626
Unigene097289	Unigene097289_02	GO:0001676; GO:0003997; GO:0003997; GO:0005777; GO:0006635; GO:0009506; GO:0009611; GO:0009620; GO:0009695; GO:0046686
Unigene095781	Unigene095781_01	GO:0005507; GO:0005515; GO:0005515; GO:0005774; GO:0005777; GO:0005777; GO:0005829; GO:0005829; GO:0005829; GO:0005886; GO:0005886; GO:0008270; GO:0008705; GO:0009506; GO:0009651; GO:0010043; GO:0016020; GO:0046686; GO:0048046; GO:0048046
Unigene059387	Unigene059387_01	GO:0046686
Unigene095839	Unigene095839_02	GO:0005737; GO:0005773; GO:0005773; GO:0005774; GO:0006508; GO:0008240; GO:0009507; GO:0009507; GO:0016020; GO:0022626
Unigene088371	Unigene088371_01	GO:0003988; GO:0003988; GO:0005730; GO:0005739; GO:0005739; GO:0005774; GO:0005777; GO:0005777; GO:0009507; GO:0009789; GO:0010111; GO:0016020
Unigene064278	Unigene064278_01	GO:0000502; GO:0005829; GO:0009965; GO:0045087
Unigene070402	Unigene070402_01	GO:0005515; GO:0005618; GO:0005730; GO:0005739; GO:0005829; GO:0005886; GO:0005886; GO:0009416; GO:0009506; GO:0009570; GO:0009611; GO:0009733; GO:0009845; GO:0009941; GO:0048364; GO:0048767; GO:0051301
Unigene094017	Unigene094017_09	GO:0005515; GO:0005524; GO:0005618; GO:0005739; GO:0005739; GO:0005739; GO:0005739; GO:0009570
Unigene050627	Unigene050627_01	GO:0000502
Unigene090231	Unigene090231_02	GO:0009507; GO:0009507; GO:0009536; GO:0009570; GO:0009570; GO:0009941; GO:0009941; GO:0009941; GO:0016020
Unigene085665	Unigene085665_03	GO:0004614
Unigene031978	Unigene031978_01	GO:0004864; GO:0005515; GO:0005515; GO:0005515; GO:0005515; GO:0005515; GO:0005515; GO:0005515; GO:0005515; GO:0005515; GO:0005515; GO:0005515; GO:0005515; GO:0005515; GO:0005515; GO:0005515; GO:0005515; GO:0005515; GO:0005515; GO:0005515; GO:0009738; GO:0009738; GO:0010427; GO:0038023; GO:0038023; GO:0042802; GO:0042802; GO:0042803; GO:0042803; GO:0080163
Unigene065929	Unigene065929_01	GO:0005739; GO:0005739; GO:0005773; GO:0005773; GO:0005774; GO:0005783; GO:0005783; GO:0005886; GO:0009505; GO:0009506; GO:0009507; GO:0016020
Unigene073292	Unigene073292_01	GO:0004029
Unigene065713	Unigene065713_02	GO:0005829; GO:0005829; GO:0009506; GO:0009555; GO:0010118; GO:0046537; GO:0046686; GO:0048046; GO:0048046
Unigene059309	Unigene059309_02	GO:0005886
Unigene101754	Unigene101754_04	GO:0004553; GO:0004553; GO:0005618; GO:0010405; GO:0030247
Unigene068300	Unigene068300_01	GO:0005773
Unigene075735	Unigene075735_02	GO:0005768; GO:0005794; GO:0005802; GO:0005886; GO:0005886; GO:0005886; GO:0009506
Unigene053293	Unigene053293_01	GO:0000287; GO:0005515; GO:0005515; GO:0005515; GO:0005515; GO:0005515; GO:0005515; GO:0005515; GO:0005524; GO:0005829; GO:0009416; GO:0009507; GO:0009507; GO:0009507; GO:0009718; GO:0009744; GO:0010307; GO:0042304
Unigene041879	Unigene041879_01	GO:0005886; GO:0005886; GO:0005886; GO:0009505; GO:0046658; GO:0048046
Unigene080629	Unigene080629_01	GO:0005829; GO:0009507
Unigene043341	Unigene043341_02	GO:0005773; GO:0005829; GO:0005886
Unigene081098	Unigene081098_08	GO:0005515; GO:0005773; GO:0070370
Unigene085641	Unigene085641_01	GO:0005515; GO:0005829; GO:0005886; GO:0007623; GO:0009506; GO:0016020; GO:0046686
Unigene037052	Unigene037052_01	GO:0003682; GO:0004521; GO:0004521; GO:0005515; GO:0005515; GO:0005515; GO:0005515; GO:0005515; GO:0005515; GO:0005515; GO:0005515; GO:0005515; GO:0005654; GO:0005719; GO:0006306; GO:0006342; GO:0006342; GO:0009816; GO:0015030; GO:0016458; GO:0019048; GO:0030422; GO:0035197; GO:0035197; GO:0035198; GO:0051567; GO:0051607; GO:0070919; GO:0080188
Unigene055153	Unigene055153_01	GO:0005829
Unigene043070	Unigene043070_01	GO:0005739; GO:0005739; GO:0005739; GO:0005739; GO:0005747; GO:0016020
Unigene079345	Unigene079345_01	GO:0005515; GO:0005634; GO:0005773; GO:0005829; GO:0005886; GO:0005886; GO:0042546
Unigene057980	Unigene057980_01	GO:0005739; GO:0005794; GO:0046686
Unigene072576	Unigene072576_02	GO:0005515; GO:0005515
Unigene080358	Unigene080358_02	GO:0005829; GO:0009506; GO:0010253; GO:0010253; GO:0010253; GO:0010280; GO:0010315; GO:0010315; GO:0030154; GO:0042127; GO:0050377; GO:0051555; GO:0051555
Unigene070710	Unigene070710_01	GO:0005829
Unigene071606	Unigene071606_01	GO:0000502; GO:0005829; GO:0005886
Unigene075940	Unigene075940_01	GO:0004364; GO:0004602; GO:0005507; GO:0005507; GO:0005773; GO:0005829; GO:0005886; GO:0006952; GO:0009506; GO:0009507; GO:0009570; GO:0009579; GO:0009579; GO:0010043; GO:0046686; GO:0048046
Unigene074128	Unigene074128_01	GO:0005216; GO:0006812; GO:0042802
Unigene080403	Unigene080403_02	GO:0005829; GO:0009506
Unigene084569	Unigene084569_01	GO:0005788
Unigene065907	Unigene065907_02	GO:0019904; GO:0051117; GO:0090378
Unigene075989	Unigene075989_01	GO:0005829; GO:0005886; GO:0072583; GO:0072583
Unigene077283	Unigene077283_03	GO:0005774; GO:0005829; GO:0005886; GO:0006979; GO:0009507; GO:0009570; GO:0042631; GO:0043295; GO:0046686
Unigene029074	Unigene029074_01	GO:0008106; GO:0009507; GO:0055114
Unigene062510	Unigene062510_01	GO:0005618; GO:0005773; GO:0009505; GO:0009506; GO:0016020
Unigene084085	Unigene084085_03	GO:0042802
Unigene054138	Unigene054138_01	GO:0005739; GO:0005773; GO:0009082; GO:0009507; GO:0009507; GO:0009507; GO:0009536; GO:0009536; GO:0009570; GO:0009579; GO:0009941; GO:0019239; GO:0046686
Unigene045246	Unigene045246_01	GO:0003729; GO:0003735; GO:0005515; GO:0005618; GO:0005730; GO:0005773; GO:0005774; GO:0005829; GO:0005886; GO:0005886; GO:0009506; GO:0016020; GO:0022626; GO:0022627
Unigene058902	Unigene058902_03	GO:0005829; GO:0009737
Unigene055696	Unigene055696_03	GO:0005829; GO:0006000; GO:0008865
Unigene040821	Unigene040821_01	GO:0005773; GO:0009507
Unigene077776	Unigene077776_02	GO:0005886; GO:0009506
Unigene071999	Unigene071999_01	GO:0004177; GO:0005773; GO:0005829; GO:0009570; GO:0016805; GO:0030145; GO:0046686
Unigene081350	Unigene081350_01	GO:0005829; GO:0009860; GO:0010183; GO:0046686; GO:0080092
Unigene101975	Unigene101975_01	GO:0005886; GO:0010208; GO:0071836
Unigene053627	Unigene053627_03	GO:0004869; GO:0005515; GO:0005783; GO:0005829; GO:0006972; GO:0006979; GO:0009409; GO:0009414; GO:0050897
Unigene050393	Unigene050393_02	GO:0005096; GO:0005543; GO:0005773; GO:0005794; GO:0005886
Unigene054069	Unigene054069_01	GO:0005507; GO:0005794; GO:0005829; GO:0008270; GO:0009506
Unigene048402	Unigene048402_01	GO:0005515; GO:0005654
Unigene099800	Unigene099800_03	GO:0004471; GO:0005515; GO:0005524; GO:0005739; GO:0005739; GO:0005739; GO:0006108; GO:0008270; GO:0009507; GO:0042803; GO:0050897
Unigene088017	Unigene088017_01	GO:0005739; GO:0005739; GO:0005773; GO:0005773; GO:0005774; GO:0005783; GO:0005783; GO:0005886; GO:0009505; GO:0009506; GO:0009507; GO:0016020
Unigene065276	Unigene065276_01	GO:0004345; GO:0005829; GO:0005829; GO:0006006; GO:0009051
Unigene049516	Unigene049516_01	GO:0003755
Unigene067832	Unigene067832_04	GO:0071458; GO:0071782; GO:0071786
Unigene044107	Unigene044107_01	GO:0005618; GO:0005634; GO:0005829; GO:0005829; GO:0005886; GO:0005886; GO:0009506
Unigene073042	Unigene073042_01	GO:0005515; GO:0005634; GO:0005737
Unigene079044	Unigene079044_02	GO:0005829; GO:0016020; GO:0034059
Unigene053110	Unigene053110_01	GO:0005515
Unigene072000	Unigene072000_02	GO:0004177; GO:0005773; GO:0005829; GO:0009570; GO:0016805; GO:0030145; GO:0046686
Unigene081665	Unigene081665_01	GO:0005829; GO:0009506; GO:0016020
Unigene061660	Unigene061660_01	GO:0005507; GO:0005515; GO:0005634; GO:0005739; GO:0005739; GO:0005740; GO:0005774; GO:0005829; GO:0005886; GO:0005886; GO:0006096; GO:0006096; GO:0006979; GO:0006979; GO:0009507; GO:0009651; GO:0009744; GO:0010154; GO:0016020; GO:0042542; GO:0046686; GO:0048046; GO:0048316; GO:0051775
Unigene047760	Unigene047760_04	GO:0003729; GO:0003735; GO:0003735; GO:0005730; GO:0022626; GO:0022626; GO:0022627; GO:0042788
Unigene048700	Unigene048700_01	GO:0003729; GO:0005634; GO:0005730; GO:0006952; GO:0008219; GO:0009693; GO:0010150
Unigene060972	Unigene060972_01	GO:0003988; GO:0003988; GO:0005730; GO:0005739; GO:0005739; GO:0005774; GO:0005777; GO:0005777; GO:0009507; GO:0009789; GO:0010111; GO:0016020
Unigene083470	Unigene083470_01	GO:0005829; GO:0005982; GO:0009507; GO:0009507; GO:0009570; GO:0009570; GO:0009911; GO:0009941
Unigene099666	Unigene099666_03	GO:0005634; GO:0005829; GO:0009682; GO:0016020; GO:0042742; GO:0042742; GO:0045087
Unigene077090	Unigene077090_04	GO:0000105; GO:0004400; GO:0009570
Unigene087048	Unigene087048_01	GO:0005829
Unigene064159	Unigene064159_01	GO:0005737; GO:0005829; GO:0006555; GO:0006558; GO:0006568; GO:0006569; GO:0006570; GO:0008483; GO:0008483; GO:0009072; GO:0009641; GO:0009698; GO:0009851; GO:0009851; GO:0010366; GO:1901997
Unigene074184	Unigene074184_01	GO:0005829; GO:0006592; GO:0008777
Unigene102232	Unigene102232_01	GO:0000932; GO:0003729; GO:0005515; GO:0005515; GO:0005634; GO:0005829; GO:0005829; GO:0006402; GO:0009791; GO:0009965; GO:0010071; GO:0010072; GO:0010072; GO:0031087
Unigene062679	Unigene062679_03	GO:0034638
Unigene081564	Unigene081564_02	GO:0005515; GO:0005618; GO:0005794; GO:0005829
Unigene048237	Unigene048237_01	GO:0005886
Unigene094500	Unigene094500_01	GO:0005515; GO:0005515
Unigene076810	Unigene076810_01	GO:0005515; GO:0005515; GO:0005515; GO:0005829; GO:0005886; GO:0009506; GO:0048046
Unigene053400	Unigene053400_01	GO:0004775; GO:0005739; GO:0006099; GO:0006104; GO:0006105
Unigene043984	Unigene043984_02	GO:0005829; GO:0016020
Unigene069260	Unigene069260_01	GO:0003939; GO:0005737; GO:0005829; GO:0009506
Unigene046461	Unigene046461_01	GO:0005829
Unigene077111	Unigene077111_02	GO:0005829
Unigene081068	Unigene081068_02	GO:0005829
Unigene067025	Unigene067025_01	GO:0003977; GO:0003983; GO:0006011; GO:0006047; GO:0009553; GO:0009555; GO:0009793; GO:0019276; GO:0052630
Unigene064287	Unigene064287_01	GO:0003729
Unigene038485	Unigene038485_01	GO:0003735; GO:0003735; GO:0005829; GO:0009506; GO:0016020; GO:0022625; GO:0022626; GO:0042788
Unigene069835	Unigene069835_01	GO:0003735; GO:0005515; GO:0022626
Unigene051107	Unigene051107_01	GO:0005886; GO:0005886; GO:0005886; GO:0016020
Unigene046517	Unigene046517_01	GO:0005886; GO:0005886; GO:0005886; GO:0016020; GO:0042546
Unigene061626	Unigene061626_01	GO:0005774; GO:0005829; GO:0005886; GO:0006979; GO:0009507; GO:0009570; GO:0042631; GO:0043295; GO:0046686
Unigene085545	Unigene085545_02	GO:0003677; GO:0009570; GO:0019424; GO:0042644; GO:0042644; GO:0045892
Unigene086437	Unigene086437_01	GO:0004601; GO:0009723; GO:0042542; GO:0055114; GO:0090378
Unigene075260	Unigene075260_03	GO:0003842; GO:0005739; GO:0005739; GO:0005739; GO:0008270; GO:0009507; GO:0009651; GO:0010133; GO:0050897; GO:0072593
Unigene067804	Unigene067804_01	GO:0016020
Unigene050060	Unigene050060_01	GO:0003723; GO:0004540; GO:0005730; GO:0005730; GO:0005730; GO:0016592
Unigene085845	Unigene085845_01	GO:0004471; GO:0005515; GO:0005524; GO:0005739; GO:0005739; GO:0006108; GO:0008270; GO:0009507; GO:0009651; GO:0042803; GO:0042803; GO:0050897
Unigene058428	Unigene058428_01	GO:0005829; GO:0005886
Unigene068818	Unigene068818_04	GO:0005618; GO:0005794
Unigene066658	Unigene066658_01	GO:0005507; GO:0005730; GO:0005739; GO:0005739; GO:0005739; GO:0005739; GO:0005739; GO:0005739; GO:0005739; GO:0005753; GO:0005753; GO:0008270; GO:0009507; GO:0009555
Unigene045477	Unigene045477_01	GO:0005829; GO:0009507; GO:0010043
Unigene070178	Unigene070178_01	GO:0005737
Unigene077817	Unigene077817_01	GO:0009507; GO:0009570; GO:0009941; GO:0009941
Unigene048313	Unigene048313_01	GO:0003954; GO:0003954; GO:0005515; GO:0005515; GO:0005515; GO:0005515; GO:0005515; GO:0005515; GO:0005739; GO:0005747; GO:0005747; GO:0016604; GO:0021762; GO:0030308; GO:2001243
Unigene047758	Unigene047758_01	GO:0009414; GO:0009535
Unigene050317	Unigene050317_01	GO:0005829; GO:0009744; GO:0009749; GO:0009750; GO:0015979; GO:0047334
Unigene091718	Unigene091718_01	GO:0009507
Unigene055000	Unigene055000_01	GO:0009507; GO:0009507; GO:0009507; GO:0009570; GO:0009570; GO:0009570; GO:0009735; GO:0009941; GO:0010731; GO:0045174; GO:0045174
Unigene088624	Unigene088624_01	GO:0005829; GO:0007015; GO:0009737; GO:0030042; GO:0048767; GO:0051014; GO:0099636
Unigene076483	Unigene076483_01	GO:0005829; GO:0009507
Unigene055145	Unigene055145_01	GO:0019904; GO:0046982; GO:0051117; GO:0090378
Unigene072081	Unigene072081_02	GO:0001666; GO:0001666; GO:0001666; GO:0001666; GO:0001666; GO:0001666; GO:0001666; GO:0001666; GO:0001666; GO:0001666; GO:0001666; GO:0004022; GO:0004022; GO:0005829; GO:0005886; GO:0006970; GO:0009409; GO:0009409; GO:0009409; GO:0009409; GO:0009413; GO:0009414; GO:0009414; GO:0009651; GO:0009651; GO:0009651; GO:0009737; GO:0009737; GO:0009737; GO:0009737; GO:0009744; GO:0031000; GO:0032355; GO:…
Unigene080021	Unigene080021_01	GO:0009807; GO:0050664
Unigene048695	Unigene048695_01	GO:0008964; GO:0015977
Unigene098667	Unigene098667_01	GO:0009570
Unigene092834	Unigene092834_03	GO:0006807; GO:0009039
Unigene046552	Unigene046552_01	GO:0005829; GO:0005886; GO:0008830; GO:0008831; GO:0009506; GO:0010253; GO:0019305; GO:0048046
Unigene041148	Unigene041148_04	GO:0004595; GO:0004595; GO:0005829; GO:0006629; GO:0006970; GO:0009651; GO:0015937; GO:0019915; GO:0080020
Unigene080792	Unigene080792_01	GO:0005829
Unigene083757	Unigene083757_02	GO:0005515; GO:0005829
Unigene064949	Unigene064949_01	GO:0005515; GO:0005515; GO:0005634; GO:0005634; GO:0005737; GO:0005737; GO:0005829; GO:0009744; GO:0009793; GO:0009846; GO:0016020
Unigene063036	Unigene063036_03	GO:0001666
Unigene092147	Unigene092147_03	GO:0005886
Unigene052670	Unigene052670_01	GO:0005507; GO:0005739; GO:0005739; GO:0005739; GO:0005739; GO:0005739; GO:0009408
Unigene088683	Unigene088683_03	GO:0000932; GO:0003729; GO:0005634; GO:0005737; GO:0006417; GO:0043484
Unigene097184	Unigene097184_02	GO:0008270; GO:0009507; GO:0009570; GO:0009941
Unigene093407	Unigene093407_01	GO:0005634; GO:0005829; GO:0005829; GO:0009507; GO:0009507; GO:0009507; GO:0009570; GO:0009570; GO:0009570
Unigene099964	Unigene099964_03	GO:0009611
Unigene099766	Unigene099766_02	GO:0003729; GO:0005829
Unigene053506	Unigene053506_01	GO:0003856; GO:0033587; GO:0042802; GO:0046872; GO:0051287
Unigene091520	Unigene091520_01	GO:0005886; GO:0007623; GO:0009409; GO:0009414; GO:0009644; GO:0009651; GO:0009737
Unigene042306	Unigene042306_01	GO:0003755; GO:0003755; GO:0005515; GO:0005515; GO:0005783; GO:0005829; GO:0005886; GO:0009506; GO:0009630; GO:0009909; GO:0032880
Unigene039432	Unigene039432_01	GO:0005829; GO:0009506; GO:0009507
Unigene092349	Unigene092349_06	GO:0005774; GO:0009506
Unigene077403	Unigene077403_03	GO:0004462; GO:0009409; GO:0009507; GO:0009570; GO:0009570; GO:0009570; GO:0009579; GO:0010319; GO:0019243; GO:0031977
Unigene084568	Unigene084568_02	GO:0005788
Unigene056986	Unigene056986_01	GO:0005739; GO:0005739; GO:0005749; GO:0008270; GO:0045273
Unigene065680	Unigene065680_01	GO:0001666; GO:0003729; GO:0005634; GO:0005654; GO:0005730; GO:0005730; GO:0016020; GO:0016607; GO:0035145
Unigene078203	Unigene078203_01	GO:0005829; GO:0046686
Unigene066170	Unigene066170_07	GO:0005634; GO:0005730; GO:0005829; GO:0009793; GO:0071215
Unigene046918	Unigene046918_02	GO:0005507; GO:0005739; GO:0005739; GO:0005739; GO:0005739; GO:0006979
Unigene079528	Unigene079528_02	GO:0005515; GO:0005515; GO:0005515; GO:0005737; GO:0005739; GO:0005829; GO:0016020; GO:0060698; GO:0060702
Unigene086057	Unigene086057_01	GO:0004614; GO:0005975; GO:0009409; GO:0009507; GO:0009507; GO:0009570; GO:0009570; GO:0009570; GO:0009570; GO:0009590; GO:0009941; GO:0010319; GO:0019252; GO:0019252
Unigene050182	Unigene050182_02	GO:0004857; GO:0005618; GO:0006109; GO:0008047; GO:0009507; GO:0009507; GO:0009535; GO:0009570; GO:0009579; GO:0009579; GO:0009579; GO:0009735; GO:0009941; GO:0009941; GO:0043086
Unigene067977	Unigene067977_01	GO:0005515; GO:0006457; GO:0010286; GO:0016671; GO:0016671; GO:0030544; GO:0042802; GO:0051259
Unigene049112	Unigene049112_01	GO:0009505; GO:0009506
Unigene075607	Unigene075607_01	GO:0005759
Unigene075687	Unigene075687_01	GO:0005634; GO:0009793; GO:0017126; GO:0051302
Unigene065571	Unigene065571_03	GO:0004392; GO:0004497; GO:0005509; GO:0016021; GO:0031408; GO:0034389; GO:0071614
Unigene051027	Unigene051027_01	GO:0005739; GO:0005774; GO:0005783; GO:0005783; GO:0005783; GO:0009612; GO:0009733; GO:0009926
Unigene075884	Unigene075884_01	GO:0003729
Unigene070982	Unigene070982_01	GO:0005737; GO:0005829; GO:0005886; GO:0005886; GO:0009506
Unigene053616	Unigene053616_01	GO:0005515; GO:0005773; GO:0005774; GO:0005794; GO:0005886; GO:0005886; GO:0005886; GO:0009506; GO:0016020; GO:0043424
Unigene086476	Unigene086476_02	GO:0009507; GO:0009507; GO:0009570; GO:0009570; GO:0009570; GO:0009735; GO:0048046
Unigene085555	Unigene085555_02	GO:0003878; GO:0005829; GO:0005886; GO:0009346
Unigene048355	Unigene048355_02	GO:0005618; GO:0005634; GO:0005829; GO:0090378; GO:0090379
Unigene048791	Unigene048791_01	GO:0003852; GO:0003852; GO:0009098; GO:0009098; GO:0009507; GO:0009941
Unigene085382	Unigene085382_02	GO:0004807; GO:0005739; GO:0005829; GO:0006642; GO:0009507; GO:0009507; GO:0009507; GO:0009570; GO:0009570; GO:0009570; GO:0009579; GO:0009658; GO:0009941; GO:0019563; GO:0048046; GO:0080022
Unigene068643	Unigene068643_01	GO:0005507; GO:0006633; GO:0009507; GO:0009507; GO:0009570; GO:0009570; GO:0009570; GO:0009579; GO:0009941; GO:0016631
Unigene079398	Unigene079398_04	GO:0016020
Unigene078893	Unigene078893_02	GO:0005515; GO:0005515; GO:0005515; GO:0005829; GO:0005886; GO:0046686
Unigene087168	Unigene087168_03	GO:0005471; GO:0005739; GO:0005739; GO:0009941; GO:0015865; GO:0016020; GO:0016020
Unigene070405	Unigene070405_01	GO:0005739; GO:0005886; GO:0009506; GO:0009570; GO:0009941
Unigene044846	Unigene044846_01	GO:0005783; GO:0005789; GO:0005794; GO:0005886; GO:0005886; GO:0071458; GO:0071782; GO:0071786
Unigene058187	Unigene058187_01	GO:0019500; GO:0047427; GO:0047558; GO:0051410
Unigene068844	Unigene068844_01	GO:0005788
Unigene045844	Unigene045844_04	GO:0005515; GO:0005634; GO:0005829; GO:0005886; GO:0005886; GO:0009506
Unigene080994	Unigene080994_01	GO:0005829
Unigene066172	Unigene066172_01	GO:0005773; GO:0005774; GO:0005783; GO:0005783; GO:0005794
Unigene060261	Unigene060261_01	GO:0005829; GO:0009644
Unigene084597	Unigene084597_01	GO:0009408; GO:0009507; GO:0009941; GO:0046686
Unigene101974	Unigene101974_01	GO:0005829; GO:0005886; GO:0005886; GO:0009506; GO:0071836
Unigene046601	Unigene046601_01	GO:0005829
Unigene076523	Unigene076523_01	GO:0005829
Unigene058704	Unigene058704_01	GO:0005515; GO:0005829; GO:0005829; GO:0008114; GO:0009051; GO:0009507; GO:0009536; GO:0009536; GO:0009570; GO:0009651; GO:0016020
Unigene051157	Unigene051157_01	GO:0005618; GO:0009505
Unigene065967	Unigene065967_02	GO:0003993; GO:0005773; GO:0005773; GO:0005773; GO:0005829; GO:0009505; GO:0055062
Unigene054108	Unigene054108_01	GO:0000145; GO:0005515; GO:0005515; GO:0005829; GO:0005829; GO:0005886; GO:0005886; GO:0009506; GO:0009846; GO:0009860; GO:0016020; GO:0060321; GO:0070062
Unigene024077	Unigene024077_01	GO:0005515; GO:0005773; GO:0005774; GO:0005794; GO:0005886; GO:0005886; GO:0005886; GO:0006897; GO:0009506; GO:0010118; GO:0016192; GO:0016192; GO:0072583
Unigene059212	Unigene059212_01	GO:0006005; GO:0050577
Unigene082907	Unigene082907_01	GO:0001881; GO:0005771; GO:0006623; GO:0007034; GO:0016020; GO:0030904; GO:0043231
Unigene096547	Unigene096547_01	GO:0005829; GO:0046686
Unigene096852	Unigene096852_01	GO:0004176; GO:0005515; GO:0005618; GO:0005739; GO:0009507; GO:0009507; GO:0009507; GO:0009532; GO:0009535; GO:0009536; GO:0009570; GO:0009570; GO:0009570; GO:0009570; GO:0009735; GO:0009941; GO:0009941; GO:0009941 GO:0010380; GO:0045036; GO:0045037
Unigene079231	Unigene079231_03	GO:0003682; GO:0005634; GO:0009909; GO:0009933; GO:0010082; GO:0010305; GO:0010338; GO:0010358; GO:0031060; GO:0042393; GO:0048440; GO:0048443; GO:0048453
Unigene076678	Unigene076678_01	GO:0005524; GO:0005618; GO:0005739; GO:0005739; GO:0005739; GO:0005739; GO:0005739; GO:0005774; GO:0009408; GO:0009507; GO:0009615; GO:0009651; GO:0046686
Unigene063273	Unigene063273_01	GO:0009506
Unigene096328	Unigene096328_02	GO:0005829; GO:0005829; GO:0009414; GO:0009506; GO:0009793; GO:0016020; GO:0031415
Unigene084462	Unigene084462_02	GO:0005618; GO:0005618; GO:0005618; GO:0009505; GO:0009506; GO:0016020
Unigene086435	Unigene086435_01	GO:0004601; GO:0009723; GO:0042542; GO:0055114; GO:0090378
Unigene047954	Unigene047954_02	GO:0005618; GO:0005794; GO:0005829; GO:0009505; GO:0009506
Unigene090985	Unigene090985_02	GO:0048767
Unigene053980	Unigene053980_01	GO:0005739; GO:0005739; GO:0005739; GO:0005739; GO:0005739; GO:0005739; GO:0005753; GO:0005886; GO:0008270; GO:0009507; GO:0016020; GO:0050897
Unigene073033	Unigene073033_02	GO:0003989; GO:0004075; GO:0006633; GO:0009507; GO:0009570; GO:0009570; GO:0009941
Unigene082750	Unigene082750_02	GO:0005739; GO:0008270; GO:0010033; GO:0050897
Unigene055833	Unigene055833_02	GO:0005618; GO:0005773; GO:0005773; GO:0005774; GO:0009505; GO:0048046
Unigene092974	Unigene092974_01	GO:0009570; GO:0016041; GO:0019899; GO:0055114
Unigene100090	Unigene100090_01	GO:0009507
Unigene076544	Unigene076544_02	GO:0005783; GO:0005886
Unigene051523	Unigene051523_01	GO:0000275; GO:0005739; GO:0005739; GO:0005739; GO:0005739; GO:0005739; GO:0005753; GO:0008270; GO:0009651
Unigene082181	Unigene082181_01	GO:0005783
Unigene088504	Unigene088504_01	GO:0009507; GO:0009507; GO:0009570; GO:0009570; GO:0009570; GO:0009941
Unigene089681	Unigene089681_01	GO:0004842; GO:0005829; GO:0005886; GO:0009506; GO:0016567; GO:0046686; GO:0051707
Unigene048935	Unigene048935_02	GO:0000398
Unigene074353	Unigene074353_02	GO:0004467; GO:0004467; GO:0005515; GO:0005515; GO:0005777; GO:0005777; GO:0009651; GO:0010193
Unigene091562	Unigene091562_01	GO:0005783
Unigene065553	Unigene065553_03	GO:0005634; GO:0005829
Unigene070366	Unigene070366_01	GO:0005634; GO:0005737; GO:0005829; GO:0010043
Unigene050900	Unigene050900_01	GO:0009793; GO:0009845; GO:0010029; GO:0098755
Unigene058228	Unigene058228_02	GO:0005515; GO:0005515; GO:0005515
Unigene034722	Unigene034722_01	GO:0005829
Unigene065088	Unigene065088_03	GO:0005507; GO:0009507; GO:0009507; GO:0009570; GO:0009570; GO:0009570; GO:0009579; GO:0042742; GO:0048046
Unigene095842	Unigene095842_01	GO:0005737; GO:0005773; GO:0005773; GO:0005774; GO:0006508; GO:0008240; GO:0009507; GO:0009507; GO:0016020; GO:0022626
Unigene073830	Unigene073830_01	GO:0004372; GO:0009507; GO:0009536; GO:0009570
Unigene066544	Unigene066544_01	GO:0005737; GO:0005829; GO:0010043; GO:0016020; GO:0046686
Unigene072975	Unigene072975_05	GO:0031307
Unigene092109	Unigene092109_01	GO:0005524; GO:0005739; GO:0005739; GO:0009507; GO:0009536; GO:0009555; GO:0009561; GO:0009570; GO:0009793; GO:0016020
Unigene040720	Unigene040720_01	GO:0005829; GO:0009735
Unigene063849	Unigene063849_01	GO:0005886; GO:0005886
Unigene070285	Unigene070285_01	GO:0009507; GO:0009570; GO:0009570
Unigene066099	Unigene066099_01	GO:0009408; GO:0009408; GO:0009644; GO:0042542
Unigene068054	Unigene068054_01	GO:0003979; GO:0003979; GO:0005618; GO:0005634; GO:0005829; GO:0005829; GO:0005975; GO:0006065; GO:0052546
Unigene085161	Unigene085161_01	GO:0009723; GO:0016049; GO:0090378
Unigene064563	Unigene064563_01	GO:0003989; GO:0009507; GO:0009536; GO:0009570; GO:0009941
Unigene063915	Unigene063915_01	GO:0003755; GO:0005515; GO:0009507; GO:0009507; GO:0009533; GO:0009534; GO:0009535; GO:0009579; GO:0010275; GO:0031977; GO:0043424
Unigene084072	Unigene084072_01	GO:0005783; GO:0005783
Unigene098397	Unigene098397_01	GO:0004177; GO:0005829; GO:0005886; GO:0005886; GO:0010013
Unigene049598	Unigene049598_01	GO:0005507; GO:0005507; GO:0005739; GO:0005739; GO:0005739
Unigene074326	Unigene074326_01	GO:0009507; GO:0009570; GO:0009570; GO:0009941
Unigene061998	Unigene061998_02	GO:0033799
Unigene079092	Unigene079092_02	GO:0009506
Unigene087445	Unigene087445_01	GO:0005515; GO:0005515; GO:0005515; GO:0009507; GO:0009507; GO:0009507; GO:0009536; GO:0009658; GO:0009941; GO:0009941; GO:0009941; GO:0016020; GO:0045037; GO:0061927
Unigene052776	Unigene052776_01	GO:0009505; GO:0009506
Unigene076300	Unigene076300_03	GO:0005515; GO:0005515; GO:0005515; GO:0005515; GO:0005515; GO:0005515; GO:0005515; GO:0005515; GO:0070676
Unigene055023	Unigene055023_01	GO:0003677; GO:0004634; GO:0005507; GO:0005634; GO:0005737; GO:0005739; GO:0005740; GO:0005829; GO:0005886; GO:0005886; GO:0009409; GO:0009416; GO:0009506; GO:0009507; GO:0016020; GO:0046686; GO:0048046
Unigene044487	Unigene044487_01	GO:0051607
Unigene063557	Unigene063557_01	GO:0005739
Unigene090984	Unigene090984_01	GO:0048767
Unigene052775	Unigene052775_01	GO:0009505; GO:0009506
Unigene065534	Unigene065534_02	GO:0005739; GO:0005739; GO:0005739; GO:0009507; GO:0009507; GO:0009507; GO:0009570; GO:0009570; GO:0009570; GO:0009579; GO:0009579; GO:0009658; GO:0009793; GO:0009941; GO:0022626; GO:0048046
Unigene059162	Unigene059162_01	GO:0005515; GO:0005515; GO:0005739; GO:0005773; GO:0005774; GO:0005886; GO:0007005; GO:0009507; GO:0009507; GO:0009536; GO:0009706; GO:0009941; GO:0009941; GO:0009941; GO:0045036
Unigene065891	Unigene065891_01	GO:0005730; GO:0005774; GO:0005783; GO:0005783; GO:0005794; GO:0009506
Unigene054019	Unigene054019_02	GO:0004128; GO:0004128; GO:0005515; GO:0005783; GO:0005783; GO:0005886; GO:0009505; GO:0022900
Unigene069431	Unigene069431_01	GO:0006486
Unigene044960	Unigene044960_01	GO:0009507; GO:0009570
Unigene056613	Unigene056613_01	GO:0004345; GO:0006006; GO:0009051; GO:0009570
Unigene064931	Unigene064931_02	GO:0005515; GO:0009651
Unigene047825	Unigene047825_01	GO:0004674; GO:0005515; GO:0005515; GO:0005515; GO:0005515; GO:0005634; GO:0005634; GO:0005737; GO:0006468; GO:0009738; GO:0009845; GO:0090351
Unigene065058	Unigene065058_01	GO:0005515; GO:0005515; GO:0032991; GO:0042802; GO:0042802; GO:0050821; GO:0051260
Unigene080910	Unigene080910_01	GO:0005739; GO:0005739; GO:0005739; GO:0005739; GO:0005739; GO:0005739; GO:0005747; GO:0005747; GO:0006979; GO:0009507; GO:0031966; GO:0045271
Unigene044762	Unigene044762_01	GO:0003729; GO:0005886; GO:0005886
Unigene066075	Unigene066075_01	GO:0005773
Unigene093740	Unigene093740_01	GO:0003735; GO:0003735; GO:0005730; GO:0005829; GO:0022625; GO:0022626; GO:0042788
Unigene061337	Unigene061337_03	GO:0003735; GO:0009506; GO:0016020; GO:0022627
Unigene082347	Unigene082347_01	GO:0005515; GO:0005515
Unigene076241	Unigene076241_01	GO:0002237; GO:0004370; GO:0005829; GO:0009617; GO:0010188; GO:0019563; GO:0042742; GO:0080167
Unigene066840	Unigene066840_01	GO:0000502; GO:0005634; GO:0005773; GO:0005774; GO:0005829; GO:0009409; GO:0046686; GO:0048046
Unigene024088	Unigene024088_01	GO:0004601; GO:0050832
Unigene051671	Unigene051671_04	GO:0005783; GO:0005783
Unigene056802	Unigene056802_02	GO:0016020
Unigene047891	Unigene047891_02	GO:0005794; GO:0005829; GO:0005829; GO:0005886; GO:0005886; GO:0009506; GO:0009735; GO:0016020; GO:0046686
Unigene055900	Unigene055900_01	GO:0005524; GO:0005739; GO:0005739; GO:0005739; GO:0005739
Unigene076311	Unigene076311_01	GO:0005524; GO:0005739; GO:0005739; GO:0005739; GO:0005739; GO:0005739; GO:0005739; GO:0005739; GO:0005750; GO:0005774; GO:0009507; GO:0009536; GO:0009651; GO:0009735
Unigene050749	Unigene050749_01	GO:0005829; GO:0005886; GO:0009507; GO:0016020; GO:0046686
Unigene062463	Unigene062463_01	GO:0005515; GO:0005515; GO:0005515; GO:0009408; GO:0009507; GO:0009507; GO:0009532; GO:0009570; GO:0009570; GO:0009570; GO:0009579; GO:0009941; GO:0045036; GO:0046686
Unigene085665	Unigene085665_02	GO:0004614; GO:0005634; GO:0005737; GO:0005829; GO:0005829; GO:0005829; GO:0005886; GO:0005886; GO:0005975; GO:0009507; GO:0046686; GO:0046686
Unigene081537	Unigene081537_01	GO:0000338; GO:0005515; GO:0005515; GO:0005515; GO:0005515; GO:0005515; GO:0005515; GO:0005515; GO:0005515; GO:0005515; GO:0005515; GO:0005515; GO:0005515; GO:0005515; GO:0005515; GO:0005829; GO:0006972; GO:0009646 GO:0009651; GO:0009793
Unigene088015	Unigene088015_01	GO:0005829; GO:0016020; GO:0034059
Unigene044122	Unigene044122_01	GO:0005634; GO:0005737; GO:0005829; GO:0005886; GO:0005886
Unigene086972	Unigene086972_01	GO:0005774; GO:0005783; GO:0005783; GO:0009505; GO:0009506
Unigene069236	Unigene069236_01	GO:0005829; GO:0009860; GO:0010183; GO:0046686; GO:0080092
Unigene084811	Unigene084811_01	GO:0000326; GO:0004197; GO:0006624; GO:1990019
Unigene044488	Unigene044488_01	GO:0006631; GO:0019432
Unigene083235	Unigene083235_02	GO:0005515
Unigene089020	Unigene089020_01	GO:0004869; GO:0005515; GO:0005737; GO:0048046
Unigene062303	Unigene062303_02	GO:0005515; GO:0005524; GO:0005739; GO:0005739; GO:0005739; GO:0008270; GO:0016226; GO:0031071; GO:0031071
Unigene061661	Unigene061661_02	GO:0004365; GO:0005507; GO:0005618; GO:0005634; GO:0005730; GO:0005739; GO:0005739; GO:0005739; GO:0005777; GO:0005829; GO:0005829; GO:0005886; GO:0005886; GO:0006979; GO:0009507; GO:0009507; GO:0016020; GO:0042742; GO:0046686; GO:0046686
Unigene063315	Unigene063315_01	GO:0004462; GO:0005773; GO:0005777; GO:0005829; GO:0005886; GO:0009941; GO:0019243; GO:0046686
Unigene074923	Unigene074923_01	GO:0090377; GO:0090378
Unigene047961	Unigene047961_01	GO:0005739; GO:0009507; GO:0009507; GO:0009536; GO:0009570; GO:0009570; GO:0009809; GO:0033587; GO:0046686
Unigene092892	Unigene092892_02	GO:0003682; GO:0004521; GO:0004521; GO:0005515; GO:0005515; GO:0005515; GO:0005515; GO:0005515; GO:0005515; GO:0005515; GO:0005515; GO:0005515; GO:0005654; GO:0005719; GO:0006306; GO:0006342; GO:0006342; GO:0009816; GO:0015030; GO:0016458; GO:0019048; GO:0030422; GO:0035197; GO:0035197; GO:0035198; GO:0051567; GO:0051607; GO:0070919; GO:0080188
Unigene056844	Unigene056844_01	GO:0003755
Unigene075079	Unigene075079_02	GO:0005739; GO:0005739; GO:0008270; GO:0009646; GO:0009646; GO:0009744; GO:0009744; GO:0016407; GO:0043617; GO:0043617
Unigene079067	Unigene079067_01	GO:0005773; GO:0005773; GO:0005773; GO:0005774; GO:0005794; GO:0009941; GO:0009941; GO:0009941; GO:0016020; GO:0030835; GO:0051015; GO:0051017; GO:0051693
Unigene048014	Unigene048014_01	GO:0009845; GO:0010344; GO:0010344; GO:0019915; GO:0050826
Unigene049481	Unigene049481_01	GO:0005515; GO:0005515; GO:0005515; GO:0005515; GO:0005515; GO:0005515; GO:0005515; GO:0005515; GO:0005515; GO:0005770; GO:0005829; GO:0005886; GO:0005886; GO:0070676
Unigene068298	Unigene068298_01	GO:0005773
Unigene049186	Unigene049186_01	GO:0005515
Unigene080560	Unigene080560_02	GO:0000105; GO:0004401; GO:0009507; GO:0052834
Unigene078783	Unigene078783_01	GO:0005739; GO:0005773; GO:0005829; GO:0005886; GO:0005886; GO:0005886; GO:0005886; GO:0005886; GO:0006979; GO:0009505; GO:0009505; GO:0009506; GO:0016899; GO:0048046
Unigene077550	Unigene077550_01	GO:0000287; GO:0000287; GO:0042803; GO:0042803; GO:0070402; GO:0070402
Unigene101314	Unigene101314_01	GO:0004815; GO:0005783; GO:0005829; GO:0005829; GO:0046686; GO:0050832
Unigene049803	Unigene049803_02	GO:0005739; GO:0009507; GO:0009507; GO:0009536; GO:0009536; GO:0009706; GO:0009941; GO:0009941; GO:0009941
Unigene081010	Unigene081010_01	GO:0005515; GO:0005515; GO:0005515; GO:0005515; GO:0005515; GO:0005515; GO:0005515; GO:0005515; GO:0005515; GO:0005515; GO:0005515; GO:0005515; GO:0005515; GO:0005515; GO:0005737; GO:0005771; GO:0005771; GO:0007032 GO:0007033; GO:0009506; GO:0010091; GO:0016192
Unigene049582	Unigene049582_01	GO:0005515; GO:0005773; GO:0005774; GO:0005794; GO:0005886; GO:0005886; GO:0005886; GO:0009506; GO:0016020; GO:0043424
Unigene071818	Unigene071818_01	GO:0005515; GO:0005515; GO:0005515; GO:0005829; GO:0005886; GO:0009506; GO:0048046
Unigene080814	Unigene080814_02	GO:0001887; GO:0005886; GO:0009507; GO:0009507; GO:0009570; GO:0009570; GO:0009570; GO:0009735; GO:0046686
Unigene052636	Unigene052636_01	GO:0005515; GO:0005886; GO:0009787; GO:0010231; GO:0010427
Unigene062949	Unigene062949_01	GO:0005783; GO:0005783
Unigene060803	Unigene060803_02	GO:0005829; GO:0009615; GO:0009814; GO:0060145
Unigene078999	Unigene078999_02	GO:0005515; GO:0010008
Unigene028927	Unigene028927_01	GO:0005739; GO:0008270; GO:0009409; GO:0009507; GO:0009534; GO:0009535; GO:0009535; GO:0009579; GO:0009579; GO:0009579; GO:0009579; GO:0010287; GO:0010319; GO:0016020
Unigene048288	Unigene048288_01	GO:0005618; GO:0005739; GO:0005829; GO:0005886; GO:0009507; GO:0016020
Unigene086387	Unigene086387_03	GO:0004824; GO:0005829; GO:0009506
Unigene080610	Unigene080610_01	GO:0004733; GO:0004733; GO:0005739; GO:0005829; GO:0005829; GO:0006734; GO:0006739; GO:0009507; GO:0009507; GO:0052856; GO:0052857
Unigene067998	Unigene067998_01	GO:0004449; GO:0005524; GO:0005739; GO:0005739; GO:0005739; GO:0006102; GO:0008270; GO:0009507
Unigene050010	Unigene050010_01	GO:0005886; GO:0005886
Unigene055751	Unigene055751_01	GO:0009507; GO:0009570; GO:0009570; GO:0009570; GO:0019288; GO:0046429
Unigene054361	Unigene054361_01	GO:0003676; GO:0005634; GO:0005737; GO:0005886; GO:0006979; GO:0009408; GO:0009409; GO:0009506; GO:0034337; GO:0061077
Unigene086770	Unigene086770_02	GO:0005886
Unigene035618	Unigene035618_01	GO:0008154; GO:0090378; GO:0090379
Unigene089425	Unigene089425_01	GO:0005829
Unigene054504	Unigene054504_03	GO:0003729; GO:0003735; GO:0003735; GO:0005634; GO:0005774; GO:0005829; GO:0005886; GO:0009793; GO:0009860; GO:0022625; GO:0022626; GO:0022626; GO:0042788
Unigene055369	Unigene055369_01	GO:0005515
Unigene086422	Unigene086422_02	GO:0003997; GO:0003997; GO:0005777; GO:0005777; GO:0006635; GO:0006635; GO:0009793
Unigene095072	Unigene095072_02	GO:0000060; GO:0005515; GO:0005618; GO:0005829; GO:2000636
Unigene060343	Unigene060343_01	GO:0005515; GO:0005515; GO:0005515; GO:0005515; GO:0005618; GO:0005829; GO:0005886; GO:0009733; GO:0010051; GO:0010228
Unigene087289	Unigene087289_01	GO:0005829
Unigene043582	Unigene043582_01	GO:0000105; GO:0009507; GO:0009536; GO:0009570
Unigene058825	Unigene058825_02	GO:0004353; GO:0004353; GO:0005507; GO:0005524; GO:0005739; GO:0005739; GO:0005739; GO:0005739; GO:0005739; GO:0005739; GO:0006807; GO:0008270; GO:0009646; GO:0009651
Unigene042530	Unigene042530_01	GO:0009506
Unigene062194	Unigene062194_01	GO:0005507
Unigene061621	Unigene061621_01	GO:0004521; GO:0005622; GO:0005773; GO:0005773; GO:0005783; GO:0010168; GO:0010507; GO:0016075
Unigene063128	Unigene063128_01	GO:0005471; GO:0009536; GO:0009941; GO:0009941; GO:0016020
Unigene090246	Unigene090246_01	GO:0004742; GO:0009507; GO:0009507; GO:0009534; GO:0009570; GO:0009941; GO:0009941; GO:0016020; GO:0022626
Unigene058444	Unigene058444_02	GO:0005773; GO:0005829; GO:0005886; GO:0009506
Unigene073712	Unigene073712_01	GO:0005634; GO:0005730; GO:0005739; GO:0009507; GO:0009570; GO:0009570; GO:0009570; GO:0009941; GO:0009941; GO:0022626
Unigene087823	Unigene087823_01	GO:0005515; GO:0005515; GO:0005515; GO:0005515; GO:0009816; GO:0061077
Unigene075224	Unigene075224_01	GO:0005829; GO:0009744; GO:0009749; GO:0009750; GO:0015979; GO:0047334
Unigene089814	Unigene089814_03	GO:0016020
Unigene042464	Unigene042464_01	GO:0009505; GO:0009507; GO:0009507; GO:0009536; GO:0009570; GO:0009570; GO:0009570; GO:0009579; GO:0009579; GO:0009941; GO:0042742
Unigene046404	Unigene046404_01	GO:0005739; GO:0008113; GO:0008113; GO:0009416; GO:0009507; GO:0009507; GO:0009570; GO:0009570; GO:0009570; GO:0009735; GO:0009941; GO:0034599; GO:0034599
Unigene071116	Unigene071116_01	GO:0005783
Unigene080549	Unigene080549_02	GO:0004842; GO:0004842; GO:0005515; GO:0005515; GO:0005515; GO:0005634; GO:0005886; GO:0009690; GO:0009850; GO:0080148
Unigene090436	Unigene090436_01	GO:0005773; GO:0005773; GO:0005773; GO:0005774; GO:0016020; GO:0048868; GO:0090153
Unigene074339	Unigene074339_01	GO:0005515; GO:0005515; GO:0005515; GO:0005515; GO:0005515; GO:0005515; GO:0005515; GO:0005515; GO:0005515; GO:0005515; GO:0005515; GO:0005829; GO:0045694
Unigene074646	Unigene074646_03	GO:0005829; GO:0005829; GO:0009617; GO:0009737; GO:0010311; GO:0043015; GO:0043621; GO:0048829
Unigene099904	Unigene099904_02	GO:0004029
Unigene062635	Unigene062635_01	GO:0005829
Unigene068171	Unigene068171_01	GO:0003735; GO:0005507; GO:0005524; GO:0005739; GO:0005739; GO:0005739; GO:0005739; GO:0005739; GO:0005739; GO:0005739; GO:0005759; GO:0005774; GO:0005829; GO:0009408; GO:0042788; GO:0046686
Unigene049686	Unigene049686_02	GO:0005515
Unigene065082	Unigene065082_01	GO:0005524; GO:0005739; GO:0005739; GO:0009507; GO:0009536; GO:0009555; GO:0009561; GO:0009570; GO:0009793; GO:0016020
Unigene092107	Unigene092107_01	GO:0005829; GO:0009735
Unigene071989	Unigene071989_03	GO:0004333; GO:0005515; GO:0005739; GO:0005739; GO:0005829; GO:0006106; GO:0009631; GO:0009651; GO:0010109; GO:0042128
Unigene090925	Unigene090925_01	GO:0005739; GO:0009651; GO:0009793; GO:0009960; GO:0016788; GO:0048316; GO:0050313
Unigene042986	Unigene042986_01	GO:0004827; GO:0005829; GO:0009506; GO:0016020
Unigene041141	Unigene041141_01	GO:0005515
Unigene095846	Unigene095846_01	GO:0009507; GO:0009570
Unigene053939	Unigene053939_03	GO:0009506; GO:0010497; GO:0046739
Unigene048677	Unigene048677_01	GO:0005515; GO:0005515; GO:0005515; GO:0005802
Unigene079368	Unigene079368_01	GO:0009533; GO:0009535
Unigene055524	Unigene055524_03	GO:0003729; GO:0003735; GO:0003735; GO:0005730; GO:0005773; GO:0005774; GO:0005783; GO:0005829; GO:0009506; GO:0009507; GO:0022625; GO:0022626; GO:0022626; GO:0042788
Unigene041535	Unigene041535_02	GO:0003723; GO:0003729; GO:0003730; GO:0005829
Unigene070931	Unigene070931_02	GO:0005794; GO:0009306
Unigene077499	Unigene077499_01	GO:0005507; GO:0005739; GO:0005739; GO:0005739; GO:0005739; GO:0009507; GO:0009941
Unigene089770	Unigene089770_01	GO:0004108; GO:0005524; GO:0005618; GO:0005739; GO:0005739; GO:0005739; GO:0005739; GO:0005739; GO:0008270; GO:0009507; GO:0046686
Unigene070600	Unigene070600_01	GO:0003723; GO:0005634; GO:0009416
Unigene073165	Unigene073165_01	GO:0003735; GO:0005829; GO:0009506; GO:0009507; GO:0022627
Unigene045198	Unigene045198_01	GO:0005773; GO:0005773; GO:0005774; GO:0005794; GO:0005886; GO:0005886; GO:0009506
Unigene045548	Unigene045548_01	GO:0005618; GO:0009617; GO:0048046
Unigene047544	Unigene047544_04	GO:0004843; GO:0005515; GO:0005634; GO:0005737; GO:0010016; GO:0016579
Unigene056487	Unigene056487_04	GO:0000287; GO:0003924; GO:0005509; GO:0005525; GO:0016887; GO:0090378
Unigene055190	Unigene055190_03	GO:0005773; GO:0005774; GO:0005794; GO:0005829; GO:0005886; GO:0009742
Unigene051798	Unigene051798_01	GO:0003729; GO:0005515; GO:0005829; GO:0006446; GO:0009651; GO:0060211; GO:1900151
Unigene038935	Unigene038935_01	GO:0005783; GO:0005783; GO:0005886
Unigene044537	Unigene044537_05	GO:0003729; GO:0005515; GO:0005634; GO:0005737; GO:0005829
Unigene096847	Unigene096847_02	GO:0005507; GO:0005515; GO:0005515; GO:0005774; GO:0005777; GO:0005777; GO:0005829; GO:0005829; GO:0005829; GO:0005886; GO:0005886; GO:0008270; GO:0008705; GO:0009506; GO:0009651; GO:0010043; GO:0016020; GO:0046686; GO:0048046; GO:0048046
Unigene095780	Unigene095780_01	GO:0009507; GO:0009507; GO:0009536; GO:0009570; GO:0009570
Unigene080820	Unigene080820_01	GO:0005515; GO:0005515; GO:0005515; GO:0005829; GO:0009646; GO:0090549
Unigene099191	Unigene099191_03	GO:0080167
Unigene048998	Unigene048998_01	GO:0009507
Unigene071530	Unigene071530_01	GO:0005829; GO:0047918
Unigene058894	Unigene058894_01	GO:0005783; GO:0005783; GO:0005886; GO:0009611; GO:0010179
Unigene055293	Unigene055293_08	GO:0031307
Unigene072975	Unigene072975_04	GO:0009507
Unigene076843	Unigene076843_01	GO:0003735; GO:0016020; GO:0022626; GO:0022627
Unigene069198	Unigene069198_01	GO:0003735; GO:0005730; GO:0005829; GO:0016020; GO:0022626; GO:0022627
Unigene068461	Unigene068461_01	GO:0003844; GO:0009793
Unigene087579	Unigene087579_02	GO:0000578; GO:0005515; GO:0005515; GO:0009793; GO:0032509; GO:0090351
Unigene046870	Unigene046870_01	GO:0005078; GO:0005730; GO:0009845; GO:0009967; GO:0048364; GO:0048367; GO:0071215
Unigene064089	Unigene064089_01	GO:0005507; GO:0005618; GO:0005773; GO:0005829; GO:0005886; GO:0009506; GO:0010043; GO:0016020; GO:0046686
Unigene073708	Unigene073708_01	GO:0005634; GO:0006952; GO:0008219; GO:0009693; GO:0010150
Unigene078623	Unigene078623_02	GO:0003735; GO:0005515; GO:0005773; GO:0005774; GO:0005886; GO:0009507; GO:0009507; GO:0015934; GO:0022625
Unigene046769	Unigene046769_01	GO:0004072; GO:0004412; GO:0009507; GO:0009570
Unigene063961	Unigene063961_02	GO:0005515
Unigene055368	Unigene055368_01	GO:0005515; GO:0005515; GO:0005515; GO:0005773; GO:0005886; GO:0005886; GO:0009507; GO:0009535; GO:0009941
Unigene044338	Unigene044338_01	GO:0003735; GO:0003735; GO:0005634; GO:0022626; GO:0022626; GO:0022627; GO:0042788
Unigene074620	Unigene074620_02	GO:0000502; GO:0005773; GO:0005829; GO:0022626; GO:0046686
Unigene067487	Unigene067487_01	GO:0005515; GO:0005515; GO:0005515; GO:0009507; GO:0009870; GO:0010204; GO:0042742; GO:0050832
Unigene090591	Unigene090591_02	GO:0006076; GO:0042803; GO:0042973
Unigene083063	Unigene083063_01	GO:0005618; GO:0005737; GO:0005783; GO:0005783; GO:0009506; GO:1902182
Unigene076331	Unigene076331_01	GO:0005515; GO:0005515; GO:0005515; GO:0005515; GO:0009816; GO:0061077
Unigene046255	Unigene046255_01	GO:0009507; GO:0009534; GO:0009570; GO:0009570; GO:0009579; GO:0009579; GO:0010287; GO:0010287
Unigene048579	Unigene048579_01	GO:0009506
Unigene063270	Unigene063270_02	GO:0009507; GO:0009535; GO:0009535; GO:0009570; GO:0009579; GO:0009579; GO:0009579; GO:0009735; GO:0042742
Unigene039016	Unigene039016_01	GO:0004777; GO:0005507; GO:0005739; GO:0005739; GO:0005759; GO:0006540; GO:0006540; GO:0009408; GO:0009416; GO:0009450; GO:0009507; GO:0009570; GO:0051287; GO:0072593
Unigene060001	Unigene060001_01	GO:0005507; GO:0005524; GO:0005739; GO:0005739; GO:0009507; GO:0009507; GO:0009570; GO:0009570
Unigene080917	Unigene080917_03	GO:0005515; GO:0005515; GO:0005773; GO:0005794; GO:0009506; GO:0009705; GO:0043621; GO:0046786
Unigene068932	Unigene068932_01	GO:0005739; GO:0008270
Unigene061281	Unigene061281_02	GO:0005093; GO:0005829; GO:0009506; GO:0048046
Unigene075327	Unigene075327_01	GO:0005739; GO:0005739
Unigene068918	Unigene068918_01	GO:0005829; GO:0005886
Unigene070641	Unigene070641_02	GO:0009507
Unigene084277	Unigene084277_01	GO:0003729; GO:0005515; GO:0005515; GO:0005515; GO:0005783; GO:0005783; GO:0005789; GO:0005886; GO:0005886; GO:0005886; GO:0005886; GO:0009506; GO:0010155
Unigene095901	Unigene095901_01	GO:0005634; GO:0005829; GO:0005829; GO:0009507; GO:0009507; GO:0009507; GO:0009570; GO:0009570; GO:0009570
Unigene093408	Unigene093408_05	GO:0005634; GO:0008143
Unigene082511	Unigene082511_03	GO:0005829
Unigene087136	Unigene087136_01	GO:0005515; GO:0010369
Unigene036139	Unigene036139_01	GO:0000325; GO:0005773; GO:0005773; GO:0005773; GO:0005773; GO:0005774; GO:0005774; GO:0005794; GO:0005886; GO:0005886; GO:0009507
Unigene068493	Unigene068493_01	GO:0004096; GO:0005634; GO:0009845
Unigene092066	Unigene092066_02	GO:0005515; GO:0005515; GO:0009506
Unigene044645	Unigene044645_01	GO:0005829; GO:0005886; GO:0005886; GO:0016020
Unigene102180	Unigene102180_01	GO:0004843; GO:0005515; GO:0005515; GO:0005634; GO:0005737; GO:0005829; GO:0009506; GO:0009867
Unigene049540	Unigene049540_01	GO:0005768; GO:0005794; GO:0005794; GO:0005794; GO:0005802; GO:0006623; GO:0016020
Unigene081879	Unigene081879_01	GO:0004033; GO:0008106; GO:0009409; GO:0009409; GO:0009414; GO:0009414; GO:0009507; GO:0009651; GO:0009651; GO:0016229; GO:0055114; GO:0070401
Unigene070065	Unigene070065_01	GO:0003939; GO:0005737; GO:0005829; GO:0009506
Unigene069263	Unigene069263_02	GO:0002020; GO:0005515; GO:0005515; GO:0005618; GO:0005634; GO:0005634; GO:0005730; GO:0005737; GO:0005774; GO:0005794; GO:0005829; GO:0005886; GO:0005886; GO:0009408; GO:0009409; GO:0009506; GO:0009507; GO:0009507; GO:0009615; GO:0010187; GO:0016020; GO:0022626; GO:0042742; GO:0046686; GO:0048046; GO:0048046; GO:0050832; GO:0090332; GO:0098542
Unigene084596	Unigene084596_02	GO:0005515; GO:0005515; GO:0005515; GO:0005773; GO:0005886; GO:0005886; GO:0009507; GO:0009535; GO:0009941
Unigene084151	Unigene084151_01	GO:0000502; GO:0005829; GO:0005886; GO:0016020
Unigene076368	Unigene076368_01	GO:0008106; GO:0009507; GO:0055114
Unigene026264	Unigene026264_01	GO:0090376
Unigene048521	Unigene048521_01	GO:0004843; GO:0004843; GO:0005515; GO:0005634; GO:0005829; GO:0009793; GO:0009793; GO:0016579; GO:0048767
Unigene070022	Unigene070022_02	GO:0005773
Unigene096101	Unigene096101_03	GO:0005774; GO:0005783; GO:0034599; GO:0090156
Unigene007151	Unigene007151_01	GO:0005829
Unigene087976	Unigene087976_01	GO:0001666; GO:0003006; GO:0004674; GO:0004674; GO:0005515; GO:0005515; GO:0005515; GO:0005515; GO:0005515; GO:0005515; GO:0005515; GO:0005515; GO:0005515; GO:0005515; GO:0005515; GO:0005515; GO:0005515; GO:0005515; GO:0005515; GO:0005515; GO:0005515; GO:0005515; GO:0005515; GO:0005515; GO:0005515; GO:0005515; GO:0005515; GO:0005515; GO:0005515; GO:0005515; GO:0005634; GO:0005634; GO:0005634; GO:…
Unigene079979	Unigene079979_01	GO:0009507; GO:0009570
Unigene065486	Unigene065486_01	GO:0009536; GO:0010167
Unigene085622	Unigene085622_04	GO:0005829; GO:0046686
Unigene062114	Unigene062114_01	GO:0005618; GO:0005730; GO:0005730; GO:0009506
Unigene088329	Unigene088329_01	GO:0003994; GO:0003994; GO:0005507; GO:0005515; GO:0005524; GO:0005618; GO:0005737; GO:0005739; GO:0005739; GO:0005739; GO:0005739; GO:0005739; GO:0005739; GO:0005774; GO:0006101; GO:0006102; GO:0006979; GO:0006979; GO:0009507; GO:0009507; GO:0009570; GO:0009651; GO:0009737; GO:0046686; GO:0090351
Unigene095825	Unigene095825_02	GO:0005515; GO:0005515; GO:0005515; GO:0005515; GO:0005634; GO:0005737; GO:0030246; GO:0042742; GO:0090332
Unigene068161	Unigene068161_01	GO:0009507
Unigene042628	Unigene042628_01	GO:0005773; GO:0009044; GO:0009505; GO:0045493; GO:0046556; GO:0048046
Unigene078432	Unigene078432_02	GO:0004557; GO:0009505; GO:0009505; GO:0009620; GO:0009911; GO:0009965; GO:0048046
Unigene043520	Unigene043520_02	GO:0005829
Unigene066677	Unigene066677_01	GO:0005773; GO:0005829
Unigene047804	Unigene047804_01	GO:0009536; GO:0046686
Unigene071396	Unigene071396_01	GO:0016627; GO:0043693
Unigene092305	Unigene092305_01	GO:0004672; GO:0005618; GO:0005634; GO:0005737; GO:0005739; GO:0005829; GO:0009409; GO:0009409; GO:0009507; GO:0009507; GO:0009507; GO:0009570; GO:0009570; GO:0009570; GO:0010319; GO:0016020; GO:0019253; GO:0046686; GO:0048046
Unigene065637	Unigene065637_01	GO:0005739; GO:0005739; GO:0005739; GO:0005739; GO:0009651; GO:0045454; GO:0050897
Unigene065291	Unigene065291_01	GO:0005515
Unigene064705	Unigene064705_02	GO:0004634; GO:0009507; GO:0009570; GO:0009735; GO:0010090
Unigene037874	Unigene037874_01	GO:0005737; GO:0005884; GO:0051014; GO:0051015; GO:0051017; GO:0051017
Unigene035520	Unigene035520_01	GO:0005507; GO:0008483; GO:0009507; GO:0009507; GO:0009570; GO:0009570; GO:0009570; GO:0009570; GO:0009735; GO:0009862; GO:0010285
Unigene059551	Unigene059551_03	GO:0004722
Unigene086212	Unigene086212_02	GO:0005794
Unigene088487	Unigene088487_01	GO:0008153; GO:0009507; GO:0009507; GO:0009570
Unigene061304	Unigene061304_01	GO:0003878; GO:0005829; GO:0005886; GO:0009346
Unigene085556	Unigene085556_01	GO:0005773; GO:0005774; GO:0005783; GO:0005886; GO:0005886; GO:0009409; GO:0009414; GO:0009507; GO:0009535; GO:0009535; GO:0009579; GO:0009579; GO:0009651
Unigene048829	Unigene048829_01	GO:0005737; GO:0005829; GO:0009507; GO:0044030; GO:0046653
Unigene055144	Unigene055144_01	GO:0005739; GO:0005739; GO:0005739; GO:0005747; GO:0005747
Unigene088572	Unigene088572_01	GO:0003755; GO:0005773; GO:0005783; GO:0005794; GO:0005829; GO:0009620
Unigene053641	Unigene053641_02	GO:0009723; GO:0016688; GO:0042542; GO:0046861; GO:0090378
Unigene064254	Unigene064254_01	GO:0005783
Unigene091563	Unigene091563_04	GO:0009507; GO:0009570; GO:0009941; GO:0009941
Unigene077814	Unigene077814_01	GO:0003872; GO:0005829; GO:0006096; GO:0010053
Unigene081389	Unigene081389_02	GO:0005829; GO:0005886; GO:0005886; GO:0009506; GO:0071836
Unigene060063	Unigene060063_01	GO:0005811; GO:0009737; GO:0009793; GO:0010344; GO:0019915
Unigene064546	Unigene064546_05	GO:0005515; GO:0005515; GO:0005634; GO:0005768; GO:0005829; GO:0005829; GO:0005886; GO:0005886; GO:0009504; GO:0009504; GO:0009920; GO:0043130; GO:0072583
Unigene055122	Unigene055122_01	GO:0004587; GO:0004587; GO:0005739; GO:0006561; GO:0006593; GO:0006593; GO:0008270; GO:0009651; GO:0009816; GO:0019544; GO:0042538; GO:0051646
Unigene068057	Unigene068057_01	GO:0004069; GO:0009409; GO:0009507; GO:0009507; GO:0009507; GO:0009536; GO:0009570; GO:0009570; GO:0009570; GO:0009941; GO:0010319; GO:0046686; GO:0048046
Unigene074809	Unigene074809_01	GO:0005829
Unigene056341	Unigene056341_01	GO:0005829; GO:0042546; GO:0046686
Unigene066455	Unigene066455_01	GO:0005829
Unigene099345	Unigene099345_01	GO:0005829; GO:0005829; GO:0005886; GO:0010731; GO:0043295; GO:0045174; GO:0045174; GO:0080151
Unigene046746	Unigene046746_01	GO:0009941; GO:0009941; GO:0009941
Unigene066734	Unigene066734_04	GO:0005507; GO:0006633; GO:0009507; GO:0009507; GO:0009570; GO:0009570; GO:0009570; GO:0009579; GO:0009941; GO:0016631
Unigene073503	Unigene073503_01	GO:0009505; GO:0016020; GO:0080167
Unigene061121	Unigene061121_01	GO:0005515; GO:0009651
Unigene062803	Unigene062803_01	GO:0002237; GO:0002237; GO:0005515; GO:0005515; GO:0005515; GO:0005515; GO:0005515; GO:0005515; GO:0005515; GO:0005515; GO:0005515; GO:0005515; GO:0005515; GO:0005515; GO:0005634; GO:0042803; GO:0043565; GO:0048653; GO:0071588
Unigene074788	Unigene074788_05	GO:0010089
Unigene053243	Unigene053243_01	GO:0005515; GO:0005515; GO:0005515; GO:0070370
Unigene081098	Unigene081098_02	GO:0004843; GO:0005515; GO:0005515; GO:0005634; GO:0005737; GO:0005829; GO:0009506; GO:0009867
Unigene102725	Unigene102725_01	GO:0004614; GO:0005634; GO:0005829; GO:0005829; GO:0005829; GO:0005886; GO:0005886; GO:0005975; GO:0046686; GO:0048046
Unigene085666	Unigene085666_01	GO:0005739; GO:0009507; GO:0009507; GO:0009536; GO:0009536; GO:0009941; GO:0009941
Unigene048255	Unigene048255_02	GO:0004775; GO:0005739; GO:0006099; GO:0006104; GO:0006105
Unigene075721	Unigene075721_01	GO:0005739; GO:0005829; GO:0009507; GO:0009507; GO:0009693; GO:0019148; GO:0019148; GO:0019447; GO:0046686; GO:0050897
Unigene071752	Unigene071752_01	GO:0004151; GO:0009507
Unigene086857	Unigene086857_06	GO:0009507; GO:0009507; GO:0009570; GO:0019144; GO:0080041; GO:0080042
Unigene068064	Unigene068064_03	GO:0005982; GO:0005985; GO:0009414; GO:0010431; GO:0010555; GO:0016157; GO:0016157
Unigene021020	Unigene021020_01	GO:0005739; GO:0005739; GO:0005739; GO:0005739; GO:0008270; GO:0016020
Unigene085599	Unigene085599_02	GO:0000502; GO:0000502; GO:0001653; GO:0005515; GO:0005515; GO:0005829; GO:0006974; GO:0009408; GO:0009555; GO:0009651; GO:0009733; GO:0009735; GO:0009735; GO:0009737; GO:0010150; GO:0016020; GO:0031593; GO:0043161; GO:0043248; GO:0048366; GO:0048455; GO:0048528; GO:0048767; GO:0051788
Unigene076505	Unigene076505_03	GO:0004462; GO:0005773; GO:0005777; GO:0005829; GO:0005886; GO:0009941; GO:0019243; GO:0046686
Unigene063317	Unigene063317_01	GO:0005829
Unigene090167	Unigene090167_01	GO:0005829; GO:0009610; GO:0046686
Unigene078951	Unigene078951_01	GO:0005634; GO:0005829
Unigene098393	Unigene098393_01	GO:0005515; GO:0005515; GO:0005737; GO:0005829; GO:0009506; GO:0016020; GO:0044183; GO:0044183; GO:0044183; GO:0051050
Unigene097698	Unigene097698_06	GO:0003735; GO:0005507; GO:0005730; GO:0005739; GO:0005739; GO:0005739; GO:0005739; GO:0005739; GO:0005753; GO:0005774; GO:0008270; GO:0009507; GO:0009535; GO:0009579; GO:0042788
Unigene046844	Unigene046844_01	GO:0004557; GO:0005773; GO:0005773; GO:0005975
Unigene078116	Unigene078116_02	GO:0000502; GO:0005773; GO:0005829; GO:0022626; GO:0046686
Unigene067486	Unigene067486_01	GO:0019904
Unigene100329	Unigene100329_02	GO:0005739; GO:0005739
Unigene045100	Unigene045100_01	GO:0090377; GO:0090378
Unigene081393	Unigene081393_01	GO:0008134; GO:0010266; GO:0016049; GO:0019904; GO:0046982; GO:0051117; GO:0090378
Unigene058056	Unigene058056_01	GO:0005507; GO:0005618; GO:0005739; GO:0005739; GO:0005739; GO:0005739; GO:0005739; GO:0005739; GO:0005739; GO:0009409; GO:0009507; GO:0009651; GO:0030060; GO:0042742
Unigene063361	Unigene063361_01	GO:0009507
Unigene040322	Unigene040322_01	GO:0005515; GO:0005515; GO:0005634; GO:0005783; GO:0005783; GO:0005829; GO:0005886; GO:0005886; GO:0005886; GO:0006605
Unigene051624	Unigene051624_01	GO:0005829; GO:0005886; GO:0009555; GO:0009651; GO:0010942; GO:0046686; GO:0052543
Unigene075595	Unigene075595_09	GO:0009408; GO:0009414; GO:0009737; GO:0046686
Unigene054031	Unigene054031_01	GO:0004629; GO:0005515; GO:0005886; GO:0005886; GO:0005886; GO:0005886; GO:0009553; GO:0009556; GO:0010601; GO:0042742; GO:0048437
Unigene068484	Unigene068484_04	GO:0005515; GO:0005773; GO:0005774; GO:0005794; GO:0005886; GO:0005886; GO:0005886; GO:0006897; GO:0009506; GO:0010118; GO:0016192; GO:0016192; GO:0072583
Unigene102272	Unigene102272_01	GO:0004372; GO:0005739; GO:0005739; GO:0005747; GO:0005829; GO:0006544; GO:0006563; GO:0008270; GO:0050897
Unigene090894	Unigene090894_01	GO:0005829; GO:0046686
Unigene100634	Unigene100634_01	GO:0004088; GO:0005951; GO:0009507; GO:0009507; GO:0009570; GO:0009570; GO:0009570; GO:0016020; GO:0016036
Unigene095322	Unigene095322_01	GO:0090378
Unigene068251	Unigene068251_01	GO:0005515; GO:0005515; GO:0005515; GO:0005515; GO:0005515; GO:0005515; GO:0005737; GO:0005737; GO:0005770; GO:0005771; GO:0005771; GO:0005829; GO:0007033; GO:0007033; GO:0043130; GO:0043621
Unigene096871	Unigene096871_02	GO:0005507; GO:0005829; GO:0005886; GO:0009507; GO:0009735; GO:0046686; GO:0048046
Unigene062896	Unigene062896_01	GO:0000911; GO:0003924; GO:0005515; GO:0005515; GO:0005515; GO:0005515; GO:0005515; GO:0005773; GO:0005774; GO:0005829; GO:0005874; GO:0005886; GO:0005886; GO:0005886; GO:0009506; GO:0009535; GO:0009793; GO:0009920; GO:0010051; GO:0010091; GO:0030276; GO:0043424; GO:0048766; GO:0072583; GO:2000114
Unigene097611	Unigene097611_03	GO:0004471; GO:0005515; GO:0005524; GO:0005739; GO:0005739; GO:0005739; GO:0006108; GO:0008270; GO:0009507; GO:0042803; GO:0050897
Unigene048697	Unigene048697_01	GO:0018738; GO:0046686; GO:0048046
Unigene051348	Unigene051348_01	GO:0004864; GO:0005515; GO:0005515; GO:0005515; GO:0005515; GO:0005515; GO:0005515; GO:0005515; GO:0005515; GO:0005515; GO:0005515; GO:0005515; GO:0005515; GO:0005515; GO:0005515; GO:0005515; GO:0005515; GO:0005515; GO:0005515; GO:0005515; GO:0009738; GO:0009738; GO:0010427; GO:0038023; GO:0038023; GO:0042802; GO:0042802; GO:0042803; GO:0042803; GO:0080163
Unigene037785	Unigene037785_01	GO:0005515; GO:0005515; GO:0005515; GO:0009507; GO:0009507; GO:0009507; GO:0009536; GO:0009658; GO:0009941; GO:0009941; GO:0009941; GO:0016020; GO:0045037; GO:0061927
Unigene087448	Unigene087448_01	GO:0010089
Unigene044212	Unigene044212_01	GO:0009809
Unigene036858	Unigene036858_01	GO:0005773; GO:0005829; GO:0009506; GO:0042742; GO:0048046
Unigene048110	Unigene048110_01	GO:0005829; GO:0042802; GO:0046522; GO:0046522; GO:0071281; GO:0071369; GO:0071732
Unigene088744	Unigene088744_01	GO:0004163
Unigene061298	Unigene061298_01	GO:0005773; GO:0005773; GO:0005774; GO:0005886; GO:0005886; GO:0009506; GO:0016020
Unigene074713	Unigene074713_01	GO:0005515; GO:0005773; GO:0005774; GO:0005783; GO:0005783; GO:0005886; GO:0005886; GO:0009535
Unigene036679	Unigene036679_02	GO:0005515; GO:0005829; GO:0009505
Unigene035144	Unigene035144_01	GO:0005773; GO:0009793; GO:0051781
Unigene085187	Unigene085187_01	GO:0005739; GO:0009507; GO:0009507; GO:0009536; GO:0009570; GO:0009570; GO:0009809; GO:0033587; GO:0046686
Unigene047962	Unigene047962_01	GO:0005634; GO:0005737; GO:0005829; GO:0005886; GO:0009651; GO:0048046; GO:0048046
Unigene041426	Unigene041426_01	GO:0005794; GO:0005829; GO:0005886; GO:0009506
Unigene062640	Unigene062640_01	GO:0047513; GO:0048046
Unigene086127	Unigene086127_01	GO:0003735; GO:0003735; GO:0005773; GO:0005886; GO:0022625; GO:0022626; GO:0042788
Unigene056479	Unigene056479_03	GO:0005739
Unigene056093	Unigene056093_01	GO:0005525; GO:0009507
Unigene065389	Unigene065389_01	GO:0005515; GO:0005783; GO:0005783; GO:0005783; GO:0006487; GO:0016020
Unigene047799	Unigene047799_01	GO:0009507; GO:0009534; GO:0009570; GO:0009570; GO:0009570
Unigene076529	Unigene076529_07	GO:0004795; GO:0005829; GO:0009507; GO:0009570
Unigene063057	Unigene063057_01	GO:0000287; GO:0006021; GO:0052834
Unigene061044	Unigene061044_02	GO:0005515; GO:0005515; GO:0005515; GO:0006633; GO:0009507
Unigene052065	Unigene052065_01	GO:0016298
Unigene065784	Unigene065784_02	GO:0003861; GO:0009098; GO:0009098; GO:0009507; GO:0009536; GO:0009570; GO:0009570; GO:0009570; GO:0009570; GO:0009651; GO:0009658; GO:0019761; GO:0048229
Unigene053221	Unigene053221_01	GO:0005829
Unigene059820	Unigene059820_01	GO:0005773; GO:0005829
Unigene068101	Unigene068101_01	GO:0005783; GO:0005794; GO:0005886
Unigene062335	Unigene062335_01	GO:0003735; GO:0005730; GO:0005829; GO:0009506; GO:0009651; GO:0016020; GO:0022626; GO:0022627
Unigene050692	Unigene050692_01	GO:0050625; GO:0090377; GO:0090378; GO:0090379
Unigene047460	Unigene047460_01	GO:0009507; GO:0009507; GO:0009536; GO:0009570; GO:0009570; GO:0046686
Unigene082186	Unigene082186_01	GO:0000911; GO:0005515; GO:0005515; GO:0005515; GO:0005515; GO:0005515; GO:0005635; GO:0005635; GO:0005635; GO:0005886; GO:0009504; GO:0009504; GO:0009507; GO:0032153
Unigene062045	Unigene062045_01	GO:0009536; GO:0009941; GO:0009941
Unigene056905	Unigene056905_02	GO:0019172
Unigene060842	Unigene060842_03	GO:0005515; GO:0005515; GO:0005515; GO:0005634; GO:0005737; GO:0042742; GO:0050832
Unigene079209	Unigene079209_04	GO:0005618; GO:0005739; GO:0005739; GO:0005739; GO:0005739; GO:0005739; GO:0005739; GO:0005739; GO:0005747; GO:0005747; GO:0005773; GO:0005774; GO:0009507; GO:0009536
Unigene063465	Unigene063465_01	GO:0005618; GO:0009044; GO:0009505; GO:0009505; GO:0009506; GO:0009507; GO:0010411; GO:0045493; GO:0046556; GO:0046686; GO:0048046; GO:0080176
Unigene088138	Unigene088138_01	GO:0005507; GO:0005515; GO:0005634; GO:0005739; GO:0005739; GO:0005740; GO:0005774; GO:0005829; GO:0005886; GO:0005886; GO:0006096; GO:0006096; GO:0006979; GO:0006979; GO:0009507; GO:0009651; GO:0009744; GO:0010154; GO:0016020; GO:0042542; GO:0046686; GO:0048046; GO:0048316; GO:0051775
Unigene066792	Unigene066792_01	GO:0005829; GO:0005829; GO:0005886; GO:0010731; GO:0043295; GO:0045174; GO:0045174; GO:0080151
Unigene049807	Unigene049807_01	GO:0005515; GO:0005515; GO:0005515; GO:0005618; GO:0005635; GO:0005730; GO:0005829; GO:0005829; GO:0006606
Unigene078801	Unigene078801_01	GO:0009507; GO:0009536; GO:0009570; GO:0009570; GO:0019761; GO:0046686; GO:0050486
Unigene070976	Unigene070976_03	GO:0005829; GO:0009644
Unigene060262	Unigene060262_01	GO:0045254
Unigene078259	Unigene078259_02	GO:0005739; GO:0009651; GO:0009793; GO:0009960; GO:0016788; GO:0048316; GO:0050313
Unigene064506	Unigene064506_04	GO:0005774; GO:0005783; GO:0005783; GO:0005794; GO:0009505
Unigene075402	Unigene075402_01	GO:0005783; GO:0005783
Unigene074045	Unigene074045_05	GO:0005515; GO:0005515; GO:0005515; GO:0005634; GO:0005634; GO:0005634; GO:0005737; GO:0005737; GO:0005829; GO:0009408; GO:0010286; GO:0016925; GO:0016925; GO:0031386
Unigene054988	Unigene054988_01	GO:0006807; GO:0009039
Unigene092833	Unigene092833_03	GO:0005829
Unigene096516	Unigene096516_02	GO:0009507
Unigene081885	Unigene081885_02	GO:0004351; GO:0005516; GO:0005829; GO:0046686
Unigene051744	Unigene051744_01	GO:0005515; GO:0005515; GO:0005789
Unigene073075	Unigene073075_01	GO:0005788
Unigene068844	Unigene068844_02	GO:0003729; GO:0003735; GO:0003735; GO:0009507; GO:0016020; GO:0022625; GO:0022626; GO:0022626; GO:0042788
Unigene070838	Unigene070838_02	GO:0005829; GO:0005886
Unigene058427	Unigene058427_02	GO:0005634; GO:0005768; GO:0005794; GO:0005829; GO:0016192; GO:0016197; GO:0030121
Unigene054503	Unigene054503_01	GO:0009507
Unigene082045	Unigene082045_01	GO:0005634; GO:0005737; GO:0005829; GO:0009506; GO:0046686
Unigene053145	Unigene053145_01	GO:0005507; GO:0005515; GO:0005634; GO:0005739; GO:0005739; GO:0005740; GO:0005774; GO:0005829; GO:0005886; GO:0005886; GO:0006096; GO:0006096; GO:0006979; GO:0006979; GO:0009507; GO:0009651; GO:0009744; GO:0010154; GO:0016020; GO:0042542; GO:0046686; GO:0048046; GO:0048316; GO:0051775
Unigene061663	Unigene061663_02	GO:0005774; GO:0005829; GO:0009505
Unigene069806	Unigene069806_01	GO:0005829; GO:0016036; GO:0046686
Unigene084361	Unigene084361_01	GO:0005829; GO:0016036; GO:0046686
Unigene084359	Unigene084359_02	GO:0005886
Unigene085061	Unigene085061_05	GO:0009627; GO:0048046
Unigene067229	Unigene067229_03	GO:0003729; GO:0005634; GO:0005829
Unigene062654	Unigene062654_01	GO:0005829; GO:0009506; GO:0009651; GO:0022626
Unigene042473	Unigene042473_01	GO:0005794; GO:0030775; GO:0045491
Unigene038434	Unigene038434_01	GO:0005515
Unigene064386	Unigene064386_02	GO:0003978; GO:0003978
Unigene061086	Unigene061086_02	GO:0003735; GO:0003735; GO:0005773; GO:0005829; GO:0022626; GO:0022626; GO:0022627; GO:0042788
Unigene056967	Unigene056967_01	GO:0002237; GO:0004672; GO:0005634; GO:0005634; GO:0005774; GO:0005829; GO:0005829; GO:0005886; GO:0005886; GO:0006096; GO:0009408; GO:0009408; GO:0009416; GO:0009506; GO:0016020; GO:0048046; GO:0048046
Unigene067358	Unigene067358_02	GO:0004842; GO:0004842; GO:0005515; GO:0005515; GO:0005515; GO:0005634; GO:0005886; GO:0009690; GO:0009850; GO:0080148
Unigene052452	Unigene052452_01	GO:0005829; GO:0009506; GO:0009507
Unigene096063	Unigene096063_04	GO:0005773; GO:0005774; GO:0009505
Unigene081968	Unigene081968_01	GO:0005829; GO:0016020; GO:0046686
Unigene059292	Unigene059292_01	GO:0004739; GO:0005739
Unigene086194	Unigene086194_02	GO:0005886; GO:0005886; GO:0019901
Unigene070693	Unigene070693_04	GO:0005515
Unigene086401	Unigene086401_04	GO:0005747; GO:0005747; GO:0006979
Unigene069627	Unigene069627_01	GO:0016226
Unigene065041	Unigene065041_02	GO:0005739; GO:0005739; GO:0046686
Unigene069775	Unigene069775_01	GO:0005515; GO:0005515; GO:0005829; GO:0005829; GO:0005886; GO:0006520; GO:0006979; GO:0006982; GO:0009651; GO:0010224; GO:0010335; GO:0012505; GO:0015994; GO:0042538
Unigene093653	Unigene093653_03	GO:0005618; GO:0005739; GO:0005739; GO:0005739; GO:0005739; GO:0005739; GO:0005774; GO:0008308; GO:0009507; GO:0009617; GO:0009735; GO:0009941; GO:0016020
Unigene039755	Unigene039755_01	GO:0005515; GO:0005515; GO:0005515; GO:0005515; GO:0005768; GO:0005771; GO:0005829; GO:0006623; GO:0006896; GO:0009958; GO:0010252; GO:0016020; GO:0030904; GO:0043231
Unigene068596	Unigene068596_01	GO:0005773; GO:0005774
Unigene082192	Unigene082192_02	GO:0005515
Unigene040336	Unigene040336_01	GO:0005829
Unigene069452	Unigene069452_01	GO:0005515; GO:0005515; GO:0005515; GO:0005829; GO:0009646; GO:0090549
Unigene051464	Unigene051464_01	GO:0005634
Unigene099192	Unigene099192_01	GO:0005829
Unigene082894	Unigene082894_02	GO:0004848
Unigene058013	Unigene058013_01	GO:0005829
Unigene055725	Unigene055725_01	GO:0009507; GO:0009507; GO:0045454
Unigene094903	Unigene094903_01	GO:0005783; GO:0005783; GO:0009626; GO:0009751; GO:0010204; GO:0046283
Unigene058456	Unigene058456_01	GO:0005515; GO:0005515; GO:0005515; GO:0005618; GO:0005635; GO:0005730; GO:0005829; GO:0005829; GO:0006606
Unigene096042	Unigene096042_01	GO:0005774; GO:0005783; GO:0034599; GO:0090156
Unigene088608	Unigene088608_03	GO:0005829
Unigene109952	Unigene109952_01	GO:0000502; GO:0005829; GO:0005829
Unigene072717	Unigene072717_04	GO:0005773
Unigene046934	Unigene046934_01	GO:0005829
Unigene094411	Unigene094411_01	GO:0005886; GO:0005886
Unigene071382	Unigene071382_01	GO:0001558; GO:0005515; GO:0005634; GO:0005774; GO:0005794; GO:0005829; GO:0005886; GO:0007346; GO:0008017; GO:0008283; GO:0009506; GO:0009507; GO:0009579; GO:0009735; GO:0009819; GO:0009860; GO:0010252; GO:0019904; GO:0031117; GO:0040014; GO:0042742; GO:0046686; GO:0048046; GO:0048364; GO:0048527; GO:0048768; GO:0090333; GO:0090406
Unigene058571	Unigene058571_05	GO:0005634; GO:0005730; GO:0005739; GO:0009507; GO:0009570; GO:0009570; GO:0009570; GO:0009941; GO:0009941; GO:0022626
Unigene064501	Unigene064501_01	GO:0005739; GO:0005739
Unigene087823	Unigene087823_02	GO:0005507; GO:0009082; GO:0009507; GO:0009507; GO:0009536; GO:0009553; GO:0009555; GO:0009555; GO:0009570; GO:0009570; GO:0009651; GO:0048364
Unigene038128	Unigene038128_01	GO:0005618; GO:0005829; GO:0009532; GO:0009536; GO:0009570
Unigene070262	Unigene070262_01	GO:0004614
Unigene070078	Unigene070078_02	GO:0003735; GO:0005730; GO:0022625
Unigene085665	Unigene085665_01	GO:0005783
Unigene077861	Unigene077861_02	GO:0003729; GO:0003735; GO:0003735; GO:0005730; GO:0005773; GO:0005774; GO:0005783; GO:0005829; GO:0009506; GO:0009507; GO:0022625; GO:0022626; GO:0022626; GO:0042788
Unigene093454	Unigene093454_01	GO:0005634; GO:0005783; GO:0005886; GO:0071365; GO:1901799
Unigene039351	Unigene039351_01	GO:0005515; GO:0005773; GO:0005829
Unigene070674	Unigene070674_01	GO:0005773; GO:0005794; GO:0009506
Unigene055796	Unigene055796_01	GO:0000502; GO:0005773; GO:0009507
Unigene072408	Unigene072408_05	GO:0005515; GO:0005515; GO:0005515; GO:0005515; GO:0005515; GO:0009816; GO:0016887; GO:0061077
Unigene054421	Unigene054421_01	GO:0000023; GO:0000025; GO:0004134; GO:0004134; GO:0004134; GO:0005829; GO:0005829; GO:0010297
Unigene064776	Unigene064776_01	GO:0005515; GO:0009651
Unigene094319	Unigene094319_02	GO:0005773; GO:0005829; GO:0005886; GO:0016020
Unigene062802	Unigene062802_01	GO:0005515; GO:0005515; GO:0005515; GO:0005774; GO:0005783; GO:0007034
Unigene095173	Unigene095173_01	GO:0004672; GO:0004721; GO:0009507; GO:0009507
Unigene062020	Unigene062020_01	GO:0005507; GO:0009507; GO:0009507; GO:0009570; GO:0009570; GO:0009570; GO:0009579; GO:0042742; GO:0048046
Unigene081798	Unigene081798_02	GO:0009411; GO:0009507; GO:0009555; GO:0009570; GO:0009570
Unigene065085	Unigene065085_03	GO:0005739; GO:0005739; GO:0005739; GO:0006102; GO:0008270
Unigene091446	Unigene091446_01	GO:0003735; GO:0005730; GO:0005773; GO:0005774; GO:0005829; GO:0005886; GO:0009506; GO:0009507; GO:0009941; GO:0009955; GO:0016020; GO:0022625; GO:0022626
Unigene049342	Unigene049342_01	GO:0005739; GO:0005774; GO:0008746; GO:0009409; GO:0009507; GO:0009507; GO:0009507; GO:0009507; GO:0009532; GO:0009536; GO:0009570; GO:0009570; GO:0009735; GO:0009793; GO:0016020; GO:0030060; GO:0048046
Unigene052786	Unigene052786_01	GO:0004601; GO:0090378
Unigene070018	Unigene070018_01	GO:0009507
Unigene040792	Unigene040792_01	GO:0009507; GO:0009536; GO:0009570; GO:0009570; GO:0009570; GO:0009735; GO:0009793; GO:0009941; GO:0010020; GO:0016020
Unigene076584	Unigene076584_04	GO:0005886; GO:0009941
Unigene089574	Unigene089574_01	GO:0005635; GO:0005737; GO:0005886; GO:0008186; GO:0009408; GO:0009409; GO:0009409; GO:0009409; GO:0009409; GO:0009737; GO:0016973
Unigene036792	Unigene036792_01	GO:0000502; GO:0005829; GO:0009506; GO:0046686
Unigene063195	Unigene063195_02	GO:0005783
Unigene092203	Unigene092203_01	GO:0002229; GO:0005515; GO:0005777; GO:0005777; GO:0009507; GO:0009507; GO:0009507; GO:0009536; GO:0009570; GO:0009570; GO:0017057; GO:0042128; GO:0042742; GO:0071461
Unigene086735	Unigene086735_01	GO:0005886; GO:0009506
Unigene089698	Unigene089698_02	GO:0005737; GO:0043130
Unigene067838	Unigene067838_03	GO:0002020; GO:0005515; GO:0005515; GO:0005618; GO:0005634; GO:0005634; GO:0005730; GO:0005737; GO:0005774; GO:0005794; GO:0005829; GO:0005886; GO:0005886; GO:0009408; GO:0009409; GO:0009506; GO:0009507; GO:0009507; GO:0009615; GO:0010187; GO:0016020; GO:0022626; GO:0042742; GO:0046686; GO:0048046; GO:0048046; GO:0050832; GO:0090332; GO:0098542
Unigene078136	Unigene078136_01	GO:0004795; GO:0005829; GO:0009507; GO:0009570
Unigene067819	Unigene067819_01	GO:0005515; GO:0005768; GO:0005802; GO:0005802; GO:0005802; GO:0005829; GO:0010227; GO:0010227; GO:0030136; GO:0030276; GO:0030308; GO:0035652; GO:0050829; GO:0060858
Unigene060741	Unigene060741_02	GO:0005829; GO:0005886
Unigene092178	Unigene092178_01	GO:0045551; GO:0090379
Unigene058344	Unigene058344_05	GO:0005515; GO:0005829
Unigene060974	Unigene060974_01	GO:0005515; GO:0005515; GO:0005737; GO:0005829; GO:0009506; GO:0016020; GO:0044183; GO:0044183; GO:0044183; GO:0051050
Unigene036154	Unigene036154_01	GO:0003755
Unigene097698	Unigene097698_02	GO:0009507; GO:0009570; GO:0009570; GO:0009570
Unigene045832	Unigene045832_01	GO:0005634; GO:0005829; GO:0005829; GO:0009507; GO:0009507; GO:0009507; GO:0009570; GO:0009570; GO:0009570
Unigene060524	Unigene060524_02	GO:0004040; GO:0005654; GO:0005737; GO:0005829; GO:0009684; GO:0009851; GO:0016810; GO:0043864
Unigene093408	Unigene093408_01	GO:0000287; GO:0004743; GO:0006629; GO:0009507; GO:0009507; GO:0009507; GO:0009570; GO:0009570; GO:0009570; GO:0010431; GO:0030955; GO:0046686
Unigene089615	Unigene089615_05	GO:0003735; GO:0003735; GO:0005829; GO:0005886; GO:0009506; GO:0022625; GO:0022626; GO:0022626; GO:0042788
Unigene077792	Unigene077792_03	GO:0009507; GO:0009570
Unigene045021	Unigene045021_04	GO:0003729; GO:0003735; GO:0005886; GO:0022625
Unigene076508	Unigene076508_01	GO:0005773; GO:0005829; GO:0005886; GO:0009507; GO:0009507; GO:0009570; GO:0009570; GO:0009570; GO:0009941; GO:0046686; GO:0048046
Unigene048178	Unigene048178_01	GO:0003729; GO:0003735; GO:0005773; GO:0016020; GO:0022625; GO:0022626
Unigene039206	Unigene039206_01	GO:0003735; GO:0016020; GO:0022626; GO:0022627
Unigene054760	Unigene054760_01	GO:0005829
Unigene051969	Unigene051969_01	GO:0005618; GO:0005634; GO:0005829; GO:0005829; GO:0005886; GO:0005886; GO:0009506
Unigene043067	Unigene043067_01	GO:0005618; GO:0005730; GO:0005739; GO:0005739; GO:0005739; GO:0005739; GO:0005739; GO:0005741; GO:0005743; GO:0005750; GO:0005758; GO:0005759; GO:0005774; GO:0008270; GO:0016020
Unigene038146	Unigene038146_02	GO:0005515; GO:0005515; GO:0005515; GO:0005634; GO:0005737; GO:0009911
Unigene062127	Unigene062127_02	GO:0005886
Unigene059688	Unigene059688_01	GO:0005773; GO:0005829
Unigene056838	Unigene056838_01	GO:0005829
Unigene043158	Unigene043158_01	GO:0003735; GO:0003735; GO:0005730; GO:0005773; GO:0009506; GO:0016020; GO:0022625; GO:0022626; GO:0022626; GO:0042788
Unigene095006	Unigene095006_03	GO:0005886; GO:0046914
Unigene095237	Unigene095237_02	GO:0005634; GO:0005829; GO:0090378
Unigene040502	Unigene040502_01	GO:0005509; GO:0005730; GO:0005737; GO:0005886; GO:0090378
Unigene063167	Unigene063167_01	GO:0005829; GO:0046686
Unigene047162	Unigene047162_03	GO:0009507; GO:0009570; GO:0009570; GO:0009570; GO:0050518
Unigene038727	Unigene038727_01	GO:0005515; GO:0005515; GO:0005515; GO:0005634; GO:0005737; GO:0042742; GO:0050832
Unigene100636	Unigene100636_01	GO:0003785; GO:0007097; GO:0070064
Unigene050822	Unigene050822_06	GO:0005774; GO:0005829; GO:0005886; GO:0006979; GO:0009507; GO:0009570; GO:0042631; GO:0043295; GO:0046686
Unigene072996	Unigene072996_01	GO:0009570
Unigene038673	Unigene038673_01	GO:0005829; GO:0048046
Unigene077283	Unigene077283_01	GO:0004550; GO:0005515; GO:0005515; GO:0005515; GO:0006165; GO:0070301
Unigene061088	Unigene061088_01	GO:0007283
Unigene066448	Unigene066448_01	GO:0003729; GO:0005634; GO:0005829; GO:0010228; GO:1901000; GO:2000070
Unigene051387	Unigene051387_01	GO:0005886; GO:0005886; GO:0005886; GO:0016020
Unigene069903	Unigene069903_01	GO:0005773; GO:0005773; GO:0005773; GO:0005774; GO:0016020; GO:0048868; GO:0090153
Unigene038006	Unigene038006_01	GO:0004335; GO:0004335; GO:0004335; GO:0005829; GO:0006012; GO:0046835
Unigene102886	Unigene102886_03	GO:0005515; GO:0005634; GO:0005829; GO:0005829
Unigene070865	Unigene070865_02	GO:0005829; GO:0009506; GO:0009702
Unigene086674	Unigene086674_01	GO:0005615; GO:0050832
Unigene066666	Unigene066666_01	GO:0009408; GO:0009408
Unigene097650	Unigene097650_02	GO:0003735; GO:0003735; GO:0005829; GO:0005886; GO:0009506; GO:0022625; GO:0022626; GO:0022626; GO:0042788
Unigene084952	Unigene084952_01	GO:0004449; GO:0005524; GO:0005739; GO:0005739; GO:0005739; GO:0006102; GO:0008270; GO:0009507
Unigene065055	Unigene065055_01	GO:0003842; GO:0005739; GO:0005739; GO:0005739; GO:0008270; GO:0009507; GO:0009651; GO:0010133; GO:0050897; GO:0072593
Unigene045021	Unigene045021_01	GO:0005507; GO:0005739; GO:0005794; GO:0009505; GO:0009651
Unigene067997	Unigene067997_02	GO:0000502; GO:0005773; GO:0005774; GO:0005829; GO:0005886; GO:0048046
Unigene075261	Unigene075261_03	GO:0003677; GO:0004634; GO:0005507; GO:0005634; GO:0005737; GO:0005739; GO:0005740; GO:0005829; GO:0005886; GO:0005886; GO:0009409; GO:0009416; GO:0009506; GO:0009507; GO:0016020; GO:0046686; GO:0048046
Unigene055598	Unigene055598_01	GO:0042802
Unigene049961	Unigene049961_01	GO:0005783; GO:0005794
Unigene075730	Unigene075730_01	GO:0005777
Unigene088924	Unigene088924_01	GO:0005515; GO:0008974; GO:0009409; GO:0009507; GO:0009507; GO:0009535; GO:0009570; GO:0009570; GO:0009570; GO:0009579; GO:0009735; GO:0009941; GO:0010319; GO:0016020; GO:0042803; GO:0048046; GO:0097718; GO:0097718; GO:0099080; GO:0099080
Unigene065664	Unigene065664_03	GO:0005515; GO:0005515; GO:0005515; GO:0005634; GO:0005829; GO:0005829; GO:0031593
Unigene068912	Unigene068912_01	GO:0005515; GO:0005515; GO:0005524; GO:0005739; GO:0005739; GO:0005739; GO:0005774; GO:0009408; GO:0009414; GO:0009507; GO:0009507; GO:0009536; GO:0009570; GO:0009570; GO:0009651; GO:0009704; GO:0009941; GO:0010157; GO:0042803; GO:0045037
Unigene065928	Unigene065928_01	GO:0000325; GO:0005739; GO:0005773; GO:0005773; GO:0005773; GO:0005773; GO:0005774; GO:0005774; GO:0005794; GO:0005886; GO:0005886; GO:0005886; GO:0009414; GO:0009507; GO:0009678; GO:0009678; GO:0009705; GO:0009926; GO:0009941; GO:0010008; GO:0016020; GO:0048366
Unigene082639	Unigene082639_01	GO:0009507; GO:0009507; GO:0009570; GO:0019172
Unigene082283	Unigene082283_01	GO:0003729; GO:0005852; GO:0005886
Unigene084172	Unigene084172_01	GO:0005618; GO:0005773; GO:0009505; GO:0009506; GO:0016020
Unigene064161	Unigene064161_02	GO:0000502; GO:0005829
Unigene049149	Unigene049149_01	GO:0000502; GO:0005634; GO:0005773; GO:0005774; GO:0005829; GO:0009409; GO:0046686; GO:0048046
Unigene062511	Unigene062511_01	GO:0008886
Unigene083056	Unigene083056_01	GO:0005515; GO:0005737; GO:0006970; GO:0009416; GO:0009723; GO:0009733; GO:0009737
Unigene066838	Unigene066838_01	GO:0009845; GO:0010344; GO:0010344; GO:0019915; GO:0050826
Unigene069234	Unigene069234_02	GO:0004601; GO:0005618; GO:0005737; GO:0009519; GO:0009531
Unigene067132	Unigene067132_01	GO:0005829
Unigene093302	Unigene093302_03	GO:0003729; GO:0003735; GO:0003735; GO:0005829; GO:0009506; GO:0016020; GO:0022625; GO:0022626; GO:0042788
Unigene054931	Unigene054931_01	GO:0005777
Unigene048241	Unigene048241_03	GO:0005829
Unigene045519	Unigene045519_01	GO:0005829; GO:0009506; GO:0009620; GO:0009640; GO:0009733; GO:0009826; GO:0009926; GO:0010311; GO:0010311; GO:0016020; GO:0048281; GO:0048364
Unigene085790	Unigene085790_04	GO:0005739; GO:0005739; GO:0009507; GO:0009579; GO:0046686
Unigene077038	Unigene077038_01	GO:0005739; GO:0005739; GO:0005739; GO:0005739; GO:0005739; GO:0005739; GO:0005741; GO:0005743; GO:0005750; GO:0005758; GO:0005759; GO:0005774; GO:0009507; GO:0009536
Unigene099809	Unigene099809_03	GO:0005886
Unigene052330	Unigene052330_01	GO:0005829; GO:0005886; GO:0009506; GO:0009507; GO:0016020
Unigene076313	Unigene076313_03	GO:0046910
Unigene087196	Unigene087196_01	GO:0005618
Unigene097837	Unigene097837_01	GO:0005829
Unigene057546	Unigene057546_02	GO:0004108; GO:0005777; GO:0006635; GO:0009506
Unigene089503	Unigene089503_02	GO:0005634; GO:0005634; GO:0005634; GO:0005730; GO:0005730; GO:0005829; GO:0006873; GO:0006873; GO:0009845; GO:0009845; GO:0010226; GO:0010226
Unigene056591	Unigene056591_01	GO:0003729; GO:0003735; GO:0003735; GO:0005618; GO:0005774; GO:0005829; GO:0005886; GO:0009506; GO:0009507; GO:0009735; GO:0016020; GO:0022626; GO:0022626; GO:0022627
Unigene080920	Unigene080920_04	GO:0009507; GO:0009535; GO:0009536; GO:0009941; GO:0009941; GO:0009941
Unigene060140	Unigene060140_01	GO:0000932; GO:0000932; GO:0003723; GO:0003729; GO:0005618; GO:0005635; GO:0005635; GO:0005737; GO:0005737; GO:0005783; GO:0005783; GO:0005829; GO:0005829; GO:0005829; GO:0006402; GO:0006402; GO:0006402; GO:0009507; GO:0009651; GO:0009651; GO:0009651; GO:0009651; GO:0010372; GO:0010494; GO:0010494; GO:0010494; GO:0034605; GO:0046686
Unigene041056	Unigene041056_01	GO:0005737; GO:0005773; GO:0005773; GO:0005774; GO:0006508; GO:0008240; GO:0009507; GO:0009507; GO:0016020; GO:0022626
Unigene066413	Unigene066413_02	GO:0009506; GO:0071281; GO:0071369; GO:0071732
Unigene040595	Unigene040595_01	GO:0008936; GO:0008936; GO:0009737; GO:0019365
Unigene083283	Unigene083283_08	GO:0005886; GO:0005886
Unigene066221	Unigene066221_01	GO:0005618; GO:0005773; GO:0005774; GO:0005783; GO:0005794; GO:0005829; GO:0005886; GO:0009506; GO:0009507; GO:0009507; GO:0016592; GO:0030433
Unigene074082	Unigene074082_02	GO:0001666; GO:0001666; GO:0001666; GO:0001666; GO:0001666; GO:0001666; GO:0001666; GO:0001666; GO:0001666; GO:0001666; GO:0001666; GO:0004022; GO:0004022; GO:0005829; GO:0005886; GO:0006970; GO:0009409; GO:0009409; GO:0009409; GO:0009409; GO:0009413; GO:0009414; GO:0009414; GO:0009651; GO:0009651; GO:0009651; GO:0009737; GO:0009737; GO:0009737; GO:0009737; GO:0009744; GO:0031000; GO:0032355; GO:…
Unigene079473	Unigene079473_01	GO:0005739; GO:0009507; GO:0009570
Unigene093455	Unigene093455_01	GO:0005739; GO:0009507; GO:0009507; GO:0016485
Unigene094683	Unigene094683_01	GO:0005829; GO:0005982; GO:0009507; GO:0009507; GO:0009570; GO:0009570; GO:0009911; GO:0009941
Unigene047820	Unigene047820_01	GO:0005773; GO:0005886; GO:0016020
Unigene071363	Unigene071363_01	GO:0005507; GO:0010336
Unigene046248	Unigene046248_01	GO:0005515; GO:0005739; GO:0005739; GO:0005739; GO:0005739; GO:0005747; GO:0009507; GO:0016020; GO:0031966; GO:0045271
Unigene053629	Unigene053629_02	GO:0005773; GO:0005794; GO:0009506
Unigene062959	Unigene062959_01	GO:0005739; GO:0009507; GO:0009536
Unigene046111	Unigene046111_01	GO:0005730; GO:0009507; GO:0009570; GO:0009570; GO:0009941; GO:0009941; GO:0046685
Unigene089715	Unigene089715_01	GO:0005618; GO:0005774; GO:0005886; GO:0005886; GO:0005886; GO:0005886; GO:0005886; GO:0005886; GO:0005886; GO:0009505; GO:0009505; GO:0009506; GO:0009932; GO:0016020
Unigene050676	Unigene050676_01	GO:0005737; GO:0005739; GO:0005773; GO:0005774; GO:0005783; GO:0005783; GO:0005794; GO:0005886; GO:0005886; GO:0006883; GO:0009408; GO:0009408; GO:0009408; GO:0009409; GO:0009506; GO:0009644; GO:0009735; GO:0009898; GO:0009898; GO:0009941; GO:0010286; GO:0010431; GO:0030644; GO:0042538; GO:0042538; GO:0050826; GO:1901002; GO:1901562; GO:1902884
Unigene082732	Unigene082732_01	GO:0005515; GO:0005515; GO:0005515; GO:0005777; GO:0005829; GO:0043565; GO:0046686; GO:2000082
Unigene066767	Unigene066767_01	GO:0003729; GO:0003729
Unigene048755	Unigene048755_01	GO:0003955; GO:0055114; GO:0071365
Unigene078357	Unigene078357_01	GO:0003988; GO:0003988; GO:0005730; GO:0005739; GO:0005739; GO:0005774; GO:0005777; GO:0005777; GO:0009507; GO:0009789; GO:0010111; GO:0016020
Unigene078503	Unigene078503_01	GO:0005886; GO:0005886; GO:0005886; GO:0005886; GO:0009506; GO:0046658
Unigene039921	Unigene039921_01	GO:0005739; GO:0005739; GO:0005774; GO:0008270; GO:0016020; GO:0046686
Unigene088372	Unigene088372_02	GO:0009507
Unigene031733	Unigene031733_01	GO:0005886
Unigene071616	Unigene071616_01	GO:0005773
Unigene098848	Unigene098848_01	GO:0000502; GO:0005829; GO:0005886
Unigene057069	Unigene057069_04	GO:0003729; GO:0003735; GO:0003735; GO:0005618; GO:0005730; GO:0005773; GO:0005774; GO:0005829; GO:0005886; GO:0009506; GO:0016020; GO:0022625; GO:0022626; GO:0022626
Unigene067109	Unigene067109_01	GO:0004345; GO:0005829; GO:0005829; GO:0006006; GO:0009051
Unigene056822	Unigene056822_02	GO:0005783; GO:0005783; GO:0009615; GO:0009620; GO:0009723; GO:0009751; GO:0009753
Unigene061601	Unigene061601_01	GO:0003729; GO:0005634; GO:0005774; GO:0005783; GO:0005783; GO:0005794; GO:0005886; GO:0005886; GO:0009506; GO:0016020
Unigene043401	Unigene043401_01	GO:0004053; GO:0004053; GO:0006527; GO:0008783; GO:0009507; GO:0033389; GO:0042742; GO:0050897
Unigene100760	Unigene100760_01	GO:0008154; GO:0090378; GO:0090379
Unigene077114	Unigene077114_04	GO:0004067; GO:0005829
Unigene068877	Unigene068877_02	GO:0004175; GO:0005773; GO:0005773; GO:0005829; GO:0006508; GO:0009506; GO:0009651; GO:0009735
Unigene063415	Unigene063415_04	GO:0000502; GO:0005634; GO:0005737; GO:0007275
Unigene071896	Unigene071896_01	GO:0005983; GO:0005983; GO:0009507; GO:0009569; GO:0009570; GO:0009570; GO:0009570; GO:0019156
Unigene072857	Unigene072857_01	GO:0005515; GO:0005515; GO:0019781
Unigene055931	Unigene055931_01	GO:0005524; GO:0005618; GO:0005739; GO:0005739; GO:0005739; GO:0005739; GO:0008270; GO:0046686; GO:0050897
Unigene088893	Unigene088893_04	GO:0005737; GO:0010008; GO:0015031
Unigene074204	Unigene074204_01	GO:0005515; GO:0005515; GO:0005634; GO:0006396; GO:0009299; GO:0048367; GO:0048467; GO:0048577; GO:0048579
Unigene071812	Unigene071812_04	GO:0004791; GO:0004791; GO:0005739; GO:0005829; GO:0009941; GO:0051781
Unigene099371	Unigene099371_03	GO:0005829
Unigene070377	Unigene070377_03	GO:0005515; GO:0005515; GO:0005515; GO:0005515; GO:0005515; GO:0005515; GO:0005515; GO:0005515; GO:0005515; GO:0005515; GO:0005515; GO:0005515; GO:0005515; GO:0005515; GO:0005634; GO:0005737; GO:0006606; GO:0008565; GO:0009507
Unigene070060	Unigene070060_01	GO:0001530; GO:0005773; GO:0005774; GO:0010468; GO:1903409
Unigene051804	Unigene051804_01	GO:0005774; GO:0005783; GO:0005783; GO:0009507; GO:0034976
Unigene079206	Unigene079206_04	GO:0005739; GO:0005773; GO:0009082; GO:0009507; GO:0009507; GO:0009507; GO:0009536; GO:0009536; GO:0009570; GO:0009579; GO:0009941; GO:0019239; GO:0046686
Unigene077495	Unigene077495_01	GO:0005794; GO:0005795; GO:0005829; GO:0005829; GO:0009791; GO:0032527
Unigene075947	Unigene075947_01	GO:0005515; GO:0005773; GO:0005774; GO:0005783; GO:0005783; GO:0005886; GO:0005886; GO:0009535
Unigene043772	Unigene043772_01	GO:0005515; GO:0005515; GO:0005515
Unigene084289	Unigene084289_01	GO:0005515; GO:0005634; GO:0005794; GO:0005886; GO:0006886; GO:0007033; GO:0009705; GO:0009705; GO:0010008; GO:0045324
Unigene072902	Unigene072902_03	GO:0004096; GO:0005634; GO:0009845
Unigene069791	Unigene069791_01	GO:0005634; GO:0005737
Unigene048703	Unigene048703_03	GO:0005515; GO:0005730; GO:0005829; GO:0005829; GO:0009506
Unigene051548	Unigene051548_03	GO:0004725; GO:0005829; GO:0006970; GO:0009651; GO:0035335; GO:0046856; GO:0052866; GO:0070300
Unigene051577	Unigene051577_01	GO:0003729
Unigene088607	Unigene088607_01	GO:0005739; GO:0005829; GO:0009507; GO:0046686
Unigene063555	Unigene063555_02	GO:0005515; GO:0005515; GO:0005515; GO:0005829; GO:0005886; GO:0009506; GO:0048046
Unigene086845	Unigene086845_02	GO:0005777; GO:0005777; GO:0005886; GO:0006790; GO:0009150; GO:0047627
Unigene087754	Unigene087754_03	GO:0000502; GO:0005634; GO:0005737; GO:0005829; GO:0009553; GO:0009555; GO:0010498
Unigene076809	Unigene076809_01	GO:0005829; GO:0005829; GO:0009414; GO:0009506; GO:0009793; GO:0016020; GO:0031415
Unigene052328	Unigene052328_01	GO:0004161; GO:0004337; GO:0005829; GO:0045337
Unigene065773	Unigene065773_02	GO:0008898; GO:0009086; GO:0033528
Unigene096328	Unigene096328_04	GO:0005777
Unigene059005	Unigene059005_01	GO:0016020
Unigene069148	Unigene069148_03	GO:0034602
Unigene073028	Unigene073028_01	GO:0009507
Unigene053614	Unigene053614_01	GO:0000323; GO:0005634; GO:0005773; GO:0006970; GO:0009651; GO:0042742
Unigene062495	Unigene062495_02	GO:0008964; GO:0090378
Unigene076315	Unigene076315_01	GO:0009507; GO:0009507; GO:0009507; GO:0009570; GO:0009941; GO:0009941; GO:0046685
Unigene080281	Unigene080281_02	GO:0005777; GO:0005777; GO:0005777; GO:0009507; GO:0031998; GO:0080093
Unigene094114	Unigene094114_01	GO:0009536
Unigene047032	Unigene047032_01	GO:0005516; GO:0009506
Unigene045589	Unigene045589_01	GO:0003729; GO:0003735; GO:0003735; GO:0005634; GO:0005730; GO:0005774; GO:0005829; GO:0005886; GO:0009409; GO:0009507; GO:0016020; GO:0022625; GO:0022626; GO:0022626
Unigene052667	Unigene052667_01	GO:0005618; GO:0005634; GO:0005730; GO:0005737; GO:0005739; GO:0005739; GO:0005739; GO:0005739; GO:0005753; GO:0008270; GO:0009507; GO:0009507
Unigene070083	Unigene070083_05	GO:0000323; GO:0005773; GO:0005773
Unigene050603	Unigene050603_01	GO:0005783; GO:0005788; GO:0005886; GO:0052033
Unigene045708	Unigene045708_02	GO:0005829; GO:0009506; GO:0016020
Unigene056450	Unigene056450_01	GO:0005515; GO:0005773; GO:0005794; GO:0005886; GO:0009506
Unigene068248	Unigene068248_01	GO:0005739; GO:0005774; GO:0005783; GO:0005783; GO:0005794; GO:0005886; GO:0009409; GO:0009505; GO:0009506; GO:0016020
Unigene082182	Unigene082182_01	GO:0005829; GO:0005886
Unigene084663	Unigene084663_01	GO:0005829; GO:0005886; GO:0009506; GO:0009507; GO:0016020
Unigene098845	Unigene098845_02	GO:0003852; GO:0003852; GO:0009098; GO:0009098; GO:0009507; GO:0009941
Unigene058430	Unigene058430_01	GO:0005739; GO:0005747; GO:0005747; GO:0031966; GO:0045271
Unigene097838	Unigene097838_01	GO:0005515; GO:0005515
Unigene088864	Unigene088864_01	GO:0004176; GO:0005515; GO:0005618; GO:0005739; GO:0009507; GO:0009507; GO:0009507; GO:0009532; GO:0009535; GO:0009536; GO:0009570; GO:0009570; GO:0009570; GO:0009570; GO:0009735; GO:0009941; GO:0009941; GO:0009941; GO:0010380; GO:0045036; GO:0045037
Unigene062873	Unigene062873_01	GO:0009507; GO:0009570
Unigene079929	Unigene079929_06	GO:0005618; GO:0009507; GO:0009534; GO:0009941; GO:0016020
Unigene096851	Unigene096851_01	GO:0005777; GO:0005777; GO:0033542; GO:0080023
Unigene081908	Unigene081908_02	GO:0005777; GO:0006635; GO:0009735; GO:0009845; GO:0046487
Unigene054237	Unigene054237_01	GO:0003924; GO:0005525; GO:0019003
Unigene084697	Unigene084697_01	GO:0005515; GO:0005515
Unigene042021	Unigene042021_02	GO:0009507; GO:0009507; GO:0009536; GO:0009570; GO:0009570; GO:0009570; GO:0046686; GO:0048046
Unigene072255	Unigene072255_01	GO:0005515; GO:0005634; GO:0005635; GO:0005737; GO:0006606
Unigene056464	Unigene056464_01	GO:0005783; GO:0005783; GO:0005789; GO:0006457; GO:0009626; GO:0010204; GO:0042742; GO:0046283
Unigene074632	Unigene074632_02	GO:0009507; GO:0009507; GO:0009570; GO:0009570; GO:0009570
Unigene036691	Unigene036691_01	GO:0005730; GO:0005730; GO:0031491
Unigene074068	Unigene074068_03	GO:0005515; GO:0005773; GO:0005774; GO:0005794; GO:0005886; GO:0005886; GO:0005886; GO:0006897; GO:0009506; GO:0010118; GO:0016192; GO:0016192; GO:0072583
Unigene089518	Unigene089518_04	GO:0009505; GO:0016020; GO:0080167
Unigene087922	Unigene087922_02	GO:0000325; GO:0005739; GO:0005773; GO:0005773; GO:0005773; GO:0005773; GO:0005774; GO:0005774; GO:0005794; GO:0005886; GO:0005886; GO:0005886; GO:0009414; GO:0009507; GO:0009678; GO:0009678; GO:0009705; GO:0009926; GO:0009941; GO:0010008; GO:0016020; GO:0048366
Unigene033052	Unigene033052_01	GO:0004427; GO:0004427; GO:0004427; GO:0009507; GO:0009536; GO:0009570; GO:0009570; GO:0009570; GO:0009570; GO:0009579; GO:0009651; GO:0009941; GO:0042742; GO:0046686
Unigene061119	Unigene061119_01	GO:0005730; GO:0005731; GO:0007140; GO:0007143; GO:0009561; GO:0033169; GO:0055046; GO:0009561; GO:0055046; GO:0007140; GO:0033169; GO:0007143; GO:0005731; GO:0005730
Unigene072216	Unigene072216_01	GO:0004334; GO:0005829; GO:0006572; GO:0008219; GO:1902000
Unigene067703	Unigene067703_01	GO:0005829; GO:0005829; GO:0009507; GO:0046686; GO:0048046
Unigene092509	Unigene092509_04	GO:0005829; GO:0009507; GO:0009570; GO:0009570; GO:0009570
Unigene059848	Unigene059848_01	GO:0005829
Unigene090429	Unigene090429_02	GO:0005773; GO:0005829; GO:0005886; GO:0009507; GO:0009507; GO:0009570; GO:0009570; GO:0009570; GO:0009941; GO:0046686; GO:0048046
Unigene051741	Unigene051741_02	GO:0009507; GO:0009507; GO:0009536; GO:0009570; GO:0009570; GO:0009941; GO:0009941; GO:0009941; GO:0016020
Unigene076613	Unigene076613_01	GO:0005739; GO:0005773; GO:0005774; GO:0005886; GO:0005886; GO:0005886; GO:0009506; GO:0046686; GO:0050832
Unigene035393	Unigene035393_01	GO:0003684; GO:0005515; GO:0005634; GO:0005829; GO:0005829; GO:0006281; GO:0012501
Unigene090231	Unigene090231_01	GO:0005515; GO:0005515; GO:0005739; GO:0005739; GO:0005750; GO:0005773; GO:0016020
Unigene078435	Unigene078435_01	GO:0005777
Unigene043591	Unigene043591_03	GO:0005618; GO:0008270; GO:0009409; GO:0009507; GO:0009534; GO:0009535; GO:0009535; GO:0009570; GO:0009570; GO:0009579; GO:0009579; GO:0009579; GO:0009579; GO:0009817; GO:0010319; GO:0016020; GO:0031977
Unigene073900	Unigene073900_03	GO:0005829; GO:0009507; GO:0009570
Unigene078162	Unigene078162_01	GO:0003729; GO:0009507; GO:0009507; GO:0009570; GO:0009570; GO:0009579; GO:0009735; GO:0016020
Unigene045919	Unigene045919_01	GO:0005774; GO:0005777
Unigene050084	Unigene050084_03	GO:0005515; GO:0005515; GO:0005829; GO:0005829; GO:0005886; GO:0006520; GO:0006979; GO:0006982; GO:0009651; GO:0010224; GO:0010335; GO:0012505; GO:0015994; GO:0042538
Unigene046270	Unigene046270_01	GO:0004088; GO:0005951; GO:0009507; GO:0009570; GO:0009570; GO:0009570; GO:0016036
Unigene054478	Unigene054478_01	GO:0005768; GO:0005769; GO:0005794; GO:0005794; GO:0005794; GO:0005802; GO:0005886; GO:0005886; GO:0009504; GO:0009735; GO:0009826; GO:0030244; GO:0042538; GO:0043622
Unigene042869	Unigene042869_02	GO:0000502; GO:0003735; GO:0022626; GO:0042788
Unigene086900	Unigene086900_02	GO:0003729; GO:0005507; GO:0005730; GO:0005774; GO:0005829; GO:0005829; GO:0005886; GO:0009409; GO:0009409; GO:0009506; GO:0009507; GO:0009631; GO:0009735; GO:0016020
Unigene089564	Unigene089564_01	GO:0005829; GO:0005886; GO:0009507; GO:0016020; GO:0046686
Unigene045023	Unigene045023_01	GO:0005829; GO:0009506; GO:0030124
Unigene081145	Unigene081145_01	GO:0005515; GO:0005515; GO:0005515; GO:0005829; GO:0009646; GO:0090549
Unigene043240	Unigene043240_01	GO:0005739; GO:0005739; GO:0005739; GO:0006979; GO:0009507; GO:0009507; GO:0009534; GO:0009536; GO:0009570; GO:0010287; GO:0010287; GO:0046686
Unigene092675	Unigene092675_01	GO:0005515; GO:0005618; GO:0005794; GO:0005829
Unigene099191	Unigene099191_02	GO:0004332; GO:0005829; GO:0032991; GO:0043621
Unigene075524	Unigene075524_01	GO:0005829
Unigene086708	Unigene086708_01	GO:0005829
Unigene088454	Unigene088454_01	GO:0004356; GO:0090378
Unigene076523	Unigene076523_02	GO:0005886
Unigene096515	Unigene096515_02	GO:0005634; GO:0005737; GO:0009852; GO:0010252; GO:0050302
Unigene087702	Unigene087702_04	GO:0000502; GO:0005829; GO:0042742
Unigene052823	Unigene052823_01	GO:0003729; GO:0005515; GO:0005515; GO:0005829; GO:0005886
Unigene058088	Unigene058088_02	GO:0005739; GO:0005739; GO:0005739; GO:0005739; GO:0005739; GO:0008270; GO:0016020; GO:0097250
Unigene090580	Unigene090580_01	GO:0005618; GO:0005634; GO:0005774; GO:0005794; GO:0005829; GO:0005886; GO:0009570; GO:0048046
Unigene091792	Unigene091792_02	GO:0005829; GO:0009505; GO:0009809; GO:0010228
Unigene070470	Unigene070470_02	GO:0004450; GO:0005507; GO:0005515; GO:0005515; GO:0005829; GO:0005886; GO:0006102; GO:0006739; GO:0009506; GO:0009570; GO:0009651; GO:0010043; GO:0042742; GO:0046686
Unigene064774	Unigene064774_02	GO:0005783; GO:0005783; GO:0005886; GO:0009611; GO:0010179
Unigene053578	Unigene053578_01	GO:0005515; GO:0005829; GO:0070062
Unigene046515	Unigene046515_01	GO:0006596; GO:0047632
Unigene055292	Unigene055292_01	GO:0005829; GO:0046686
Unigene085419	Unigene085419_02	GO:0005774; GO:0005783; GO:0005783; GO:0005794
Unigene094394	Unigene094394_04	GO:0005515; GO:0005515; GO:0005783; GO:0005789; GO:0016126; GO:0019287; GO:0042282
Unigene081332	Unigene081332_01	GO:0003729; GO:0003735; GO:0003735; GO:0005829; GO:0005886; GO:0009506; GO:0009507; GO:0022626; GO:0022626; GO:0022627; GO:0042788
Unigene067048	Unigene067048_01	GO:0003959; GO:0003959; GO:0005515; GO:0005515; GO:0009055; GO:0016653; GO:0016653; GO:0022900; GO:0070402
Unigene071777	Unigene071777_01	GO:0005515; GO:0005777; GO:0005829; GO:0006551; GO:0006573; GO:0009099; GO:0009099; GO:0009507; GO:0043621; GO:0050790
Unigene048691	Unigene048691_02	GO:0009718; GO:0016758; GO:0043473
Unigene061622	Unigene061622_01	GO:0004815; GO:0005783; GO:0005829; GO:0005829; GO:0046686; GO:0050832
Unigene052599	Unigene052599_02	GO:0005829
Unigene071126	Unigene071126_01	GO:0005515; GO:0005515; GO:0005515; GO:0009507; GO:0009507; GO:0009535; GO:0009658; GO:0009706; GO:0009941; GO:0009941; GO:0009941; GO:0016020; GO:0045037
Unigene101322	Unigene101322_01	GO:0005783
Unigene051267	Unigene051267_01	GO:0005982; GO:0005985; GO:0009414; GO:0010431; GO:0010555; GO:0016157; GO:0016157
Unigene081750	Unigene081750_01	GO:0005515
Unigene093928	Unigene093928_01	GO:0005774; GO:0005783; GO:0005783
Unigene099569	Unigene099569_03	GO:0005515; GO:0005886
Unigene088248	Unigene088248_01	GO:0003729; GO:0003735; GO:0005829; GO:0016020; GO:0022626; GO:0022627
Unigene076824	Unigene076824_03	GO:0004719; GO:0005737; GO:0005829; GO:0007568; GO:0009651; GO:0009737; GO:0009845
Unigene041758	Unigene041758_02	GO:0005829
Unigene058409	Unigene058409_02	GO:0000502; GO:0005829; GO:0005886; GO:0009507; GO:0009817; GO:0048046
Unigene051312	Unigene051312_01	GO:0005773; GO:0005829
Unigene036491	Unigene036491_01	GO:0005515; GO:0005515; GO:0005774; GO:0005783; GO:0005783; GO:0005783; GO:0005886; GO:0006487; GO:0009505
Unigene050053	Unigene050053_02	GO:0003924; GO:0003924; GO:0005515; GO:0005515; GO:0005515; GO:0005515; GO:0005515; GO:0005515; GO:0005515; GO:0005525; GO:0009507; GO:0009507; GO:0009534; GO:0009570; GO:0010020; GO:0043621; GO:0043621
Unigene056779	Unigene056779_01	GO:0005829; GO:0005886; GO:0005886; GO:0009506; GO:0071836
Unigene071333	Unigene071333_01	GO:0003729; GO:0003735; GO:0003735; GO:0005618; GO:0005730; GO:0005773; GO:0005829; GO:0005886; GO:0009506; GO:0009507; GO:0016020; GO:0022625; GO:0022626; GO:0022626
Unigene079070	Unigene079070_06	GO:0005618; GO:0005794; GO:0005829; GO:0009505; GO:0009506
Unigene103551	Unigene103551_01	GO:0003735; GO:0003735; GO:0005774; GO:0009506; GO:0022626; GO:0022627; GO:0042788
Unigene071650	Unigene071650_01	GO:0090378
Unigene044071	Unigene044071_01	GO:0006561
Unigene038255	Unigene038255_01	GO:0005515; GO:0005737; GO:0005886; GO:0005886; GO:0005886; GO:0016020; GO:0043621
Unigene066313	Unigene066313_01	GO:0004612; GO:0005634; GO:0005730; GO:0005829; GO:0005829; GO:0009817; GO:0016020; GO:0016036; GO:0046686
Unigene045587	Unigene045587_01	GO:0005515; GO:0005515; GO:0005829; GO:0005829; GO:0046982
Unigene054263	Unigene054263_02	GO:0003924; GO:0005525; GO:0005829; GO:0019003
Unigene067232	Unigene067232_01	GO:0004467; GO:0004467; GO:0005515; GO:0005515; GO:0005777; GO:0005777; GO:0009651; GO:0010193
Unigene043605	Unigene043605_01	GO:0004794; GO:0004794; GO:0009097
Unigene070933	Unigene070933_02	GO:0005829
Unigene073239	Unigene073239_05	GO:0005773; GO:0005773; GO:0005774; GO:0009505
Unigene059732	Unigene059732_02	GO:0005773; GO:0005829; GO:0005886; GO:0016020
Unigene086999	Unigene086999_04	GO:0005829; GO:0005886; GO:0009555; GO:0009651; GO:0010942; GO:0046686; GO:0052543
Unigene101117	Unigene101117_01	GO:0009651; GO:0009723; GO:0042542
Unigene095171	Unigene095171_01	GO:0005634; GO:0005737; GO:0005829; GO:0005886; GO:0009651; GO:0048046; GO:0048046
Unigene075595	Unigene075595_01	GO:0003735; GO:0005829; GO:0022625
Unigene050392	Unigene050392_04	GO:0005739; GO:0009507; GO:0009507; GO:0009570; GO:0009793
Unigene042671	Unigene042671_01	GO:0005635; GO:0005774; GO:0005783; GO:0005783; GO:0009507; GO:0009651
Unigene037525	Unigene037525_01	GO:0005310; GO:0005618; GO:0005739; GO:0005739; GO:0005739; GO:0005774; GO:0006835; GO:0009506; GO:0009507; GO:0009941; GO:0015142; GO:0035674
Unigene042553	Unigene042553_01	GO:0005507; GO:0005739; GO:0016020; GO:0030060; GO:0042742; GO:0048046; GO:0048046
Unigene054161	Unigene054161_02	GO:0005829; GO:0005886; GO:0072583; GO:0072583
Unigene061817	Unigene061817_01	GO:0000105; GO:0009507; GO:0009536; GO:0009570
Unigene080624	Unigene080624_02	GO:0003729; GO:0005634; GO:0005730; GO:0006952; GO:0008219; GO:0009693; GO:0010150
Unigene055148	Unigene055148_01	GO:0003729; GO:0005515; GO:0005829; GO:0006446; GO:0009651; GO:0060211; GO:1900151
Unigene062015	Unigene062015_01	GO:0004739; GO:0005739
Unigene075993	Unigene075993_02	GO:0005773; GO:0005774; GO:0005794
Unigene087886	Unigene087886_01	GO:0004017; GO:0005524; GO:0006163; GO:0004017; GO:0004017; GO:0005524; GO:0005524; GO:0006163; GO:0006163
Unigene086191	Unigene086191_02	GO:0005618; GO:0005618; GO:0005794; GO:0009505; GO:0009506
Unigene040235	Unigene040235_01	GO:0005886
Unigene047709	Unigene047709_02	GO:0003682; GO:0004521; GO:0004521; GO:0005515; GO:0005515; GO:0005515; GO:0005515; GO:0005515; GO:0005515; GO:0005515; GO:0005515; GO:0005515; GO:0005654; GO:0005719; GO:0006306; GO:0006342; GO:0006342; GO:0009816; GO:0015030; GO:0016458; GO:0019048; GO:0030422; GO:0035197; GO:0035197; GO:0035198; GO:0051567; GO:0051607; GO:0070919; GO:0080188
Unigene063671	Unigene063671_01	GO:0005773; GO:0009505
Unigene074039	Unigene074039_02	GO:0005829; GO:0005886; GO:0008830; GO:0008831; GO:0009506; GO:0010253; GO:0019305; GO:0048046
Unigene092892	Unigene092892_01	GO:0005829
Unigene072625	Unigene072625_01	GO:0004462; GO:0009409; GO:0009507; GO:0009570; GO:0009570; GO:0009570; GO:0009579; GO:0010319; GO:0019243; GO:0031977
Unigene046553	Unigene046553_01	GO:0003735; GO:0005507; GO:0005524; GO:0005739; GO:0005739; GO:0005739; GO:0005739; GO:0005739; GO:0005739; GO:0005739; GO:0005759; GO:0005774; GO:0005829; GO:0009408; GO:0042788; GO:0046686
Unigene074657	Unigene074657_01	GO:0005829
Unigene077403	Unigene077403_01	GO:0005773
Unigene072846	Unigene072846_05	GO:0005618; GO:0005829; GO:0046658
Unigene064766	Unigene064766_01	GO:0005768; GO:0005794; GO:0005794; GO:0005794; GO:0005802; GO:0006623; GO:0016020
Unigene048921	Unigene048921_01	GO:0000502; GO:0005829; GO:0009651
Unigene059594	Unigene059594_01	GO:0005829
Unigene081880	Unigene081880_01	GO:0005739; GO:0005739; GO:0005773; GO:0005773; GO:0005774; GO:0005783; GO:0005783; GO:0005886; GO:0009505; GO:0009506; GO:0009507; GO:0016020
Unigene084764	Unigene084764_01	GO:0005829; GO:0009506
Unigene043931	Unigene043931_01	GO:0005886; GO:0005886; GO:0005886; GO:0009409
Unigene088018	Unigene088018_01	GO:0000911; GO:0005768; GO:0005829; GO:0005886; GO:0005886; GO:0009504
Unigene075337	Unigene075337_02	GO:0005737; GO:0005829; GO:0016272; GO:0043622
Unigene054022	Unigene054022_01	GO:0016298
Unigene069313	Unigene069313_01	GO:0009409; GO:0009507; GO:0009507; GO:0009570; GO:0009570; GO:0009570; GO:0010319; GO:0042742; GO:0048046; GO:0051920
Unigene059332	Unigene059332_01	GO:0004843; GO:0005515; GO:0005515; GO:0005634; GO:0005737; GO:0005829; GO:0009867
Unigene069146	Unigene069146_01	GO:0005515; GO:0005515; GO:0005515; GO:0005515; GO:0005515; GO:0005515; GO:0005886; GO:0005886; GO:0006833; GO:0009414; GO:0016020
Unigene065533	Unigene065533_01	GO:0004807; GO:0005507; GO:0005618; GO:0005739; GO:0005739; GO:0005773; GO:0005774; GO:0005829; GO:0005886; GO:0005886; GO:0009506; GO:0009507; GO:0009570; GO:0009570; GO:0010043; GO:0044262; GO:0046686; GO:0048046
Unigene083314	Unigene083314_01	GO:0003987; GO:0003987; GO:0005777; GO:0005777; GO:0006083; GO:0006083; GO:0006097; GO:0019605; GO:0047760
Unigene051678	Unigene051678_02	GO:0004747; GO:0009116; GO:0009507; GO:0009570; GO:0042646
Unigene052639	Unigene052639_01	GO:0005829; GO:0005886; GO:0009555; GO:0009651; GO:0010942; GO:0046686; GO:0052543
Unigene079105	Unigene079105_03	GO:0005739; GO:0005739; GO:0005773; GO:0005773; GO:0005774; GO:0005783; GO:0005783; GO:0005886; GO:0009505; GO:0009506; GO:0009507; GO:0016020
Unigene049395	Unigene049395_02	GO:0005829
Unigene075595	Unigene075595_10	GO:0004827; GO:0005829; GO:0009506; GO:0016020
Unigene065930	Unigene065930_02	GO:0004315; GO:0004315; GO:0006633; GO:0009507; GO:0009570; GO:0009631; GO:0009793
Unigene072617	Unigene072617_01	GO:0000932; GO:0003723; GO:0003729; GO:0005635; GO:0005737; GO:0005737; GO:0005783; GO:0005829; GO:0005829; GO:0006397; GO:0006402; GO:0006402; GO:0009506; GO:0009651; GO:0010372; GO:0010494; GO:0010494; GO:0034605; GO:0046686; GO:0046686
Unigene044064	Unigene044064_01	GO:0003729; GO:0005634; GO:0005737; GO:0005829
Unigene099893	Unigene099893_04	GO:0005515; GO:0005774; GO:0009507; GO:0009507; GO:0009536; GO:0009658; GO:0009735; GO:0009941; GO:0009941; GO:0009941; GO:0016020; GO:0031359; GO:0045036; GO:0045037
Unigene094580	Unigene094580_01	GO:0005618; GO:0005634; GO:0005774; GO:0005794; GO:0005829; GO:0005886; GO:0009570; GO:0048046
Unigene094216	Unigene094216_01	GO:0005829; GO:0009735
Unigene091186	Unigene091186_01	GO:0005737; GO:0005739; GO:0005773; GO:0005774; GO:0005783; GO:0005783; GO:0005794; GO:0005886; GO:0005886; GO:0006883; GO:0009408; GO:0009408; GO:0009408; GO:0009409; GO:0009506; GO:0009644; GO:0009735; GO:0009898; GO:0009898; GO:0009941; GO:0010286; GO:0010431; GO:0030644; GO:0042538; GO:0042538; GO:0050826; GO:1901002; GO:1901562; GO:1902884
Unigene062796	Unigene062796_01	GO:0005515; GO:0042276
Unigene053904	Unigene053904_02	GO:0005829; GO:0008478; GO:0009443; GO:0010054; GO:0042538
Unigene048758	Unigene048758_01	GO:0005634
Unigene040338	Unigene040338_01	GO:0005829
Unigene065140	Unigene065140_01	GO:0006000; GO:0006633; GO:0008865; GO:0009507; GO:0009507; GO:0009570; GO:0009570; GO:0009570; GO:0016051
Unigene074580	Unigene074580_01	GO:0010266; GO:0016049; GO:0019904; GO:0046982; GO:0051117; GO:0090378
Unigene090708	Unigene090708_01	GO:0005634; GO:0005737; GO:0005773; GO:0006508; GO:0009507; GO:0051289; GO:0070009
Unigene058131	Unigene058131_01	GO:0009507; GO:0009507; GO:0009570; GO:0009570; GO:0009570
Unigene044453	Unigene044453_01	GO:0009507; GO:0009570; GO:0009570; GO:0009570; GO:0048046
Unigene061918	Unigene061918_01	GO:0003993; GO:0003993; GO:0009845; GO:0009846
Unigene084119	Unigene084119_04	GO:0004152; GO:0005739; GO:0005739; GO:0009220
Unigene059274	Unigene059274_01	GO:0005783
Unigene071797	Unigene071797_01	GO:0005737; GO:0005829; GO:0005968; GO:0017137; GO:2000541
Unigene068678	Unigene068678_05	GO:0005739; GO:0005829; GO:0009507; GO:0009793; GO:0046686
Unigene041962	Unigene041962_01	GO:0005524; GO:0005739; GO:0005739; GO:0009507; GO:0009507; GO:0009507; GO:0009555; GO:0009570; GO:0009570; GO:0009570; GO:0055046
Unigene100331	Unigene100331_02	GO:0004743; GO:0005829; GO:0006096
Unigene070230	Unigene070230_01	GO:0000302; GO:0009507; GO:0009507; GO:0009536; GO:0009648; GO:0009793; GO:0009941; GO:0009941; GO:0048366
Unigene099217	Unigene099217_01	GO:0005524; GO:0005618; GO:0005739; GO:0005739; GO:0005739; GO:0005739; GO:0005739; GO:0005774; GO:0009408; GO:0009507; GO:0009615; GO:0009651; GO:0046686
Unigene072236	Unigene072236_05	GO:0005739; GO:0005739; GO:0005829; GO:0005829; GO:0005886; GO:0005886; GO:0009507; GO:0009651; GO:0046686; GO:0048046
Unigene055585	Unigene055585_02	GO:0003735; GO:0005507; GO:0005730; GO:0005739; GO:0005739; GO:0005739; GO:0005739; GO:0005739; GO:0005753; GO:0005774; GO:0008270; GO:0009507; GO:0009535; GO:0009579; GO:0042788
Unigene076676	Unigene076676_01	GO:0004550; GO:0005515; GO:0005515; GO:0005515; GO:0006165; GO:0070301
Unigene050917	Unigene050917_02	GO:0003723; GO:0005515; GO:0005515; GO:0005515; GO:0005634
Unigene046846	Unigene046846_01	GO:0004856; GO:0005829; GO:0005829; GO:0005997
Unigene044783	Unigene044783_01	GO:0003973; GO:0047545; GO:0071949
Unigene079892	Unigene079892_03	GO:0000103; GO:0005829; GO:0009506; GO:0042542; GO:0046686; GO:0046686; GO:0071291
Unigene080399	Unigene080399_02	GO:0005773; GO:0005886; GO:0016020
Unigene059985	Unigene059985_01	GO:0005886; GO:0009507; GO:0009507; GO:0009507; GO:0009941; GO:0019904; GO:0022626
Unigene073095	Unigene073095_01	GO:0005524; GO:0005618; GO:0005739; GO:0005739; GO:0005739; GO:0005739; GO:0005739; GO:0005739; GO:0005749; GO:0045273; GO:0050897
Unigene053629	Unigene053629_03	GO:0005618; GO:0005739; GO:0005739; GO:0005739; GO:0005774; GO:0009507; GO:0009651; GO:0016020
Unigene062109	Unigene062109_01	GO:0019904; GO:0046982; GO:0051117; GO:0090378
Unigene069523	Unigene069523_05	GO:0003729; GO:0005634; GO:0005777; GO:0005829; GO:0009735
Unigene069792	Unigene069792_01	GO:0008134; GO:0010266; GO:0016049; GO:0019904; GO:0046982; GO:0051117; GO:0090378
Unigene050695	Unigene050695_01	GO:0004176; GO:0005515; GO:0005618; GO:0005739; GO:0009507; GO:0009507; GO:0009507; GO:0009532; GO:0009535; GO:0009536; GO:0009570; GO:0009570; GO:0009570; GO:0009570; GO:0009735; GO:0009941; GO:0009941; GO:0009941; GO:0010380; GO:0045036; GO:0045037
Unigene084259	Unigene084259_01	GO:0009507; GO:0009570; GO:0009570; GO:0009570; GO:0010731
Unigene032742	Unigene032742_01	GO:0005794; GO:0005829; GO:0005886; GO:0009506
Unigene096849	Unigene096849_01	GO:0005829; GO:0008940; GO:0009734; GO:0010038; GO:0030151
Unigene066090	Unigene066090_01	GO:0005618; GO:0005829; GO:0009414; GO:0009516; GO:0009651
Unigene086986	Unigene086986_02	GO:0005515; GO:0005515; GO:0005515; GO:0005515; GO:0005515; GO:0005515; GO:0005515; GO:0005515; GO:0005515; GO:0005515; GO:0005515; GO:0005515; GO:0005515; GO:0005515; GO:0005515; GO:0005515; GO:0005515; GO:0005515; GO:0005515; GO:0005515; GO:0005515; GO:0005515; GO:0005515; GO:0005515; GO:0005515; GO:0005515; GO:0005515; GO:0005515; GO:0005515; GO:0005515; GO:0005515; GO:0005515; GO:0005515; GO:…
Unigene075239	Unigene075239_03	GO:0003755; GO:0005515; GO:0005771; GO:0005783; GO:0005783; GO:0005783; GO:0005795; GO:0005829; GO:0016020
Unigene077096	Unigene077096_02	GO:0005515; GO:0005773; GO:0005774; GO:0005794; GO:0005886; GO:0005886; GO:0005886; GO:0006897; GO:0009506; GO:0010118; GO:0016192; GO:0016192; GO:0072583
Unigene099794	Unigene099794_01	GO:0005515; GO:0005515; GO:0005515; GO:0005774; GO:0005783; GO:0007034
Unigene066433	Unigene066433_01	GO:0005829; GO:0009506; GO:0016020
Unigene102274	Unigene102274_02	GO:0000302; GO:0005739; GO:0006826; GO:0009507; GO:0009570; GO:0009570; GO:0009908; GO:0009941; GO:0010039; GO:0015979; GO:0048366; GO:0055072
Unigene062026	Unigene062026_01	GO:0003729; GO:0005634; GO:0005777; GO:0005829; GO:0009735
Unigene070972	Unigene070972_01	GO:0001558; GO:0005515; GO:0005634; GO:0005774; GO:0005794; GO:0005829; GO:0005886; GO:0007346; GO:0008017; GO:0008283; GO:0009506; GO:0009507; GO:0009579; GO:0009735; GO:0009819; GO:0009860; GO:0010252; GO:0019904; GO:0031117; GO:0040014; GO:0042742; GO:0046686; GO:0048046; GO:0048364; GO:0048527; GO:0048768; GO:0090333; GO:0090406
Unigene082299	Unigene082299_01	GO:0000287; GO:0004743; GO:0009507; GO:0009570; GO:0030955
Unigene073164	Unigene073164_01	GO:0005634; GO:0005634; GO:0005634; GO:0005730; GO:0005730; GO:0005829; GO:0006873; GO:0006873; GO:0009845; GO:0009845; GO:0010226; GO:0010226
Unigene027915	Unigene027915_01	GO:0005524; GO:0005618; GO:0005739; GO:0005774; GO:0005794; GO:0005829; GO:0005886; GO:0005886; GO:0009266; GO:0009408; GO:0009408; GO:0009408; GO:0009615; GO:0009617; GO:0031625; GO:0042542; GO:0046686; GO:0048046
Unigene048639	Unigene048639_01	GO:0005618; GO:0009507; GO:0009535; GO:0009570; GO:0009570; GO:0009570; GO:0009579; GO:0009579; GO:0009579; GO:0009737; GO:0009941; GO:0009941; GO:0010287; GO:0016020; GO:0048046
Unigene067706	Unigene067706_01	GO:0003729; GO:0003735; GO:0003735; GO:0005730; GO:0022626; GO:0022626; GO:0022627; GO:0042788
Unigene082146	Unigene082146_02	GO:0004563; GO:0005773; GO:0005773; GO:0005773; GO:0005829; GO:0009505; GO:0015929
Unigene020363	Unigene020363_01	GO:0003729; GO:0003735; GO:0003735; GO:0005634; GO:0005634; GO:0005737; GO:0005737; GO:0005829; GO:0005886; GO:0006970; GO:0009506; GO:0009507; GO:0009507; GO:0009651; GO:0022626; GO:0022626; GO:0022627; GO:0042788
Unigene066824	Unigene066824_01	GO:0005471; GO:0005507; GO:0005515; GO:0005739; GO:0005739; GO:0005739; GO:0005774; GO:0009507; GO:0009941; GO:0015865; GO:0016020
Unigene066244	Unigene066244_03	GO:0004013; GO:0005507; GO:0005515; GO:0005515; GO:0005515; GO:0005515; GO:0005773; GO:0005774; GO:0005829; GO:0005886; GO:0006346; GO:0009506; GO:0009793; GO:0016020
Unigene068082	Unigene068082_01	GO:0008964; GO:0016020; GO:0090377; GO:0090378
Unigene061135	Unigene061135_01	GO:0005737; GO:0005773; GO:0005773; GO:0005774; GO:0006508; GO:0008240; GO:0009507; GO:0009507; GO:0016020; GO:0022626
Unigene095172	Unigene095172_01	GO:0004069; GO:0009095; GO:0030170; GO:0033853; GO:0033854; GO:0042802
Unigene071528	Unigene071528_01	GO:0005829
Unigene083283	Unigene083283_07	GO:0005515; GO:0005773; GO:0005774; GO:0005794; GO:0005886; GO:0005886; GO:0005886; GO:0006897; GO:0009506; GO:0010118; GO:0016192; GO:0016192; GO:0072583
Unigene079193	Unigene079193_03	GO:0004743; GO:0005829; GO:0006096
Unigene044366	Unigene044366_02	GO:0003858; GO:0005829; GO:0005829; GO:0005829; GO:0006979
Unigene056837	Unigene056837_01	GO:0005515
Unigene064083	Unigene064083_01	GO:0003729
Unigene054958	Unigene054958_01	GO:0003987; GO:0005829; GO:0006083; GO:0009507; GO:0009507; GO:0009570; GO:0009570
Unigene070531	Unigene070531_01	GO:0005829
Unigene089270	Unigene089270_03	GO:0009507; GO:0009570
Unigene073223	Unigene073223_02	GO:0051117
Unigene054363	Unigene054363_01	GO:0003735; GO:0005886; GO:0009506; GO:0022625
Unigene057528	Unigene057528_01	GO:0005739; GO:0005739; GO:0005739; GO:0006979; GO:0009507; GO:0009507; GO:0009534; GO:0009536; GO:0009570; GO:0010287; GO:0010287; GO:0046686
Unigene064361	Unigene064361_01	GO:0005829
Unigene062749	Unigene062749_03	GO:0005886; GO:0005886; GO:0009506; GO:0009664; GO:0046658; GO:0048046
Unigene045627	Unigene045627_01	GO:0005739; GO:0009507; GO:0009532; GO:0009570; GO:0009570; GO:0009570; GO:0009579; GO:0009941; GO:0009941
Unigene075525	Unigene075525_01	GO:0004197; GO:0005773
Unigene058167	Unigene058167_01	GO:0005634; GO:0005886; GO:0005886; GO:0009507; GO:0009507; GO:0009534; GO:0009535; GO:0009535; GO:0009579; GO:0009579; GO:0009579; GO:0009579; GO:0009658; GO:0009941; GO:0010287; GO:0016020; GO:0031977; GO:0042742
Unigene069106	Unigene069106_04	GO:0005759
Unigene053179	Unigene053179_01	GO:0009705; GO:0016887; GO:0090377; GO:0090378
Unigene048247	Unigene048247_01	GO:0004364; GO:0006749; GO:0009507; GO:0009651; GO:0009704; GO:0048527; GO:0060416; GO:0080148; GO:0080167
Unigene062247	Unigene062247_01	GO:0005515; GO:0005634; GO:0005634; GO:0005737; GO:0005829; GO:0005829; GO:0005886; GO:0009408; GO:0046686
Unigene075607	Unigene075607_02	GO:0005829; GO:0046686
Unigene061896	Unigene061896_01	GO:0005960
Unigene040491	Unigene040491_01	GO:0005829
Unigene101858	Unigene101858_01	GO:0005515; GO:0005829; GO:0005886; GO:0007623; GO:0009506; GO:0016020; GO:0046686
Unigene101734	Unigene101734_01	GO:0001666; GO:0001666; GO:0001666; GO:0001666; GO:0001666; GO:0001666; GO:0001666; GO:0001666; GO:0001666; GO:0001666; GO:0001666; GO:0004022; GO:0004022; GO:0005829; GO:0005886; GO:0006970; GO:0009409; GO:0009409; GO:0009409; GO:0009409; GO:0009413; GO:0009414; GO:0009414; GO:0009651; GO:0009651; GO:0009651; GO:0009737; GO:0009737; GO:0009737; GO:0009737; GO:0009744; GO:0031000; GO:0032355; GO:…
Unigene058014	Unigene058014_01	GO:0009507; GO:0009507; GO:0009507; GO:0009570; GO:0009570; GO:0009570; GO:0009617; GO:0009862; GO:0009941; GO:0046429; GO:0051539
Unigene077166	Unigene077166_01	GO:0004565; GO:0005618; GO:0009505; GO:0080167
Unigene085642	Unigene085642_01	GO:0005773; GO:0005783; GO:0005789; GO:0005886; GO:0005886; GO:0071458; GO:0071782; GO:0071786
Unigene094685	Unigene094685_02	GO:0005829; GO:0046686
Unigene081676	Unigene081676_01	GO:0005618; GO:0009506
Unigene044493	Unigene044493_01	GO:0000932; GO:0005515; GO:0005515; GO:0005515; GO:0005515; GO:0005773; GO:0005773; GO:0006508; GO:0008233; GO:0008234; GO:0008234; GO:0009506; GO:0009507; GO:0010494
Unigene065070	Unigene065070_01	GO:0005983; GO:0005983; GO:0009507; GO:0009507; GO:0009569; GO:0009570; GO:0009570; GO:0019203; GO:0043036
Unigene043319	Unigene043319_01	GO:0005829
Unigene099658	Unigene099658_01	GO:0005634; GO:0005737; GO:0005829
Unigene084843	Unigene084843_02	GO:0003729
Unigene071527	Unigene071527_01	GO:0005783; GO:0005783
Unigene099344	Unigene099344_03	GO:0005773; GO:0009507
Unigene062801	Unigene062801_01	GO:0009409; GO:0009507; GO:0009507; GO:0009570; GO:0009570; GO:0009570; GO:0009579; GO:0009941; GO:0010319; GO:0035671; GO:0035798; GO:0048046; GO:0055114
Unigene045677	Unigene045677_01	GO:0004177; GO:0005829; GO:0005886; GO:0005886; GO:0010013
Unigene042448	Unigene042448_01	GO:0005829; GO:0005829; GO:0005886; GO:0048046
Unigene065620	Unigene065620_01	GO:0005634; GO:0005829
Unigene059097	Unigene059097_02	GO:0043473
Unigene098400	Unigene098400_02	GO:0009507
Unigene065549	Unigene065549_01	GO:0005515; GO:0005515; GO:0005515; GO:0005634; GO:0005737; GO:0009911
Unigene064996	Unigene064996_01	GO:0004672; GO:0004674; GO:0005515; GO:0005515; GO:0005773; GO:0005829; GO:0005886; GO:0005886; GO:0005886; GO:0009651; GO:0009738; GO:0010119; GO:0010359; GO:0016020
Unigene060989	Unigene060989_02	GO:0003984; GO:0003984; GO:0005515; GO:0009099; GO:0009507; GO:0009570
Unigene053949	Unigene053949_01	GO:0004550; GO:0005515; GO:0005515; GO:0005515; GO:0006165; GO:0070301
Unigene056840	Unigene056840_04	GO:0005515; GO:0005515; GO:0005515; GO:0005515; GO:0005768; GO:0005771; GO:0005829; GO:0006623; GO:0006896; GO:0009958; GO:0010252; GO:0016020; GO:0030904; GO:0043231
Unigene076707	Unigene076707_01	GO:0005515; GO:0005634; GO:0005829; GO:0005886; GO:0005886; GO:0009506
Unigene090790	Unigene090790_01	GO:0005739; GO:0008121; GO:0009060; GO:0009408
Unigene054173	Unigene054173_04	GO:0005634; GO:0005634; GO:0005737; GO:0005829; GO:0009409
Unigene082192	Unigene082192_03	GO:0004177; GO:0005737; GO:0005829; GO:0005886; GO:0008270; GO:0010013; GO:0030145
Unigene047861	Unigene047861_04	GO:0005829; GO:0009735
Unigene077083	Unigene077083_01	GO:0005515; GO:0005515; GO:0005515; GO:0005515; GO:0005515; GO:0005515; GO:0005515; GO:0005515; GO:0005515; GO:0005515; GO:0005515; GO:0005515; GO:0005515; GO:0005515; GO:0005515; GO:0005515; GO:0005515; GO:0005515; GO:0005515; GO:0005515; GO:0005515; GO:0005515; GO:0005515; GO:0005515; GO:0005515; GO:0005515; GO:0005515; GO:0005515; GO:0005634; GO:0005829; GO:0080008
Unigene072231	Unigene072231_03	GO:0006633; GO:0016297
Unigene067203	Unigene067203_01	GO:0000932; GO:0003723; GO:0003729; GO:0005635; GO:0005737; GO:0005737; GO:0005783; GO:0005829; GO:0005829; GO:0006397; GO:0006402; GO:0006402; GO:0009506; GO:0009651; GO:0010372; GO:0010494; GO:0010494; GO:0034605; GO:0046686; GO:0046686
Unigene061736	Unigene061736_01	GO:0005515; GO:0009408; GO:0009408; GO:0009408; GO:0009408; GO:0009408; GO:0009570; GO:0009644; GO:0009941; GO:0042542; GO:0043335; GO:0045727
Unigene092600	Unigene092600_01	GO:0005730; GO:0009534; GO:0009570
Unigene065077	Unigene065077_01	GO:0004452; GO:0005829; GO:0005829; GO:0009240; GO:0009507; GO:0009536
Unigene094580	Unigene094580_05	GO:0003729; GO:0005515; GO:0005515; GO:0005515; GO:0005515; GO:0005515; GO:0005515; GO:0005515; GO:0005515; GO:0005515; GO:0005515; GO:0005515; GO:0005515; GO:0005515; GO:0005515; GO:0005634; GO:0005737; GO:0005829; GO:0005886; GO:0006412; GO:0009640; GO:0009651; GO:0009908; GO:0030371; GO:0031597
Unigene098851	Unigene098851_01	GO:0005783; GO:0005783; GO:0005789; GO:0006457; GO:0009626; GO:0010204; GO:0042742; GO:0046283
Unigene066648	Unigene066648_01	GO:0008441; GO:0016312
Unigene079546	Unigene079546_01	GO:0005829; GO:0048481
Unigene064434	Unigene064434_01	GO:0005829; GO:0005829; GO:0005886; GO:0006952; GO:0008106; GO:0047501; GO:0047504; GO:0055114; GO:0080167
Unigene073051	Unigene073051_02	GO:0005515; GO:0005515; GO:0005515; GO:0005515; GO:0005515; GO:0005515; GO:0005515; GO:0005515; GO:0005515; GO:0005515; GO:0005515; GO:0005515; GO:0005515; GO:0005634; GO:0006511; GO:0009408; GO:0009734; GO:0009867; GO:0010187; GO:0030163; GO:0050832; GO:2000072
Unigene063400	Unigene063400_04	GO:0005829; GO:0010349; GO:0019853
Unigene096798	Unigene096798_01	GO:0016135; GO:0016709
Unigene036532	Unigene036532_01	GO:0004365; GO:0005507; GO:0005975; GO:0008270; GO:0009536; GO:0009555; GO:0009735; GO:0016020; GO:0048658; GO:0080022; GO:0080144
Unigene072995	Unigene072995_01	GO:0003729; GO:0005515; GO:0005515; GO:0005515; GO:0005515; GO:0005515; GO:0005515; GO:0005515; GO:0005515; GO:0005515; GO:0005515; GO:0005515; GO:0005515; GO:0005515; GO:0005515; GO:0005634; GO:0005737; GO:0005829; GO:0005886; GO:0006412; GO:0009640; GO:0009651; GO:0009908; GO:0030371; GO:0031597
Unigene070207	Unigene070207_01	GO:0005773; GO:0005783; GO:0005794; GO:0010043
Unigene075425	Unigene075425_01	GO:0003924; GO:0003924; GO:0005515; GO:0005515; GO:0005515; GO:0005515; GO:0005515; GO:0005515; GO:0005515; GO:0005515; GO:0005525; GO:0009507; GO:0009570; GO:0009570; GO:0009637; GO:0009658; GO:0009902; GO:0010020; GO:0042802; GO:0043572; GO:0043621; GO:0043621
Unigene081789	Unigene081789_02	GO:0005515; GO:0005515; GO:0005515; GO:0005515; GO:0009816; GO:0061077
Unigene064435	Unigene064435_01	GO:0005515
Unigene066832	Unigene066832_01	GO:0005739; GO:0005829; GO:0005829; GO:0009228; GO:0009228; GO:0042131
Unigene036648	Unigene036648_02	GO:0000502; GO:0000502; GO:0005515; GO:0005829; GO:0009408; GO:0009647; GO:0009733; GO:0009735; GO:0009735; GO:0009908; GO:0009941; GO:0031540; GO:0043161; GO:0043248; GO:0048825; GO:0051788
Unigene079829	Unigene079829_01	GO:0000502; GO:0000502; GO:0001653; GO:0005515; GO:0005515; GO:0005829; GO:0006974; GO:0009408; GO:0009555; GO:0009651; GO:0009733; GO:0009735; GO:0009735; GO:0009737; GO:0010150; GO:0016020; GO:0031593; GO:0043161; GO:0043248; GO:0048366; GO:0048455; GO:0048528; GO:0048767; GO:0051788
Unigene051466	Unigene051466_01	GO:0005515; GO:0005515; GO:0005515; GO:0005773; GO:0005886; GO:0005886; GO:0009507; GO:0009535; GO:0009941
Unigene053030	Unigene053030_02	GO:0009507; GO:0009507; GO:0045454
Unigene035612	Unigene035612_01	GO:0009506
Unigene076505	Unigene076505_01	GO:0005739; GO:0009846
Unigene051996	Unigene051996_01	GO:0004612; GO:0005634; GO:0005730; GO:0005829; GO:0005829; GO:0009817; GO:0016020; GO:0016036; GO:0046686
Unigene058456	Unigene058456_07	GO:0018738; GO:0046686; GO:0048046
Unigene077395	Unigene077395_03	GO:0005515; GO:0009408; GO:0009408; GO:0009408; GO:0009408; GO:0009408; GO:0009570; GO:0009644; GO:0009941; GO:0042542; GO:0043335; GO:0045727
Unigene102952	Unigene102952_01	GO:0005737; GO:0005884; GO:0051014; GO:0051015; GO:0051017; GO:0051017
Unigene067233	Unigene067233_05	GO:0005829
Unigene051347	Unigene051347_01	GO:0003747; GO:0006415
Unigene098850	Unigene098850_02	GO:0005777
Unigene035519	Unigene035519_02	GO:0005634; GO:0005829; GO:0005829; GO:0005886; GO:0046686
Unigene080410	Unigene080410_04	GO:0009507; GO:0009507; GO:0009570; GO:0016532
Unigene090973	Unigene090973_01	GO:0005829; GO:0042546; GO:0046686
Unigene078169	Unigene078169_02	GO:0005515; GO:0005634; GO:0005737; GO:0031593; GO:0031593; GO:0043130; GO:0070628
Unigene046460	Unigene046460_01	GO:0003735; GO:0005730; GO:0005829; GO:0009506; GO:0009651; GO:0016020; GO:0022626; GO:0022627
Unigene057625	Unigene057625_01	GO:0005829; GO:0046686
Unigene045354	Unigene045354_01	GO:0006807; GO:0009039
Unigene078726	Unigene078726_01	GO:0005777; GO:0005829; GO:0008219; GO:0010286; GO:0046292; GO:0048316; GO:0051903; GO:0080007
Unigene061097	Unigene061097_01	GO:0005829; GO:0009507
Unigene075405	Unigene075405_01	GO:0090376
Unigene092833	Unigene092833_01	GO:0000502; GO:0005618; GO:0005730; GO:0005886; GO:0009506; GO:0016020
Unigene046718	Unigene046718_02	GO:0005634; GO:0005829; GO:0090378
Unigene071901	Unigene071901_02	GO:0005739; GO:0005739; GO:0005739; GO:0005739; GO:0009536; GO:0016633; GO:0080049
Unigene048520	Unigene048520_01	GO:0003735; GO:0003735; GO:0006979; GO:0009409; GO:0009644; GO:0016020; GO:0022625; GO:0022626; GO:0042788
Unigene049752	Unigene049752_01	GO:0000502; GO:0003735; GO:0004540; GO:0005829; GO:0022626; GO:0022626; GO:0042788
Unigene043900	Unigene043900_01	GO:0000338; GO:0005515; GO:0005515; GO:0005829
Unigene058194	Unigene058194_01	GO:0005773; GO:0005774; GO:0009505
Unigene086722	Unigene086722_01	GO:0005829
Unigene050061	Unigene050061_01	GO:0005634; GO:0005737
Unigene053910	Unigene053910_01	GO:0005783; GO:0005783; GO:0009507; GO:0009826; GO:0015926; GO:0030244; GO:0042742; GO:0046686
Unigene039390	Unigene039390_01	GO:0003729
Unigene038793	Unigene038793_01	GO:0009570; GO:0019899; GO:0101016
Unigene051578	Unigene051578_01	GO:0003837; GO:0005829; GO:0005829; GO:0006212; GO:0043562
Unigene082460	Unigene082460_02	GO:0009312; GO:0047268
Unigene064286	Unigene064286_01	GO:0005507; GO:0005739; GO:0009507; GO:0009535; GO:0009579; GO:0009651
Unigene076542	Unigene076542_01	GO:0005515; GO:0005829
Unigene062118	Unigene062118_02	GO:0005737; GO:0005829; GO:0006457; GO:0009408; GO:0009408; GO:0009555; GO:0009735; GO:0009880; GO:0009965; GO:0010286; GO:0010450; GO:0032502; GO:0048448; GO:0048833
Unigene064642	Unigene064642_01	GO:0004629; GO:0005886; GO:0005886; GO:0009395
Unigene043935	Unigene043935_01	GO:0008886
Unigene046342	Unigene046342_01	GO:0005524; GO:0005739; GO:0005739; GO:0005739; GO:0005739
Unigene056519	Unigene056519_01	GO:0003999; GO:0009507; GO:0009690
Unigene061599	Unigene061599_01	GO:0005618; GO:0005739; GO:0005739; GO:0005739; GO:0005739; GO:0005739; GO:0005774; GO:0008308; GO:0009507; GO:0009617; GO:0009735; GO:0009941; GO:0016020

## Sheet: Go terms
Ontoloty	GO_Term	Protein count	Unigene members
Biological Process	response to stimulus	499	Unigene020363_01; Unigene024088_01; Unigene027915_01; Unigene028927_01; Unigene030926_01; Unigene031978_01; Unigene033052_01; Unigene035393_01; Unigene035519_02; Unigene035520_01; Unigene036532_01; Unigene036648_02; Unigene036792_01; Unigene036858_01; Unigene036899_01; Unigene037052_01; Unigene038727_01; Unigene039016_01; Unigene039755_01; Unigene039900_01; Unigene039921_01; Unigene040009_03; Uni…
Biological Process	single-organism process	479	Unigene024077_01; Unigene026264_01; Unigene029074_01; Unigene031978_01; Unigene035144_01; Unigene035393_01; Unigene035520_01; Unigene035618_01; Unigene036491_01; Unigene036532_01; Unigene036648_02; Unigene036899_01; Unigene037052_01; Unigene037525_01; Unigene037785_01; Unigene037874_01; Unigene038006_01; Unigene038146_02; Unigene039016_01; Unigene039755_01; Unigene040322_01; Unigene040502_01; Uni…
Biological Process	cellular process	470	Unigene024077_01; Unigene026264_01; Unigene027915_01; Unigene031978_01; Unigene035144_01; Unigene035393_01; Unigene035520_01; Unigene035618_01; Unigene036491_01; Unigene036648_02; Unigene036899_01; Unigene037052_01; Unigene037525_01; Unigene037785_01; Unigene037874_01; Unigene038006_01; Unigene039016_01; Unigene040502_01; Unigene040595_01; Unigene040792_01; Unigene041148_04; Unigene041570_01; Uni…
Biological Process	metabolic process	330	Unigene027915_01; Unigene029074_01; Unigene030926_01; Unigene031978_01; Unigene035393_01; Unigene036491_01; Unigene036532_01; Unigene036648_02; Unigene037052_01; Unigene038006_01; Unigene039016_01; Unigene040595_01; Unigene041056_01; Unigene041148_04; Unigene041570_01; Unigene042473_01; Unigene042628_01; Unigene043401_01; Unigene043582_01; Unigene043605_01; Unigene043632_04; Unigene043900_01; Uni…
Biological Process	developmental process	205	Unigene026264_01; Unigene035144_01; Unigene035618_01; Unigene036532_01; Unigene036648_02; Unigene038146_02; Unigene039755_01; Unigene040502_01; Unigene040792_01; Unigene041570_01; Unigene041962_01; Unigene042306_01; Unigene043047_01; Unigene044213_01; Unigene045100_01; Unigene045519_01; Unigene046296_03; Unigene046718_02; Unigene046870_01; Unigene047543_01; Unigene047544_04; Unigene047825_01; Uni…
Biological Process	multicellular organismal process	196	Unigene026264_01; Unigene035144_01; Unigene035618_01; Unigene036532_01; Unigene036648_02; Unigene038146_02; Unigene039755_01; Unigene040502_01; Unigene040792_01; Unigene041570_01; Unigene041962_01; Unigene042306_01; Unigene043047_01; Unigene045100_01; Unigene045519_01; Unigene046296_03; Unigene046718_02; Unigene046870_01; Unigene047543_01; Unigene047544_04; Unigene047825_01; Unigene048014_01; Uni…
Biological Process	biological regulation	161	Unigene031978_01; Unigene035144_01; Unigene035520_01; Unigene036532_01; Unigene036648_02; Unigene036899_01; Unigene037052_01; Unigene038146_02; Unigene039755_01; Unigene041148_04; Unigene042306_01; Unigene043047_01; Unigene045519_01; Unigene046870_01; Unigene047709_02; Unigene047819_01; Unigene047825_01; Unigene048014_01; Unigene048247_01; Unigene048313_01; Unigene048829_01; Unigene049057_01; Uni…
Biological Process	regulation of biological process	134	Unigene031978_01; Unigene035144_01; Unigene035520_01; Unigene036648_02; Unigene036899_01; Unigene037052_01; Unigene038146_02; Unigene041148_04; Unigene042306_01; Unigene046870_01; Unigene047709_02; Unigene047819_01; Unigene047825_01; Unigene048247_01; Unigene048313_01; Unigene048829_01; Unigene049397_05; Unigene050182_02; Unigene050603_01; Unigene050676_01; Unigene050695_01; Unigene050900_01; Uni…
Biological Process	reproduction	131	Unigene026264_01; Unigene035144_01; Unigene035618_01; Unigene036532_01; Unigene036648_02; Unigene038146_02; Unigene040502_01; Unigene040792_01; Unigene041570_01; Unigene042306_01; Unigene045100_01; Unigene045519_01; Unigene046296_03; Unigene046718_02; Unigene047543_01; Unigene048014_01; Unigene048355_02; Unigene048521_01; Unigene049208_03; Unigene049342_01; Unigene050135_01; Unigene050392_04; Uni…
Biological Process	reproductive process	130	Unigene026264_01; Unigene035144_01; Unigene035618_01; Unigene036532_01; Unigene036648_02; Unigene038146_02; Unigene040502_01; Unigene040792_01; Unigene041570_01; Unigene042306_01; Unigene045100_01; Unigene045519_01; Unigene046296_03; Unigene046718_02; Unigene047543_01; Unigene048014_01; Unigene048355_02; Unigene048521_01; Unigene049208_03; Unigene049342_01; Unigene050135_01; Unigene050392_04; Uni…
Biological Process	cellular component organization or biogenesis	130	Unigene035618_01; Unigene036648_02; Unigene037052_01; Unigene037785_01; Unigene037874_01; Unigene040502_01; Unigene040792_01; Unigene044846_01; Unigene045100_01; Unigene045519_01; Unigene046517_01; Unigene046718_02; Unigene047709_02; Unigene047819_01; Unigene048014_01; Unigene048313_01; Unigene048355_02; Unigene049481_01; Unigene050053_02; Unigene050692_01; Unigene050695_01; Unigene051347_01; Uni…
Biological Process	multi-organism process	116	Unigene024088_01; Unigene027915_01; Unigene028927_01; Unigene033052_01; Unigene035520_01; Unigene036858_01; Unigene037052_01; Unigene038727_01; Unigene040009_03; Unigene042464_01; Unigene042553_01; Unigene043401_01; Unigene043591_03; Unigene044487_01; Unigene044493_01; Unigene045519_01; Unigene045548_01; Unigene047709_02; Unigene049057_01; Unigene050135_01; Unigene050603_01; Unigene051658_01; Uni…
Biological Process	localization	90	Unigene024077_01; Unigene037525_01; Unigene037785_01; Unigene039755_01; Unigene040322_01; Unigene041148_04; Unigene042306_01; Unigene043047_01; Unigene045519_01; Unigene048014_01; Unigene049481_01; Unigene049540_01; Unigene049807_01; Unigene050695_01; Unigene051027_01; Unigene051624_01; Unigene051625_02; Unigene051874_03; Unigene052639_01; Unigene053939_03; Unigene054161_02; Unigene055122_01; Uni…
Biological Process	growth	57	Unigene035618_01; Unigene040502_01; Unigene045100_01; Unigene045519_01; Unigene046718_02; Unigene048313_01; Unigene048355_02; Unigene048521_01; Unigene050692_01; Unigene052786_01; Unigene053179_01; Unigene053641_02; Unigene053910_01; Unigene054108_01; Unigene054478_01; Unigene054504_03; Unigene055145_01; Unigene055866_01; Unigene056487_04; Unigene059463_03; Unigene062109_01; Unigene062118_02; Uni…
Biological Process	positive regulation of biological process	52	Unigene035144_01; Unigene038146_02; Unigene046870_01; Unigene047819_01; Unigene049397_05; Unigene050182_02; Unigene050603_01; Unigene050676_01; Unigene051611_01; Unigene051624_01; Unigene052639_01; Unigene054031_01; Unigene055442_05; Unigene056464_01; Unigene060140_01; Unigene060972_01; Unigene060974_01; Unigene061736_01; Unigene061773_02; Unigene065549_01; Unigene066792_01; Unigene067203_01; Uni…
Biological Process	immune system process	33	Unigene035520_01; Unigene036899_01; Unigene037052_01; Unigene043591_03; Unigene044487_01; Unigene047709_02; Unigene049397_05; Unigene050603_01; Unigene051996_01; Unigene055122_01; Unigene056464_01; Unigene058014_01; Unigene058409_02; Unigene060803_02; Unigene062797_01; Unigene063106_03; Unigene064278_01; Unigene066313_01; Unigene067487_01; Unigene067780_03; Unigene072408_05; Unigene073051_02; Uni…
Biological Process	signaling	29	Unigene031978_01; Unigene035520_01; Unigene046870_01; Unigene047819_01; Unigene047825_01; Unigene048313_01; Unigene051348_01; Unigene052636_01; Unigene055190_03; Unigene056464_01; Unigene058014_01; Unigene059332_01; Unigene060972_01; Unigene062803_01; Unigene064996_01; Unigene066792_01; Unigene067487_01; Unigene073051_02; Unigene078357_01; Unigene080358_02; Unigene081098_02; Unigene082907_01; Uni…
Biological Process	negative regulation of biological process	29	Unigene037052_01; Unigene047709_02; Unigene047819_01; Unigene048247_01; Unigene048313_01; Unigene050182_02; Unigene060190_01; Unigene060803_02; Unigene061621_01; Unigene064159_01; Unigene066244_03; Unigene067358_02; Unigene067780_03; Unigene067819_01; Unigene067838_03; Unigene069093_03; Unigene069263_02; Unigene073051_02; Unigene073745_01; Unigene074045_05; Unigene074204_01; Unigene079067_01; Uni…
Biological Process	locomotion	4	Unigene053939_03; Unigene055866_01; Unigene069236_01; Unigene081350_01
Biological Process	detoxification	4	Unigene047819_01; Unigene058187_01; Unigene072447_03; Unigene072447_06
Biological Process	rhythmic process	3	Unigene085641_01; Unigene091520_01; Unigene101858_01
Biological Process	cell killing	1	Unigene049057_01
Biological Process	biological adhesion	1	Unigene055866_01
Molecular Function	binding	509	Unigene020363_01; Unigene021020_01; Unigene024077_01; Unigene027915_01; Unigene028927_01; Unigene031978_01; Unigene035393_01; Unigene035520_01; Unigene036491_01; Unigene036532_01; Unigene036648_02; Unigene036679_02; Unigene036691_01; Unigene037052_01; Unigene037785_01; Unigene037874_01; Unigene038146_02; Unigene038255_01; Unigene038434_01; Unigene038657_01; Unigene038727_01; Unigene038793_01; Uni…
Molecular Function	catalytic activity	397	Unigene024088_01; Unigene029074_01; Unigene030926_01; Unigene033052_01; Unigene035520_01; Unigene036154_01; Unigene036532_01; Unigene036899_01; Unigene037052_01; Unigene038006_01; Unigene039016_01; Unigene039900_01; Unigene040595_01; Unigene041056_01; Unigene041148_04; Unigene042306_01; Unigene042473_01; Unigene042553_01; Unigene042628_01; Unigene042986_01; Unigene043047_01; Unigene043401_01; Uni…
Molecular Function	structural molecule activity	63	Unigene020363_01; Unigene038485_01; Unigene039067_01; Unigene039127_01; Unigene039206_01; Unigene042869_02; Unigene043158_01; Unigene044338_01; Unigene045021_04; Unigene045196_01; Unigene045246_01; Unigene045589_01; Unigene045628_02; Unigene046460_01; Unigene046553_01; Unigene046870_01; Unigene047012_01; Unigene047013_01; Unigene047760_04; Unigene048178_01; Unigene048520_01; Unigene048687_01; Uni…
Molecular Function	transporter activity	16	Unigene037525_01; Unigene043047_01; Unigene057880_05; Unigene061138_01; Unigene061599_01; Unigene063128_01; Unigene065928_01; Unigene066824_01; Unigene068597_01; Unigene070377_03; Unigene074128_01; Unigene084823_07; Unigene087168_03; Unigene087922_02; Unigene090790_01; Unigene093653_03
Molecular Function	antioxidant activity	14	Unigene024088_01; Unigene052786_01; Unigene053641_02; Unigene055000_01; Unigene066792_01; Unigene068493_01; Unigene069234_02; Unigene069313_01; Unigene071812_04; Unigene072902_03; Unigene075940_01; Unigene086435_01; Unigene086437_01; Unigene099345_01
Molecular Function	molecular function regulator	13	Unigene031978_01; Unigene050182_02; Unigene050393_02; Unigene051348_01; Unigene051611_01; Unigene053293_01; Unigene053627_03; Unigene055442_05; Unigene061281_02; Unigene076313_03; Unigene079528_02; Unigene080410_04; Unigene089020_01
Molecular Function	signal transducer activity	4	Unigene031978_01; Unigene051348_01; Unigene079829_01; Unigene085599_02
Molecular Function	molecular transducer activity	4	Unigene031978_01; Unigene051348_01; Unigene079829_01; Unigene085599_02
Molecular Function	translation regulator activity	2	Unigene072995_01; Unigene094580_05
Molecular Function	electron carrier activity	1	Unigene067048_01
Molecular Function	metallochaperone activity	1	Unigene080410_04
Molecular Function	protein tag	1	Unigene074045_05
Cellular Component	cell	1192	Unigene007151_01; Unigene020363_01; Unigene021020_01; Unigene024077_01; Unigene027915_01; Unigene028927_01; Unigene029074_01; Unigene030926_01; Unigene031733_01; Unigene031742_01; Unigene032742_01; Unigene033052_01; Unigene034722_01; Unigene035144_01; Unigene035393_01; Unigene035519_02; Unigene035520_01; Unigene036139_01; Unigene036491_01; Unigene036532_01; Unigene036648_02; Unigene036679_02; Uni…
Cellular Component	cell part	1192	Unigene007151_01; Unigene020363_01; Unigene021020_01; Unigene024077_01; Unigene027915_01; Unigene028927_01; Unigene029074_01; Unigene030926_01; Unigene031733_01; Unigene031742_01; Unigene032742_01; Unigene033052_01; Unigene034722_01; Unigene035144_01; Unigene035393_01; Unigene035519_02; Unigene035520_01; Unigene036139_01; Unigene036491_01; Unigene036532_01; Unigene036648_02; Unigene036679_02; Uni…
Cellular Component	organelle	873	Unigene020363_01; Unigene021020_01; Unigene024077_01; Unigene027915_01; Unigene028927_01; Unigene029074_01; Unigene030926_01; Unigene032742_01; Unigene033052_01; Unigene035144_01; Unigene035393_01; Unigene035519_02; Unigene035520_01; Unigene036139_01; Unigene036491_01; Unigene036532_01; Unigene036648_02; Unigene036691_01; Unigene036858_01; Unigene036899_01; Unigene037052_01; Unigene037525_01; Uni…
Cellular Component	organelle part	503	Unigene020363_01; Unigene024077_01; Unigene027915_01; Unigene028927_01; Unigene033052_01; Unigene035520_01; Unigene036139_01; Unigene036491_01; Unigene036648_02; Unigene036691_01; Unigene036899_01; Unigene037052_01; Unigene037525_01; Unigene037785_01; Unigene037874_01; Unigene038128_01; Unigene038485_01; Unigene038793_01; Unigene039016_01; Unigene039067_01; Unigene039127_01; Unigene039206_01; Uni…
Cellular Component	membrane	498	Unigene020363_01; Unigene021020_01; Unigene024077_01; Unigene027915_01; Unigene028927_01; Unigene030926_01; Unigene031733_01; Unigene031742_01; Unigene032742_01; Unigene035519_02; Unigene036139_01; Unigene036491_01; Unigene036532_01; Unigene036899_01; Unigene037525_01; Unigene037785_01; Unigene038255_01; Unigene038485_01; Unigene038935_01; Unigene039067_01; Unigene039206_01; Unigene039755_01; Uni…
Cellular Component	cell junction	201	Unigene020363_01; Unigene024077_01; Unigene031742_01; Unigene032742_01; Unigene035612_01; Unigene036792_01; Unigene036858_01; Unigene037525_01; Unigene038485_01; Unigene039067_01; Unigene039432_01; Unigene041426_01; Unigene042306_01; Unigene042530_01; Unigene042986_01; Unigene043158_01; Unigene044107_01; Unigene044493_01; Unigene045023_01; Unigene045198_01; Unigene045246_01; Unigene045519_01; Uni…
Cellular Component	symplast	201	Unigene020363_01; Unigene024077_01; Unigene031742_01; Unigene032742_01; Unigene035612_01; Unigene036792_01; Unigene036858_01; Unigene037525_01; Unigene038485_01; Unigene039067_01; Unigene039432_01; Unigene041426_01; Unigene042306_01; Unigene042530_01; Unigene042986_01; Unigene043158_01; Unigene044107_01; Unigene044493_01; Unigene045023_01; Unigene045198_01; Unigene045246_01; Unigene045519_01; Uni…
Cellular Component	macromolecular complex	169	Unigene020363_01; Unigene036648_02; Unigene036792_01; Unigene036899_01; Unigene037052_01; Unigene038485_01; Unigene039067_01; Unigene039127_01; Unigene039206_01; Unigene039755_01; Unigene041056_01; Unigene041570_01; Unigene042509_01; Unigene042869_02; Unigene043067_01; Unigene043070_01; Unigene043158_01; Unigene044338_01; Unigene044493_01; Unigene045021_04; Unigene045023_01; Unigene045196_01; Uni…
Cellular Component	extracellular region	98	Unigene027915_01; Unigene030926_01; Unigene036858_01; Unigene038673_01; Unigene041879_01; Unigene042021_02; Unigene042399_01; Unigene042448_01; Unigene042553_01; Unigene042628_01; Unigene044453_01; Unigene044493_01; Unigene045548_01; Unigene046552_01; Unigene047819_01; Unigene047962_01; Unigene048639_01; Unigene048697_01; Unigene049149_01; Unigene049342_01; Unigene051611_01; Unigene053145_01; Uni…
Cellular Component	membrane-enclosed lumen	91	Unigene036691_01; Unigene037052_01; Unigene039016_01; Unigene039067_01; Unigene040502_01; Unigene043067_01; Unigene043158_01; Unigene044774_01; Unigene045246_01; Unigene045589_01; Unigene046111_01; Unigene046460_01; Unigene046553_01; Unigene046870_01; Unigene047709_02; Unigene047760_04; Unigene048313_01; Unigene048402_01; Unigene048700_01; Unigene048703_03; Unigene049358_01; Unigene049807_01; Uni…
Cellular Component	membrane part	52	Unigene039755_01; Unigene041879_01; Unigene043067_01; Unigene043070_01; Unigene044846_01; Unigene045023_01; Unigene046248_01; Unigene048313_01; Unigene050676_01; Unigene051523_01; Unigene051744_01; Unigene051874_03; Unigene052667_01; Unigene053980_01; Unigene055144_01; Unigene055293_08; Unigene055585_02; Unigene056464_01; Unigene056840_04; Unigene056986_01; Unigene056987_01; Unigene057880_05; Uni…
Cellular Component	extracellular region part	4	Unigene053578_01; Unigene054108_01; Unigene086674_01; Unigene092640_01
Cellular Component	nucleoid	3	Unigene051678_02; Unigene077742_01; Unigene085545_02
Cellular Component	supramolecular fiber	3	Unigene037874_01; Unigene062896_01; Unigene102952_01
Cellular Component	extracellular matrix	1	Unigene069234_02
Cellular Component	extracellular matrix component	1	Unigene069234_02
