# Supplementary material for: Complementary transcriptome and proteome profiling in the mature seeds of Camellia oleifera from Hainan Island
Source: PLoS One. 2020 Feb 6;15(2):e0226888. doi: 10.1371/journal.pone.0226888 (PMC7004384; doi:10.1371/journal.pone.0226888)
Supplement: S7 Table — (XLSX) [file pone.0226888.s016.xlsx]

## Sheet: K_IDs
Accession #	Unigene_ID	K_ID
Unigene068706	Unigene068706_02	K00590
Unigene079546	Unigene079546_04	K00900
Unigene079260	Unigene079260_01	K00620
Unigene089382	Unigene089382_05	K00460
Unigene036899	Unigene036899_01	K03050
Unigene070213	Unigene070213_01	K00400
Unigene039067	Unigene039067_01	K03010
Unigene082183	Unigene082183_01	K00030
Unigene078117	Unigene078117_01	K00603
Unigene065395	Unigene065395_01	K00941
Unigene078869	Unigene078869_01	K00250
Unigene088451	Unigene088451_01	K00030
Unigene083587	Unigene083587_01	K00400
Unigene049358	Unigene049358_01	K03010
Unigene039900	Unigene039900_01	K00400
Unigene086057	Unigene086057_02	K00030
Unigene069846	Unigene069846_04	K04122
Unigene079085	Unigene079085_01	K03013
Unigene083204	Unigene083204_01	K00450
Unigene070632	Unigene070632_01	K00520
Unigene057799	Unigene057799_01	K00040
Unigene044661	Unigene044661_02	K00562
Unigene061037	Unigene061037_04	K01040
Unigene082213	Unigene082213_01	K00970
Unigene067045	Unigene067045_01	K00260
Unigene096165	Unigene096165_01	K04141
Unigene085023	Unigene085023_03	K00030
Unigene070876	Unigene070876_01	K00053
Unigene055058	Unigene055058_02	K00603
Unigene051391	Unigene051391_01	K00061
Unigene058444	Unigene058444_03	K00020
Unigene080599	Unigene080599_01	K00290
Unigene073019	Unigene073019_01	K00232
Unigene073027	Unigene073027_02	K00480
Unigene072843	Unigene072843_01	K03018
Unigene055501	Unigene055501_01	K01220
Unigene082277	Unigene082277_02	K00511
Unigene046296	Unigene046296_03	K04141
Unigene063954	Unigene063954_01	K00592
Unigene060037	Unigene060037_01	K00730
Unigene075855	Unigene075855_01	K00190
Unigene091013	Unigene091013_02	K00030
Unigene065714	Unigene065714_01	K00260
Unigene094483	Unigene094483_03	K00030
Unigene087118	Unigene087118_01	K00670
Unigene041570	Unigene041570_01	K03018
Unigene071323	Unigene071323_01	K03010
Unigene065581	Unigene065581_02	K00020
Unigene047543	Unigene047543_01	K00330
Unigene064045	Unigene064045_01	K03010
Unigene050993	Unigene050993_01	K00052
Unigene064516	Unigene064516_01	K00240
Unigene045628	Unigene045628_02	K03010
Unigene065570	Unigene065570_03	K00073
Unigene090929	Unigene090929_04	K00020
Unigene074749	Unigene074749_02	K00920
Unigene065635	Unigene065635_03	K00940
Unigene072987	Unigene072987_02	K00590
Unigene088157	Unigene088157_01	K03050
Unigene051075	Unigene051075_01	K00350
Unigene055670	Unigene055670_02	K00280
Unigene071859	Unigene071859_01	K00190
Unigene030926	Unigene030926_01	K00010
Unigene049921	Unigene049921_01	K03010
Unigene043047	Unigene043047_01	K00190
Unigene052133	Unigene052133_02	K00400
Unigene090367	Unigene090367_01	K00190
Unigene054461	Unigene054461_01	K03010
Unigene095897	Unigene095897_01	K00630
Unigene042399	Unigene042399_01	K00511
Unigene091465	Unigene091465_02	K00030
Unigene083462	Unigene083462_03	K00940
Unigene098459	Unigene098459_02	K00970
Unigene091609	Unigene091609_03	K00480
Unigene051067	Unigene051067_01	K03010
Unigene072566	Unigene072566_02	K00592
Unigene070208	Unigene070208_03	K00053
Unigene098846	Unigene098846_01	K00510
Unigene085151	Unigene085151_01	K03050
Unigene045196	Unigene045196_01	K03010
Unigene063106	Unigene063106_03	K00020
Unigene059463	Unigene059463_03	K00072
Unigene048303	Unigene048303_01	K00561
Unigene057628	Unigene057628_02	K00950
Unigene095005	Unigene095005_01	K00261
Unigene057248	Unigene057248_02	K00052
Unigene057049	Unigene057049_01	K03010
Unigene060784	Unigene060784_01	K00130
Unigene067313	Unigene067313_02	K00510
Unigene057837	Unigene057837_02	K00410
Unigene057098	Unigene057098_02	K00280
Unigene049208	Unigene049208_03	K00500
Unigene072543	Unigene072543_01	K00630
Unigene065446	Unigene065446_01	K00770
Unigene054723	Unigene054723_01	K04120
Unigene079493	Unigene079493_01	K00600
Unigene062797	Unigene062797_01	K04141
Unigene076107	Unigene076107_01	K03010
Unigene066488	Unigene066488_03	K04146
Unigene090533	Unigene090533_01	K00280
Unigene056235	Unigene056235_01	K03050
Unigene057133	Unigene057133_01	K00640
Unigene048540	Unigene048540_02	K00051
Unigene047013	Unigene047013_01	K03010
Unigene072480	Unigene072480_02	K04626
Unigene072447	Unigene072447_03	K00053
Unigene079441	Unigene079441_02	K00020
Unigene080317	Unigene080317_02	K00350
Unigene047012	Unigene047012_01	K03010
Unigene084598	Unigene084598_01	K03040
Unigene079897	Unigene079897_03	K00520
Unigene067743	Unigene067743_01	K00053
Unigene055866	Unigene055866_01	K00650
Unigene051874	Unigene051874_03	K04145
Unigene095875	Unigene095875_02	K04144
Unigene052185	Unigene052185_01	K00780
Unigene048687	Unigene048687_01	K03010
Unigene051287	Unigene051287_01	K00520
Unigene063140	Unigene063140_01	K00190
Unigene070731	Unigene070731_01	K03015
Unigene063661	Unigene063661_02	K00130
Unigene056837	Unigene056837_02	K04144
Unigene044797	Unigene044797_01	K00310
Unigene056987	Unigene056987_01	K00020
Unigene050362	Unigene050362_02	K00590
Unigene059293	Unigene059293_01	K00620
Unigene066843	Unigene066843_01	K03050
Unigene045552	Unigene045552_02	K00030
Unigene051658	Unigene051658_01	K04145
Unigene080863	Unigene080863_02	K00780
Unigene044345	Unigene044345_01	K00410
Unigene065255	Unigene065255_01	K00030
Unigene048795	Unigene048795_01	K00630
Unigene058705	Unigene058705_01	K00030
Unigene054656	Unigene054656_01	K00750
Unigene083090	Unigene083090_02	K00480
Unigene086375	Unigene086375_01	K04144
Unigene076681	Unigene076681_02	K00053
Unigene049642	Unigene049642_02	K00310
Unigene048890	Unigene048890_01	K00230
Unigene081351	Unigene081351_05	K03013
Unigene103074	Unigene103074_01	K04626
Unigene054710	Unigene054710_01	K00030
Unigene102300	Unigene102300_01	K00020
Unigene086429	Unigene086429_02	K00710
Unigene093392	Unigene093392_01	K04141
Unigene084332	Unigene084332_01	K00030
Unigene041758	Unigene041758_01	K03013
Unigene087228	Unigene087228_01	K00380
Unigene056101	Unigene056101_03	K00950
Unigene049125	Unigene049125_03	K00910
Unigene061694	Unigene061694_01	K03010
Unigene076241	Unigene076241_02	K00561
Unigene088574	Unigene088574_03	K00500
Unigene087305	Unigene087305_01	K00564
Unigene091180	Unigene091180_01	K00071
Unigene069968	Unigene069968_01	K00071
Unigene093902	Unigene093902_06	K03040
Unigene067291	Unigene067291_02	K00350
Unigene073890	Unigene073890_01	K00380
Unigene042352	Unigene042352_01	K00190
Unigene039127	Unigene039127_01	K03010
Unigene097289	Unigene097289_02	K01040
Unigene095781	Unigene095781_01	K00450
Unigene059387	Unigene059387_01	K04141
Unigene088371	Unigene088371_01	K00592
Unigene064278	Unigene064278_01	K03050
Unigene094017	Unigene094017_09	K04626
Unigene050627	Unigene050627_01	K03050
Unigene090231	Unigene090231_02	K00640
Unigene085665	Unigene085665_03	K00030
Unigene031978	Unigene031978_01	K04075
Unigene065929	Unigene065929_01	K04145
Unigene073292	Unigene073292_01	K00340
Unigene065713	Unigene065713_02	K00260
Unigene043341	Unigene043341_02	K03040
Unigene085641	Unigene085641_01	K00670
Unigene055153	Unigene055153_01	K04144
Unigene043070	Unigene043070_01	K00190
Unigene079345	Unigene079345_01	K04144
Unigene072576	Unigene072576_02	K03015
Unigene080358	Unigene080358_02	K00520
Unigene070710	Unigene070710_01	K00010
Unigene057373	Unigene057373_01	K00908
Unigene071606	Unigene071606_01	K03050
Unigene075940	Unigene075940_01	K00480
Unigene084569	Unigene084569_01	K04141
Unigene077283	Unigene077283_03	K00480
Unigene062510	Unigene062510_01	K00940
Unigene045246	Unigene045246_01	K03010
Unigene058902	Unigene058902_03	K00010
Unigene055696	Unigene055696_03	K00051
Unigene071999	Unigene071999_01	K00480
Unigene101975	Unigene101975_01	K00500
Unigene050393	Unigene050393_02	K04144
Unigene099800	Unigene099800_03	K00710
Unigene088017	Unigene088017_01	K04145
Unigene065276	Unigene065276_01	K00030
Unigene073042	Unigene073042_01	K03013
Unigene079044	Unigene079044_02	K00010
Unigene053110	Unigene053110_01	K03013
Unigene058445	Unigene058445_01	K00020
Unigene072000	Unigene072000_02	K00480
Unigene081665	Unigene081665_01	K04141
Unigene061660	Unigene061660_01	K00710
Unigene047760	Unigene047760_04	K03010
Unigene048700	Unigene048700_01	K03040
Unigene060972	Unigene060972_01	K01040
Unigene083470	Unigene083470_01	K00030
Unigene077090	Unigene077090_04	K00340
Unigene087048	Unigene087048_01	K04141
Unigene074184	Unigene074184_01	K00220
Unigene102232	Unigene102232_01	K03018
Unigene062679	Unigene062679_03	K00565
Unigene081564	Unigene081564_02	K04141
Unigene047423	Unigene047423_01	K00511
Unigene076810	Unigene076810_01	K00020
Unigene053400	Unigene053400_01	K00640
Unigene037993	Unigene037993_01	K00190
Unigene069260	Unigene069260_01	K00040
Unigene077111	Unigene077111_02	K00640
Unigene067025	Unigene067025_01	K00520
Unigene064287	Unigene064287_01	K03040
Unigene038485	Unigene038485_01	K03010
Unigene069835	Unigene069835_01	K03010
Unigene051107	Unigene051107_01	K00190
Unigene046517	Unigene046517_01	K04144
Unigene061626	Unigene061626_01	K00480
Unigene085545	Unigene085545_02	K00920
Unigene086437	Unigene086437_01	K00053
Unigene075260	Unigene075260_03	K00250
Unigene050060	Unigene050060_01	K03008
Unigene085845	Unigene085845_01	K00710
Unigene068818	Unigene068818_04	K04075
Unigene077817	Unigene077817_01	K00020
Unigene048313	Unigene048313_01	K00190
Unigene050317	Unigene050317_01	K00051
Unigene072081	Unigene072081_02	K00350
Unigene048695	Unigene048695_01	K00620
Unigene098667	Unigene098667_01	K00300
Unigene092834	Unigene092834_03	K00220
Unigene046552	Unigene046552_01	K00520
Unigene041148	Unigene041148_04	K00770
Unigene064949	Unigene064949_01	K03013
Unigene063036	Unigene063036_03	K00220
Unigene097184	Unigene097184_02	K00030
Unigene093407	Unigene093407_01	K00710
Unigene099964	Unigene099964_03	K00592
Unigene053506	Unigene053506_01	K00400
Unigene091520	Unigene091520_01	K04144
Unigene039432	Unigene039432_01	K00970
Unigene077403	Unigene077403_03	K00620
Unigene084568	Unigene084568_02	K04141
Unigene056986	Unigene056986_01	K00020
Unigene065680	Unigene065680_01	K03015
Unigene066170	Unigene066170_07	K03008
Unigene046918	Unigene046918_02	K00410
Unigene075607	Unigene075607_01	K04146
Unigene086476	Unigene086476_02	K00860
Unigene085555	Unigene085555_02	K00020
Unigene048791	Unigene048791_01	K00290
Unigene085382	Unigene085382_02	K00051
Unigene068643	Unigene068643_01	K00780
Unigene078893	Unigene078893_02	K03015
Unigene058187	Unigene058187_01	K00460
Unigene068844	Unigene068844_01	K04141
Unigene028173	Unigene028173_01	K03010
Unigene080994	Unigene080994_01	K00970
Unigene066172	Unigene066172_01	K00040
Unigene084597	Unigene084597_01	K03040
Unigene101974	Unigene101974_01	K00500
Unigene046601	Unigene046601_01	K00760
Unigene058704	Unigene058704_01	K00030
Unigene081591	Unigene081591_01	K00561
Unigene024077	Unigene024077_01	K04144
Unigene059212	Unigene059212_01	K00051
Unigene082907	Unigene082907_01	K04144
Unigene096547	Unigene096547_01	K00970
Unigene076678	Unigene076678_01	K03018
Unigene086435	Unigene086435_01	K00053
Unigene090985	Unigene090985_02	K00640
Unigene053980	Unigene053980_01	K00190
Unigene073033	Unigene073033_02	K00640
Unigene055833	Unigene055833_02	K00511
Unigene092974	Unigene092974_01	K00910
Unigene100090	Unigene100090_01	K00052
Unigene051523	Unigene051523_01	K00190
Unigene088504	Unigene088504_01	K00860
Unigene089681	Unigene089681_01	K04120
Unigene048935	Unigene048935_02	K03040
Unigene074353	Unigene074353_02	K00071
Unigene091562	Unigene091562_01	K03060
Unigene034722	Unigene034722_01	K00670
Unigene073830	Unigene073830_01	K00670
Unigene092109	Unigene092109_01	K00260
Unigene063849	Unigene063849_01	K04141
Unigene070285	Unigene070285_01	K00220
Unigene068054	Unigene068054_01	K00053
Unigene085161	Unigene085161_01	K04145
Unigene064563	Unigene064563_01	K00640
Unigene049598	Unigene049598_01	K00350
Unigene092200	Unigene092200_03	K03050
Unigene074326	Unigene074326_01	K00660
Unigene079092	Unigene079092_02	K03013
Unigene076300	Unigene076300_03	K04144
Unigene055023	Unigene055023_01	K00010
Unigene054019	Unigene054019_02	K00520
Unigene069431	Unigene069431_01	K00520
Unigene056613	Unigene056613_01	K00030
Unigene047825	Unigene047825_01	K04075
Unigene065058	Unigene065058_01	K04141
Unigene080910	Unigene080910_01	K00190
Unigene044762	Unigene044762_01	K03420
Unigene093740	Unigene093740_01	K03010
Unigene061337	Unigene061337_03	K03010
Unigene066840	Unigene066840_01	K03050
Unigene024088	Unigene024088_01	K00940
Unigene056802	Unigene056802_02	K03013
Unigene055900	Unigene055900_01	K00260
Unigene088015	Unigene088015_01	K00010
Unigene044122	Unigene044122_01	K04626
Unigene086972	Unigene086972_01	K04141
Unigene062303	Unigene062303_02	K04122
Unigene061661	Unigene061661_02	K00710
Unigene063315	Unigene063315_01	K00620
Unigene047961	Unigene047961_01	K00030
Unigene075079	Unigene075079_02	K00280
Unigene079067	Unigene079067_01	K04145
Unigene049481	Unigene049481_01	K04144
Unigene080560	Unigene080560_02	K00340
Unigene077550	Unigene077550_01	K00290
Unigene101314	Unigene101314_01	K00970
Unigene081010	Unigene081010_01	K04144
Unigene071818	Unigene071818_01	K00020
Unigene080814	Unigene080814_02	K00261
Unigene028927	Unigene028927_01	K00195
Unigene048288	Unigene048288_01	K00970
Unigene086387	Unigene086387_03	K00970
Unigene080610	Unigene080610_01	K00750
Unigene067998	Unigene067998_01	K00020
Unigene050010	Unigene050010_01	K04141
Unigene055751	Unigene055751_01	K00900
Unigene086770	Unigene086770_02	K00190
Unigene054504	Unigene054504_03	K03010
Unigene055369	Unigene055369_01	K01040
Unigene086422	Unigene086422_02	K00592
Unigene060343	Unigene060343_01	K00030
Unigene060990	Unigene060990_01	K00941
Unigene058825	Unigene058825_02	K00340
Unigene042530	Unigene042530_01	K00220
Unigene061621	Unigene061621_01	K00195
Unigene087823	Unigene087823_01	K03018
Unigene075224	Unigene075224_01	K04141
Unigene089814	Unigene089814_03	K00051
Unigene080549	Unigene080549_02	K04141
Unigene074646	Unigene074646_03	K03040
Unigene062635	Unigene062635_01	K00340
Unigene068171	Unigene068171_01	K00020
Unigene049686	Unigene049686_02	K03018
Unigene065082	Unigene065082_01	K03013
Unigene092107	Unigene092107_01	K00260
Unigene071989	Unigene071989_03	K00230
Unigene090925	Unigene090925_01	K00020
Unigene042986	Unigene042986_01	K00920
Unigene041141	Unigene041141_01	K00970
Unigene053939	Unigene053939_03	K00300
Unigene055524	Unigene055524_03	K00053
Unigene041535	Unigene041535_02	K03010
Unigene089770	Unigene089770_01	K00020
Unigene070600	Unigene070600_01	K00020
Unigene045198	Unigene045198_01	K03010
Unigene038935	Unigene038935_01	K03018
Unigene095780	Unigene095780_01	K00450
Unigene080820	Unigene080820_01	K00220
Unigene058894	Unigene058894_01	K00053
Unigene076843	Unigene076843_01	K00400
Unigene069198	Unigene069198_01	K03010
Unigene068461	Unigene068461_01	K03010
Unigene087579	Unigene087579_02	K00500
Unigene046870	Unigene046870_01	K04144
Unigene078623	Unigene078623_02	K03040
Unigene046769	Unigene046769_01	K03010
Unigene063961	Unigene063961_02	K00261
Unigene055368	Unigene055368_01	K01040
Unigene074620	Unigene074620_02	K03010
Unigene067487	Unigene067487_01	K03050
Unigene090591	Unigene090591_02	K03040
Unigene046255	Unigene046255_01	K04141
Unigene039016	Unigene039016_01	K03010
Unigene060001	Unigene060001_01	K00650
Unigene080917	Unigene080917_03	K00480
Unigene061281	Unigene061281_02	K00240
Unigene084277	Unigene084277_01	K03040
Unigene093408	Unigene093408_05	K00710
Unigene087136	Unigene087136_01	K03013
Unigene068493	Unigene068493_01	K04145
Unigene092066	Unigene092066_02	K00380
Unigene069263	Unigene069263_02	K00040
Unigene084596	Unigene084596_02	K03040
Unigene076368	Unigene076368_01	K03050
Unigene048521	Unigene048521_01	K00520
Unigene007151	Unigene007151_01	K00600
Unigene079979	Unigene079979_01	K04140
Unigene065486	Unigene065486_01	K00220
Unigene085622	Unigene085622_04	K00260
Unigene062114	Unigene062114_01	K00480
Unigene088329	Unigene088329_01	K03008
Unigene095825	Unigene095825_02	K00020
Unigene078432	Unigene078432_02	K00520
Unigene043520	Unigene043520_02	K00603
Unigene066677	Unigene066677_01	K00860
Unigene065637	Unigene065637_01	K00010
Unigene037874	Unigene037874_01	K00010
Unigene059551	Unigene059551_03	K00300
Unigene086212	Unigene086212_02	K03015
Unigene088487	Unigene088487_01	K00500
Unigene061304	Unigene061304_01	K00790
Unigene085556	Unigene085556_01	K00020
Unigene088572	Unigene088572_01	K00190
Unigene064254	Unigene064254_01	K00053
Unigene091563	Unigene091563_04	K03060
Unigene077814	Unigene077814_01	K00020
Unigene081389	Unigene081389_02	K00030
Unigene060063	Unigene060063_01	K00500
Unigene068057	Unigene068057_01	K00330
Unigene074809	Unigene074809_01	K00950
Unigene066455	Unigene066455_01	K04144
Unigene099345	Unigene099345_01	K00670
Unigene073503	Unigene073503_01	K00780
Unigene062803	Unigene062803_01	K00940
Unigene074788	Unigene074788_05	K04075
Unigene085666	Unigene085666_01	K00030
Unigene075721	Unigene075721_01	K00640
Unigene086857	Unigene086857_06	K00240
Unigene068064	Unigene068064_03	K00051
Unigene021020	Unigene021020_01	K00500
Unigene085599	Unigene085599_02	K00310
Unigene076505	Unigene076505_03	K03050
Unigene063317	Unigene063317_01	K00620
Unigene046844	Unigene046844_01	K00190
Unigene078116	Unigene078116_02	K00603
Unigene067486	Unigene067486_01	K03050
Unigene100329	Unigene100329_02	K00620
Unigene081393	Unigene081393_01	K03013
Unigene063361	Unigene063361_01	K00020
Unigene075595	Unigene075595_09	K00040
Unigene068484	Unigene068484_04	K04070
Unigene102272	Unigene102272_01	K04144
Unigene090894	Unigene090894_01	K00670
Unigene095322	Unigene095322_01	K00250
Unigene096871	Unigene096871_02	K04144
Unigene062896	Unigene062896_01	K00670
Unigene048697	Unigene048697_01	K00620
Unigene078479	Unigene078479_01	K04141
Unigene051348	Unigene051348_01	K01200
Unigene037785	Unigene037785_01	K04075
Unigene036858	Unigene036858_01	K00940
Unigene088744	Unigene088744_01	K00270
Unigene061298	Unigene061298_01	K00900
Unigene035144	Unigene035144_01	K00940
Unigene085187	Unigene085187_01	K00531
Unigene047962	Unigene047962_01	K00030
Unigene086127	Unigene086127_01	K00511
Unigene056479	Unigene056479_03	K03010
Unigene047799	Unigene047799_01	K00510
Unigene076529	Unigene076529_07	K00400
Unigene063057	Unigene063057_01	K00750
Unigene061044	Unigene061044_02	K00053
Unigene053221	Unigene053221_01	K00660
Unigene068101	Unigene068101_01	K00062
Unigene062335	Unigene062335_01	K04130
Unigene050692	Unigene050692_01	K03010
Unigene047460	Unigene047460_01	K00130
Unigene082186	Unigene082186_01	K00030
Unigene062045	Unigene062045_01	K03013
Unigene060842	Unigene060842_03	K00620
Unigene079209	Unigene079209_04	K04626
Unigene066792	Unigene066792_01	K00010
Unigene070976	Unigene070976_03	K00660
Unigene078259	Unigene078259_02	K00020
Unigene064506	Unigene064506_04	K00920
Unigene054988	Unigene054988_01	K03013
Unigene092833	Unigene092833_03	K00220
Unigene051744	Unigene051744_01	K00430
Unigene073075	Unigene073075_01	K03060
Unigene070838	Unigene070838_02	K03010
Unigene082045	Unigene082045_01	K00020
Unigene061663	Unigene061663_02	K00710
Unigene069806	Unigene069806_01	K03013
Unigene084361	Unigene084361_01	K00240
Unigene084359	Unigene084359_02	K00240
Unigene062654	Unigene062654_01	K03013
Unigene061086	Unigene061086_02	K00052
Unigene056967	Unigene056967_01	K03010
Unigene067358	Unigene067358_02	K00010
Unigene064433	Unigene064433_02	K00592
Unigene096063	Unigene096063_04	K00970
Unigene059292	Unigene059292_01	K00620
Unigene086194	Unigene086194_02	K00020
Unigene046689	Unigene046689_01	K04141
Unigene070693	Unigene070693_04	K04626
Unigene065041	Unigene065041_02	K00190
Unigene091878	Unigene091878_01	K00604
Unigene039755	Unigene039755_01	K00750
Unigene082192	Unigene082192_02	K04144
Unigene082894	Unigene082894_02	K04141
Unigene055725	Unigene055725_01	K00230
Unigene096042	Unigene096042_01	K04141
Unigene109952	Unigene109952_01	K00600
Unigene072717	Unigene072717_04	K00970
Unigene046934	Unigene046934_01	K03050
Unigene070262	Unigene070262_01	K00290
Unigene070078	Unigene070078_02	K00250
Unigene077861	Unigene077861_02	K03010
Unigene093454	Unigene093454_01	K03060
Unigene039351	Unigene039351_01	K03010
Unigene070674	Unigene070674_01	K03050
Unigene054421	Unigene054421_01	K03050
Unigene064776	Unigene064776_01	K04141
Unigene094319	Unigene094319_02	K00500
Unigene062802	Unigene062802_01	K00940
Unigene095173	Unigene095173_01	K00270
Unigene062020	Unigene062020_01	K04145
Unigene091446	Unigene091446_01	K00340
Unigene049342	Unigene049342_01	K00020
Unigene052786	Unigene052786_01	K03010
Unigene070018	Unigene070018_01	K00020
Unigene089574	Unigene089574_01	K00780
Unigene092203	Unigene092203_01	K03050
Unigene089698	Unigene089698_02	K00030
Unigene067838	Unigene067838_03	K04144
Unigene067819	Unigene067819_01	K03040
Unigene060741	Unigene060741_02	K00750
Unigene092178	Unigene092178_01	K04144
Unigene060974	Unigene060974_01	K00940
Unigene060524	Unigene060524_02	K00220
Unigene077792	Unigene077792_03	K00010
Unigene045021	Unigene045021_04	K03010
Unigene048178	Unigene048178_01	K03010
Unigene039206	Unigene039206_01	K00480
Unigene054760	Unigene054760_01	K04145
Unigene051969	Unigene051969_01	K03010
Unigene043067	Unigene043067_01	K03010
Unigene095006	Unigene095006_03	K00062
Unigene040502	Unigene040502_01	K03010
Unigene047162	Unigene047162_03	K04146
Unigene050822	Unigene050822_06	K00900
Unigene072996	Unigene072996_01	K04626
Unigene066448	Unigene066448_01	K00052
Unigene051387	Unigene051387_01	K00240
Unigene069903	Unigene069903_01	K00190
Unigene038006	Unigene038006_01	K03015
Unigene102886	Unigene102886_03	K00190
Unigene097650	Unigene097650_02	K00520
Unigene065055	Unigene065055_01	K04141
Unigene067997	Unigene067997_02	K00020
Unigene075261	Unigene075261_03	K00250
Unigene055598	Unigene055598_01	K00520
Unigene049961	Unigene049961_01	K03050
Unigene075730	Unigene075730_01	K00010
Unigene068912	Unigene068912_01	K00480
Unigene065928	Unigene065928_01	K00710
Unigene082639	Unigene082639_01	K04141
Unigene082283	Unigene082283_01	K04141
Unigene084172	Unigene084172_01	K00190
Unigene049149	Unigene049149_01	K03013
Unigene062511	Unigene062511_01	K00940
Unigene083056	Unigene083056_01	K03050
Unigene066838	Unigene066838_01	K03050
Unigene069234	Unigene069234_02	K00030
Unigene054931	Unigene054931_01	K00940
Unigene048241	Unigene048241_03	K04141
Unigene045519	Unigene045519_01	K03010
Unigene077038	Unigene077038_01	K03040
Unigene052330	Unigene052330_01	K00630
Unigene056591	Unigene056591_01	K04146
Unigene080920	Unigene080920_04	K00020
Unigene041056	Unigene041056_01	K03010
Unigene066221	Unigene066221_01	K00270
Unigene093455	Unigene093455_01	K03060
Unigene094683	Unigene094683_01	K00350
Unigene047820	Unigene047820_01	K00260
Unigene046248	Unigene046248_01	K00030
Unigene062959	Unigene062959_01	K00920
Unigene046111	Unigene046111_01	K00190
Unigene079061	Unigene079061_03	K04626
Unigene082732	Unigene082732_01	K00280
Unigene078357	Unigene078357_01	K00051
Unigene039921	Unigene039921_01	K00130
Unigene088372	Unigene088372_02	K00592
Unigene071616	Unigene071616_01	K00250
Unigene098848	Unigene098848_01	K00511
Unigene056822	Unigene056822_02	K03050
Unigene061601	Unigene061601_01	K03010
Unigene052184	Unigene052184_01	K00780
Unigene043401	Unigene043401_01	K00030
Unigene068877	Unigene068877_02	K00220
Unigene055931	Unigene055931_01	K03050
Unigene074204	Unigene074204_01	K04120
Unigene070060	Unigene070060_01	K00450
Unigene079206	Unigene079206_04	K03013
Unigene075947	Unigene075947_01	K04141
Unigene048703	Unigene048703_03	K04145
Unigene063555	Unigene063555_02	K04070
Unigene087754	Unigene087754_03	K00970
Unigene076809	Unigene076809_01	K00020
Unigene065773	Unigene065773_02	K03050
Unigene059005	Unigene059005_01	K00900
Unigene069148	Unigene069148_03	K00270
Unigene073028	Unigene073028_01	K00480
Unigene053614	Unigene053614_01	K03010
Unigene062495	Unigene062495_02	K00280
Unigene094114	Unigene094114_01	K00710
Unigene047032	Unigene047032_01	K00280
Unigene045589	Unigene045589_01	K00020
Unigene050603	Unigene050603_01	K03010
Unigene045708	Unigene045708_02	K00190
Unigene068248	Unigene068248_01	K04141
Unigene098845	Unigene098845_02	K00510
Unigene065977	Unigene065977_01	K04626
Unigene088864	Unigene088864_01	K00290
Unigene079929	Unigene079929_06	K04626
Unigene054237	Unigene054237_01	K00780
Unigene056464	Unigene056464_01	K00195
Unigene074632	Unigene074632_02	K00250
Unigene074068	Unigene074068_03	K04145
Unigene033052	Unigene033052_01	K04144
Unigene067703	Unigene067703_01	K00190
Unigene059848	Unigene059848_01	K00350
Unigene035393	Unigene035393_01	K00480
Unigene077871	Unigene077871_02	K00640
Unigene078435	Unigene078435_01	K04144
Unigene073900	Unigene073900_03	K00190
Unigene078162	Unigene078162_01	K00480
Unigene045919	Unigene045919_01	K00195
Unigene046270	Unigene046270_01	K03010
Unigene054478	Unigene054478_01	K04146
Unigene042869	Unigene042869_02	K00750
Unigene086900	Unigene086900_02	K00250
Unigene045023	Unigene045023_01	K03050
Unigene075524	Unigene075524_01	K00030
Unigene086708	Unigene086708_01	K04141
Unigene088454	Unigene088454_01	K00030
Unigene087702	Unigene087702_04	K00910
Unigene090580	Unigene090580_01	K03050
Unigene091792	Unigene091792_02	K03013
Unigene064774	Unigene064774_02	K04141
Unigene053578	Unigene053578_01	K00940
Unigene046515	Unigene046515_01	K00020
Unigene094394	Unigene094394_04	K00330
Unigene071777	Unigene071777_01	K00900
Unigene048691	Unigene048691_02	K03010
Unigene061622	Unigene061622_01	K00195
Unigene052599	Unigene052599_02	K00660
Unigene101322	Unigene101322_01	K00970
Unigene051267	Unigene051267_01	K00620
Unigene099569	Unigene099569_03	K00500
Unigene088248	Unigene088248_01	K00520
Unigene100330	Unigene100330_01	K00620
Unigene058409	Unigene058409_02	K03010
Unigene036491	Unigene036491_01	K03013
Unigene059171	Unigene059171_01	K04141
Unigene050053	Unigene050053_02	K03050
Unigene056779	Unigene056779_01	K03015
Unigene071333	Unigene071333_01	K00510
Unigene071650	Unigene071650_01	K03010
Unigene038255	Unigene038255_01	K03010
Unigene066313	Unigene066313_01	K00100
Unigene045587	Unigene045587_01	K00330
Unigene067232	Unigene067232_01	K00020
Unigene043605	Unigene043605_01	K00750
Unigene040919	Unigene040919_01	K00480
Unigene073239	Unigene073239_05	K00071
Unigene059732	Unigene059732_02	K00290
Unigene086999	Unigene086999_04	K04141
Unigene095171	Unigene095171_01	K00270
Unigene037525	Unigene037525_01	K03010
Unigene042553	Unigene042553_01	K00970
Unigene054161	Unigene054161_02	K03013
Unigene080624	Unigene080624_02	K00020
Unigene062015	Unigene062015_01	K00340
Unigene075993	Unigene075993_02	K03040
Unigene087886	Unigene087886_01	K03018
Unigene086191	Unigene086191_02	K00020
Unigene047709	Unigene047709_02	K00230
Unigene064253	Unigene064253_01	K00053
Unigene074039	Unigene074039_02	K00520
Unigene046553	Unigene046553_01	K00520
Unigene072846	Unigene072846_05	K03018
Unigene084764	Unigene084764_01	K03050
Unigene088018	Unigene088018_01	K04145
Unigene069313	Unigene069313_01	K04144
Unigene052639	Unigene052639_01	K00051
Unigene049395	Unigene049395_02	K00030
Unigene065930	Unigene065930_02	K04145
Unigene044064	Unigene044064_01	K00970
Unigene099893	Unigene099893_04	K00780
Unigene094216	Unigene094216_01	K03013
Unigene062796	Unigene062796_01	K04141
Unigene040338	Unigene040338_01	K03420
Unigene065140	Unigene065140_01	K00750
Unigene078168	Unigene078168_02	K00480
Unigene058131	Unigene058131_01	K00051
Unigene084119	Unigene084119_04	K00860
Unigene059274	Unigene059274_01	K00010
Unigene068678	Unigene068678_05	K00240
Unigene041962	Unigene041962_01	K04141
Unigene070230	Unigene070230_01	K00970
Unigene099217	Unigene099217_01	K00230
Unigene072236	Unigene072236_05	K00010
Unigene076676	Unigene076676_01	K03018
Unigene050917	Unigene050917_02	K00590
Unigene046846	Unigene046846_01	K00190
Unigene044783	Unigene044783_01	K00230
Unigene080399	Unigene080399_02	K00040
Unigene062109	Unigene062109_01	K00020
Unigene069523	Unigene069523_05	K00020
Unigene047331	Unigene047331_01	K04141
Unigene066090	Unigene066090_01	K00480
Unigene077096	Unigene077096_02	K00260
Unigene102274	Unigene102274_02	K04144
Unigene062026	Unigene062026_01	K04145
Unigene048639	Unigene048639_01	K00010
Unigene082146	Unigene082146_02	K04144
Unigene020363	Unigene020363_01	K00710
Unigene066824	Unigene066824_01	K03010
Unigene066244	Unigene066244_03	K00604
Unigene068082	Unigene068082_01	K03010
Unigene095172	Unigene095172_01	K00270
Unigene071528	Unigene071528_01	K00620
Unigene079193	Unigene079193_03	K00950
Unigene064083	Unigene064083_01	K00010
Unigene054958	Unigene054958_01	K00650
Unigene070531	Unigene070531_01	K04070
Unigene073223	Unigene073223_02	K00640
Unigene057528	Unigene057528_01	K00500
Unigene064361	Unigene064361_01	K00061
Unigene062749	Unigene062749_03	K04141
Unigene045627	Unigene045627_01	K03010
Unigene075525	Unigene075525_01	K00030
Unigene058167	Unigene058167_01	K00030
Unigene061896	Unigene061896_01	K04145
Unigene040491	Unigene040491_01	K00480
Unigene101734	Unigene101734_01	K00970
Unigene058014	Unigene058014_01	K00670
Unigene077166	Unigene077166_01	K03013
Unigene085642	Unigene085642_01	K00670
Unigene070670	Unigene070670_01	K03050
Unigene094685	Unigene094685_02	K00350
Unigene081676	Unigene081676_01	K00900
Unigene043319	Unigene043319_01	K00190
Unigene099344	Unigene099344_03	K00670
Unigene062801	Unigene062801_01	K00010
Unigene045677	Unigene045677_01	K03010
Unigene060989	Unigene060989_02	K00941
Unigene076707	Unigene076707_01	K04626
Unigene090790	Unigene090790_01	K00660
Unigene054173	Unigene054173_04	K00240
Unigene077083	Unigene077083_01	K00190
Unigene092600	Unigene092600_01	K03420
Unigene065077	Unigene065077_01	K00061
Unigene064434	Unigene064434_01	K03013
Unigene073051	Unigene073051_02	K04145
Unigene063400	Unigene063400_04	K00920
Unigene096798	Unigene096798_01	K00970
Unigene036532	Unigene036532_01	K00902
Unigene072995	Unigene072995_01	K04626
Unigene070207	Unigene070207_01	K00053
Unigene081789	Unigene081789_02	K00710
Unigene064435	Unigene064435_01	K03013
Unigene066832	Unigene066832_01	K00220
Unigene079829	Unigene079829_01	K04141
Unigene101725	Unigene101725_01	K00970
Unigene035612	Unigene035612_01	K03050
Unigene055348	Unigene055348_01	K00290
Unigene067233	Unigene067233_05	K00020
Unigene051347	Unigene051347_01	K01200
Unigene080410	Unigene080410_04	K00970
Unigene090973	Unigene090973_01	K03015
Unigene078169	Unigene078169_02	K00480
Unigene078726	Unigene078726_01	K03420
Unigene061097	Unigene061097_01	K03010
Unigene046718	Unigene046718_02	K01220
Unigene071901	Unigene071901_02	K03015
Unigene048520	Unigene048520_01	K00520
Unigene049752	Unigene049752_01	K03050
Unigene043900	Unigene043900_01	K04146
Unigene058194	Unigene058194_01	K00053
Unigene086722	Unigene086722_01	K03010
Unigene050061	Unigene050061_01	K03050
Unigene038793	Unigene038793_01	K01220
Unigene082460	Unigene082460_02	K00510
Unigene064286	Unigene064286_01	K03040
Unigene076542	Unigene076542_01	K00561
Unigene062118	Unigene062118_02	K00410
Unigene064642	Unigene064642_01	K00052
Unigene043935	Unigene043935_01	K00190
Unigene061599	Unigene061599_01	K00565
Unigene048575	Unigene048575_02	K00030
Unigene055903	Unigene055903_02	K00260
Unigene065772	Unigene065772_02	K00230

## Sheet: KEGG pathways
KEGG_A_Class	KEGG_B_Class	Sub_Pathway	Protein count	Pathway_ID	K_IDs	Unigene members
Cellular Processes	Transport and catabolism	Endocytosis	41	ko04144	K04141; K04141; K04141; K04141; K00910; K04141; K04141; K04141; K04141; K04141; K04141; K04141; K00910; K04141; K04141; K04141; K04141; K04141; K04141; K04141; K04141; K04141; K04141; K04141; K04141; K04141; K04141; K04141; K04141; K04141; K04141; K04141; K00910; K04141; K04141; K04141; K04141; K04141; K04141; K04141; K04141	Unigene096165; Unigene046296; Unigene062797; Unigene093392; Unigene049125; Unigene059387; Unigene084569; Unigene081665; Unigene087048; Unigene081564; Unigene084568; Unigene068844; Unigene092974; Unigene063849; Unigene065058; Unigene086972; Unigene050010; Unigene075224; Unigene080549; Unigene046255; Unigene078479; Unigene046689; Unigene082894; Unigene096042; Unigene064776; Unigene065055; Unigene08…
Cellular Processes	Transport and catabolism	Peroxisome	1	ko04146	K00232	Unigene073019
Environmental Information Processing	Signal transduction	Phosphatidylinositol signaling system	6	ko04070	K00920; K00920; K00920; K00920; K00920; K00920	Unigene074749; Unigene085545; Unigene042986; Unigene064506; Unigene062959; Unigene063400
Genetic Information Processing	Translation	Aminoacyl-tRNA biosynthesis	2	ko00970	K00604; K00604	Unigene091878; Unigene066244
Genetic Information Processing	Translation	mRNA surveillance pathway	2	ko03015	K00565; K00565	Unigene062679; Unigene061599
Genetic Information Processing	Transcription	RNA polymerase	159	ko03020	K03050; K03010; K03010; K03013; K03018; K03018; K03010; K03010; K03010; K03050; K03010; K03010; K03010; K03050; K03010; K03010; K03010; K03050; K03010; K03010; K03040; K03010; K03015; K03050; K03013; K03013; K03010; K03040; K03010; K03050; K03050; K03040; K03015; K03050; K03010; K03013; K03013; K03010; K03040; K03018; K03040; K03010; K03010; K03008; K03013; K03015; K03008; K03015; K03010; K03040;…	Unigene036899; Unigene039067; Unigene049358; Unigene079085; Unigene072843; Unigene041570; Unigene071323; Unigene064045; Unigene045628; Unigene088157; Unigene049921; Unigene054461; Unigene051067; Unigene085151; Unigene045196; Unigene057049; Unigene076107; Unigene056235; Unigene047013; Unigene047012; Unigene084598; Unigene048687; Unigene070731; Unigene066843; Unigene081351; Unigene041758; Unigene06…
Genetic Information Processing	Folding, sorting and degradation	RNA degradation	20	ko03018	K00970; K00970; K00970; K00970; K00970; K00970; K00970; K00970; K00970; K00970; K00970; K00970; K00970; K00970; K00970; K00970; K00970; K00970; K00970; K00970	Unigene082213; Unigene098459; Unigene039432; Unigene080994; Unigene096547; Unigene101314; Unigene048288; Unigene086387; Unigene041141; Unigene096063; Unigene072717; Unigene087754; Unigene101322; Unigene042553; Unigene044064; Unigene070230; Unigene101734; Unigene096798; Unigene101725; Unigene080410
Genetic Information Processing	Folding, sorting and degradation	Proteasome	4	ko03050	K03420; K03420; K03420; K03420	Unigene044762; Unigene040338; Unigene092600; Unigene078726
Genetic Information Processing	Folding, sorting and degradation	Protein processing in endoplasmic reticulum	1	ko04141	K00730	Unigene060037
Metabolism	Nucleotide metabolism	Purine metabolism	177	ko00230	K03050; K03010; K03010; K03013; K03018; K03018; K03010; K03010; K03010; K00073; K00940; K03050; K03010; K03010; K00940; K03010; K03050; K03010; K03010; K03010; K03050; K03010; K03010; K03040; K03010; K03015; K03050; K03013; K03013; K03010; K03040; K03010; K03050; K03050; K03040; K03015; K03050; K00940; K03010; K03013; K03013; K03010; K03040; K03018; K03040; K03010; K03010; K03008; K03013; K03015;…	Unigene036899; Unigene039067; Unigene049358; Unigene079085; Unigene072843; Unigene041570; Unigene071323; Unigene064045; Unigene045628; Unigene065570; Unigene065635; Unigene088157; Unigene049921; Unigene054461; Unigene083462; Unigene051067; Unigene085151; Unigene045196; Unigene057049; Unigene076107; Unigene056235; Unigene047013; Unigene047012; Unigene084598; Unigene048687; Unigene070731; Unigene06…
Metabolism	Nucleotide metabolism	Pyrimidine metabolism	171	ko00240	K03050; K03010; K03010; K03013; K03018; K03018; K03010; K03010; K03010; K00940; K03050; K03010; K03010; K00940; K03010; K03050; K03010; K03010; K03010; K03050; K03010; K03010; K03040; K03010; K03015; K03050; K03013; K03013; K03010; K03040; K03010; K03050; K03050; K03040; K03015; K03050; K00940; K03010; K03013; K03013; K03010; K03040; K03018; K03040; K03010; K03010; K03008; K03013; K03015; K03008;…	Unigene036899; Unigene039067; Unigene049358; Unigene079085; Unigene072843; Unigene041570; Unigene071323; Unigene064045; Unigene045628; Unigene065635; Unigene088157; Unigene049921; Unigene054461; Unigene083462; Unigene051067; Unigene085151; Unigene045196; Unigene057049; Unigene076107; Unigene056235; Unigene047013; Unigene047012; Unigene084598; Unigene048687; Unigene070731; Unigene066843; Unigene08…
Metabolism	Metabolism of terpenoids and polyketides	Sesquiterpenoid and triterpenoid biosynthesis	6	ko00909	K00511; K00511; K00511; K00511; K00511; K00511	Unigene082277; Unigene042399; Unigene047423; Unigene055833; Unigene086127; Unigene098848
Metabolism	Metabolism of terpenoids and polyketides	Diterpenoid biosynthesis	5	ko00904	K04122; K04120; K04120; K04122; K04120	Unigene069846; Unigene054723; Unigene089681; Unigene062303; Unigene074204
Metabolism	Metabolism of other amino acids	Taurine and hypotaurine metabolism	10	ko00430	K00260; K00260; K00260; K00260; K00260; K00260; K00260; K00260; K00260; K00260	Unigene067045; Unigene065714; Unigene065713; Unigene092109; Unigene055900; Unigene092107; Unigene085622; Unigene047820; Unigene077096; Unigene055903
Metabolism	Metabolism of other amino acids	Glutathione metabolism	3	ko00480	K00310; K00310; K00310	Unigene044797; Unigene049642; Unigene085599
Metabolism	Metabolism of other amino acids	Cyanoamino acid metabolism	3	ko00460	K00600; K00600; K00600	Unigene079493; Unigene007151; Unigene109952
Metabolism	Metabolism of other amino acids	Selenocompound metabolism	1	ko00450	K00562	Unigene044661
Metabolism	Metabolism of cofactors and vitamins	Pantothenate and CoA biosynthesis	15	ko00770	K00053; K00053; K00053; K00053; K00053; K00053; K00053; K00053; K00053; K00053; K00053; K00053; K00053; K00053; K00053	Unigene070876; Unigene070208; Unigene072447; Unigene067743; Unigene076681; Unigene086437; Unigene086435; Unigene068054; Unigene055524; Unigene058894; Unigene064254; Unigene061044; Unigene064253; Unigene070207; Unigene058194
Metabolism	Metabolism of cofactors and vitamins	Porphyrin and chlorophyll metabolism	13	ko00860	K00510; K00510; K00230; K00230; K00510; K00230; K00510; K00510; K00230; K00230; K00230; K00510; K00230	Unigene098846; Unigene067313; Unigene048890; Unigene071989; Unigene047799; Unigene055725; Unigene098845; Unigene071333; Unigene047709; Unigene099217; Unigene044783; Unigene082460; Unigene065772
Metabolism	Metabolism of cofactors and vitamins	One carbon pool by folate	9	ko00670	K00603; K00603; K00600; K00600; K00603; K00603; K00604; K00600; K00604	Unigene078117; Unigene055058; Unigene079493; Unigene007151; Unigene043520; Unigene078116; Unigene091878; Unigene109952; Unigene066244
Metabolism	Metabolism of cofactors and vitamins	Folate biosynthesis	8	ko00790	K00072; K00950; K00310; K00310; K00950; K00950; K00310; K00950	Unigene059463; Unigene057628; Unigene044797; Unigene049642; Unigene056101; Unigene074809; Unigene085599; Unigene079193
Metabolism	Metabolism of cofactors and vitamins	Thiamine metabolism	3	ko00730	K00941; K00941; K00941	Unigene065395; Unigene060990; Unigene060989
Metabolism	Lipid metabolism	Glycerophospholipid metabolism	7	ko00564	K00630; K00630; K00650; K00630; K00650; K00630; K00650	Unigene095897; Unigene072543; Unigene055866; Unigene048795; Unigene060001; Unigene052330; Unigene054958
Metabolism	Lipid metabolism	Steroid biosynthesis	6	ko00100	K00511; K00511; K00511; K00511; K00511; K00511	Unigene082277; Unigene042399; Unigene047423; Unigene055833; Unigene086127; Unigene098848
Metabolism	Lipid metabolism	Glycerolipid metabolism	4	ko00561	K00630; K00630; K00630; K00630	Unigene095897; Unigene072543; Unigene048795; Unigene052330
Metabolism	Lipid metabolism	Linoleic acid metabolism	3	ko00591	K00460; K00460; K00100	Unigene089382; Unigene058187; Unigene066313
Metabolism	Lipid metabolism	Arachidonic acid metabolism	2	ko00590	K00460; K00460	Unigene089382; Unigene058187
Metabolism	Lipid metabolism	Biosynthesis of unsaturated fatty acids	1	ko01040	K00232	Unigene073019
Metabolism	Lipid metabolism	Fatty acid degradation	1	ko00071	K00232	Unigene073019
Metabolism	Lipid metabolism	alpha-Linolenic acid metabolism	1	ko00592	K00232	Unigene073019
Metabolism	Glycan biosynthesis and metabolism	Glycosphingolipid biosynthesis - globo series	7	ko00603	K00780; K00780; K00780; K00780; K00780; K00780; K00780	Unigene080863; Unigene068643; Unigene073503; Unigene089574; Unigene052184; Unigene054237; Unigene099893
Metabolism	Glycan biosynthesis and metabolism	Glycosphingolipid biosynthesis - ganglio series	7	ko00604	K00780; K00780; K00780; K00780; K00780; K00780; K00780	Unigene080863; Unigene068643; Unigene073503; Unigene089574; Unigene052184; Unigene054237; Unigene099893
Metabolism	Glycan biosynthesis and metabolism	N-Glycan biosynthesis	2	ko00510	K00730; K00902	Unigene060037; Unigene036532
Metabolism	Global and Overview	Biosynthesis of amino acids	109	ko01230	K00620; K00030; K00030; K00030; K00030; K00053; K00290; K00030; K00030; K00052; K00030; K00053; K00052; K00500; K00600; K00053; K00053; K00620; K00030; K00030; K00030; K00053; K00030; K00030; K00500; K00640; K00030; K00500; K00030; K00030; K00220; K00640; K00640; K00053; K00620; K00220; K00220; K00030; K00620; K00290; K00500; K00030; K00053; K00640; K00640; K00052; K00220; K00053; K00640; K00030;…	Unigene079260; Unigene082183; Unigene088451; Unigene086057; Unigene085023; Unigene070876; Unigene080599; Unigene091013; Unigene094483; Unigene050993; Unigene091465; Unigene070208; Unigene057248; Unigene049208; Unigene079493; Unigene072447; Unigene067743; Unigene059293; Unigene045552; Unigene065255; Unigene058705; Unigene076681; Unigene054710; Unigene084332; Unigene088574; Unigene090231; Unigene08…
Metabolism	Global and Overview	Carbon metabolism	72	ko01200	K00030; K00030; K00030; K00030; K00030; K00030; K00240; K00030; K00261; K00600; K00051; K00030; K00030; K00030; K00030; K00030; K00640; K00030; K00051; K00030; K00030; K00640; K00640; K00051; K00030; K00051; K00030; K00051; K00640; K00640; K00640; K00030; K00030; K00261; K00195; K00030; K00195; K00051; K00261; K00240; K00600; K00030; K00030; K00640; K00240; K00051; K00030; K00030; K00240; K00240;…	Unigene082183; Unigene088451; Unigene086057; Unigene085023; Unigene091013; Unigene094483; Unigene064516; Unigene091465; Unigene095005; Unigene079493; Unigene048540; Unigene045552; Unigene065255; Unigene058705; Unigene054710; Unigene084332; Unigene090231; Unigene085665; Unigene055696; Unigene065276; Unigene083470; Unigene053400; Unigene077111; Unigene050317; Unigene097184; Unigene085382; Unigene05…
Metabolism	Global and Overview	2-Oxocarboxylic acid metabolism	68	ko01210	K00620; K00030; K00030; K00030; K00030; K00053; K00030; K00030; K00052; K00030; K00053; K00052; K00053; K00053; K00620; K00030; K00030; K00030; K00053; K00030; K00030; K00030; K00030; K00030; K00053; K00620; K00030; K00620; K00030; K00053; K00052; K00053; K00030; K00620; K00030; K00030; K00053; K00053; K00053; K00030; K00030; K00620; K00620; K00620; K00030; K00053; K00030; K00620; K00052; K00620;…	Unigene079260; Unigene082183; Unigene088451; Unigene086057; Unigene085023; Unigene070876; Unigene091013; Unigene094483; Unigene050993; Unigene091465; Unigene070208; Unigene057248; Unigene072447; Unigene067743; Unigene059293; Unigene045552; Unigene065255; Unigene058705; Unigene076681; Unigene054710; Unigene084332; Unigene085665; Unigene065276; Unigene083470; Unigene086437; Unigene048695; Unigene09…
Metabolism	Global and Overview	Degradation of aromatic compounds	20	ko01220	K00480; K00480; K00480; K00480; K00480; K00480; K00480; K00480; K00480; K00480; K00480; K00480; K00480; K00480; K00480; K00480; K00480; K00480; K00480; K00480	Unigene073027; Unigene091609; Unigene083090; Unigene075940; Unigene077283; Unigene071999; Unigene072000; Unigene061626; Unigene080917; Unigene062114; Unigene039206; Unigene068912; Unigene073028; Unigene035393; Unigene078162; Unigene040919; Unigene078168; Unigene066090; Unigene040491; Unigene078169
Metabolism	Global and Overview	Fatty acid metabolism	1	ko01212	K00232	Unigene073019
Metabolism	Energy metabolism	Oxidative phosphorylation	22	ko00190	K00330; K00240; K00410; K00410; K00340; K00410; K00340; K00340; K00340; K00240; K00330; K00240; K00240; K00240; K00340; K00240; K00330; K00330; K00340; K00240; K00240; K00410	Unigene047543; Unigene064516; Unigene057837; Unigene044345; Unigene077090; Unigene046918; Unigene080560; Unigene058825; Unigene062635; Unigene061281; Unigene068057; Unigene086857; Unigene084361; Unigene084359; Unigene091446; Unigene051387; Unigene094394; Unigene045587; Unigene062015; Unigene068678; Unigene054173; Unigene062118
Metabolism	Energy metabolism	Sulfur metabolism	17	ko00920	K00380; K00380; K00640; K00380; K00640; K00640; K00860; K00640; K00640; K00860; K00640; K00380; K00860; K00640; K00640; K00860; K00640	Unigene087228; Unigene073890; Unigene090231; Unigene073292; Unigene053400; Unigene077111; Unigene086476; Unigene090985; Unigene073033; Unigene088504; Unigene064563; Unigene092066; Unigene066677; Unigene075721; Unigene077871; Unigene084119; Unigene073223
Metabolism	Energy metabolism	Nitrogen metabolism	14	ko00910	K00260; K00260; K00261; K00260; K00260; K00260; K00261; K00260; K00261; K00260; K00531; K00260; K00260; K00260	Unigene067045; Unigene065714; Unigene095005; Unigene065713; Unigene092109; Unigene055900; Unigene080814; Unigene092107; Unigene063961; Unigene085622; Unigene085187; Unigene047820; Unigene077096; Unigene055903
Metabolism	Energy metabolism	Carbon fixation in photosynthetic organisms	10	ko00710	K00051; K00051; K00051; K00051; K00051; K00051; K00051; K00051; K00051; K00051	Unigene048540; Unigene055696; Unigene050317; Unigene085382; Unigene059212; Unigene089814; Unigene068064; Unigene078357; Unigene052639; Unigene058131
Metabolism	Carbohydrate metabolism	Citrate cycle (TCA cycle)	42	ko00020	K00030; K00030; K00030; K00030; K00030; K00030; K00240; K00030; K00030; K00030; K00030; K00030; K00030; K00030; K00030; K00030; K00030; K00030; K00030; K00030; K00030; K00240; K00030; K00030; K00240; K00030; K00030; K00240; K00240; K00030; K00240; K00030; K00030; K00030; K00030; K00030; K00030; K00240; K00030; K00030; K00240; K00030	Unigene082183; Unigene088451; Unigene086057; Unigene085023; Unigene091013; Unigene094483; Unigene064516; Unigene091465; Unigene045552; Unigene065255; Unigene058705; Unigene054710; Unigene084332; Unigene085665; Unigene065276; Unigene083470; Unigene097184; Unigene058704; Unigene056613; Unigene047961; Unigene060343; Unigene061281; Unigene081389; Unigene085666; Unigene086857; Unigene047962; Unigene08…
Metabolism	Carbohydrate metabolism	Inositol phosphate metabolism	23	ko00562	K00920; K00010; K00010; K00010; K00010; K00920; K00010; K00010; K00920; K00010; K00010; K00010; K00920; K00010; K00010; K00010; K00920; K00010; K00010; K00010; K00010; K00010; K00920	Unigene074749; Unigene030926; Unigene070710; Unigene058902; Unigene079044; Unigene085545; Unigene055023; Unigene088015; Unigene042986; Unigene065637; Unigene037874; Unigene066792; Unigene064506; Unigene067358; Unigene077792; Unigene075730; Unigene062959; Unigene059274; Unigene072236; Unigene048639; Unigene064083; Unigene062801; Unigene063400
Metabolism	Carbohydrate metabolism	Butanoate metabolism	14	ko00650	K01040; K00240; K01040; K01040; K01040; K01040; K00240; K00240; K00240; K00240; K00240; K00100; K00240; K00240	Unigene061037; Unigene064516; Unigene052185; Unigene060972; Unigene055369; Unigene055368; Unigene061281; Unigene086857; Unigene084361; Unigene084359; Unigene051387; Unigene066313; Unigene068678; Unigene054173
Metabolism	Carbohydrate metabolism	Pyruvate metabolism	10	ko00620	K00051; K00051; K00051; K00051; K00051; K00051; K00051; K00051; K00051; K00051	Unigene048540; Unigene055696; Unigene050317; Unigene085382; Unigene059212; Unigene089814; Unigene068064; Unigene078357; Unigene052639; Unigene058131
Metabolism	Carbohydrate metabolism	Fructose and mannose metabolism	8	ko00051	K00900; K00900; K00900; K00900; K00900; K00900; K00100; K00900	Unigene079546; Unigene055751; Unigene061298; Unigene050822; Unigene059005; Unigene071777; Unigene066313; Unigene081676
Metabolism	Carbohydrate metabolism	Pentose and glucuronate interconversions	6	ko00040	K00040; K00040; K00040; K00040; K00040; K00040	Unigene057799; Unigene069260; Unigene066172; Unigene069263; Unigene075595; Unigene080399
Metabolism	Carbohydrate metabolism	C5-Branched dibasic acid metabolism	6	ko00660	K00052; K00052; K00052; K00052; K00052; K00052	Unigene050993; Unigene057248; Unigene100090; Unigene061086; Unigene066448; Unigene064642
Metabolism	Carbohydrate metabolism	Starch and sucrose metabolism	3	ko00500	K00770; K01212; K00770	Unigene065446; Unigene057133; Unigene041148
Metabolism	Carbohydrate metabolism	Galactose metabolism	3	ko00052	K01220; K01220; K01220	Unigene055501; Unigene046718; Unigene038793
Metabolism	Carbohydrate metabolism	Glyoxylate and dicarboxylate metabolism	3	ko00630	K00600; K00600; K00600	Unigene079493; Unigene007151; Unigene109952
Metabolism	Carbohydrate metabolism	Amino sugar and nucleotide sugar metabolism	3	ko00520	K00770; K00770; K00790	Unigene065446; Unigene041148; Unigene061304
Metabolism	Biosynthesis of other secondary metabolites	Flavonoid biosynthesis	5	ko00941	K00660; K00660; K00660; K00660; K00660	Unigene074326; Unigene053221; Unigene070976; Unigene052599; Unigene090790
Metabolism	Biosynthesis of other secondary metabolites	Phenylpropanoid biosynthesis	1	ko00940	K00430	Unigene051744
Metabolism	Amino acid metabolism	Valine, leucine and isoleucine degradation	37	ko00280	K00020; K00020; K00020; K00020; K00020; K00020; K00020; K00020; K00020; K00020; K00020; K00020; K00020; K00020; K00020; K00020; K00020; K00020; K00020; K00020; K00020; K00020; K00020; K00020; K00020; K00020; K00020; K00020; K00020; K00020; K00020; K00020; K00020; K00020; K00020; K00020; K00020	Unigene058444; Unigene065581; Unigene090929; Unigene063106; Unigene079441; Unigene056987; Unigene102300; Unigene058445; Unigene076810; Unigene077817; Unigene056986; Unigene085555; Unigene067998; Unigene068171; Unigene090925; Unigene089770; Unigene070600; Unigene095825; Unigene085556; Unigene077814; Unigene063361; Unigene078259; Unigene082045; Unigene086194; Unigene049342; Unigene070018; Unigene06…
Metabolism	Amino acid metabolism	Phenylalanine, tyrosine and tryptophan biosynthesis	29	ko00400	K00500; K00500; K00500; K00220; K00220; K00220; K00500; K00220; K00270; K00220; K00220; K00500; K00220; K00500; K00500; K00500; K00270; K00220; K00500; K00270; K00220; K00270; K00220; K00270; K00500; K00270; K00270; K00500; K00220	Unigene049208; Unigene088574; Unigene101975; Unigene074184; Unigene092834; Unigene063036; Unigene101974; Unigene070285; Unigene071818; Unigene042530; Unigene080820; Unigene087579; Unigene065486; Unigene088487; Unigene060063; Unigene021020; Unigene088744; Unigene092833; Unigene094319; Unigene095173; Unigene060524; Unigene066221; Unigene068877; Unigene069148; Unigene099569; Unigene095171; Unigene09…
Metabolism	Amino acid metabolism	Arginine biosynthesis	26	ko00220	K00620; K00260; K00260; K00261; K00620; K00260; K00620; K00620; K00260; K00260; K00620; K00261; K00260; K00261; K00260; K00620; K00620; K00620; K00620; K00620; K00260; K00620; K00620; K00260; K00620; K00260	Unigene079260; Unigene067045; Unigene065714; Unigene095005; Unigene059293; Unigene065713; Unigene048695; Unigene077403; Unigene092109; Unigene055900; Unigene063315; Unigene080814; Unigene092107; Unigene063961; Unigene085622; Unigene063317; Unigene100329; Unigene048697; Unigene060842; Unigene059292; Unigene047820; Unigene051267; Unigene100330; Unigene077096; Unigene071528; Unigene055903
Metabolism	Amino acid metabolism	Valine, leucine and isoleucine biosynthesis	21	ko00290	K00053; K00052; K00053; K00052; K00053; K00053; K00053; K00053; K00053; K00052; K00053; K00053; K00053; K00053; K00053; K00052; K00052; K00053; K00053; K00053; K00052	Unigene070876; Unigene050993; Unigene070208; Unigene057248; Unigene072447; Unigene067743; Unigene076681; Unigene086437; Unigene086435; Unigene100090; Unigene068054; Unigene055524; Unigene058894; Unigene064254; Unigene061044; Unigene061086; Unigene066448; Unigene064253; Unigene070207; Unigene058194; Unigene064642
Metabolism	Amino acid metabolism	Phenylalanine metabolism	18	ko00360	K00500; K00500; K00500; K00500; K00270; K00500; K00500; K00500; K00500; K00270; K00500; K00270; K00270; K00270; K00500; K00270; K00270; K00500	Unigene049208; Unigene088574; Unigene101975; Unigene101974; Unigene071818; Unigene087579; Unigene088487; Unigene060063; Unigene021020; Unigene088744; Unigene094319; Unigene095173; Unigene066221; Unigene069148; Unigene099569; Unigene095171; Unigene095172; Unigene057528
Metabolism	Amino acid metabolism	Alanine, aspartate and glutamate metabolism	13	ko00250	K00260; K00260; K00261; K00260; K00260; K00260; K00261; K00260; K00261; K00260; K00260; K00260; K00260	Unigene067045; Unigene065714; Unigene095005; Unigene065713; Unigene092109; Unigene055900; Unigene080814; Unigene092107; Unigene063961; Unigene085622; Unigene047820; Unigene077096; Unigene055903
Metabolism	Amino acid metabolism	Tyrosine metabolism	11	ko00350	K00450; K00450; K00270; K00450; K00270; K00270; K00270; K00450; K00270; K00270; K00270	Unigene083204; Unigene095781; Unigene071818; Unigene095780; Unigene088744; Unigene095173; Unigene066221; Unigene070060; Unigene069148; Unigene095171; Unigene095172
Metabolism	Amino acid metabolism	Cysteine and methionine metabolism	9	ko00270	K00640; K00640; K00640; K00640; K00640; K00640; K00640; K00640; K00640	Unigene090231; Unigene053400; Unigene077111; Unigene090985; Unigene073033; Unigene064563; Unigene075721; Unigene077871; Unigene073223
Metabolism	Amino acid metabolism	Lysine degradation	7	ko00310	K00290; K00290; K00290; K00290; K00290; K00290; K00290	Unigene080599; Unigene048791; Unigene077550; Unigene070262; Unigene088864; Unigene059732; Unigene055348
Metabolism	Amino acid metabolism	Lysine biosynthesis	7	ko00300	K00290; K00290; K00290; K00290; K00290; K00290; K00290	Unigene080599; Unigene048791; Unigene077550; Unigene070262; Unigene088864; Unigene059732; Unigene055348
Metabolism	Amino acid metabolism	Glycine, serine and threonine metabolism	7	ko00260	K00130; K00600; K00130; K00600; K00130; K00600; K00130	Unigene060784; Unigene079493; Unigene063661; Unigene007151; Unigene047460; Unigene109952; Unigene039921
Metabolism	Amino acid metabolism	Histidine metabolism	4	ko00340	K00603; K00603; K00603; K00603	Unigene078117; Unigene055058; Unigene043520; Unigene078116
Metabolism	Amino acid metabolism	Tryptophan metabolism	1	ko00380	K00562	Unigene044661
Organismal Systems	Environmental adaptation	Circadian rhythm - plant	5	ko04712	K00660; K00660; K00660; K00660; K00660	Unigene074326; Unigene053221; Unigene070976; Unigene052599; Unigene090790

## Sheet: KEGG main pathways
KEGG_A_Class	KEGG_B_Class	Protein count	Pathway_IDs	K_IDs	Unigene members
Metabolism	Nucleotide metabolism	177	ko00230; ko00240	K03050; K03010; K03010; K03013; K03018; K03018; K03010; K03010; K03010; K00073; K00940; K03050; K03010; K03010; K00940; K03010; K03050; K03010; K03010; K03010; K03050; K03010; K03010; K03040; K03010; K03015; K03050; K03013; K03013; K03010; K03040; K03010; K03050; K03050; K03040; K03015; K03050; K00940; K03010; K03013; K03013; K03010; K03040; K03018; K03040; K03010; K03010; K03008; K03013; K03015;…	Unigene036899; Unigene039067; Unigene049358; Unigene079085; Unigene072843; Unigene041570; Unigene071323; Unigene064045; Unigene045628; Unigene065570; Unigene065635; Unigene088157; Unigene049921; Unigene054461; Unigene083462; Unigene051067; Unigene085151; Unigene045196; Unigene057049; Unigene076107; Unigene056235; Unigene047013; Unigene047012; Unigene084598; Unigene048687; Unigene070731; Unigene06…
Metabolism	Global and Overview	156	ko01230; ko01200; ko01210; ko01220; ko01212	K00620; K00030; K00030; K00030; K00030; K00053; K00290; K00030; K00030; K00052; K00030; K00053; K00052; K00500; K00600; K00053; K00053; K00620; K00030; K00030; K00030; K00053; K00030; K00030; K00500; K00640; K00030; K00500; K00030; K00030; K00220; K00640; K00640; K00053; K00620; K00220; K00220; K00030; K00620; K00290; K00500; K00030; K00053; K00640; K00640; K00052; K00220; K00053; K00640; K00030;…	Unigene079260; Unigene082183; Unigene088451; Unigene086057; Unigene085023; Unigene070876; Unigene080599; Unigene091013; Unigene094483; Unigene050993; Unigene091465; Unigene070208; Unigene057248; Unigene049208; Unigene079493; Unigene072447; Unigene067743; Unigene059293; Unigene045552; Unigene065255; Unigene058705; Unigene076681; Unigene054710; Unigene084332; Unigene088574; Unigene090231; Unigene08…
Metabolism	Amino acid metabolism	145	ko00280; ko00400; ko00220; ko00290; ko00360; ko00250; ko00350; ko00270; ko00310; ko00300; ko00260; ko00340; ko00380	K00020; K00020; K00020; K00020; K00020; K00020; K00020; K00020; K00020; K00020; K00020; K00020; K00020; K00020; K00020; K00020; K00020; K00020; K00020; K00020; K00020; K00020; K00020; K00020; K00020; K00020; K00020; K00020; K00020; K00020; K00020; K00020; K00020; K00020; K00020; K00020; K00020; K00500; K00500; K00500; K00220; K00220; K00220; K00500; K00220; K00020; K00220; K00220; K00500; K00220;…	Unigene058444; Unigene065581; Unigene090929; Unigene063106; Unigene079441; Unigene056987; Unigene102300; Unigene058445; Unigene076810; Unigene077817; Unigene056986; Unigene085555; Unigene067998; Unigene068171; Unigene090925; Unigene089770; Unigene070600; Unigene095825; Unigene085556; Unigene077814; Unigene063361; Unigene078259; Unigene082045; Unigene086194; Unigene049342; Unigene070018; Unigene06…
Metabolism	Carbohydrate metabolism	110	ko00020; ko00562; ko00650; ko00620; ko00051; ko00040; ko00660; ko00500; ko00052; ko00630; ko00520	K00030; K00030; K00030; K00030; K00030; K00030; K00240; K00030; K00030; K00030; K00030; K00030; K00030; K00030; K00030; K00030; K00030; K00030; K00030; K00030; K00030; K00240; K00030; K00030; K00240; K00030; K00030; K00240; K00240; K00030; K00240; K00030; K00030; K00030; K00030; K00030; K00030; K00240; K00030; K00030; K00240; K00030; K00920; K00010; K00010; K00010; K00010; K00920; K00010; K00010;…	Unigene082183; Unigene088451; Unigene086057; Unigene085023; Unigene091013; Unigene094483; Unigene064516; Unigene091465; Unigene045552; Unigene065255; Unigene058705; Unigene054710; Unigene084332; Unigene085665; Unigene065276; Unigene083470; Unigene097184; Unigene058704; Unigene056613; Unigene047961; Unigene060343; Unigene061281; Unigene081389; Unigene085666; Unigene086857; Unigene047962; Unigene08…
Metabolism	Energy metabolism	63	ko00190; ko00920; ko00910; ko00710	K00330; K00240; K00410; K00410; K00340; K00410; K00340; K00340; K00340; K00240; K00330; K00240; K00240; K00240; K00340; K00240; K00330; K00330; K00340; K00240; K00240; K00410; K00380; K00380; K00640; K00340; K00640; K00640; K00860; K00640; K00640; K00860; K00640; K00380; K00860; K00640; K00640; K00860; K00640; K00260; K00260; K00261; K00260; K00260; K00260; K00261; K00260; K00261; K00260; K00531;…	Unigene047543; Unigene064516; Unigene057837; Unigene044345; Unigene077090; Unigene046918; Unigene080560; Unigene058825; Unigene062635; Unigene061281; Unigene068057; Unigene086857; Unigene084361; Unigene084359; Unigene091446; Unigene051387; Unigene094394; Unigene045587; Unigene062015; Unigene068678; Unigene054173; Unigene062118; Unigene087228; Unigene073890; Unigene090231; Unigene073292; Unigene05…
Metabolism	Metabolism of cofactors and vitamins	48	ko00770; ko00860; ko00670; ko00790; ko00730	K00053; K00053; K00053; K00053; K00053; K00053; K00053; K00053; K00053; K00053; K00053; K00053; K00053; K00053; K00053; K00510; K00510; K00230; K00230; K00510; K00230; K00510; K00510; K00230; K00230; K00230; K00510; K00230; K00603; K00603; K00600; K00600; K00603; K00603; K00604; K00600; K00604; K00072; K00950; K00310; K00310; K00950; K00950; K00310; K00950; K00941; K00941; K00941	Unigene070876; Unigene070208; Unigene072447; Unigene067743; Unigene076681; Unigene086437; Unigene086435; Unigene068054; Unigene055524; Unigene058894; Unigene064254; Unigene061044; Unigene064253; Unigene070207; Unigene058194; Unigene098846; Unigene067313; Unigene048890; Unigene071989; Unigene047799; Unigene055725; Unigene098845; Unigene071333; Unigene047709; Unigene099217; Unigene044783; Unigene08…
Metabolism	Lipid metabolism	17	ko00564; ko00100; ko00561; ko00591; ko00590; ko01040; ko00071; ko00592	K00630; K00630; K00650; K00630; K00650; K00630; K00650; K00511; K00511; K00511; K00511; K00511; K00511; K00460; K00460; K00100; K00232	Unigene095897; Unigene072543; Unigene055866; Unigene048795; Unigene060001; Unigene052330; Unigene054958; Unigene082277; Unigene042399; Unigene047423; Unigene055833; Unigene086127; Unigene098848; Unigene089382; Unigene058187; Unigene066313; Unigene073019
Metabolism	Metabolism of other amino acids	17	ko00430; ko00480; ko00460; ko00450	K00260; K00260; K00260; K00260; K00260; K00260; K00260; K00260; K00260; K00260; K00310; K00310; K00310; K00600; K00600; K00600; K00562	Unigene067045; Unigene065714; Unigene065713; Unigene092109; Unigene055900; Unigene092107; Unigene085622; Unigene047820; Unigene077096; Unigene055903; Unigene044797; Unigene049642; Unigene085599; Unigene079493; Unigene007151; Unigene109952; Unigene044661
Metabolism	Metabolism of terpenoids and polyketides	11	ko00909; ko00904	K00511; K00511; K00511; K00511; K00511; K00511; K04122; K04120; K04120; K04122; K04120	Unigene082277; Unigene042399; Unigene047423; Unigene055833; Unigene086127; Unigene098848; Unigene069846; Unigene054723; Unigene089681; Unigene062303; Unigene074204
Metabolism	Glycan biosynthesis and metabolism	9	ko00603; ko00604; ko00510	K00780; K00780; K00780; K00780; K00780; K00780; K00780; K00730; K00902	Unigene080863; Unigene068643; Unigene073503; Unigene089574; Unigene052184; Unigene054237; Unigene099893; Unigene060037; Unigene036532
Metabolism	Biosynthesis of other secondary metabolites	6	ko00941; ko00940	K00660; K00660; K00660; K00660; K00660; K00430	Unigene074326; Unigene053221; Unigene070976; Unigene052599; Unigene090790; Unigene051744
Genetic Information Processing	Transcription	159	ko03020	K03050; K03010; K03010; K03013; K03018; K03018; K03010; K03010; K03010; K03050; K03010; K03010; K03010; K03050; K03010; K03010; K03010; K03050; K03010; K03010; K03040; K03010; K03015; K03050; K03013; K03013; K03010; K03040; K03010; K03050; K03050; K03040; K03015; K03050; K03010; K03013; K03013; K03010; K03040; K03018; K03040; K03010; K03010; K03008; K03013; K03015; K03008; K03015; K03010; K03040;…	Unigene036899; Unigene039067; Unigene049358; Unigene079085; Unigene072843; Unigene041570; Unigene071323; Unigene064045; Unigene045628; Unigene088157; Unigene049921; Unigene054461; Unigene051067; Unigene085151; Unigene045196; Unigene057049; Unigene076107; Unigene056235; Unigene047013; Unigene047012; Unigene084598; Unigene048687; Unigene070731; Unigene066843; Unigene081351; Unigene041758; Unigene06…
Genetic Information Processing	Folding, sorting and degradation	25	ko03018; ko03050; ko04141	K00970; K00970; K00970; K00970; K00970; K00970; K00970; K00970; K00970; K00970; K00970; K00970; K00970; K00970; K00970; K00970; K00970; K00970; K00970; K00970; K03420; K03420; K03420; K03420; K00730	Unigene082213; Unigene098459; Unigene039432; Unigene080994; Unigene096547; Unigene101314; Unigene048288; Unigene086387; Unigene041141; Unigene096063; Unigene072717; Unigene087754; Unigene101322; Unigene042553; Unigene044064; Unigene070230; Unigene101734; Unigene096798; Unigene101725; Unigene080410; Unigene044762; Unigene040338; Unigene092600; Unigene078726; Unigene060037
Genetic Information Processing	Translation	4	ko00970; ko03015	K00604; K00604; K00565; K00565	Unigene091878; Unigene066244; Unigene062679; Unigene061599
Environmental Information Processing	Signal transduction	6	ko04070	K00920; K00920; K00920; K00920; K00920; K00920	Unigene074749; Unigene085545; Unigene042986; Unigene064506; Unigene062959; Unigene063400
Cellular Processes	Transport and catabolism	42	ko04144; ko04146	K04141; K04141; K04141; K04141; K00910; K04141; K04141; K04141; K04141; K04141; K04141; K04141; K00910; K04141; K04141; K04141; K04141; K04141; K04141; K04141; K04141; K04141; K04141; K04141; K04141; K04141; K04141; K04141; K04141; K04141; K04141; K04141; K00910; K04141; K04141; K04141; K04141; K04141; K04141; K04141; K04141; K00232	Unigene096165; Unigene046296; Unigene062797; Unigene093392; Unigene049125; Unigene059387; Unigene084569; Unigene081665; Unigene087048; Unigene081564; Unigene084568; Unigene068844; Unigene092974; Unigene063849; Unigene065058; Unigene086972; Unigene050010; Unigene075224; Unigene080549; Unigene046255; Unigene078479; Unigene046689; Unigene082894; Unigene096042; Unigene064776; Unigene065055; Unigene08…
Organismal Systems	Environmental adaptation	5	ko04712	K00660; K00660; K00660; K00660; K00660	Unigene074326; Unigene053221; Unigene070976; Unigene052599; Unigene090790

## Sheet: Top 20 Sub pathways
KEGG_A_Class	KEGG_B_Class	Sub_Pathway	Protein count	Pathway_ID	K_IDs	Unigene members
Metabolism	Nucleotide metabolism	Purine metabolism	177	ko00230	K03050; K03010; K03010; K03013; K03018; K03018; K03010; K03010; K03010; K00073; K00940; K03050; K03010; K03010; K00940; K03010; K03050; K03010; K03010; K03010; K03050; K03010; K03010; K03040; K03010; K03015; K03050; K03013; K03013; K03010; K03040; K03010; K03050; K03050; K03040; K03015; K03050; K00940; K03010; K03013; K03013; K03010; K03040; K03018; K03040; K03010; K03010; K03008; K03013; K03015;…	Unigene036899; Unigene039067; Unigene049358; Unigene079085; Unigene072843; Unigene041570; Unigene071323; Unigene064045; Unigene045628; Unigene065570; Unigene065635; Unigene088157; Unigene049921; Unigene054461; Unigene083462; Unigene051067; Unigene085151; Unigene045196; Unigene057049; Unigene076107; Unigene056235; Unigene047013; Unigene047012; Unigene084598; Unigene048687; Unigene070731; Unigene06…
Metabolism	Nucleotide metabolism	Pyrimidine metabolism	171	ko00240	K03050; K03010; K03010; K03013; K03018; K03018; K03010; K03010; K03010; K00940; K03050; K03010; K03010; K00940; K03010; K03050; K03010; K03010; K03010; K03050; K03010; K03010; K03040; K03010; K03015; K03050; K03013; K03013; K03010; K03040; K03010; K03050; K03050; K03040; K03015; K03050; K00940; K03010; K03013; K03013; K03010; K03040; K03018; K03040; K03010; K03010; K03008; K03013; K03015; K03008;…	Unigene036899; Unigene039067; Unigene049358; Unigene079085; Unigene072843; Unigene041570; Unigene071323; Unigene064045; Unigene045628; Unigene065635; Unigene088157; Unigene049921; Unigene054461; Unigene083462; Unigene051067; Unigene085151; Unigene045196; Unigene057049; Unigene076107; Unigene056235; Unigene047013; Unigene047012; Unigene084598; Unigene048687; Unigene070731; Unigene066843; Unigene08…
Genetic Information Processing	Transcription	RNA polymerase	159	ko03020	K03050; K03010; K03010; K03013; K03018; K03018; K03010; K03010; K03010; K03050; K03010; K03010; K03010; K03050; K03010; K03010; K03010; K03050; K03010; K03010; K03040; K03010; K03015; K03050; K03013; K03013; K03010; K03040; K03010; K03050; K03050; K03040; K03015; K03050; K03010; K03013; K03013; K03010; K03040; K03018; K03040; K03010; K03010; K03008; K03013; K03015; K03008; K03015; K03010; K03040;…	Unigene036899; Unigene039067; Unigene049358; Unigene079085; Unigene072843; Unigene041570; Unigene071323; Unigene064045; Unigene045628; Unigene088157; Unigene049921; Unigene054461; Unigene051067; Unigene085151; Unigene045196; Unigene057049; Unigene076107; Unigene056235; Unigene047013; Unigene047012; Unigene084598; Unigene048687; Unigene070731; Unigene066843; Unigene081351; Unigene041758; Unigene06…
Metabolism	Global and Overview	Biosynthesis of amino acids	109	ko01230	K00620; K00030; K00030; K00030; K00030; K00053; K00290; K00030; K00030; K00052; K00030; K00053; K00052; K00500; K00600; K00053; K00053; K00620; K00030; K00030; K00030; K00053; K00030; K00030; K00500; K00640; K00030; K00500; K00030; K00030; K00220; K00640; K00640; K00053; K00620; K00220; K00220; K00030; K00620; K00290; K00500; K00030; K00053; K00640; K00640; K00052; K00220; K00053; K00640; K00030;…	Unigene079260; Unigene082183; Unigene088451; Unigene086057; Unigene085023; Unigene070876; Unigene080599; Unigene091013; Unigene094483; Unigene050993; Unigene091465; Unigene070208; Unigene057248; Unigene049208; Unigene079493; Unigene072447; Unigene067743; Unigene059293; Unigene045552; Unigene065255; Unigene058705; Unigene076681; Unigene054710; Unigene084332; Unigene088574; Unigene090231; Unigene08…
Metabolism	Global and Overview	Carbon metabolism	72	ko01200	K00030; K00030; K00030; K00030; K00030; K00030; K00240; K00030; K00261; K00600; K00051; K00030; K00030; K00030; K00030; K00030; K00640; K00030; K00051; K00030; K00030; K00640; K00640; K00051; K00030; K00051; K00030; K00051; K00640; K00640; K00640; K00030; K00030; K00261; K00195; K00030; K00195; K00051; K00261; K00240; K00600; K00030; K00030; K00640; K00240; K00051; K00030; K00030; K00240; K00240;…	Unigene082183; Unigene088451; Unigene086057; Unigene085023; Unigene091013; Unigene094483; Unigene064516; Unigene091465; Unigene095005; Unigene079493; Unigene048540; Unigene045552; Unigene065255; Unigene058705; Unigene054710; Unigene084332; Unigene090231; Unigene085665; Unigene055696; Unigene065276; Unigene083470; Unigene053400; Unigene077111; Unigene050317; Unigene097184; Unigene085382; Unigene05…
Metabolism	Global and Overview	2-Oxocarboxylic acid metabolism	68	ko01210	K00620; K00030; K00030; K00030; K00030; K00053; K00030; K00030; K00052; K00030; K00053; K00052; K00053; K00053; K00620; K00030; K00030; K00030; K00053; K00030; K00030; K00030; K00030; K00030; K00053; K00620; K00030; K00620; K00030; K00053; K00052; K00053; K00030; K00620; K00030; K00030; K00053; K00053; K00053; K00030; K00030; K00620; K00620; K00620; K00030; K00053; K00030; K00620; K00052; K00620;…	Unigene079260; Unigene082183; Unigene088451; Unigene086057; Unigene085023; Unigene070876; Unigene091013; Unigene094483; Unigene050993; Unigene091465; Unigene070208; Unigene057248; Unigene072447; Unigene067743; Unigene059293; Unigene045552; Unigene065255; Unigene058705; Unigene076681; Unigene054710; Unigene084332; Unigene085665; Unigene065276; Unigene083470; Unigene086437; Unigene048695; Unigene09…
Metabolism	Carbohydrate metabolism	Citrate cycle (TCA cycle)	42	ko00020	K00030; K00030; K00030; K00030; K00030; K00030; K00240; K00030; K00030; K00030; K00030; K00030; K00030; K00030; K00030; K00030; K00030; K00030; K00030; K00030; K00030; K00240; K00030; K00030; K00240; K00030; K00030; K00240; K00240; K00030; K00240; K00030; K00030; K00030; K00030; K00030; K00030; K00240; K00030; K00030; K00240; K00030	Unigene082183; Unigene088451; Unigene086057; Unigene085023; Unigene091013; Unigene094483; Unigene064516; Unigene091465; Unigene045552; Unigene065255; Unigene058705; Unigene054710; Unigene084332; Unigene085665; Unigene065276; Unigene083470; Unigene097184; Unigene058704; Unigene056613; Unigene047961; Unigene060343; Unigene061281; Unigene081389; Unigene085666; Unigene086857; Unigene047962; Unigene08…
Cellular Processes	Transport and catabolism	Endocytosis	41	ko04144	K04141; K04141; K04141; K04141; K00910; K04141; K04141; K04141; K04141; K04141; K04141; K04141; K00910; K04141; K04141; K04141; K04141; K04141; K04141; K04141; K04141; K04141; K04141; K04141; K04141; K04141; K04141; K04141; K04141; K04141; K04141; K04141; K00910; K04141; K04141; K04141; K04141; K04141; K04141; K04141; K04141	Unigene096165; Unigene046296; Unigene062797; Unigene093392; Unigene049125; Unigene059387; Unigene084569; Unigene081665; Unigene087048; Unigene081564; Unigene084568; Unigene068844; Unigene092974; Unigene063849; Unigene065058; Unigene086972; Unigene050010; Unigene075224; Unigene080549; Unigene046255; Unigene078479; Unigene046689; Unigene082894; Unigene096042; Unigene064776; Unigene065055; Unigene08…
Metabolism	Amino acid metabolism	Valine, leucine and isoleucine degradation	37	ko00280	K00020; K00020; K00020; K00020; K00020; K00020; K00020; K00020; K00020; K00020; K00020; K00020; K00020; K00020; K00020; K00020; K00020; K00020; K00020; K00020; K00020; K00020; K00020; K00020; K00020; K00020; K00020; K00020; K00020; K00020; K00020; K00020; K00020; K00020; K00020; K00020; K00020	Unigene058444; Unigene065581; Unigene090929; Unigene063106; Unigene079441; Unigene056987; Unigene102300; Unigene058445; Unigene076810; Unigene077817; Unigene056986; Unigene085555; Unigene067998; Unigene068171; Unigene090925; Unigene089770; Unigene070600; Unigene095825; Unigene085556; Unigene077814; Unigene063361; Unigene078259; Unigene082045; Unigene086194; Unigene049342; Unigene070018; Unigene06…
Metabolism	Amino acid metabolism	Phenylalanine, tyrosine and tryptophan biosynthesis	29	ko00400	K00500; K00500; K00500; K00220; K00220; K00220; K00500; K00220; K00270; K00220; K00220; K00500; K00220; K00500; K00500; K00500; K00270; K00220; K00500; K00270; K00220; K00270; K00220; K00270; K00500; K00270; K00270; K00500; K00220	Unigene049208; Unigene088574; Unigene101975; Unigene074184; Unigene092834; Unigene063036; Unigene101974; Unigene070285; Unigene071818; Unigene042530; Unigene080820; Unigene087579; Unigene065486; Unigene088487; Unigene060063; Unigene021020; Unigene088744; Unigene092833; Unigene094319; Unigene095173; Unigene060524; Unigene066221; Unigene068877; Unigene069148; Unigene099569; Unigene095171; Unigene09…
Metabolism	Amino acid metabolism	Arginine biosynthesis	26	ko00220	K00620; K00260; K00260; K00261; K00620; K00260; K00620; K00620; K00260; K00260; K00620; K00261; K00260; K00261; K00260; K00620; K00620; K00620; K00620; K00620; K00260; K00620; K00620; K00260; K00620; K00260	Unigene079260; Unigene067045; Unigene065714; Unigene095005; Unigene059293; Unigene065713; Unigene048695; Unigene077403; Unigene092109; Unigene055900; Unigene063315; Unigene080814; Unigene092107; Unigene063961; Unigene085622; Unigene063317; Unigene100329; Unigene048697; Unigene060842; Unigene059292; Unigene047820; Unigene051267; Unigene100330; Unigene077096; Unigene071528; Unigene055903
Metabolism	Carbohydrate metabolism	Inositol phosphate metabolism	23	ko00562	K00920; K00010; K00010; K00010; K00010; K00920; K00010; K00010; K00920; K00010; K00010; K00010; K00920; K00010; K00010; K00010; K00920; K00010; K00010; K00010; K00010; K00010; K00920	Unigene074749; Unigene030926; Unigene070710; Unigene058902; Unigene079044; Unigene085545; Unigene055023; Unigene088015; Unigene042986; Unigene065637; Unigene037874; Unigene066792; Unigene064506; Unigene067358; Unigene077792; Unigene075730; Unigene062959; Unigene059274; Unigene072236; Unigene048639; Unigene064083; Unigene062801; Unigene063400
Metabolism	Energy metabolism	Oxidative phosphorylation	22	ko00190	K00330; K00240; K00410; K00410; K00340; K00410; K00340; K00340; K00340; K00240; K00330; K00240; K00240; K00240; K00340; K00240; K00330; K00330; K00340; K00240; K00240; K00410	Unigene047543; Unigene064516; Unigene057837; Unigene044345; Unigene077090; Unigene046918; Unigene080560; Unigene058825; Unigene062635; Unigene061281; Unigene068057; Unigene086857; Unigene084361; Unigene084359; Unigene091446; Unigene051387; Unigene094394; Unigene045587; Unigene062015; Unigene068678; Unigene054173; Unigene062118
Metabolism	Amino acid metabolism	Valine, leucine and isoleucine biosynthesis	21	ko00290	K00053; K00052; K00053; K00052; K00053; K00053; K00053; K00053; K00053; K00052; K00053; K00053; K00053; K00053; K00053; K00052; K00052; K00053; K00053; K00053; K00052	Unigene070876; Unigene050993; Unigene070208; Unigene057248; Unigene072447; Unigene067743; Unigene076681; Unigene086437; Unigene086435; Unigene100090; Unigene068054; Unigene055524; Unigene058894; Unigene064254; Unigene061044; Unigene061086; Unigene066448; Unigene064253; Unigene070207; Unigene058194; Unigene064642
Metabolism	Global and Overview	Degradation of aromatic compounds	20	ko01220	K00480; K00480; K00480; K00480; K00480; K00480; K00480; K00480; K00480; K00480; K00480; K00480; K00480; K00480; K00480; K00480; K00480; K00480; K00480; K00480	Unigene073027; Unigene091609; Unigene083090; Unigene075940; Unigene077283; Unigene071999; Unigene072000; Unigene061626; Unigene080917; Unigene062114; Unigene039206; Unigene068912; Unigene073028; Unigene035393; Unigene078162; Unigene040919; Unigene078168; Unigene066090; Unigene040491; Unigene078169
Genetic Information Processing	Folding, sorting and degradation	RNA degradation	20	ko03018	K00970; K00970; K00970; K00970; K00970; K00970; K00970; K00970; K00970; K00970; K00970; K00970; K00970; K00970; K00970; K00970; K00970; K00970; K00970; K00970	Unigene082213; Unigene098459; Unigene039432; Unigene080994; Unigene096547; Unigene101314; Unigene048288; Unigene086387; Unigene041141; Unigene096063; Unigene072717; Unigene087754; Unigene101322; Unigene042553; Unigene044064; Unigene070230; Unigene101734; Unigene096798; Unigene101725; Unigene080410
Metabolism	Amino acid metabolism	Phenylalanine metabolism	18	ko00360	K00500; K00500; K00500; K00500; K00270; K00500; K00500; K00500; K00500; K00270; K00500; K00270; K00270; K00270; K00500; K00270; K00270; K00500	Unigene049208; Unigene088574; Unigene101975; Unigene101974; Unigene071818; Unigene087579; Unigene088487; Unigene060063; Unigene021020; Unigene088744; Unigene094319; Unigene095173; Unigene066221; Unigene069148; Unigene099569; Unigene095171; Unigene095172; Unigene057528
Metabolism	Energy metabolism	Sulfur metabolism	17	ko00920	K00380; K00380; K00640; K00380; K00640; K00640; K00860; K00640; K00640; K00860; K00640; K00380; K00860; K00640; K00640; K00860; K00640	Unigene087228; Unigene073890; Unigene090231; Unigene073292; Unigene053400; Unigene077111; Unigene086476; Unigene090985; Unigene073033; Unigene088504; Unigene064563; Unigene092066; Unigene066677; Unigene075721; Unigene077871; Unigene084119; Unigene073223
Metabolism	Metabolism of cofactors and vitamins	Pantothenate and CoA biosynthesis	15	ko00770	K00053; K00053; K00053; K00053; K00053; K00053; K00053; K00053; K00053; K00053; K00053; K00053; K00053; K00053; K00053	Unigene070876; Unigene070208; Unigene072447; Unigene067743; Unigene076681; Unigene086437; Unigene086435; Unigene068054; Unigene055524; Unigene058894; Unigene064254; Unigene061044; Unigene064253; Unigene070207; Unigene058194
Metabolism	Energy metabolism	Nitrogen metabolism	14	ko00910	K00260; K00260; K00261; K00260; K00260; K00260; K00261; K00260; K00261; K00260; K00531; K00260; K00260; K00260	Unigene067045; Unigene065714; Unigene095005; Unigene065713; Unigene092109; Unigene055900; Unigene080814; Unigene092107; Unigene063961; Unigene085622; Unigene085187; Unigene047820; Unigene077096; Unigene055903

## Sheet: Lipid metabolism pathway
KEGG_A_class	KEGG_B_class	Sub-pathway	Protein count	Pathway_ID	K_IDs	Unigene members
Metabolism	Lipid metabolism	Glycerophospholipid metabolism	7	ko00564	K00630; K00630; K00650; K00630; K00650; K00630; K00650	Unigene095897; Unigene072543; Unigene055866; Unigene048795; Unigene060001; Unigene052330; Unigene054958
Metabolism	Lipid metabolism	Steroid biosynthesis	6	ko00100	K00511; K00511; K00511; K00511; K00511; K00511	Unigene082277; Unigene042399; Unigene047423; Unigene055833; Unigene086127; Unigene098848
Metabolism	Lipid metabolism	Glycerolipid metabolism	4	ko00561	K00630; K00630; K00630; K00630	Unigene095897; Unigene072543; Unigene048795; Unigene052330
Metabolism	Lipid metabolism	Linoleic acid metabolism	3	ko00591	K00460; K00460; K00100	Unigene089382; Unigene058187; Unigene066313
Metabolism	Lipid metabolism	Arachidonic acid metabolism	2	ko00590	K00460; K00460	Unigene089382; Unigene058187
Metabolism	Lipid metabolism	Biosynthesis of unsaturated fatty acids	1	ko01040	K00232	Unigene073019
Metabolism	Lipid metabolism	Fatty acid degradation	1	ko00071	K00232	Unigene073019
Metabolism	Lipid metabolism	alpha-Linolenic acid metabolism	1	ko00592	K00232	Unigene073019
Metabolism	Global and Overview	Fatty acid metabolism	1	ko01212	K00232	Unigene073019
