# Supplementary material for: Complementary transcriptome and proteome profiling in the mature seeds of Camellia oleifera from Hainan Island
Source: PLoS One. 2020 Feb 6;15(2):e0226888. doi: 10.1371/journal.pone.0226888 (PMC7004384; doi:10.1371/journal.pone.0226888)
Supplement: S8 Table — According to STRING network analysis, 1182 of 1691 identified proteins were transformed into Arabidopsis thaliana proteins based on protein sequences; 630 proteins were involved in protein interactions, with a high confidence view (score 0.90). Accordingly, 100 of 116 lipid-related proteins were converted into Arabidopsis thaliana proteins, among which 38 proteins were mutually interactive, with the same confidence view. (XLSX) [file pone.0226888.s017.xlsx]

## Sheet: Query items
Accession #	Unigene_ID	Query_Item
Unigene068706	Unigene068706_02	O48646
Unigene007151	Unigene007151_01	F4HQM3
Unigene020363	Unigene020363_01	O03042
Unigene021020	Unigene021020_01	Q9M111
Unigene024077	Unigene024077_01	Q0WNJ6
Unigene024088	Unigene024088_01	A2SZW8
Unigene026264	Unigene026264_01	Q9FZ42
Unigene027915	Unigene027915_01	P31265
Unigene028927	Unigene028927_01	P56757
Unigene029074	Unigene029074_01	Q9FZ42
Unigene030926	Unigene030926_01	F4I6W4
Unigene031733	Unigene031733_01	Q93Z08
Unigene031742	Unigene031742_01	Q9ZPY7
Unigene031978	Unigene031978_01	O49686
Unigene032742	Unigene032742_01	B6RF02
Unigene033052	Unigene033052_01	Q0WNJ6
Unigene034722	Unigene034722_01	Q9SE60
Unigene035144	Unigene035144_01	Q9LHA7
Unigene035393	Unigene035393_01	F4I3R1
Unigene035519	Unigene035519_02	O81645
Unigene035520	Unigene035520_01	O81645
Unigene035612	Unigene035612_01	Q9SGW3
Unigene035618	Unigene035618_01	E0XJL2
Unigene036139	Unigene036139_01	P59226
Unigene036154	Unigene036154_01	Q8LGG0
Unigene036491	Unigene036491_01	Q9SJB9
Unigene036532	Unigene036532_01	F4JE70
Unigene036648	Unigene036648_02	Q42545
Unigene036679	Unigene036679_02	Q42342
Unigene036691	Unigene036691_01	Q9C7F5
Unigene036792	Unigene036792_01	O22707
Unigene036858	Unigene036858_01	Q9FJZ9
Unigene036899	Unigene036899_01	F4JRY2
Unigene037052	Unigene037052_01	Q9ZVD5
Unigene037525	Unigene037525_01	Q9C8F7
Unigene037785	Unigene037785_01	O49686
Unigene037874	Unigene037874_01	Q9C9C4
Unigene038006	Unigene038006_01	Q8W034
Unigene038128	Unigene038128_01	Q8W487
Unigene038146	Unigene038146_02	O64527
Unigene038255	Unigene038255_01	Q9SIK2
Unigene038434	Unigene038434_01	Q9T0F7
Unigene038485	Unigene038485_01	P49637
Unigene038657	Unigene038657_01	Q5PSJ1
Unigene038673	Unigene038673_01	P35083
Unigene038727	Unigene038727_01	D2D2Z9
Unigene038793	Unigene038793_01	Q9SK87
Unigene038912	Unigene038912_01	O82762
Unigene038935	Unigene038935_01	P42731
Unigene039016	Unigene039016_01	P36212
Unigene039067	Unigene039067_01	Q9M9W1
Unigene039127	Unigene039127_01	O80626
Unigene039206	Unigene039206_01	F4I3R1
Unigene039351	Unigene039351_01	Q9T043
Unigene039390	Unigene039390_01	Q9LKB2
Unigene039432	Unigene039432_01	F4I116
Unigene039755	Unigene039755_01	Q8L940
Unigene039900	Unigene039900_01	P14671
Unigene039921	Unigene039921_01	Q9LSQ5
Unigene040009	Unigene040009_03	Q4VIX3
Unigene040135	Unigene040135_01	F4K9G5
Unigene040235	Unigene040235_01	Q8LPQ8
Unigene040322	Unigene040322_01	F4K9G5
Unigene040336	Unigene040336_01	O81296
Unigene040338	Unigene040338_01	Q9ZW35
Unigene040491	Unigene040491_01	Q9FUS8
Unigene040502	Unigene040502_01	P51413
Unigene040595	Unigene040595_01	Q8VZG7
Unigene040720	Unigene040720_01	Q8LA96
Unigene040792	Unigene040792_01	Q69DC2
Unigene040821	Unigene040821_01	Q1JPM1
Unigene041056	Unigene041056_01	Q9ZUT9
Unigene041141	Unigene041141_01	Q9M1R2
Unigene041148	Unigene041148_04	Q9ZPV8
Unigene041426	Unigene041426_01	Q9LUG8
Unigene041535	Unigene041535_02	Q9T043
Unigene041570	Unigene041570_01	Q9LTT8
Unigene041758	Unigene041758_01	Q41969
Unigene041879	Unigene041879_01	O22126
Unigene041962	Unigene041962_01	Q6AWS7
Unigene042021	Unigene042021_02	Q9FMN0
Unigene042306	Unigene042306_01	Q9SL42
Unigene042352	Unigene042352_01	P05494
Unigene042399	Unigene042399_01	Q8LPJ3
Unigene042448	Unigene042448_01	Q9SLE2
Unigene042464	Unigene042464_01	Q93VR4
Unigene042473	Unigene042473_01	Q9LHG9
Unigene042509	Unigene042509_01	Q9H2H8
Unigene042530	Unigene042530_01	Q43314
Unigene042553	Unigene042553_01	O23247
Unigene042628	Unigene042628_01	Q9MAS5
Unigene042636	Unigene042636_01	Q93YR3
Unigene042671	Unigene042671_01	Q9LUG8
Unigene042869	Unigene042869_02	Q8L940
Unigene042986	Unigene042986_01	Q9C8L4
Unigene043047	Unigene043047_01	P31414
Unigene043067	Unigene043067_01	Q9FIF3
Unigene043070	Unigene043070_01	Q9LHI0
Unigene043158	Unigene043158_01	Q94BR2
Unigene043240	Unigene043240_01	Q9XEX2
Unigene043319	Unigene043319_01	Q9LFF9
Unigene043341	Unigene043341_02	Q9ZVJ4
Unigene043401	Unigene043401_01	Q9FJI5
Unigene043520	Unigene043520_02	Q8RX86
Unigene043582	Unigene043582_01	Q9LTA3
Unigene043591	Unigene043591_03	F4I354
Unigene043605	Unigene043605_01	Q9ZNR6
Unigene043632	Unigene043632_04	O48845
Unigene043772	Unigene043772_01	Q94JQ4
Unigene043900	Unigene043900_01	D2D329
Unigene043931	Unigene043931_01	O64866
Unigene043935	Unigene043935_01	Q9S7L9
Unigene043984	Unigene043984_02	Q93ZC2
Unigene044064	Unigene044064_01	Q9M1R2
Unigene044071	Unigene044071_01	Q9FE06
Unigene044107	Unigene044107_01	F4HQD4
Unigene044122	Unigene044122_01	Q94AZ4
Unigene044212	Unigene044212_01	Q9XI91
Unigene044213	Unigene044213_01	Q9XI91
Unigene044338	Unigene044338_01	Q9SV68
Unigene044345	Unigene044345_01	Q0WM29
Unigene044366	Unigene044366_02	Q94AF7
Unigene044453	Unigene044453_01	A1XJ43
Unigene044487	Unigene044487_01	Q9SRN0
Unigene044488	Unigene044488_01	O24521
Unigene044493	Unigene044493_01	Q9FN08
Unigene044504	Unigene044504_02	Q8LGG8
Unigene044537	Unigene044537_05	Q8L7U0
Unigene044645	Unigene044645_01	Q681K2
Unigene044661	Unigene044661_02	Q9SBA5
Unigene044762	Unigene044762_01	Q9XIJ0
Unigene044774	Unigene044774_01	Q9S9K7
Unigene044783	Unigene044783_01	P39207
Unigene044797	Unigene044797_01	Q9SJA7
Unigene044846	Unigene044846_01	Q9SUT9
Unigene044960	Unigene044960_01	Q9FKX3
Unigene045021	Unigene045021_01	Q8VZB9
Unigene045023	Unigene045023_01	O81147
Unigene045100	Unigene045100_01	Q9SD78
Unigene045196	Unigene045196_01	P49206
Unigene045198	Unigene045198_01	Q8LPJ7
Unigene045246	Unigene045246_01	P34788
Unigene045354	Unigene045354_01	Q9LK99
Unigene045477	Unigene045477_01	O80889
Unigene045519	Unigene045519_01	Q9LRX8
Unigene045548	Unigene045548_01	Q9FHM7
Unigene045552	Unigene045552_02	Q9MA79
Unigene045587	Unigene045587_01	O04226
Unigene045589	Unigene045589_01	O82399
Unigene045627	Unigene045627_01	Q9M0E2
Unigene045628	Unigene045628_02	Q9M0E2
Unigene045677	Unigene045677_01	Q9LZ17
Unigene045706	Unigene045706_01	Q9SS37
Unigene045708	Unigene045708_02	Q96250
Unigene045832	Unigene045832_01	G8XQW2
Unigene045844	Unigene045844_04	Q93V62
Unigene045919	Unigene045919_01	P19366
Unigene046111	Unigene046111_01	Q9FLX7
Unigene046248	Unigene046248_01	Q8H103
Unigene046255	Unigene046255_01	P27323
Unigene046270	Unigene046270_01	Q93VC7
Unigene046296	Unigene046296_03	Q9FHW7
Unigene046342	Unigene046342_01	Q9M4B5
Unigene046404	Unigene046404_01	Q949U7
Unigene046460	Unigene046460_01	Q5XEP2
Unigene046461	Unigene046461_01	Q9LNB6
Unigene046515	Unigene046515_01	Q9SRZ6
Unigene046517	Unigene046517_01	Q9FJN8
Unigene046552	Unigene046552_01	Q9LQ04
Unigene046553	Unigene046553_01	Q9LQ04
Unigene046601	Unigene046601_01	Q8LAM2
Unigene046718	Unigene046718_02	F4K7D6
Unigene046746	Unigene046746_01	Q9FRL8
Unigene046769	Unigene046769_01	P42791
Unigene046844	Unigene046844_01	Q9FT52
Unigene046846	Unigene046846_01	Q9FT52
Unigene046870	Unigene046870_01	Q8LE58
Unigene046918	Unigene046918_02	Q0WM29
Unigene046934	Unigene046934_01	O48844
Unigene047012	Unigene047012_01	Q9M885
Unigene047013	Unigene047013_01	Q9M885
Unigene047032	Unigene047032_01	F4JLP5
Unigene047162	Unigene047162_03	D2D329
Unigene047460	Unigene047460_01	A3F7Q3
Unigene047543	Unigene047543_01	P54888
Unigene047544	Unigene047544_04	F4J270
Unigene047709	Unigene047709_02	Q08480
Unigene047758	Unigene047758_01	P80471
Unigene047760	Unigene047760_04	Q9CAX6
Unigene047799	Unigene047799_01	Q9SFX3
Unigene047804	Unigene047804_01	Q8W456
Unigene047819	Unigene047819_01	O65282
Unigene047820	Unigene047820_01	Q9LT69
Unigene047825	Unigene047825_01	Q0D4J7
Unigene047861	Unigene047861_04	Q93V62
Unigene047891	Unigene047891_02	O80576
Unigene047954	Unigene047954_02	Q9FE06
Unigene047961	Unigene047961_01	Q9LYR4
Unigene047962	Unigene047962_01	Q9LYR4
Unigene048014	Unigene048014_01	P29525
Unigene048110	Unigene048110_01	Q9SCX3
Unigene048178	Unigene048178_01	Q9LUQ6
Unigene048237	Unigene048237_01	F4I4Q9
Unigene048241	Unigene048241_03	Q9LPT6
Unigene048247	Unigene048247_01	Q93VC9
Unigene048255	Unigene048255_02	Q8H0Y1
Unigene048288	Unigene048288_01	O04630
Unigene048303	Unigene048303_01	Q9SJV2
Unigene048313	Unigene048313_01	O75489
Unigene048338	Unigene048338_01	Q9LXZ4
Unigene048355	Unigene048355_02	B2LYR9
Unigene048402	Unigene048402_01	Q6P1N9
Unigene048520	Unigene048520_01	Q8VWN8
Unigene048521	Unigene048521_01	Q8VWN8
Unigene048540	Unigene048540_02	Q8W4M5
Unigene048575	Unigene048575_02	F4INS6
Unigene048579	Unigene048579_01	Q8S9M1
Unigene048639	Unigene048639_01	Q93Z53
Unigene048677	Unigene048677_01	Q6NM73
Unigene048687	Unigene048687_01	P42798
Unigene048691	Unigene048691_02	Q9CAV0
Unigene048695	Unigene048695_01	Q9FV65
Unigene048697	Unigene048697_01	Q8L7K9
Unigene048700	Unigene048700_01	Q9LKA4
Unigene048703	Unigene048703_03	Q9LS94
Unigene048717	Unigene048717_01	Q9S7C0
Unigene048755	Unigene048755_01	Q9FGT8
Unigene048758	Unigene048758_01	Q9FGT8
Unigene048791	Unigene048791_01	Q9C550
Unigene048795	Unigene048795_01	P69249
Unigene048829	Unigene048829_01	O65660
Unigene048890	Unigene048890_01	Q9LZG0
Unigene048921	Unigene048921_01	Q9M9Q6
Unigene048935	Unigene048935_02	Q6K9C3
Unigene048998	Unigene048998_01	Q8VZW3
Unigene049057	Unigene049057_01	P02879
Unigene049112	Unigene049112_01	Q9ZV34
Unigene049125	Unigene049125_03	O22683
Unigene049149	Unigene049149_01	F4J6A1
Unigene049186	Unigene049186_01	Q9SVD7
Unigene049208	Unigene049208_03	Q9M111
Unigene049342	Unigene049342_01	Q8LFC0
Unigene049358	Unigene049358_01	P50883
Unigene049395	Unigene049395_02	A1A6H3
Unigene049397	Unigene049397_05	P85524
Unigene049481	Unigene049481_01	Q9FY89
Unigene049516	Unigene049516_01	G8XQW2
Unigene049540	Unigene049540_01	Q84WU2
Unigene049582	Unigene049582_01	Q9FM19
Unigene049598	Unigene049598_01	Q93ZE5
Unigene049642	Unigene049642_02	Q9FLQ4
Unigene049686	Unigene049686_02	P29197
Unigene049752	Unigene049752_01	Q9MAK9
Unigene049803	Unigene049803_02	Q94CJ5
Unigene049807	Unigene049807_01	Q9FRL8
Unigene049961	Unigene049961_01	O23714
Unigene050010	Unigene050010_01	O04834
Unigene050053	Unigene050053_02	P42742
Unigene050060	Unigene050060_01	Q94AH9
Unigene050061	Unigene050061_01	Q42134
Unigene050084	Unigene050084_03	F4IPY5
Unigene050135	Unigene050135_01	Q84M92
Unigene050182	Unigene050182_02	Q9SEU6
Unigene050317	Unigene050317_01	Q9SYP2
Unigene050362	Unigene050362_02	Q9FHX0
Unigene050392	Unigene050392_04	Q2HPG3
Unigene050393	Unigene050393_02	Q9FVJ3
Unigene050603	Unigene050603_01	P51414
Unigene050627	Unigene050627_01	O81153
Unigene050676	Unigene050676_01	O82487
Unigene050692	Unigene050692_01	Q9FJA6
Unigene050695	Unigene050695_01	D9Z6D5
Unigene050749	Unigene050749_01	Q9XEX2
Unigene050822	Unigene050822_06	P69834
Unigene050900	Unigene050900_01	Q9LYV6
Unigene050917	Unigene050917_02	O48646
Unigene050993	Unigene050993_01	Q42605
Unigene051027	Unigene051027_01	Q9FZ33
Unigene051067	Unigene051067_01	Q9SW09
Unigene051075	Unigene051075_01	Q9ZVQ3
Unigene051107	Unigene051107_01	Q9LV11
Unigene051119	Unigene051119_02	O04450
Unigene051157	Unigene051157_01	F4K5B9
Unigene051267	Unigene051267_01	O24496
Unigene051287	Unigene051287_01	Q8VWN8
Unigene051312	Unigene051312_01	Q42539
Unigene051347	Unigene051347_01	Q8LAS8
Unigene051348	Unigene051348_01	Q8LAS8
Unigene051387	Unigene051387_01	P39207
Unigene051391	Unigene051391_01	Q8RU07
Unigene051464	Unigene051464_01	Q8RXN1
Unigene051466	Unigene051466_01	P92985
Unigene051523	Unigene051523_01	Q96252
Unigene051548	Unigene051548_03	P17598
Unigene051577	Unigene051577_01	Q9SMR7
Unigene051578	Unigene051578_01	Q9SMR7
Unigene051611	Unigene051611_01	P29448
Unigene051624	Unigene051624_01	Q9SHC8
Unigene051625	Unigene051625_02	Q9SHC8
Unigene051658	Unigene051658_01	Q39258
Unigene051671	Unigene051671_04	Q8GYG1
Unigene051678	Unigene051678_02	Q39196
Unigene051741	Unigene051741_02	Q94AM1
Unigene051744	Unigene051744_01	Q42521
Unigene051798	Unigene051798_01	Q01525
Unigene051804	Unigene051804_01	F4JHW1
Unigene051874	Unigene051874_03	Q9CB01
Unigene051969	Unigene051969_01	P42794
Unigene051996	Unigene051996_01	Q9SV68
Unigene052065	Unigene052065_01	Q8VZ68
Unigene052133	Unigene052133_02	Q42565
Unigene052185	Unigene052185_01	Q9SVQ9
Unigene052272	Unigene052272_02	Q9M1X2
Unigene052328	Unigene052328_01	Q8GUN2
Unigene052330	Unigene052330_01	Q9S7E4
Unigene052452	Unigene052452_01	Q9LY87
Unigene052599	Unigene052599_02	Q9FFF4
Unigene052636	Unigene052636_01	F4IEM5
Unigene052639	Unigene052639_01	P48491
Unigene052667	Unigene052667_01	F4J469
Unigene052670	Unigene052670_01	P34893
Unigene052775	Unigene052775_01	Q9LY84
Unigene052776	Unigene052776_01	Q9LY84
Unigene052786	Unigene052786_01	P49209
Unigene052823	Unigene052823_01	Q93VH5
Unigene053030	Unigene053030_02	F4KFT7
Unigene053110	Unigene053110_01	Q03389
Unigene053145	Unigene053145_01	Q9SJ66
Unigene053179	Unigene053179_01	F4HZE0
Unigene053221	Unigene053221_01	Q9ZW85
Unigene053243	Unigene053243_01	Q9XI91
Unigene053244	Unigene053244_01	Q9XI91
Unigene053293	Unigene053293_01	Q9ZST4
Unigene053400	Unigene053400_01	Q8GTQ9
Unigene053506	Unigene053506_01	U3KRF2
Unigene053578	Unigene053578_01	Q9SJZ2
Unigene053614	Unigene053614_01	P42733
Unigene053616	Unigene053616_01	Q9FM19
Unigene053627	Unigene053627_03	Q8H0X6
Unigene053629	Unigene053629_02	P92963
Unigene053641	Unigene053641_02	Q38936
Unigene053904	Unigene053904_02	Q8LA96
Unigene053910	Unigene053910_01	Q8W207
Unigene053939	Unigene053939_03	Q9LFG2
Unigene053949	Unigene053949_01	Q9M1X8
Unigene053980	Unigene053980_01	Q96251
Unigene054019	Unigene054019_02	Q9ZNT1
Unigene054022	Unigene054022_01	Q9LSP5
Unigene054031	Unigene054031_01	O22809
Unigene054069	Unigene054069_01	Q9LQQ3
Unigene054108	Unigene054108_01	F4JHH5
Unigene054138	Unigene054138_01	Q94JQ4
Unigene054161	Unigene054161_02	Q9M651
Unigene054173	Unigene054173_04	P39207
Unigene054237	Unigene054237_01	Q9LX13
Unigene054263	Unigene054263_02	Q8LFK2
Unigene054361	Unigene054361_01	Q9M328
Unigene054363	Unigene054363_01	F4K6Y8
Unigene054421	Unigene054421_01	O24616
Unigene054461	Unigene054461_01	Q9C9C6
Unigene054478	Unigene054478_01	Q9LTV6
Unigene054503	Unigene054503_01	Q9P7N2
Unigene054504	Unigene054504_03	P51418
Unigene054656	Unigene054656_01	Q96255
Unigene054723	Unigene054723_01	Q94A97
Unigene054760	Unigene054760_01
Unigene054931	Unigene054931_01	Q8RVP5
Unigene054958	Unigene054958_01	Q9LSV0
Unigene054988	Unigene054988_01	P55852
Unigene055000	Unigene055000_01	Q8LE52
Unigene055023	Unigene055023_01	P25696
Unigene055058	Unigene055058_02	Q9FT97
Unigene055122	Unigene055122_01	Q8VWF1
Unigene055144	Unigene055144_01	Q9LHH7
Unigene055145	Unigene055145_01	D9Z6D5
Unigene055148	Unigene055148_01	Q9SKU1
Unigene055153	Unigene055153_01	Q9SIP0
Unigene055190	Unigene055190_03	O82090
Unigene055292	Unigene055292_01	O04373
Unigene055293	Unigene055293_08	O04373
Unigene055368	Unigene055368_01	P22337
Unigene055369	Unigene055369_01	P22337
Unigene055442	Unigene055442_05	P29448
Unigene055501	Unigene055501_01	P92994
Unigene055524	Unigene055524_03	O04873
Unigene055585	Unigene055585_02	Q9C9Z2
Unigene055598	Unigene055598_01	P83291
Unigene055670	Unigene055670_02	Q9M439
Unigene055696	Unigene055696_03	Q9M1B9
Unigene055725	Unigene055725_01	Q2QMN7
Unigene055751	Unigene055751_01	Q94B35
Unigene055796	Unigene055796_01	Q8L831
Unigene055833	Unigene055833_02	Q8LPJ3
Unigene055866	Unigene055866_01	Q94CE5
Unigene055900	Unigene055900_01	O82179
Unigene055903	Unigene055903_02	O82179
Unigene055931	Unigene055931_01	Q8VWK0
Unigene056093	Unigene056093_01	Q4V3C7
Unigene056101	Unigene056101_03	P46644
Unigene056220	Unigene056220_03	Q8RWP0
Unigene056235	Unigene056235_01	Q9LNU4
Unigene056341	Unigene056341_01	Q8GYZ3
Unigene056450	Unigene056450_01	Q9SUL1
Unigene056464	Unigene056464_01	P10933
Unigene056479	Unigene056479_03	Q42064
Unigene056487	Unigene056487_04	O04482
Unigene056519	Unigene056519_01	Q9LV09
Unigene056591	Unigene056591_01	Q9LF46
Unigene056613	Unigene056613_01	Q9FY99
Unigene056779	Unigene056779_01	Q9LMS7
Unigene056802	Unigene056802_02	Q9C8D8
Unigene056822	Unigene056822_02	Q9C5U3
Unigene056837	Unigene056837_01	Q0WNJ6
Unigene056838	Unigene056838_01	Q9SR13
Unigene056840	Unigene056840_04	Q9SR13
Unigene056844	Unigene056844_01	G8XQW2
Unigene056905	Unigene056905_02	Q9ZUS6
Unigene056967	Unigene056967_01	Q9FNP8
Unigene056986	Unigene056986_01	Q8LB02
Unigene056987	Unigene056987_01	Q8LB02
Unigene057049	Unigene057049_01	P59224
Unigene057069	Unigene057069_04	Q9SPE5
Unigene057098	Unigene057098_02	Q9SWG0
Unigene057248	Unigene057248_02	Q9LVH6
Unigene057528	Unigene057528_01
Unigene057546	Unigene057546_02	Q9SI72
Unigene057625	Unigene057625_01	Q9LD47
Unigene057628	Unigene057628_02	P46643
Unigene057799	Unigene057799_01	Q1JPL7
Unigene057837	Unigene057837_02	Q9LVI9
Unigene057880	Unigene057880_05	Q0WMZ5
Unigene057980	Unigene057980_01	Q38867
Unigene058013	Unigene058013_01	Q9LYC7
Unigene058014	Unigene058014_01	P49364
Unigene058056	Unigene058056_01	B6RF02
Unigene058088	Unigene058088_02	Q9XI75
Unigene058131	Unigene058131_01	Q9C524
Unigene058167	Unigene058167_01	Q9FIK0
Unigene058187	Unigene058187_01	Q5QGZ8
Unigene058194	Unigene058194_01	Q9SU56
Unigene058228	Unigene058228_02	O80413
Unigene058344	Unigene058344_05	C0Z2J1
Unigene058409	Unigene058409_02	Q9SW09
Unigene058427	Unigene058427_02	C0Z2J1
Unigene058428	Unigene058428_01	C0Z2J1
Unigene058430	Unigene058430_01	C0Z2J1
Unigene058444	Unigene058444_02	Q9SQI8
Unigene058456	Unigene058456_01	O23193
Unigene058571	Unigene058571_05	Q9LYG2
Unigene058704	Unigene058704_01	Q9SH69
Unigene058705	Unigene058705_01	Q9SH69
Unigene058825	Unigene058825_02	Q9SZ30
Unigene058894	Unigene058894_01	Q93VR3
Unigene058902	Unigene058902_03	Q9LVC5
Unigene059005	Unigene059005_01	Q09152
Unigene059097	Unigene059097_02	Q9ZUC1
Unigene059162	Unigene059162_01	Q9FLT9
Unigene059212	Unigene059212_01	O49213
Unigene059274	Unigene059274_01	Q9FJY6
Unigene059292	Unigene059292_01	Q94KE3
Unigene059293	Unigene059293_01	Q94KE3
Unigene059309	Unigene059309_02	Q9S9Z7
Unigene059332	Unigene059332_01	Q2HIK4
Unigene059387	Unigene059387_01	Q96331
Unigene059463	Unigene059463_03	Q8S4Y1
Unigene059465	Unigene059465_01	Q1EBV4
Unigene059551	Unigene059551_03	Q93ZN9
Unigene059594	Unigene059594_01	Q940P8
Unigene059688	Unigene059688_01	Q42290
Unigene059732	Unigene059732_02	Q9ZSS6
Unigene059820	Unigene059820_01	Q9SI20
Unigene059848	Unigene059848_01	Q8RW90
Unigene059950	Unigene059950_01	Q93XM7
Unigene059985	Unigene059985_01	Q9LES4
Unigene060001	Unigene060001_01	Q9SAK4
Unigene060037	Unigene060037_01	Q38814
Unigene060063	Unigene060063_01	Q94BT0
Unigene060140	Unigene060140_01	Q9LJ97
Unigene060190	Unigene060190_01	Q93W03
Unigene060261	Unigene060261_01	A1L4Y4
Unigene060262	Unigene060262_01	A1L4Y4
Unigene060343	Unigene060343_01
Unigene060524	Unigene060524_02	O50039
Unigene060741	Unigene060741_02	Q9S7B5
Unigene060784	Unigene060784_01	Q9M0X9
Unigene060803	Unigene060803_02	Q9SJK3
Unigene060842	Unigene060842_03	Q9M8R4
Unigene060938	Unigene060938_01	Q9C9W0
Unigene060972	Unigene060972_01	Q56WD9
Unigene060974	Unigene060974_01	C1IC55
Unigene060989	Unigene060989_02	A2IBF8
Unigene061044	Unigene061044_02	P54928
Unigene061086	Unigene061086_02	Q9SN58
Unigene061088	Unigene061088_01	O80522
Unigene061097	Unigene061097_01	Q9FJA6
Unigene061119	Unigene061119_01	Q9LNJ3
Unigene061121	Unigene061121_01	Q9LNJ3
Unigene061131	Unigene061131_01	Q9ZPS7
Unigene061135	Unigene061135_01	P40941
Unigene061138	Unigene061138_01	P40941
Unigene061281	Unigene061281_02	Q8LAH8
Unigene061298	Unigene061298_01	F4JCU3
Unigene061304	Unigene061304_01	Q8L493
Unigene061337	Unigene061337_03	Q9SCM3
Unigene061599	Unigene061599_01	Q9SRQ7
Unigene061601	Unigene061601_01	P17094
Unigene061621	Unigene061621_01	Q9M0V6
Unigene061622	Unigene061622_01	Q41736
Unigene061626	Unigene061626_01	Q9ZRW8
Unigene061650	Unigene061650_01	Q9SZ83
Unigene061660	Unigene061660_01	P25858
Unigene061661	Unigene061661_02	Q9FX54
Unigene061663	Unigene061663_02	P25858
Unigene061694	Unigene061694_01	Q08770
Unigene061736	Unigene061736_01	Q8LA96
Unigene061773	Unigene061773_02	Q8L5U0
Unigene061817	Unigene061817_01	Q9C5M0
Unigene061896	Unigene061896_01	P31405
Unigene061918	Unigene061918_01	Q84LM4
Unigene061998	Unigene061998_02	Q8GSN1
Unigene062015	Unigene062015_01	Q9SZ30
Unigene062020	Unigene062020_01	P31582
Unigene062026	Unigene062026_01	P31582
Unigene062045	Unigene062045_01	Q9LE82
Unigene062062	Unigene062062_04	F4IE14
Unigene062109	Unigene062109_01	Q9C8P0
Unigene062114	Unigene062114_01	Q9LZ06
Unigene062118	Unigene062118_02	Q8H183
Unigene062127	Unigene062127_02	F4HQD4
Unigene062167	Unigene062167_02	P53492
Unigene062194	Unigene062194_01	Q9FXA0
Unigene062247	Unigene062247_01	Q9LW57
Unigene062303	Unigene062303_02	O49543
Unigene062335	Unigene062335_01	Q94AU2
Unigene062463	Unigene062463_01	Q9LTX9
Unigene062495	Unigene062495_02	Q9FEN7
Unigene062510	Unigene062510_01	Q96520
Unigene062511	Unigene062511_01	Q96520
Unigene062635	Unigene062635_01	Q43274
Unigene062640	Unigene062640_01	Q29Q34
Unigene062654	Unigene062654_01	Q9SIZ2
Unigene062679	Unigene062679_03	P86387
Unigene062749	Unigene062749_03	Q8RWU7
Unigene062755	Unigene062755_01	O22607
Unigene062796	Unigene062796_01	O03986
Unigene062797	Unigene062797_01	P55737
Unigene062801	Unigene062801_01	Q9ZW34
Unigene062802	Unigene062802_01	Q9SZE7
Unigene062803	Unigene062803_01	Q9SZE7
Unigene062873	Unigene062873_01	Q9FWR5
Unigene062896	Unigene062896_01	Q9SPK5
Unigene062949	Unigene062949_01	Q9FG71
Unigene062959	Unigene062959_01	Q9T0G2
Unigene063036	Unigene063036_03	Q9LDV4
Unigene063057	Unigene063057_01	Q9S7B5
Unigene063106	Unigene063106_03	Q9T074
Unigene063128	Unigene063128_01	P42814
Unigene063140	Unigene063140_01	O21042
Unigene063167	Unigene063167_01	Q9C5D3
Unigene063195	Unigene063195_02	Q93ZG7
Unigene063270	Unigene063270_02	Q9SK09
Unigene063273	Unigene063273_01	Q9SK09
Unigene063315	Unigene063315_01	O65398
Unigene063317	Unigene063317_01	O65398
Unigene063361	Unigene063361_01	Q9ZP06
Unigene063400	Unigene063400_04	O49623
Unigene063415	Unigene063415_04	E0XJL2
Unigene063465	Unigene063465_01	Q9ZNT7
Unigene063555	Unigene063555_02	Q9LT75
Unigene063557	Unigene063557_01	O22049
Unigene063661	Unigene063661_02	Q94FY7
Unigene063671	Unigene063671_01	Q9ZUF6
Unigene063849	Unigene063849_01	O04834
Unigene063915	Unigene063915_01	Q9ASS6
Unigene063954	Unigene063954_01	Q84P21
Unigene063961	Unigene063961_02	O81852
Unigene064045	Unigene064045_01	Q9STY6
Unigene064083	Unigene064083_01	Q2RAK2
Unigene064089	Unigene064089_01	Q9LV28
Unigene064092	Unigene064092_01	P93042
Unigene064159	Unigene064159_01	Q9C969
Unigene064161	Unigene064161_02	Q9MAH3
Unigene064254	Unigene064254_01	Q39780
Unigene064278	Unigene064278_01	O24412
Unigene064286	Unigene064286_01	Q9LHL2
Unigene064287	Unigene064287_01	Q9LHL2
Unigene064361	Unigene064361_01	P49243
Unigene064386	Unigene064386_02	Q9C7N3
Unigene064434	Unigene064434_01	Q9C5Z3
Unigene064435	Unigene064435_01	Q9C5Z3
Unigene064501	Unigene064501_01	P31265
Unigene064506	Unigene064506_04	Q9C8L4
Unigene064516	Unigene064516_01	Q9FKS0
Unigene064546	Unigene064546_05	Q9ZVY7
Unigene064563	Unigene064563_01	Q42533
Unigene064642	Unigene064642_01	Q93XK2
Unigene064705	Unigene064705_02	P92985
Unigene064731	Unigene064731_03	Q96321
Unigene064766	Unigene064766_01	Q9SW48
Unigene064774	Unigene064774_02	O03986
Unigene064776	Unigene064776_01	P55737
Unigene064931	Unigene064931_02	Q9SMW7
Unigene064949	Unigene064949_01	O04202
Unigene064996	Unigene064996_01	Q9LZ83
Unigene065041	Unigene065041_02	P17694
Unigene065055	Unigene065055_01	Q84Q77
Unigene065058	Unigene065058_01	P19243
Unigene065070	Unigene065070_01	Q9SUR3
Unigene065077	Unigene065077_01	Q42561
Unigene065082	Unigene065082_01	Q9C5Z1
Unigene065085	Unigene065085_03	O80934
Unigene065088	Unigene065088_03	O80934
Unigene065090	Unigene065090_01	O80934
Unigene065140	Unigene065140_01	Q8W1X2
Unigene065255	Unigene065255_01	Q9FWA3
Unigene065276	Unigene065276_01	Q9FJI5
Unigene065291	Unigene065291_01	Q9LEV3
Unigene065389	Unigene065389_01	Q38922
Unigene065395	Unigene065395_01	A2IBF9
Unigene065441	Unigene065441_01	Q9SZE1
Unigene065446	Unigene065446_01	Q9FMP3
Unigene065486	Unigene065486_01	Q9ZUR7
Unigene065533	Unigene065533_01	Q9C5R8
Unigene065534	Unigene065534_02	P21238
Unigene065549	Unigene065549_01	O82355
Unigene065553	Unigene065553_03	Q9C9M1
Unigene065570	Unigene065570_03	O81270
Unigene065571	Unigene065571_03	O81270
Unigene065581	Unigene065581_02	Q8LPJ5
Unigene065620	Unigene065620_01	Q8LDL9
Unigene065635	Unigene065635_03	Q56YU0
Unigene065637	Unigene065637_01	Q9LD57
Unigene065664	Unigene065664_03	Q94JT5
Unigene065680	Unigene065680_01	Q94A52
Unigene065713	Unigene065713_02	Q9M9K1
Unigene065714	Unigene065714_01	O04499
Unigene065772	Unigene065772_02	P31166
Unigene065773	Unigene065773_02	Q9SEI2
Unigene065784	Unigene065784_02	Q08ET5
Unigene065891	Unigene065891_01	Q9ZQ87
Unigene065907	Unigene065907_02	D9Z6D3
Unigene065928	Unigene065928_01	P25697
Unigene065929	Unigene065929_01	P29402
Unigene065930	Unigene065930_02	P29402
Unigene065967	Unigene065967_02	Q949Y3
Unigene066075	Unigene066075_01	Q7XA63
Unigene066090	Unigene066090_01	Q9M2W2
Unigene066099	Unigene066099_01	Q9SKY8
Unigene066170	Unigene066170_07	Q9M060
Unigene066172	Unigene066172_01	Q9FKK7
Unigene066221	Unigene066221_01	Q9ZUG4
Unigene066244	Unigene066244_03	A7WM73
Unigene066313	Unigene066313_01	B0FDL7
Unigene066413	Unigene066413_02	Q93VT6
Unigene066433	Unigene066433_01	Q8LDP4
Unigene066448	Unigene066448_01	Q9LVH6
Unigene066455	Unigene066455_01	Q9LK99
Unigene066544	Unigene066544_01	Q9M888
Unigene066648	Unigene066648_01	P40283
Unigene066658	Unigene066658_01	Q9SJ12
Unigene066666	Unigene066666_01	Q9FG81
Unigene066677	Unigene066677_01	O82462
Unigene066734	Unigene066734_04	Q56ZZ7
Unigene066767	Unigene066767_01	Q9SU40
Unigene066792	Unigene066792_01	P25858
Unigene066824	Unigene066824_01	Q9CAX6
Unigene066832	Unigene066832_01	F4JTK8
Unigene066838	Unigene066838_01	O23715
Unigene066840	Unigene066840_01	O23715
Unigene066843	Unigene066843_01	O23715
Unigene067025	Unigene067025_01	O64765
Unigene067041	Unigene067041_01	O22707
Unigene067045	Unigene067045_01	Q8L7R2
Unigene067048	Unigene067048_01	Q8GUN1
Unigene067109	Unigene067109_01	Q9SU83
Unigene067132	Unigene067132_01	Q9FNN2
Unigene067203	Unigene067203_01	F4JQH3
Unigene067229	Unigene067229_03	Q9MAA1
Unigene067232	Unigene067232_01	Q9T074
Unigene067233	Unigene067233_05	Q9T074
Unigene067291	Unigene067291_02	Q9ZRA2
Unigene067313	Unigene067313_02	Q944K2
Unigene067358	Unigene067358_02	Q9SAJ4
Unigene067474	Unigene067474_01	Q94AZ5
Unigene067486	Unigene067486_01	O81148
Unigene067487	Unigene067487_01	O81148
Unigene067703	Unigene067703_01	Q9LXC9
Unigene067705	Unigene067705_03	F4JU03
Unigene067706	Unigene067706_01	Q9LJ97
Unigene067743	Unigene067743_01	Q9C5I1
Unigene067780	Unigene067780_03	Q9ZVD5
Unigene067804	Unigene067804_01	O49607
Unigene067819	Unigene067819_01	P22953
Unigene067829	Unigene067829_01	B9RXH6
Unigene067832	Unigene067832_04	Q9SH59
Unigene067838	Unigene067838_03	Q9FJF1
Unigene067977	Unigene067977_01	Q8VWG7
Unigene067997	Unigene067997_02	Q945K7
Unigene067998	Unigene067998_01	Q945K7
Unigene068054	Unigene068054_01	Q9LF33
Unigene068057	Unigene068057_01	Q9FNK4
Unigene068064	Unigene068064_03	Q9SZ63
Unigene068082	Unigene068082_01	Q08682
Unigene068101	Unigene068101_01	Q9LY31
Unigene068161	Unigene068161_01	Q945P1
Unigene068171	Unigene068171_01	O80526
Unigene068248	Unigene068248_01	Q9LZK5
Unigene068251	Unigene068251_01	Q9ZWM6
Unigene068298	Unigene068298_01	Q9SZ41
Unigene068300	Unigene068300_01	Q9SZ41
Unigene068461	Unigene068461_01	Q8VYK6
Unigene068484	Unigene068484_04	Q39033
Unigene068493	Unigene068493_01	Q9LX65
Unigene068527	Unigene068527_02	Q94JV5
Unigene068596	Unigene068596_01	F4K3R8
Unigene068597	Unigene068597_01	F4K3R8
Unigene068598	Unigene068598_01	F4K3R8
Unigene068643	Unigene068643_01	Q9SLA8
Unigene068678	Unigene068678_05	P32746
Unigene068818	Unigene068818_04	Q38910
Unigene068844	Unigene068844_01	Q67UF5
Unigene068877	Unigene068877_02	P46637
Unigene068912	Unigene068912_01	Q9ZRT5
Unigene068918	Unigene068918_01	Q8W487
Unigene068932	Unigene068932_01	Q9C5W7
Unigene069093	Unigene069093_03	Q9SA73
Unigene069106	Unigene069106_04	Q6NKW9
Unigene069146	Unigene069146_01	Q9LIN2
Unigene069148	Unigene069148_03	Q9M1W4
Unigene069198	Unigene069198_01	Q9FIF3
Unigene069234	Unigene069234_02	F4INS6
Unigene069236	Unigene069236_01	O80763
Unigene069260	Unigene069260_01	Q9FJ95
Unigene069263	Unigene069263_02	Q9FJ95
Unigene069313	Unigene069313_01	O04486
Unigene069431	Unigene069431_01	Q8RU27
Unigene069452	Unigene069452_01	Q0JCT1
Unigene069523	Unigene069523_05	O82663
Unigene069627	Unigene069627_01	Q9C7N3
Unigene069775	Unigene069775_01	O80990
Unigene069791	Unigene069791_01	O80413
Unigene069792	Unigene069792_01	Q9FMU6
Unigene069806	Unigene069806_01	Q9CAI7
Unigene069835	Unigene069835_01	O04204
Unigene069846	Unigene069846_04	O64530
Unigene069903	Unigene069903_01	P18935
Unigene069968	Unigene069968_01	Q9ZPI6
Unigene069994	Unigene069994_01	Q9FMT8
Unigene070018	Unigene070018_01	Q9SN86
Unigene070022	Unigene070022_02	Q8L6Y1
Unigene070060	Unigene070060_01	Q39243
Unigene070065	Unigene070065_01	Q0PGJ6
Unigene070078	Unigene070078_02	Q9SI61
Unigene070083	Unigene070083_04	Q949Y0
Unigene070178	Unigene070178_01	O04147
Unigene070179	Unigene070179_02	O04147
Unigene070207	Unigene070207_01	O81884
Unigene070208	Unigene070208_03	O81884
Unigene070213	Unigene070213_01	Q9SQT8
Unigene070230	Unigene070230_01	Q9SW96
Unigene070262	Unigene070262_01	Q9LIR4
Unigene070285	Unigene070285_01	Q9LEU8
Unigene070366	Unigene070366_01	Q9S7W4
Unigene070377	Unigene070377_03	Q9SZH4
Unigene070402	Unigene070402_01	P53492
Unigene070405	Unigene070405_01	P53496
Unigene070470	Unigene070470_02	Q93VP9
Unigene070531	Unigene070531_01	P62199
Unigene070600	Unigene070600_01	P20115
Unigene070632	Unigene070632_01	Q9FRV0
Unigene070641	Unigene070641_02	Q9LFL3
Unigene070674	Unigene070674_01	Q9M330
Unigene070693	Unigene070693_04	B9DFG5
Unigene070710	Unigene070710_01	Q9FNN1
Unigene070731	Unigene070731_01	Q6NQ72
Unigene070838	Unigene070838_02	Q9LHP1
Unigene070865	Unigene070865_02	F4JTN1
Unigene070876	Unigene070876_01	Q9LK94
Unigene070931	Unigene070931_02	Q9ZW06
Unigene070933	Unigene070933_02	Q9SVA6
Unigene070972	Unigene070972_01	Q93Y22
Unigene070976	Unigene070976_03	Q94AR8
Unigene070982	Unigene070982_01	Q680A5
Unigene071116	Unigene071116_01	P54150
Unigene071126	Unigene071126_01	Q53UH4
Unigene071323	Unigene071323_01	Q9SKZ3
Unigene071333	Unigene071333_01	Q9ZUA0
Unigene071363	Unigene071363_01	Q8VY06
Unigene071382	Unigene071382_01	Q9MAT3
Unigene071396	Unigene071396_01	Q94JV5
Unigene071439	Unigene071439_02	Q9S9Z7
Unigene071464	Unigene071464_02	Q8LGG8
Unigene071496	Unigene071496_01	Q71N54
Unigene071527	Unigene071527_01	F4J117
Unigene071528	Unigene071528_01	O23946
Unigene071530	Unigene071530_01	Q8GYI4
Unigene071606	Unigene071606_01	Q9SSB5
Unigene071616	Unigene071616_01	Q940M2
Unigene071650	Unigene071650_01	Q9SF40
Unigene071752	Unigene071752_01	F4HYF3
Unigene071777	Unigene071777_01	P14891
Unigene071797	Unigene071797_01	Q9SFU3
Unigene071812	Unigene071812_04	Q9ZT91
Unigene071818	Unigene071818_01	P57106
Unigene071859	Unigene071859_01	P17614
Unigene071896	Unigene071896_01	P50287
Unigene071901	Unigene071901_02	O65655
Unigene071989	Unigene071989_03	Q9SA34
Unigene071999	Unigene071999_01	P30184
Unigene072000	Unigene072000_02	P30184
Unigene072081	Unigene072081_02	P06525
Unigene072184	Unigene072184_02	Q94CC6
Unigene072216	Unigene072216_01	P31414
Unigene072231	Unigene072231_03	Q05212
Unigene072236	Unigene072236_05	Q2RAK2
Unigene072255	Unigene072255_01	Q9CAI1
Unigene072408	Unigene072408_05	F4JNE2
Unigene072447	Unigene072447_03	Q652L6
Unigene072480	Unigene072480_02	Q53P85
Unigene072543	Unigene072543_01	P28297
Unigene072566	Unigene072566_02	Q39659
Unigene072576	Unigene072576_02	Q9LFN6
Unigene072599	Unigene072599_02	Q8LB47
Unigene072617	Unigene072617_01	Q9LV35
Unigene072625	Unigene072625_01	Q94C86
Unigene072717	Unigene072717_04	Q9SGE9
Unigene072843	Unigene072843_01	P29197
Unigene072846	Unigene072846_05	P29197
Unigene072857	Unigene072857_01	O65390
Unigene072902	Unigene072902_03	Q42342
Unigene072975	Unigene072975_04	P42054
Unigene072987	Unigene072987_02	Q9FY49
Unigene072995	Unigene072995_01	Q9SUT5
Unigene072996	Unigene072996_01	Q0JL44
Unigene073019	Unigene073019_01	O04420
Unigene073027	Unigene073027_02	P48641
Unigene073028	Unigene073028_01	P48641
Unigene073033	Unigene073033_02	F4JYE0
Unigene073042	Unigene073042_01	Q6Z2Z4
Unigene073051	Unigene073051_02	O04153
Unigene073075	Unigene073075_01	O80774
Unigene073095	Unigene073095_01	O23264
Unigene073164	Unigene073164_01	O23593
Unigene073165	Unigene073165_01	Q9SQ56
Unigene073223	Unigene073223_02	B9DGD6
Unigene073239	Unigene073239_05	Q8LKS5
Unigene073292	Unigene073292_01	Q43274
Unigene073503	Unigene073503_01	Q9SLA8
Unigene073708	Unigene073708_01	Q9FVT2
Unigene073712	Unigene073712_01	O04487
Unigene073745	Unigene073745_01	A2RVJ8
Unigene073830	Unigene073830_01	Q94JQ3
Unigene073890	Unigene073890_01	Q9FLH2
Unigene073900	Unigene073900_03	Q9FKS5
Unigene074039	Unigene074039_02	Q9ZV36
Unigene074045	Unigene074045_05	Q9FKE9
Unigene074068	Unigene074068_03	O04153
Unigene074082	Unigene074082_02	Q8S8F9
Unigene074128	Unigene074128_01	Q4LDF9
Unigene074184	Unigene074184_01	F4JPZ7
Unigene074204	Unigene074204_01	O65041
Unigene074326	Unigene074326_01	P93832
Unigene074339	Unigene074339_01	F4JTN1
Unigene074353	Unigene074353_02	Q8LKS5
Unigene074443	Unigene074443_02	Q7DMA9
Unigene074518	Unigene074518_01	Q39101
Unigene074580	Unigene074580_01	F4IAP5
Unigene074620	Unigene074620_02	Q9SKZ3
Unigene074632	Unigene074632_02	Q96529
Unigene074646	Unigene074646_03	Q9FG01
Unigene074657	Unigene074657_01	P28769
Unigene074711	Unigene074711_01	Q9SPE6
Unigene074713	Unigene074713_01	Q9SPE6
Unigene074749	Unigene074749_02	P47998
Unigene074788	Unigene074788_05	Q93XM6
Unigene074809	Unigene074809_01	B9DG21
Unigene074884	Unigene074884_01	Q9ZPH2
Unigene074923	Unigene074923_01	Q8VWQ0
Unigene075079	Unigene075079_02	Q9M7Z1
Unigene075224	Unigene075224_01	P27323
Unigene075239	Unigene075239_03	Q39054
Unigene075247	Unigene075247_01	B9RXH6
Unigene075260	Unigene075260_03	Q8VZC3
Unigene075261	Unigene075261_03	Q8VZC3
Unigene075327	Unigene075327_01	O24653
Unigene075337	Unigene075337_02	Q9SV21
Unigene075402	Unigene075402_01	Q9LZQ4
Unigene075405	Unigene075405_01	Q9LV21
Unigene075425	Unigene075425_01	F6H9N6
Unigene075524	Unigene075524_01	Q9ZU52
Unigene075525	Unigene075525_01	Q9ZU52
Unigene075595	Unigene075595_01	P57751
Unigene075607	Unigene075607_01	P11796
Unigene075687	Unigene075687_01	Q8L557
Unigene075721	Unigene075721_01	Q84LB6
Unigene075730	Unigene075730_01	P25696
Unigene075735	Unigene075735_02	O23052
Unigene075736	Unigene075736_01	Q9XQC7
Unigene075884	Unigene075884_01	Q9ASW4
Unigene075940	Unigene075940_01	O80852
Unigene075947	Unigene075947_01	Q8VX13
Unigene075989	Unigene075989_01	Q9SKU1
Unigene075993	Unigene075993_02	Q9LKA4
Unigene076107	Unigene076107_01	P51430
Unigene076241	Unigene076241_01	Q9M8L4
Unigene076300	Unigene076300_03	Q9SZE4
Unigene076311	Unigene076311_01	Q9ZU25
Unigene076313	Unigene076313_03	O04308
Unigene076315	Unigene076315_01	Q9M0R2
Unigene076331	Unigene076331_01	Q9M2R0
Unigene076368	Unigene076368_01	Q93Y35
Unigene076483	Unigene076483_01	F4K2Y3
Unigene076505	Unigene076505_01	P55034
Unigene076508	Unigene076508_01	F4KH14
Unigene076523	Unigene076523_01	Q9LNB6
Unigene076529	Unigene076529_07	Q9LUB2
Unigene076542	Unigene076542_01	Q84KI6
Unigene076544	Unigene076544_02	F4JLQ2
Unigene076583	Unigene076583_01	F4JI63
Unigene076584	Unigene076584_04	F4JI63
Unigene076613	Unigene076613_01	Q9SZE1
Unigene076676	Unigene076676_01	Q9LDZ0
Unigene076678	Unigene076678_01	Q9LDZ0
Unigene076681	Unigene076681_02	P92947
Unigene076707	Unigene076707_01	Q42479
Unigene076809	Unigene076809_01	P57106
Unigene076810	Unigene076810_01	P57106
Unigene076824	Unigene076824_03	O80798
Unigene076843	Unigene076843_01	P32069
Unigene076876	Unigene076876_01	Q9FMQ5
Unigene076927	Unigene076927_02	Q93W91
Unigene077038	Unigene077038_01	Q9SIH1
Unigene077083	Unigene077083_01	P49729
Unigene077090	Unigene077090_04	P0DI07
Unigene077096	Unigene077096_02	Q9S795
Unigene077111	Unigene077111_02	Q9T0K7
Unigene077114	Unigene077114_04	Q9S791
Unigene077166	Unigene077166_01	Q9LW17
Unigene077283	Unigene077283_01	Q9ZRW8
Unigene077395	Unigene077395_03	Q8H0U2
Unigene077403	Unigene077403_01	Q8W593
Unigene077495	Unigene077495_01	Q9MAU5
Unigene077499	Unigene077499_01	B6ETT4
Unigene077550	Unigene077550_01	Q01292
Unigene077742	Unigene077742_01	P17745
Unigene077776	Unigene077776_02	Q9M8R6
Unigene077792	Unigene077792_03	Q9LIK0
Unigene077814	Unigene077814_01	O24457
Unigene077817	Unigene077817_01	O24457
Unigene077861	Unigene077861_02	P49690
Unigene078116	Unigene078116_02	Q8VXZ7
Unigene078117	Unigene078117_01	Q8VXZ7
Unigene078136	Unigene078136_01	Q9LNC6
Unigene078161	Unigene078161_01	Q9LMG7
Unigene078162	Unigene078162_01	Q9ZRT5
Unigene078169	Unigene078169_02	Q9ZRT5
Unigene078203	Unigene078203_01	Q93YR3
Unigene078205	Unigene078205_02	Q93YR3
Unigene078259	Unigene078259_02	Q0WQF7
Unigene078357	Unigene078357_01	Q9C9P3
Unigene078432	Unigene078432_02	Q9SG80
Unigene078435	Unigene078435_01	Q9FNX5
Unigene078503	Unigene078503_01	Q9ZW07
Unigene078623	Unigene078623_02	O80678
Unigene078710	Unigene078710_02	Q8VYJ7
Unigene078726	Unigene078726_01	Q84L31
Unigene078783	Unigene078783_01	Q9SVG4
Unigene078801	Unigene078801_01	Q96321
Unigene078869	Unigene078869_01	Q8RUF8
Unigene078893	Unigene078893_02	Q38950
Unigene078951	Unigene078951_01	Q9FMG0
Unigene078999	Unigene078999_02	Q7X659
Unigene079044	Unigene079044_02	O82647
Unigene079067	Unigene079067_01	F4JTQ0
Unigene079070	Unigene079070_06	O82533
Unigene079085	Unigene079085_01	F4II66
Unigene079092	Unigene079092_02	F4II66
Unigene079105	Unigene079105_03	Q8VZF1
Unigene079193	Unigene079193_03	E9L7A5
Unigene079206	Unigene079206_04	Q9FJD4
Unigene079209	Unigene079209_04	Q0JL44
Unigene079231	Unigene079231_03	Q8W4D0
Unigene079260	Unigene079260_01	Q94AX4
Unigene079345	Unigene079345_01	Q9FK68
Unigene079368	Unigene079368_01	Q8S2T0
Unigene079398	Unigene079398_04	Q9SR79
Unigene079441	Unigene079441_02	O64688
Unigene079473	Unigene079473_01	Q56Z59
Unigene079493	Unigene079493_01	F4HQM3
Unigene079528	Unigene079528_02	P61221
Unigene079546	Unigene079546_01	Q38929
Unigene079829	Unigene079829_01	P27323
Unigene079892	Unigene079892_03	Q941Q3
Unigene079897	Unigene079897_03	P55230
Unigene079929	Unigene079929_06	Q41328
Unigene079979	Unigene079979_01	Q38997
Unigene080020	Unigene080020_01	B6VRE8
Unigene080021	Unigene080021_01	B6VRE8
Unigene080281	Unigene080281_02	P43296
Unigene080317	Unigene080317_02	Q9ZVQ3
Unigene080358	Unigene080358_02	Q9SYM5
Unigene080399	Unigene080399_02	Q949W8
Unigene080403	Unigene080403_02	Q93VB0
Unigene080410	Unigene080410_04	Q9SR15
Unigene080549	Unigene080549_02	B9R8A7
Unigene080560	Unigene080560_02	Q6NPM8
Unigene080599	Unigene080599_01	Q9C550
Unigene080610	Unigene080610_01	Q9LTX3
Unigene080624	Unigene080624_02	Q9LKA3
Unigene080629	Unigene080629_01	F4K2Y3
Unigene080792	Unigene080792_01	Q9LHL7
Unigene080814	Unigene080814_02	Q9LIK9
Unigene080820	Unigene080820_01	Q9SZX3
Unigene080863	Unigene080863_02	Q9SVQ9
Unigene080910	Unigene080910_01	Q9FGI6
Unigene080917	Unigene080917_03	P42770
Unigene080920	Unigene080920_04	Q9LXS6
Unigene080994	Unigene080994_01	F4IYF8
Unigene081010	Unigene081010_01	Q9ZNT0
Unigene081068	Unigene081068_02	O64866
Unigene081098	Unigene081098_02	Q38931
Unigene081145	Unigene081145_01	Q9ASR1
Unigene081332	Unigene081332_01	Q9SF16
Unigene081350	Unigene081350_01	O80763
Unigene081351	Unigene081351_05	Q8GRX2
Unigene081389	Unigene081389_02	Q94AA4
Unigene081393	Unigene081393_01	Q3LUM5
Unigene081537	Unigene081537_01	P45432
Unigene081564	Unigene081564_02	Q9LZF6
Unigene081665	Unigene081665_01	Q8L611
Unigene081676	Unigene081676_01	F4K0E8
Unigene081750	Unigene081750_01	Q9FMD5
Unigene081789	Unigene081789_02	Q9SAJ6
Unigene081798	Unigene081798_02	O49562
Unigene081879	Unigene081879_01	O80977
Unigene081880	Unigene081880_01	O80977
Unigene081885	Unigene081885_02	F4I2A0
Unigene081908	Unigene081908_02	F4I5H7
Unigene081968	Unigene081968_01	Q9XI10
Unigene082045	Unigene082045_01	Q6R6M7
Unigene082146	Unigene082146_02	Q9LHA8
Unigene082181	Unigene082181_01	Q9LHA3
Unigene082182	Unigene082182_01	Q9ZPY7
Unigene082183	Unigene082183_01	Q7SIC9
Unigene082186	Unigene082186_01	F4IW47
Unigene082192	Unigene082192_02	Q9FG38
Unigene082213	Unigene082213_01	O23627
Unigene082277	Unigene082277_02	P94078
Unigene082283	Unigene082283_01	Q9SIF2
Unigene082299	Unigene082299_01	Q9S756
Unigene082347	Unigene082347_01	D6RUV9
Unigene082460	Unigene082460_02	Q9FN05
Unigene082511	Unigene082511_03	Q9LEB4
Unigene082639	Unigene082639_01	Q9SII8
Unigene082732	Unigene082732_01	A8MS68
Unigene082750	Unigene082750_02	Q93ZM6
Unigene082845	Unigene082845_01	Q9LK77
Unigene082894	Unigene082894_02	U5HUF9
Unigene082907	Unigene082907_01	Q9STT2
Unigene083056	Unigene083056_01	Q8GYA6
Unigene083063	Unigene083063_01	Q94G86
Unigene083090	Unigene083090_02	P46309
Unigene083204	Unigene083204_01	Q9SVN5
Unigene083235	Unigene083235_02	A5YVF1
Unigene083283	Unigene083283_07	F4JVN6
Unigene083314	Unigene083314_01	Q9FPT1
Unigene083462	Unigene083462_03	Q43729
Unigene083470	Unigene083470_01	Q8H103
Unigene083587	Unigene083587_01	P05466
Unigene083757	Unigene083757_02	Q84WV1
Unigene083790	Unigene083790_05	Q9FJH6
Unigene084072	Unigene084072_01	O64631
Unigene084085	Unigene084085_03	B4FX20
Unigene084119	Unigene084119_04	Q9SFH9
Unigene084151	Unigene084151_01	Q9SV68
Unigene084172	Unigene084172_01	P31414
Unigene084259	Unigene084259_01	O23593
Unigene084261	Unigene084261_01	O23593
Unigene084277	Unigene084277_01	Q9FMF9
Unigene084289	Unigene084289_01	B0F9L4
Unigene084332	Unigene084332_01	Q9FJI5
Unigene084359	Unigene084359_02	Q42586
Unigene084361	Unigene084361_01	Q42586
Unigene084462	Unigene084462_02	Q940J8
Unigene084568	Unigene084568_02	Q43116
Unigene084569	Unigene084569_01	Q43116
Unigene084596	Unigene084596_02	P22953
Unigene084597	Unigene084597_01	Q9C7X7
Unigene084598	Unigene084598_01	P22953
Unigene084663	Unigene084663_01	Q9M0Y8
Unigene084697	Unigene084697_01	Q8VYI3
Unigene084764	Unigene084764_01	Q9LT08
Unigene084811	Unigene084811_01	Q84LM2
Unigene084823	Unigene084823_07	Q8L636
Unigene084843	Unigene084843_02	P43297
Unigene084952	Unigene084952_01	Q3HRQ2
Unigene085023	Unigene085023_03	F4IW47
Unigene085061	Unigene085061_04	Q93VH5
Unigene085151	Unigene085151_01	Q9SIV2
Unigene085161	Unigene085161_01	Q6VAF7
Unigene085187	Unigene085187_01	Q9FNA3
Unigene085194	Unigene085194_01	A8MQZ1
Unigene085382	Unigene085382_02	Q9SKP6
Unigene085419	Unigene085419_02	Q9SX85
Unigene085545	Unigene085545_02	Q75NZ0
Unigene085555	Unigene085555_02	Q9FGX1
Unigene085556	Unigene085556_01	Q9FGX1
Unigene085599	Unigene085599_02	Q8H107
Unigene085622	Unigene085622_04	F4I8M8
Unigene085641	Unigene085641_01	O23254
Unigene085642	Unigene085642_01	O23254
Unigene085665	Unigene085665_01	P93804
Unigene085666	Unigene085666_01	F4I6W4
Unigene085790	Unigene085790_04	Q6NL24
Unigene085845	Unigene085845_01	Q9SIU0
Unigene086057	Unigene086057_01	Q9SCY0
Unigene086127	Unigene086127_01	Q8L7W8
Unigene086191	Unigene086191_02	Q9ZQY2
Unigene086194	Unigene086194_02	Q9ZQY2
Unigene086212	Unigene086212_02	O82734
Unigene086387	Unigene086387_03	Q9ZPI1
Unigene086401	Unigene086401_04
Unigene086422	Unigene086422_02	Q96329
Unigene086429	Unigene086429_02	Q9CA83
Unigene086435	Unigene086435_01	A7KIX5
Unigene086437	Unigene086437_01	A7KIX5
Unigene086476	Unigene086476_02	Q9LR75
Unigene086673	Unigene086673_01	Q9SEE5
Unigene086674	Unigene086674_01	Q9SEE5
Unigene086708	Unigene086708_01	Q9LZF6
Unigene086722	Unigene086722_01	Q9M3C3
Unigene086735	Unigene086735_01	Q0WVZ7
Unigene086770	Unigene086770_02	Q9SJB3
Unigene086845	Unigene086845_02	Q0WNX3
Unigene086857	Unigene086857_06	O04904
Unigene086900	Unigene086900_02	Q9LVW7
Unigene086903	Unigene086903_01	F4I5A3
Unigene086947	Unigene086947_01	O64517
Unigene086952	Unigene086952_01	F4ISU2
Unigene086972	Unigene086972_01	Q94F09
Unigene086986	Unigene086986_02	Q29Q34
Unigene086999	Unigene086999_04	O82264
Unigene087048	Unigene087048_01	Q8H0S3
Unigene087118	Unigene087118_01	Q8RWT5
Unigene087136	Unigene087136_01	O64490
Unigene087168	Unigene087168_03	O49447
Unigene087196	Unigene087196_01	Q9LZU5
Unigene087228	Unigene087228_01	Q9SU63
Unigene087289	Unigene087289_01	Q8L5Y6
Unigene087305	Unigene087305_01	Q9SS48
Unigene087315	Unigene087315_01	Q9S7C0
Unigene087445	Unigene087445_01	Q8LPR9
Unigene087448	Unigene087448_01	Q8LPR9
Unigene087579	Unigene087579_02	Q41058
Unigene087702	Unigene087702_04	A8WCU7
Unigene087754	Unigene087754_03	P36428
Unigene087823	Unigene087823_01	Q9LJE4
Unigene087886	Unigene087886_01	P42731
Unigene087922	Unigene087922_02	Q1PEP5
Unigene087974	Unigene087974_01	Q9SZ83
Unigene087976	Unigene087976_01	Q9SZ83
Unigene088015	Unigene088015_01	O82647
Unigene088017	Unigene088017_01	P29402
Unigene088018	Unigene088018_01	P29402
Unigene088138	Unigene088138_01	Q9S7Y7
Unigene088157	Unigene088157_01	O48844
Unigene088248	Unigene088248_01	P23509
Unigene088329	Unigene088329_01	Q9SGT7
Unigene088371	Unigene088371_01	Q56WD9
Unigene088372	Unigene088372_02	Q56WD9
Unigene088451	Unigene088451_01	P29356
Unigene088454	Unigene088454_01	P29356
Unigene088487	Unigene088487_01	Q8RY24
Unigene088504	Unigene088504_01	Q42522
Unigene088572	Unigene088572_01	Q9FNN5
Unigene088574	Unigene088574_03	Q01401
Unigene088607	Unigene088607_01	F4JL11
Unigene088608	Unigene088608_03	Q96321
Unigene088620	Unigene088620_03	O65570
Unigene088624	Unigene088624_01	O65570
Unigene088651	Unigene088651_01	Q9LF37
Unigene088683	Unigene088683_03	Q6ICX4
Unigene088744	Unigene088744_01	Q9C6D2
Unigene088864	Unigene088864_01	Q9C550
Unigene088893	Unigene088893_04	Q9M0S5
Unigene088924	Unigene088924_01	B4FX20
Unigene089020	Unigene089020_01	Q9S7T8
Unigene089171	Unigene089171_02	O23016
Unigene089270	Unigene089270_03	Q0WNX3
Unigene089382	Unigene089382_05	Q8W112
Unigene089425	Unigene089425_01	Q8W4A0
Unigene089503	Unigene089503_02	Q8H1R2
Unigene089518	Unigene089518_04	Q8VZF3
Unigene089564	Unigene089564_01	Q38890
Unigene089574	Unigene089574_01	F4KHF4
Unigene089608	Unigene089608_02	Q9LIC2
Unigene089615	Unigene089615_05	Q9FR37
Unigene089681	Unigene089681_01	P93028
Unigene089698	Unigene089698_02	Q84WW2
Unigene089715	Unigene089715_01	F4JNE2
Unigene089770	Unigene089770_01	Q8RWN9
Unigene089814	Unigene089814_03	Q9SYP2
Unigene090167	Unigene090167_01	Q9ASZ9
Unigene090231	Unigene090231_01	Q9LD43
Unigene090246	Unigene090246_01	Q39002
Unigene090367	Unigene090367_01	Q42599
Unigene090429	Unigene090429_02	Q949P2
Unigene090436	Unigene090436_01	Q9LY87
Unigene090533	Unigene090533_01	A8MS68
Unigene090580	Unigene090580_01	Q8L4A7
Unigene090591	Unigene090591_02	P92948
Unigene090708	Unigene090708_01	Q9FGH3
Unigene090709	Unigene090709_03	Q9FGH3
Unigene090790	Unigene090790_01	P17597
Unigene090894	Unigene090894_01	Q94C74
Unigene090925	Unigene090925_01	Q9FI53
Unigene090929	Unigene090929_04	P93033
Unigene090973	Unigene090973_01	P35614
Unigene090984	Unigene090984_01	Q8RWZ3
Unigene090985	Unigene090985_02	Q8RWZ3
Unigene091013	Unigene091013_02	Q8VYN6
Unigene091180	Unigene091180_01	Q9SJD4
Unigene091186	Unigene091186_01	Q9STE8
Unigene091446	Unigene091446_01	Q9C5U8
Unigene091465	Unigene091465_02	Q94AA4
Unigene091520	Unigene091520_01	O48832
Unigene091562	Unigene091562_01	B9RYP6
Unigene091563	Unigene091563_04	B9RYP6
Unigene091584	Unigene091584_04	Q9SMT7
Unigene091609	Unigene091609_03	F4I3R1
Unigene091718	Unigene091718_01	Q6IDC7
Unigene091792	Unigene091792_02	Q9LD55
Unigene092066	Unigene092066_02	P17598
Unigene092107	Unigene092107_01	O49485
Unigene092109	Unigene092109_01	O49485
Unigene092147	Unigene092147_03	O23657
Unigene092178	Unigene092178_01	Q9FL69
Unigene092203	Unigene092203_01	Q9LP45
Unigene092305	Unigene092305_01	A0A1C9CX66
Unigene092349	Unigene092349_06	F4IXH9
Unigene092431	Unigene092431_01	Q9STW6
Unigene092509	Unigene092509_04	Q851R2
Unigene092600	Unigene092600_01	Q9M0V3
Unigene092640	Unigene092640_01	X5JA13
Unigene092675	Unigene092675_01	Q8L7A9
Unigene092710	Unigene092710_03	Q402F4
Unigene092833	Unigene092833_01	E0ZS48
Unigene092834	Unigene092834_03	E0ZS48
Unigene092892	Unigene092892_01	Q9ZVD5
Unigene092974	Unigene092974_01	Q43155
Unigene093302	Unigene093302_03	P29525
Unigene093392	Unigene093392_01	Q9LHN3
Unigene093407	Unigene093407_01	O23404
Unigene093408	Unigene093408_01	O23404
Unigene093454	Unigene093454_01	B9RYP6
Unigene093455	Unigene093455_01	Q9LKR3
Unigene093606	Unigene093606_01	P42054
Unigene093653	Unigene093653_03	Q9ZVC3
Unigene093740	Unigene093740_01	P49211
Unigene093902	Unigene093902_06	O23212
Unigene093928	Unigene093928_01	B9RXH6
Unigene094017	Unigene094017_09	F4JFN3
Unigene094073	Unigene094073_01	F4JXW9
Unigene094114	Unigene094114_01	A9QED9
Unigene094216	Unigene094216_01	Q93ZT6
Unigene094319	Unigene094319_02	Q8RXD9
Unigene094394	Unigene094394_04	Q8GWW7
Unigene094411	Unigene094411_01	Q9FFG6
Unigene094483	Unigene094483_03	F4INS6
Unigene094500	Unigene094500_01	Q9LTM4
Unigene094580	Unigene094580_01	Q9FLT0
Unigene094581	Unigene094581_01	Q8VZG7
Unigene094683	Unigene094683_01	P06525
Unigene094685	Unigene094685_02	P06525
Unigene094903	Unigene094903_01	F4K9W6
Unigene095005	Unigene095005_01	Q8VYI4
Unigene095006	Unigene095006_03	Q9LY31
Unigene095072	Unigene095072_02	Q93VS8
Unigene095171	Unigene095171_01	Q9LK36
Unigene095172	Unigene095172_01	O23255
Unigene095173	Unigene095173_01	Q9LK36
Unigene095237	Unigene095237_02	F4ICX0
Unigene095322	Unigene095322_01	Q42601
Unigene095780	Unigene095780_01	O50008
Unigene095781	Unigene095781_01	O50008
Unigene095825	Unigene095825_02	Q9SIB9
Unigene095839	Unigene095839_02	F4JVN6
Unigene095842	Unigene095842_01	F4JVN6
Unigene095846	Unigene095846_01	Q9C7N3
Unigene095875	Unigene095875_02	Q9LQ55
Unigene095897	Unigene095897_01	Q9LZC3
Unigene095901	Unigene095901_01	O23144
Unigene095903	Unigene095903_01	O23144
Unigene095979	Unigene095979_01	Q8H0V6
Unigene096042	Unigene096042_01	Q0WL80
Unigene096063	Unigene096063_04	F4I116
Unigene096101	Unigene096101_03	Q75W54
Unigene096165	Unigene096165_01	Q8L611
Unigene096328	Unigene096328_02	F4HS68
Unigene096515	Unigene096515_02	Q9SX53
Unigene096516	Unigene096516_02	Q9SX53
Unigene096547	Unigene096547_01	F4JLM5
Unigene096626	Unigene096626_01	O81644
Unigene096627	Unigene096627_01	O81644
Unigene096798	Unigene096798_01	F4ICG2
Unigene096847	Unigene096847_02	Q9LJE5
Unigene096849	Unigene096849_01	Q9FI56
Unigene096851	Unigene096851_01	Q9FI56
Unigene096852	Unigene096852_01	Q9FI56
Unigene096871	Unigene096871_02	F4HXZ1
Unigene097184	Unigene097184_02	F4IC59
Unigene097289	Unigene097289_02	O65202
Unigene097611	Unigene097611_03	P42697
Unigene097650	Unigene097650_02	O23461
Unigene097698	Unigene097698_02	Q94K05
Unigene097837	Unigene097837_01	Q0WW26
Unigene097838	Unigene097838_01	Q0WW26
Unigene098393	Unigene098393_01	Q9FYG2
Unigene098397	Unigene098397_01	Q8VZH2
Unigene098400	Unigene098400_02	Q8VZH2
Unigene098459	Unigene098459_02	P93736
Unigene098667	Unigene098667_01	Q949X7
Unigene098845	Unigene098845_02	Q93Z16
Unigene098846	Unigene098846_01	Q93Z16
Unigene098848	Unigene098848_01	F4JCX1
Unigene098850	Unigene098850_02	P42730
Unigene098851	Unigene098851_01	P42730
Unigene098852	Unigene098852_01	P42730
Unigene098870	Unigene098870_01	F4JNE2
Unigene098985	Unigene098985_01	Q8VZH2
Unigene099191	Unigene099191_02	Q94BR1
Unigene099192	Unigene099192_01	Q94BR1
Unigene099217	Unigene099217_01	Q9M8D3
Unigene099344	Unigene099344_03	O80585
Unigene099345	Unigene099345_01	O80585
Unigene099371	Unigene099371_03	F4JTJ2
Unigene099569	Unigene099569_03	Q9M111
Unigene099658	Unigene099658_01	Q9M2T6
Unigene099666	Unigene099666_03	F4I893
Unigene099766	Unigene099766_02	O82762
Unigene099794	Unigene099794_01	Q9SLF3
Unigene099800	Unigene099800_03	Q8L7K9
Unigene099809	Unigene099809_03	Q9SRU2
Unigene099893	Unigene099893_04	Q9C9P4
Unigene099904	Unigene099904_02	F4J9A0
Unigene099964	Unigene099964_03	Q8GYB8
Unigene100020	Unigene100020_01	F4IS91
Unigene100088	Unigene100088_01	Q93Y12
Unigene100090	Unigene100090_01	Q93Y12
Unigene100329	Unigene100329_02	Q8H0V3
Unigene100331	Unigene100331_02	Q8LLD4
Unigene100634	Unigene100634_01	Q93ZN2
Unigene100636	Unigene100636_01	Q93ZN2
Unigene100760	Unigene100760_01	Q9CAZ7
Unigene101117	Unigene101117_01	Q9SCV3
Unigene101314	Unigene101314_01	Q9M084
Unigene101322	Unigene101322_01	Q9M084
Unigene101734	Unigene101734_01	Q39230
Unigene101754	Unigene101754_04	F4JCI4
Unigene101855	Unigene101855_01	F4HQD4
Unigene101858	Unigene101858_01	Q9S7C0
Unigene101974	Unigene101974_01	Q94BT0
Unigene101975	Unigene101975_01	Q9FY54
Unigene102180	Unigene102180_01	Q94A40
Unigene102232	Unigene102232_01	Q9LTT8
Unigene102272	Unigene102272_01	Q0WNJ6
Unigene102274	Unigene102274_02	Q0WNJ6
Unigene102300	Unigene102300_01	Q9SIB9
Unigene102725	Unigene102725_01	Q84WU2
Unigene102886	Unigene102886_03	Q9LV11
Unigene102952	Unigene102952_01	Q6EN45
Unigene103551	Unigene103551_01	Q94BT0
Unigene109538	Unigene109538_01	P85524
Unigene109952	Unigene109952_01	F4HQM3

## Sheet: Clusters of 1691 proteins 
Clustering method	Cluster number	Cluster color	Unigene count	Protein name	Query_Item	Unigene members	Protein identifier	Protein description
kmeans	1	Red	755	AT4G29680	Q9SU83	Unigene067109	3702.AT4G29680.1	Alkaline-phosphatase-like family protein; Its function is described as hydrolase activity, catalytic activity; Involved in metabolic process, nucleotide metabolic process; Located in vacuole; Expressed in 23 plant structures; Expressed during 13 growth stages; Contains the following InterPro domains: Alkaline phosphatase-like, alpha/beta/alpha (InterPro:IPR017849), Type I phosphodiesterase/nucleo…
kmeans	1	Red	755	AT3G56840	Q9LES4	Unigene059985	3702.AT3G56840.1	L-2-hydroxyglutarate dehydrogenase, mitochondrial; Catalyzes the oxidation of (S)-2-hydroxyglutarate to 2- oxoglutarate. Is specific for the (S) enantiomer and possesses very poor activity toward (R)-2-hydroxyglutarate. Has no activity toward related 2-hydroxy acids, such as glycolate, L-lactate or D- lactate; Belongs to the L2HGDH family
kmeans	1	Red	755	ATCS	P20115	Unigene070600	3702.AT2G44350.2	Encodes a mitochrondrion targeted citrate synthase, the first enzyme of the tricarboxylic acid cycle, catalyzing the condensation of acetyl-CoA and oxaloacetate, finally yielding citrate and CoA
kmeans	1	Red	755	CBR	Q9ZNT1	Unigene054019	3702.AT5G17770.1	NADH--cytochrome b5 reductase 1; Reductase transferring electrons from NADH to cytochrome b5. Required for the NADH-dependent electron transfer involved in the desaturation and hydroxylation of fatty acids and in the desaturation of sterol precursors. No activity with NADPH as electron donor
kmeans	1	Red	755	ATU2AF65A	O23212	Unigene093902	3702.AT4G36690.1	U2 snRNP auxilliary factor, large subunit, splicing factor; Necessary for the splicing of pre-mRNA; Belongs to the splicing factor SR family
kmeans	1	Red	755	AT4G36195	Q94CC6	Unigene072184	3702.AT4G36195.3	Serine carboxypeptidase S28 family protein; Its function is described as serine-type peptidase activity; Involved in proteolysis; Expressed in guard cell; Contains the following InterPro domains: Peptidase S28 (InterPro:IPR008758); BEST Arabidopsis thaliana protein match is: Serine carboxypeptidase S28 family protein (TAIR:AT4G36190.1)
kmeans	1	Red	755	IVD	Q9SWG0	Unigene057098	3702.AT3G45300.1	Isovaleryl-CoA dehydrogenase, mitochondrial; Encodes isovaleryl-coenzyme a dehydrogenase. Mutants have increases in 12 seed free amino acids, accumulation of seed homomethionine and 3-isovaleroyloxypropyl-glucosinolate, with a concomitant decrease in seed 3-benzoyloxypropyl-glucosinolate; Belongs to the acyl-CoA dehydrogenase family
kmeans	1	Red	755	AOR	Q9ZUC1	Unigene059097	3702.AT1G23740.1	NADPH-dependent alkenal/one oxidoreductase, chloroplastic; Reduces the double bond in short-chain unsaturated carbonyls. Acts preferentially on alpha,beta- unsaturated ketones rather on alpha,beta-undaturated aldehydes. Has no activity with (E)-2-hexenal and (E)-2- pentenal. Contributes to detoxify stromal reactive carbonyls produced under oxidative stress; Belongs to the zinc-containing alcohol …
kmeans	1	Red	755	PDIL5-2	Q94F09	Unigene086972	3702.AT1G35620.1	Protein disulfide-isomerase 5-2; Encodes a protein disulfide isomerase-like (PDIL) protein, a member of a multigene family within the thioredoxin (TRX) superfamily. Unlike several other PDI family members, transcript levels for this gene are not up-regulated in response to three different chemical inducers of ER stress (dithiothreitol, beta-mercaptoethanol, and tunicamycin). However, the level of…
kmeans	1	Red	755	AT2G46140	O82355	Unigene065549	3702.AT2G46140.1	Desiccation-related protein At2g46140; Late embryogenesis abundant protein; Its function is described as molecular_function unknown; Involved in response to desiccation, embryo development ending in seed dormancy; Located in plasma membrane; Expressed in 24 plant structures; Expressed during 15 growth stages; Contains the following InterPro domains: Water stress and hypersensitive response domain…
kmeans	1	Red	755	GAPCP-1	Q9SAJ6	Unigene081789	3702.AT1G79530.1	Glyceraldehyde-3-phosphate dehydrogenase GAPCP1, chloroplastic; Involved in plastidial glycolytic pathway and plays a specific role in glycolytic energy production in non-green plastids and chloroplasts. Essential for breakdown of starch to form sucrose for export to non-photosynthetic tissues, and to generate primary metabolites for anabolic pathways such as fatty acid and amino acid synthesis. …
kmeans	1	Red	755	ARA6	Q9CB01	Unigene051874	3702.AT3G54840.1	Ras-related small GTP-binding family protein; Endosomal protein probably involved in endocytosis. Probably not involved in vacuolar trafficking
kmeans	1	Red	755	ISPD	P69834	Unigene050822	3702.AT2G02500.1	2-C-methyl-D-erythritol 4-phosphate cytidylyltransferase, chloroplastic; Enzyme of the plastid non-mevalonate pathway for isoprenoid biosynthesis that catalyzes the formation of 4- diphosphocytidyl-2-C-methyl-D-erythritol from CTP and 2-C-methyl- D-erythritol 4-phosphate (MEP). Is essential for chloroplast development and required for pigments and gibberellins biosynthesis
kmeans	1	Red	755	TGA9	Q93XM6	Unigene074788	3702.AT1G08320.3	bZIP transcription factor family protein; Together with TGA10, basic leucine-zipper transcription factor required for anther development, probably via the activation of SPL expression in anthers and via the regulation of genes with functions in early and middle tapetal development. Required for signaling responses to pathogen- associated molecular patterns (PAMPs) such as flg22 that involves chlo…
kmeans	1	Red	755	AT5G05010	Q93Y22	Unigene070972	3702.AT5G05010.1	Clathrin adaptor complexes medium subunit family protein; The coatomer is a cytosolic protein complex that binds to dilysine motifs and reversibly associates with Golgi non- clathrin-coated vesicles, which further mediate biosynthetic protein transport from the ER, via the Golgi up to the trans Golgi network. Coatomer complex is required for budding from Golgi membranes, and is essential for the …
kmeans	1	Red	755	AT2G45300	P05466	Unigene083587	3702.AT2G45300.1	RNA 3'-terminal phosphate cyclase/enolpyruvate transferase, alpha/beta; Catalyzes the transfer of the enolpyruvyl moiety of phosphoenolpyruvate (PEP) to the 5-hydroxyl of shikimate-3- phosphate (S3P) to produce enolpyruvyl shikimate-3-phosphate and inorganic phosphate
kmeans	1	Red	755	AT5G57330	Q9LVC5	Unigene058902	3702.AT5G57330.1	Galactose mutarotase-like superfamily protein; Its function is described as isomerase activity, carbohydrate binding, aldose 1-epimerase activity, catalytic activity; Involved in galactose metabolic process, carbohydrate metabolic process; Located in cellular_component unknown; Expressed in 26 plant structures; Expressed during 15 growth stages; Contains the following InterPro domains: Glycoside …
kmeans	1	Red	755	DL1E	Q9FNX5	Unigene078435	3702.AT3G60190.1	Dynamin-related protein 1E; At3g60190 encodes Arabidopsis dynamin-related protein 1E, DRP1E, also known as EDR3, ADL4 and ADL1E, which is 624 amino acid residues long, has a predicted mass of 69.8 kDa and a pI of 7.5. Dynamin-related protein 1E belongs to a plant-specific subclass of dynamin-related proteins (DRP1), consisting of five members in Arabidopsis (A, B, C, D, E). This class is characte…
kmeans	1	Red	755	AT4G16190	Q9SUL1	Unigene056450	3702.AT4G16190.1	Probable cysteine protease RD19C; Probable thiol protease
kmeans	1	Red	755	SDP6	Q9SS48	Unigene087305	3702.AT3G10370.1	Mitochondrial FAD-dependent glycerol-3-phosphate dehydrogenase. possibly involved in storage lipid catabolism and glycerol assimilation, and in glycerol-3-phosphate shuttle which transports reducing power from cytosol to mitochondrion
kmeans	1	Red	755	AT1G07750	Q9LQQ3	Unigene054069	3702.AT1G07750.1	RmlC-like cupins superfamily protein; Its function is described as copper ion binding, zinc ion binding, nutrient reservoir activity; Involved in biological_process unknown; Located in cellular_component unknown; Expressed in 26 plant structures; Expressed during 14 growth stages; Contains the following InterPro domains: Cupin, RmlC-type (InterPro:IPR011051), Cupin 1 (InterPro:IPR006045), RmlC-li…
kmeans	1	Red	755	AT5G19760	Q9C5M0	Unigene061817	3702.AT5G19760.1	Mitochondrial dicarboxylate/tricarboxylate transporter DTC; Catalyzes the transport of dicarboxylates, such as oxoglutarate, oxaloacetate, malate, and succinate, and of tricarboxylates, such as citrate, isocitrate, cis-aconitate, and trans-aconitate by a counter-exchange mechanism across the inner mitochondrial membrane. Substrate preference in reconstituted proteoliposomes is oxaloacetate > malo…
kmeans	1	Red	755	AT3G17940	Q9LVH6	Unigene057248; Unigene066448	3702.AT3G17940.1	Galactose mutarotase-like superfamily protein; Converts alpha-aldose to the beta-anomer
kmeans	1	Red	755	CPN60A	P21238	Unigene065534	3702.AT2G28000.1	Chaperonin 60 subunit alpha 1, chloroplastic; Binds RuBisCO small and large subunits and is implicated in the assembly of the enzyme oligomer. Involved in protein assisted folding. Required for proper chloroplast development
kmeans	1	Red	755	AT3G42050	Q9LX65	Unigene068493	3702.AT3G42050.1	Vacuolar ATP synthase subunit H family protein; Subunit of the peripheral V1 complex of vacuolar ATPase. Subunit H activates the ATPase activity of the enzyme and couples ATPase activity to proton flow. Vacuolar ATPase is responsible for acidifying a variety of intracellular compartments in eukaryotic cells, thus providing most of the energy required for transport processes in the vacuolar system…
kmeans	1	Red	755	AT5G55070	Q9FLQ4	Unigene049642	3702.AT5G55070.1	Dihydrolipoamide succinyltransferase; The 2-oxoglutarate dehydrogenase complex catalyzes the overall conversion of 2-oxoglutarate to succinyl-CoA and CO(2). It contains multiple copies of three enzymatic components: 2- oxoglutarate dehydrogenase (E1), dihydrolipoamide succinyltransferase (E2) and lipoamide dehydrogenase (E3) (By similarity)
kmeans	1	Red	755	CYP704A2	O64631	Unigene084072	3702.AT2G45510.1	Cytochrome P450, family 704, subfamily A, polypeptide 2; Member of CYP704A; Belongs to the cytochrome P450 family
kmeans	1	Red	755	IPP1	Q38929	Unigene079546	3702.AT5G16440.1	Isopentenyl-diphosphate Delta-isomerase I, chloroplastic; Encodes a protein with isopentenyl diphosphate:dimethylallyl diphosphate isomerase activity. There is genetic evidence that it functions in the mevalonate, but not the MEP biosynthetic pathway; Belongs to the IPP isomerase type 1 family
kmeans	1	Red	755	ATP3	Q96250	Unigene045708	3702.AT2G33040.1	ATP synthase subunit gamma, mitochondrial; Mitochondrial membrane ATP synthase (F(1)F(0) ATP synthase or Complex V) produces ATP from ADP in the presence of a proton gradient across the membrane which is generated by electron transport complexes of the respiratory chain. F-type ATPases consist of two structural domains, F(1) - containing the extramembraneous catalytic core, and F(0) - containing …
kmeans	1	Red	755	PYR4	O04904	Unigene086857	3702.AT4G22930.1	Dihydroorotase, mitochondrial; Encodes dihydroorotase (PYR4); Belongs to the metallo-dependent hydrolases superfamily. DHOase family. Class II DHOase subfamily
kmeans	1	Red	755	PEP	Q9SZH4	Unigene070377	3702.AT4G26000.1	RNA-binding KH domain-containing protein PEPPER; Encodes a novel Arabidopsis gene encoding a polypeptide with K-homology (KH) RNA-binding modules, which acts on vegetative growth and pistil development. Genetic studies suggest that PEP interacts with element(s) of the CLAVATA signaling pathway
kmeans	1	Red	755	ATMS1	O50008	Unigene095780; Unigene095781	3702.AT5G17920.1	5-methyltetrahydropteroyltriglutamate--homocysteine methyltransferase 1; Encodes a cytosolic cobalamin-independent methionine synthase, involved in methionine regeneration via the activated methyl cycle (SAM cycle). The protein undergoes thiolation following treatment with the oxidant tert-butylhydroperoxide
kmeans	1	Red	755	EMB3147	Q8RU07	Unigene051391	3702.AT2G30200.1	Catalytics;transferases;[acyl-carrier-protein] S-malonyltransferases;binding; Its function is described as binding, transferase activity, [acyl-carrier-protein] S-malonyltransferase activity, catalytic activity; Involved in fatty acid biosynthetic process, metabolic process; Located in chloroplast, chloroplast stroma; Expressed in 23 plant structures; Expressed during 14 growth stages; Contains t…
kmeans	1	Red	755	THFS	Q9SPK5	Unigene062896	3702.AT1G50480.1	10-formyltetrahydrofolate synthetase (THFS) mRNA, complete
kmeans	1	Red	755	GSH1	P46309	Unigene083090	3702.AT4G23100.3	Glutamate--cysteine ligase, chloroplastic; Seems to play an important role in controlling the expression of resistance responses like the regulation of salicylic acid (SA) and phytoalexin (camalexin) production. Involved in resistance to fungal and bacterial pathogens. Required for the regulation of cell proliferation in root apical meristems through the GSH-dependent developmental pathway. Also …
kmeans	1	Red	755	DELTA-OAT	Q9FNK4	Unigene068057	3702.AT5G46180.1	Ornithine aminotransferase, mitochondrial; Encodes an ornithine delta-aminotransferase that is transcriptionally up-regulated in young seedlings and in response to salt stress. It is unlikely to play a role in salt-stress-induced proline accumulation, however, it appears to participate in arginine and ornithine catabolism
kmeans	1	Red	755	SUMO1	P55852	Unigene054988	3702.AT4G26840.1	Small ubiquitin-related modifier 1; Ubiquitin-like protein which can be covalently attached to target lysines as a monomer. Does not seem to be involved in protein degradation and may function as an antagonist of ubiquitin in the degradation process. Required for the massive protein sumoylation in the nucleus induced by heat shock and controlled by SIZ1. Involved in the regulation of the heat str…
kmeans	1	Red	755	AT5G48220	Q9LUB2	Unigene076529	3702.AT5G48220.1	Aldolase-type TIM barrel family protein; Its function is described as indole-3-glycerol-phosphate synthase activity, catalytic activity; Involved in metabolic process, tryptophan metabolic process; Located in chloroplast, chloroplast stroma; Expressed in 22 plant structures; Expressed during 13 growth stages; Contains the following InterPro domains: Aldolase-type TIM barrel (InterPro:IPR013785), …
kmeans	1	Red	755	FaTA	Q42561	Unigene065077	3702.AT3G25110.1	Oleoyl-acyl carrier protein thioesterase 1, chloroplastic; Plays an essential role in chain termination during de novo fatty acid synthesis. Possesses high thioesterase activity for oleoyl-ACP versus other acyl-ACPs. Substrate preference is 18:1 > 18:0 > 16:1
kmeans	1	Red	755	AT4G31480	Q9SV21	Unigene075337	3702.AT4G31480.2	Coatomer subunit beta-1; The coatomer is a cytosolic protein complex that binds to dilysine motifs and reversibly associates with Golgi non- clathrin-coated vesicles, which further mediate biosynthetic protein transport from the ER, via the Golgi up to the trans Golgi network. Coatomer complex is required for budding from Golgi membranes, and is essential for the retrograde Golgi-to-ER transport …
kmeans	1	Red	755	PIP1;4	Q39196	Unigene051678	3702.AT4G00430.1	Plasma membrane intrinsic protein 1;4; Aquaporins facilitate the transport of water and small neutral solutes across cell membranes
kmeans	1	Red	755	iPGAM2	Q9M9K1	Unigene065713	3702.AT3G08590.2	Probable 2,3-bisphosphoglycerate-independent phosphoglycerate mutase 2; Catalyzes the interconversion of 2-phosphoglycerate and 3-phosphoglycerate; Belongs to the BPG-independent phosphoglycerate mutase family
kmeans	1	Red	755	GSNAP	Q9SPE5	Unigene057069	3702.AT4G20410.1	Gamma-soluble NSF attachment protein; Required for vesicular transport between the endoplasmic reticulum and the Golgi apparatus. Binds to SNARE complex and then recruits NSF to disassemble it (By similarity)
kmeans	1	Red	755	PPa6	Q9LXC9	Unigene067703	3702.AT5G09650.1	Soluble inorganic pyrophosphatase 6, chloroplastic; Catalyzes the irreversible hydrolysis of pyrophosphate (PPi) to phosphate. The MgPPi(2-) complex binds to the enzyme only after a free Mg(2+) ion has bound (Ref.9). No activity with glycerol-3-phosphate, glucose-6-phosphate, p-nitrophenylphosphate, ADP, NADP(+), NAD(+),NADH, NADPH or phosphoribosyl pyrophosphate as substrates (Ref.9). Controls t…
kmeans	1	Red	755	AKHSDH2	O81852	Unigene063961	3702.AT4G19710.2	Bifunctional aspartokinase/homoserine dehydrogenase 2, chloroplastic; Encodes a bifunctional aspartate kinase/homoserine dehydrogenase. These two activities catalyze the first and the third steps toward the synthesis of the essential amino acids threonine, isoleucine and methionine; In the N-terminal section; belongs to the aspartokinase family
kmeans	1	Red	755	ADCL	Q8L493	Unigene061304	3702.AT5G57850.1	D-aminoacid aminotransferase-like PLP-dependent enzymes superfamily protein; Amino acid aminotransferase showing activity for D-Asp and D-Ala as amino donors with 2-oxoglutarate as an amino acceptor. Can also use D-Met, D-Tyr, D-Phe, D-Gln, D-Trp and D-Asn as substrates, but no activity with L-Asp, L-Ala, L-Leu, L-Ile or L-Val. Catalyzes also the reverse reaction where an amino group is transferr…
kmeans	1	Red	755	ZAC	Q9FVJ3	Unigene050393	3702.AT4G21160.3	ADP-ribosylation factor GTPase-activating protein containing zinc finger and C2 domains and a novel PI-3-P-binding protein region. Binds PI-3-P. Highest expression levels in flowering tissue, rosettes and roots. A member of ARF GAP domain (AGD), A thaliana has 15 members, grouped into four classes
kmeans	1	Red	755	AT2G32240	F4ISU2	Unigene086952	3702.AT2G32240.1	Early endosome antigen; Its function is described as molecular_function unknown; Involved in response to cadmium ion; Located in plasma membrane; Expressed in 25 plant structures; Expressed during 13 growth stages; Contains the following InterPro domains: Prefoldin (InterPro:IPR009053); BEST Arabidopsis thaliana protein match is: unknown protein (TAIR:AT1G05320.3); Has 470429 Blast hits to 168274…
kmeans	1	Red	755	AT1G74910	Q9C9P3	Unigene078357	3702.AT1G74910.1	ADP-glucose pyrophosphorylase family protein; Its function is described as transferase activity, nucleotidyltransferase activity; Involved in response to cadmium ion, biosynthetic process; Located in peroxisome; Expressed in 24 plant structures; Expressed during 13 growth stages; Contains the following InterPro domains: Trimeric LpxA-like (InterPro:IPR011004), Nucleotidyl transferase (InterPro:IP…
kmeans	1	Red	755	AT4G08790	Q94JV5	Unigene068527; Unigene071396	3702.AT4G08790.1	Nitrilase/cyanide hydratase and apolipoprotein N-acyltransferase family protein; Its function is described as hydrolase activity, acting on carbon-nitrogen (but not peptide) bonds, nitrilase activity; Involved in response to cadmium ion, nitrogen compound metabolic process; Expressed in 21 plant structures; Expressed during 11 growth stages; Contains the following InterPro domains: Nitrilase/cyan…
kmeans	1	Red	755	IBR3	Q8RWZ3	Unigene090984; Unigene090985	3702.AT3G06810.1	Encodes a protein with similarity to acyl-CoA dehydrogenases. Mutations in IBR3 render plants resistant to indole-3-butryic acid, a putative storage form of the biologically active auxin IAA (indole-3-acetic acid). IBR3 is hypothesized to carry out the second step in a &#946;-oxidation-like process of IBA metabolism in Arabidopsis. Though its subcellular location has not been determined, IBR3 has…
kmeans	1	Red	755	ACT11	P53496	Unigene070405	3702.AT3G12110.1	Actin-11; Actins are highly conserved proteins that are involved in various types of cell motility and are ubiquitously expressed in all eukaryotic cells. Essential component of cell cytoskeleton; plays an important role in cytoplasmic streaming, cell shape determination, cell division, organelle movement and extension growth. This is considered as one of the reproductive actins
kmeans	1	Red	755	PKp3	Q93Z53	Unigene048639	3702.AT1G32440.1	Plastidial pyruvate kinase 3, chloroplastic; Encodes a chloroplast pyruvate kinase beta subunit. The enzyme is less active than the other chloroplast pyruvate kinase beta subunit encoded by AT5G52920. Involved in seed oil biosynthesis. Can partially complement the AT5G52920 mutant
kmeans	1	Red	755	GLYR1	Q9LSV0	Unigene054958	3702.AT3G25530.1	Glyoxylate/succinic semialdehyde reductase 1; Catalyzes the NADPH-dependent reduction of glyoxylate to glycolate as well as succinic semialdehyde (SSA) to gamma- hydroxybutyrate in vitro. May function in redox homeostasis and play a role in oxidative stress tolerance by detoxifying glyoxylate and SSA generated in glycolate metabolism and GABA metabolism, respectively
kmeans	1	Red	755	G6PD6	Q9FJI5	Unigene043401; Unigene065276; Unigene084332	3702.AT5G40760.1	Glucose-6-phosphate 1-dehydrogenase, cytoplasmic isoform 2; Catalyzes the rate-limiting step of the oxidative pentose-phosphate pathway, which represents a route for the dissimilation of carbohydrates besides glycolysis. The main function of this enzyme is to provide reducing power (NADPH) and pentose phosphates for fatty acid and nucleic acid synthesis which are involved in membrane synthesis an…
kmeans	1	Red	755	AT3G62550	Q93W91	Unigene076927	3702.AT3G62550.1	Adenine nucleotide alpha hydrolases-like superfamily protein; Its function is described as molecular_function unknown; Involved in response to stress; Located in vacuole; Expressed in 21 plant structures; Expressed during 13 growth stages; Contains the following InterPro domains: UspA (InterPro:IPR006016), Rossmann-like alpha/beta/alpha sandwich fold (InterPro:IPR014729), Universal stress protein…
kmeans	1	Red	755	GSTF9	O80852	Unigene075940	3702.AT2G30860.1	Glutathione S-transferase PHI 9; In vitro, possesses glutathione S-transferase activity toward 1-chloro-2,4-dinitrobenzene (CDNB) and benzyl isothiocyanate (BITC), and glutathione peroxidase activity toward cumene hydroperoxide and linoleic acid-13-hydroperoxide. May be involved in the conjugation of reduced glutathione to a wide number of exogenous and endogenous hydrophobic electrophiles and ha…
kmeans	1	Red	755	AT1G80360	Q9C969	Unigene064159	3702.AT1G80360.1	Pyridoxal phosphate (PLP)-dependent transferases superfamily protein; Coordinates and prevents auxin (IAA) and ethylene biosynthesis, thus regulating auxin homeostasis in young seedlings. Shows aminotransferase activity with methionine; can use the ethylene biosynthetic intermediate L-methionine (L-Met) as an amino donor and the auxin biosynthetic intermediate, indole-3-pyruvic acid (3-IPA) as an…
kmeans	1	Red	755	MGP1	Q9SJ12	Unigene066658	3702.AT2G21870.1	Copper ion binding;cobalt ion binding;zinc ion binding; Mitochondrial membrane ATP synthase (F(1)F(0) ATP synthase or Complex V) produces ATP from ADP in the presence of a proton gradient across the membrane which is generated by electron transport complexes of the respiratory chain. F-type ATPases consist of two structural domains, F(1) - containing the extramembraneous catalytic core and F(0) -…
kmeans	1	Red	755	HUA1	Q941Q3	Unigene079892	3702.AT3G12680.1	Zinc finger CCCH domain-containing protein 37; Involved in flower development. Functions in floral reproductive organ identity by binding AGAMOUS (AG) pre-mRNA and promoting its processing. Functions in association with HUA2 and HEN4
kmeans	1	Red	755	AT5G10730	Q93VH5	Unigene052823; Unigene085061	3702.AT5G10730.1	NAD(P)-binding Rossmann-fold superfamily protein; Its function is described as coenzyme binding, binding, catalytic activity; Involved in cellular metabolic process, metabolic process; Located in plasma membrane; Expressed in 25 plant structures; Expressed during 15 growth stages; Contains the following InterPro domains: NAD-dependent epimerase/dehydratase (InterPro:IPR001509), NAD(P)-binding dom…
kmeans	1	Red	755	AT1G62770	Q9SI72	Unigene057546	3702.AT1G62770.1	Plant invertase/pectin methylesterase inhibitor superfamily protein; Pectin methylesterase (PME) inhibitor that probably targets root-expressed PME, regulates de-methylesterification of pectins in roots and affects root growth
kmeans	1	Red	755	MPPalpha	O04308	Unigene076313	3702.AT3G16480.1	Probable mitochondrial-processing peptidase subunit alpha-2, chloroplastic/mitochondrial; Cleaves presequences (transit peptides) from mitochondrial protein precursors; Belongs to the peptidase M16 family
kmeans	1	Red	755	AT3G11130	Q0WNJ6	Unigene024077; Unigene033052; Unigene056837; Unigene102272; Unigene102274	3702.AT3G11130.1	Clathrin heavy chain 1; Clathrin is the major protein of the polyhedral coat of coated pits and vesicles (By similarity). Mediates endocytosis and is required for a correct polar distribution of PIN auxin transporters; Belongs to the clathrin heavy chain family
kmeans	1	Red	755	AT5G08560	Q9FNN2	Unigene067132	3702.AT5G08560.1	Transducin family protein / WD-40 repeat family protein; Acts as a component involved in the crosstalk regulation between light, hormone and abiotic stress response
kmeans	1	Red	755	CYN	O22683	Unigene049125	3702.AT3G23490.1	Cyanate hydratase; Catalyzes the reaction of cyanate with bicarbonate to produce ammonia and carbon dioxide
kmeans	1	Red	755	GXM2	Q9T0F7	Unigene038434	3702.AT4G09990.1	Glucuronoxylan 4-O-methyltransferase 2; Methyltransferase catalyzing 4-O-methylation of glucuronic acid side chains on xylan; Belongs to the methyltransferase superfamily
kmeans	1	Red	755	TIL	Q9FGT8	Unigene048755; Unigene048758	3702.AT5G58070.1	Temperature-induced lipocalin-1; Involved in basal (BT) and acquired thermotolerance (AT), probably by preventing plasma membrane lipids peroxidation induced by severe heat-shock (HS). Lipocalin that confers protection against oxidative stress caused by heat, freezing, paraquat and light. Confers resistance to high salt (NaCl) levels, probably by protecting chloroplasts from ion toxicity via ion …
kmeans	1	Red	755	TPI	P48491	Unigene052639	3702.AT3G55440.1	Triosephosphate isomerase, cytosolic; Encodes triosephosphate isomerase; Belongs to the triosephosphate isomerase family
kmeans	1	Red	755	Cpn60beta2	Q9LJE4	Unigene087823	3702.AT3G13470.1	Chaperonin 60 subunit beta 2, chloroplastic; Involved in protein assisted folding; Belongs to the chaperonin (HSP60) family
kmeans	1	Red	755	SYNC1	Q9SW96	Unigene070230	3702.AT5G56680.1	Class II aminoacyl-tRNA and biotin synthetases superfamily protein; Encodes a putative cytosolic asparaginyl-tRNA synthetase
kmeans	1	Red	755	PYD1	Q9LVI9	Unigene057837	3702.AT3G17810.1	Dihydropyrimidine dehydrogenase (NADP(+)), chloroplastic; Involved in pyrimidine base degradation. Catalyzes the reduction of uracil to 5,6-dihydrouracil (DHU) by using NADH as a specific cosubstrate and the reduction of thymine to 5,6- dihydrothymine (DHT). Involved in the recycling of nitrogen from nucleobases to general nitrogen metabolism; Belongs to the dihydropyrimidine dehydrogenase family
kmeans	1	Red	755	HDR	Q94B35	Unigene055751	3702.AT4G34350.1	4-hydroxy-3-methylbut-2-enyl diphosphate reductase, chloroplastic; Arabidopsis ISPH is involved in the plastid nonmevalonate pathway of isoprenoid biosynthesis. It was shown to complement the lethal phenotype of E. coli ispH mutant and is therefore most likely encodes a protein with 4-hydroxy-3-methylbut-2-en-1-yl diphosphate reductase activity involved in the last step of mevalonate-independent …
kmeans	1	Red	755	AT5G42960	Q8H0Y1	Unigene048255	3702.AT5G42960.1	Outer envelope pore protein 24B, chloroplastic; High-conductance voltage-dependent solute channel with a slight selectivity for cations transporting triosephosphates, dicarboxylic acids, ATP, inorganic phosphate (Pi), sugars, and positively or negatively charged amino acids
kmeans	1	Red	755	SFGH	Q8LAS8	Unigene051347; Unigene051348	3702.AT2G41530.1	S-formylglutathione hydrolase; Serine hydrolase involved in the detoxification of formaldehyde
kmeans	1	Red	755	CLPB4	Q8VYJ7	Unigene078710	3702.AT2G25140.1	Encodes ClpB4, which belongs to the Casein lytic proteinase/heat shock protein 100 (Clp/Hsp100) family. Targeted to the mitochondrion, also referred to as ClpB-m. Transcripts of ClpB4 accumulate dramatically at high temperatures, suggesting that it may be involved in response to heat stress
kmeans	1	Red	755	NAD-ME1	Q9SIU0	Unigene085845	3702.AT2G13560.1	Encodes an NAD-dependent malic enzyme (NAD-ME) that does not act on oxaloacetate, indicating that it belongs to EC 1.1.1.39. It is a member of the alpha family of NAD-MEs in plants. It appears to function as a homodimer or as a heterodimer with the beta-type NAD-ME2 (At4g00570). NAD-ME1 transcript and protein levels are higher during the night than during the day
kmeans	1	Red	755	MEE32	Q9SQT8	Unigene070213	3702.AT3G06350.1	Bifunctional 3-dehydroquinate dehydratase/shikimate dehydrogenase, chloroplastic; MATERNAL EFFECT EMBRYO ARREST 32 (MEE32); Its function is described as NADP or NADPH binding, 3-dehydroquinate dehydratase activity, shikimate 5-dehydrogenase activity, binding, catalytic activity; Involved in embryo development ending in seed dormancy; Located in chloroplast stroma, chloroplast; Expressed in 23 pla…
kmeans	1	Red	755	ATPA	P56757	Unigene028927	3702.ATCG00120.1	Encodes the ATPase alpha subunit, which is a subunit of ATP synthase and part of the CF1 portion which catalyzes the conversion of ADP to ATP using the proton motive force. This complex is located in the thylakoid membrane of the chloroplast; Belongs to the ATPase alpha/beta chains family
kmeans	1	Red	755	ALDH2B4	Q9SU63	Unigene087228	3702.AT3G48000.1	Aldehyde dehydrogenase family 2 member B4, mitochondrial; Possesses activity on acetaldehyde and glycolaldehyde in vitro; Belongs to the aldehyde dehydrogenase family
kmeans	1	Red	755	AT4G27585	Q93VP9	Unigene070470	3702.AT4G27585.1	SPFH/Band 7/PHB domain-containing membrane-associated protein family; Its function is described as zinc ion binding; Involved in biological_process unknown; Located in mitochondrion, membrane; Expressed in callus, leaf; Contains the following InterPro domains: Band 7 protein (InterPro:IPR001107); BEST Arabidopsis thaliana protein match is: SPFH/Band 7/PHB domain-containing membrane-associated pro…
kmeans	1	Red	755	UGE1	Q42605	Unigene050993	3702.AT1G12780.1	Bifunctional UDP-glucose 4-epimerase and UDP-xylose 4-epimerase 1; Encodes a UDP-glucose epimerase that catalyzes the interconversion of the sugar nucleotides UDP-glucose UDP-galactose via a UDP-4-keto-hexose intermediate. Responsive to stress
kmeans	1	Red	755	AT5G14450	Q9LY84	Unigene052775; Unigene052776	3702.AT5G14450.1	GDSL-like Lipase/Acylhydrolase superfamily protein; Its function is described as hydrolase activity, acting on ester bonds, carboxylesterase activity; Involved in lipid metabolic process; Located in plant-type cell wall; Expressed in 21 plant structures; Expressed during 13 growth stages; Contains the following InterPro domains: Lipase, GDSL (InterPro:IPR001087); BEST Arabidopsis thaliana protein…
kmeans	1	Red	755	CYL1	Q9FNA3	Unigene085187	3702.AT5G13690.1	alpha-N-acetylglucosaminidase family / NAGLU family; Encodes an enzyme that is predicted to act as an alpha-N-acetylglucosaminidase (NAGLU). An naglu mutant arrests early in seed development but does not appear to have male or female gametophytic defects. Transcript levels for this gene are increased during reproductive development; Belongs to the glycosyl hydrolase 89 family
kmeans	1	Red	755	NRS/ER	Q9LQ04	Unigene046552; Unigene046553	3702.AT1G63000.1	Bifunctional dTDP-4-dehydrorhamnose 3,5-epimerase/dTDP-4-dehydrorhamnose reductase; Bifunctional enzyme involved in dTDP-beta-L-rhamnose biosynthesis. Catalyzes the epimerization of the C3' and C5'positions of dTDP-6-deoxy-4-keto-alpha-D-glucose to form dTDP- 4-keto-beta-L-rhamnose and its reduction to yield dTDP-beta-L- rhamnose. Can form UDP-beta-L-rhamnose from UDP-6-deoxy-4-keto- alpha-D-gluc…
kmeans	1	Red	755	ChlAKR	Q0PGJ6	Unigene070065	3702.AT2G37770.2	NADPH-dependent aldo-keto reductase, chloroplastic; Oxidoreductase acting on a broad range of substrates: reduces ketosteroids, aromatic aldehydes, ketones, sugars and other aliphatic aldehydes, and oxidizes hydroxysteroids. Aldehyde reductase that catalyzes the reduction of the aldehyde carbonyl groups on saturated and alpha,beta- unsaturated aldehydes. No activity on alpha,beta-unsaturated keto…
kmeans	1	Red	755	EMB1873	Q8GWW7	Unigene094394	3702.AT5G08170.1	Porphyromonas-type peptidyl-arginine deiminase family protein; Mediates the hydrolysis of agmatine into N- carbamoylputrescine in the arginine decarboxylase (ADC) pathway of putrescine biosynthesis, a basic polyamine
kmeans	1	Red	755	AT3G57880	Q9M2R0	Unigene076331	3702.AT3G57880.1	Calcium-dependent lipid-binding (CaLB domain) plant phosphoribosyltransferase family protein; Its function is described as molecular_function unknown; Involved in tryptophan biosynthetic process; Located in endoplasmic reticulum, cell wall; Expressed in 24 plant structures; Expressed during 13 growth stages; Contains the following InterPro domains: C2 membrane targeting protein (InterPro:IPR01802…
kmeans	1	Red	755	MOD1	Q9SLA8	Unigene068643; Unigene073503	3702.AT2G05990.2	Enoyl-[acyl-carrier-protein] reductase [NADH], chloroplastic; Catalyzes the NAD-dependent reduction of a carbon-carbon double bond in an enoyl moiety that is covalently linked to an acyl carrier protein (ACP). Catalyzes the last reduction step in the de novo synthesis cycle of fatty acids. Involved in the elongation cycle of fatty acids which are used in lipid metabolism. Required for normal plan…
kmeans	1	Red	755	TOPP8	O82734	Unigene086212	3702.AT5G27840.2	Calcineurin-like metallo-phosphoesterase superfamily protein; Serine/threonine-protein phosphatase that possesses phosphatase activity toward para-nitrophenyl phosphate (pNPP) in vitro
kmeans	1	Red	755	AT2G37400	Q9ZUS6	Unigene056905	3702.AT2G37400.1	Tetratricopeptide repeat (TPR)-like superfamily protein; Its function is described as binding; Involved in biological_process unknown; Located in chloroplast thylakoid lumen, chloroplast envelope; Expressed in 21 plant structures; Expressed during 12 growth stages; Contains the following InterPro domains: Tetratricopeptide-like helical (InterPro:IPR011990), Tetratricopeptide repeat-containing (In…
kmeans	1	Red	755	RANGAP2	Q9M651	Unigene054161	3702.AT5G19320.1	RAN GTPase activating protein 2; GTPase activator for the nuclear Ras-related regulatory protein Ran, converting it to the putatively inactive GDP-bound state; Belongs to the RNA1 family
kmeans	1	Red	755	AT3G02760	F4IYF8	Unigene080994	3702.AT3G02760.1	Class II aaRS and biotin synthetases superfamily protein; Its function is described as histidine-tRNA ligase activity, aminoacyl-tRNA ligase activity, nucleotide binding, ATP binding; Involved in histidyl-tRNA aminoacylation, translation, tRNA aminoacylation for protein translation; Located in chloroplast, cytoplasm; Expressed in 22 plant structures; Expressed during 13 growth stages; Contains th…
kmeans	1	Red	755	AT3G14920	Q9LKB2	Unigene039390	3702.AT3G14920.1	Peptide-N4-(N-acetyl-beta-glucosaminyl)asparagine amidase A protein; Involved in biological_process unknown; Located in plasma membrane, vacuole, plant-type cell wall; Expressed in 23 plant structures; Expressed during 13 growth stages; Contains the following InterPro domains: Peptide-N4-(N-acetyl-beta-glucosaminyl)asparagine amidase A (InterPro:IPR021102); BEST Arabidopsis thaliana protein match…
kmeans	1	Red	755	MTO2	Q9S7B5	Unigene060741; Unigene063057	3702.AT4G29840.1	Pyridoxal-5'-phosphate-dependent enzyme family protein; Catalyzes the gamma-elimination of phosphate from L- phosphohomoserine and the beta-addition of water to produce L- threonine
kmeans	1	Red	755	FUM1	P93033	Unigene090929	3702.AT2G47510.1	Fumarate hydratase 1, mitochondrial; Encodes a mitochondrial-localized protein. The FUM1 gene appears to be essential, suggesting that FUM1 may play a crucial role as a fumarase in the tricarboxylic acid cycle; Belongs to the class-II fumarase/aspartase family. Fumarase subfamily
kmeans	1	Red	755	MTHFR1	Q9SE60	Unigene034722	3702.AT3G59970.3	Methylenetetrahydrofolate reductase 1; The probable reversibility of the MTHFR reaction in plants suggests that they can metabolize the methyl group of 5,10- methylenetetrahydrofolate to serine, sugars and starch
kmeans	1	Red	755	DAA1	F4I5A3	Unigene086903	3702.AT1G64110.2	P-loop containing nucleoside triphosphate hydrolases superfamily protein; Its function is described as nucleoside-triphosphatase activity, ATPase activity, nucleotide binding, ATP binding; Located in endomembrane system; Expressed in 8 plant structures; Expressed during L mature pollen stage, M germinated pollen stage, LP.04 four leaves visible, 4 anthesis, petal differentiation and expansion sta…
kmeans	1	Red	755	DHAR3	Q8LE52	Unigene055000	3702.AT5G16710.1	Glutathione S-transferase DHAR3, chloroplastic; Displays a dual function. As a soluble protein, exhibits glutathione-dependent thiol transferase and dehydroascorbate (DHA) reductase activities. Key component of the ascorbate recycling system. Involved in the redox homeostasis, especially in scavenging of ROS under oxidative stresses (By similarity)
kmeans	1	Red	755	PVA12	Q9SHC8	Unigene051624; Unigene051625	3702.AT2G45140.1	Vesicle-associated protein 1-2; Encodes a Plant VAMP-Associated protein that localizes to the ER and binds to the sitosterol-binding protein ORP3a. The WFDE motif in ORP3a appears to be important for this direct interaction. Mutation of this motif causes ORP3a to relocalize to the Golgi and cytosol. The interaction between PVA12 and ORP3a does not appear to be sterol-dependent; Belongs to the VAM…
kmeans	1	Red	755	USP	Q9C5I1	Unigene067743	3702.AT5G52560.1	UDP-sugar pyrophosphorylase; Required for the synthesis of the intine, the pectocellulosic inner wall of developing pollen. May function as the terminal enzyme of the myo-inositol oxidation (MIO) pathway. May also play a role in the salvage pathway for synthesis of nucleotide sugars. Can use a wide range of substrates including glucose-1-phosphate, galactose-1-phosphate, xylose-1-phosphate, arabi…
kmeans	1	Red	755	AT4G32160	F4JTJ2	Unigene099371	3702.AT4G32160.1	Phox (PX) domain-containing protein; Acts as an effector of RABF2A and RABF2B (By similarity). Involved in vacuolar transport of storage proteins. Regulates membrane trafficking to protein storage vacuoles (PSVs). Binds specifically to phosphatidylinositol 3- monophosphate (PtdIns3P) (By similarity)
kmeans	1	Red	755	AT2G41060	O80678	Unigene078623	3702.AT2G41060.1	RNA-binding (RRM/RBD/RNP motifs) family protein; Heterogeneous nuclear ribonucleoprotein (hnRNP)-like protein that acts as component of a complex regulating the turnover of mRNAs in the nucleus. Binds with high affinity to RNA molecules that contain U-rich sequences in 3'-UTRs. May function in complex with UBP1 and contribute to the stabilization of mRNAs in the nucleus (By similarity)
kmeans	1	Red	755	PUM2	Q9ZW06	Unigene070931	3702.AT2G29190.2	Pumilio homolog 2; Encodes a member of the Arabidopsis Pumilio (APUM) proteins containing PUF domain (eight repeats of approximately 36 amino acids each). PUF proteins regulate both mRNA stability and translation through sequence-specific binding to the 3' UTR of target mRNA transcripts
kmeans	1	Red	755	AT1G65270	O80798	Unigene076824	3702.AT1G65270.3	ER membrane protein complex subunit-like protein; Unknown protein; Its function is described as molecular_function unknown; Involved in biological_process unknown; Located in endoplasmic reticulum, plasma membrane; Expressed in 24 plant structures; Expressed during 13 growth stages; Has 35333 Blast hits to 34131 proteins in 2444 species: Archae - 798; Bacteria - 22429; Metazoa - 974; Fungi - 991;…
kmeans	1	Red	755	ISA3	Q9M0S5	Unigene088893	3702.AT4G09020.1	Isoamylase 3, chloroplastic; Encodes an isoamylase-like protein. Mutant studies show that the gene is strongly involved in starch breakdown. A GUS-protein fusion product was shown to localize to the surface of chloroplastic structures reminiscent of starch granules. In the mutants, the chloroplastic &#945;-amylase AMY3 is upregulated; Belongs to the glycosyl hydrolase 13 family
kmeans	1	Red	755	RPL12-C	P36212	Unigene039016	3702.AT3G27850.1	50S ribosomal protein L12-C
kmeans	1	Red	755	AT2G43090	Q9ZW85	Unigene053221	3702.AT2G43090.1	Aconitase/3-isopropylmalate dehydratase protein; Catalyzes the isomerization between 2-isopropylmalate and 3-isopropylmalate, via the formation of 2-isopropylmaleate. plays an essential role in leucine biosynthesis and female gametophyte development
kmeans	1	Red	755	AT4G35220	Q94JT5	Unigene065664	3702.AT4G35220.1	Cyclase family protein; Its function is described as molecular_function unknown; Involved in biological_process unknown; Located in endomembrane system; Expressed in 24 plant structures; Expressed during 15 growth stages; Contains the following InterPro domains: Putative cyclase (InterPro:IPR007325); BEST Arabidopsis thaliana protein match is: Cyclase family protein (TAIR:AT1G44542.1); Has 30201 …
kmeans	1	Red	755	AIP3	Q9M4B5	Unigene046342	3702.AT1G08780.1	Probable prefoldin subunit 4; Binds specifically to cytosolic chaperonin (c-CPN) and transfers target proteins to it. Binds to nascent polypeptide chain and promotes folding in an environment in which there are many competing pathways for nonnative proteins (By similarity)
kmeans	1	Red	755	GPCR	F4IEM5	Unigene052636	3702.AT1G52920.1	G protein coupled receptor; Encodes a plasma membrane-localized ABA receptor, which interacts with the G&#945;&#946;&#947; complex. It has been postulated that the binding of ABA to GCR2 results in the release of the G protein and dissociation of the heterotrimeric complex into G&#945; and the G&#946;&#947; dimer to activate downstream ABA effectors and to trigger the ABA responses
kmeans	1	Red	755	AT2G22420	Q9SJZ2	Unigene053578	3702.AT2G22420.1	Peroxidase superfamily protein; Removal of H(2)O(2), oxidation of toxic reductants, biosynthesis and degradation of lignin, suberization, auxin catabolism, response to environmental stresses such as wounding, pathogen attack and oxidative stress. These functions might be dependent on each isozyme/isoform in each plant tissue
kmeans	1	Red	755	DL3	Q9LQ55	Unigene095875	3702.AT1G59610.1	Dynamin-like 3; A high molecular weight GTPase whose GTP-binding domain shows a low homology to those of other plant dynamin-like proteins.Contains a pleckstrin homologous domain. DRP2B and DRP1A participate together in clathrin-coated vesicle formation during endocytosis
kmeans	1	Red	755	NAD-ME2	Q8L7K9	Unigene048697; Unigene099800	3702.AT4G00570.1	Encodes an NAD-dependent malic enzyme (NAD-ME) that does not act on oxaloacetate, indicating that it belongs to EC 1.1.1.39. It is a member of the beta family of NAD-MEs in plants. It appears to function as a homodimer or as a heterodimer with the alpha-type NAD-ME2 (At2g13560). NAD-ME2 transcript and protein levels are higher during the night than during the day
kmeans	1	Red	755	CYP71B19	Q9LTM4	Unigene094500	3702.AT3G26170.1	Cytochrome P450, family 71, subfamily B, polypeptide 19; Putative cytochrome P450
kmeans	1	Red	755	AT5G17530	F4KH14	Unigene076508	3702.AT5G17530.3	Phosphoglucosamine mutase family protein; Its function is described as intramolecular transferase activity, phosphotransferases; Involved in carbohydrate metabolic process; Expressed in 23 plant structures; Expressed during 13 growth stages; Contains the following InterPro domains: Alpha-D-phosphohexomutase, alpha/beta/alpha domain III (InterPro:IPR005846), Alpha-D-phosphohexomutase, alpha/beta/a…
kmeans	1	Red	755	AT3G26380	F4JCI4	Unigene101754	3702.AT3G26380.1	Melibiase family protein; Its function is described as alpha-galactosidase activity, hydrolase activity, hydrolyzing O-glycosyl compounds, catalytic activity; Involved in N-terminal protein myristoylation, carbohydrate metabolic process, metabolic process, lactose catabolic process; Located in cell wall; Expressed in 23 plant structures; Expressed during 13 growth stages; Contains the following I…
kmeans	1	Red	755	SPS3F	Q8RY24	Unigene088487	3702.AT1G04920.1	Probable sucrose-phosphate synthase 3; Plays a role in photosynthetic sucrose synthesis by catalyzing the rate-limiting step of sucrose biosynthesis from UDP-glucose and fructose- 6-phosphate. Involved in the regulation of carbon partitioning in the leaves of plants. May regulate the synthesis of sucrose and therefore play a major role as a limiting factor in the export of photoassimilates out of…
kmeans	1	Red	755	IAR3	O04373	Unigene055292; Unigene055293	3702.AT1G51760.1	IAA-amino acid hydrolase ILR1-like 4; Hydrolyzes certain amino acid conjugates of the plant growth regulator indole-3-acetic acid (IAA), including IAA-Ala, IAA-Asn, IAA-Cys, IAA-Glu, IAA-Met, IAA-Ser and IAA-Gly. Has a lower efficiency with IAA-Phe, IAA-Leu and IAA-Val and no activity with IAA-Ile. Important for IAA-Leu hydrolysis in roots. Also hydrolyzes amino acid conjugates of jasmonic acid a…
kmeans	1	Red	755	CSR1	P17597	Unigene090790	3702.AT3G48560.1	Chlorsulfuron/imidazolinone resistant 1; Catalyzes the formation of acetolactate from pyruvate, the first step in valine and isoleucine biosynthesis. Requires FAD, thiamine pyrophosphate and Mg. Inhibited by the sulphonylurea herbicide, chlorsulphuron, and the imidazolinone herbicide, imazapyr. The obtained crystal structure of acetohydroxyacid synthase AHAS, EC 2.2.1.6)in complex with herbicides…
kmeans	1	Red	755	UGP2	P57751	Unigene075595	3702.AT5G17310.2	UTP--glucose-1-phosphate uridylyltransferase 1; Converts glucose 1-phosphate to UDP-glucose, which is the major glycosyl donor for polysaccharides. Acts redundantly with UGP2 and is essential for the synthesis of sucrose, starch and cell wall, and callose deposition. Involved in the regulation of the programmed cell death (PCD) induced by the fungal toxin fumonisin B1 (FB1)
kmeans	1	Red	755	AT2G01720	Q9ZUA0	Unigene071333	3702.AT2G01720.1	Dolichyl-diphosphooligosaccharide--protein glycosyltransferase subunit 1B; Essential subunit of the N-oligosaccharyl transferase (OST) complex which catalyzes the transfer of a high mannose oligosaccharide from a lipid-linked oligosaccharide donor to an asparagine residue within an Asn-X-Ser/Thr consensus motif in nascent polypeptide chains
kmeans	1	Red	755	VPS46.1	Q8LE58	Unigene046870	3702.AT1G17730.1	Vacuolar protein sorting 46.1; Involved in ESCRT-dependent multivesicular body (MVB) formation and sorting of endosomal cargo proteins into MVBs. Mediates the MVB sorting of the auxin carriers PIN1, PIN2 and AUX1. Required for embryonic axis establishment and seedling growth. Required for autophagic degradation of plastid proteins. Promotes the efficient sequestration of cargo from plastids into …
kmeans	1	Red	755	CRT3	O04153	Unigene073051; Unigene074068	3702.AT1G08450.1	Calreticulin-3; Molecular calcium-binding chaperone promoting folding, oligomeric assembly and quality control in the ER via the calreticulin/calnexin cycle. This lectin may interact transiently with almost all of the monoglucosylated glycoproteins that are synthesized in the ER. Required for elongation factor Tu receptor (EFR) accumulation and for EFR, but not flagellin-sensing 2 (FLS2) signaling
kmeans	1	Red	755	AT2G20760	Q9SKU1	Unigene055148; Unigene075989	3702.AT2G20760.1	Clathrin light chain protein; Clathrin is the major protein of the polyhedral coat of coated pits and vesicles
kmeans	1	Red	755	AT2G34590	O64688	Unigene079441	3702.AT2G34590.1	Pyruvate dehydrogenase E1 component subunit beta-3, chloroplastic; The pyruvate dehydrogenase complex catalyzes the overall conversion of pyruvate to acetyl-CoA and CO(2). It contains multiple copies of three enzymatic components: pyruvate dehydrogenase (E1), dihydrolipoamide acetyltransferase (E2) and lipoamide dehydrogenase (E3) (By similarity)
kmeans	1	Red	755	GLX1	O65398	Unigene063315; Unigene063317	3702.AT1G11840.6	Lactoylglutathione lyase GLX1; Catalyzes the conversion of hemimercaptal, formed from methylglyoxal and glutathione, to S-lactoylglutathione
kmeans	1	Red	755	VCS	Q9LTT8	Unigene041570; Unigene102232	3702.AT3G13300.1	Transducin/WD40 repeat-like superfamily protein; Encodes VCS (VARICOSE). Involved in mRNA decapping. VCS forms a mRNA decapping complex with DCP1 (At1g08370) and DCP2 (At5g13570). Unlike DCP2, VCS itself does not have mRNA decapping activity in vitro. DCP1, DCP2 and VCS colocalize in cytoplasmic loci, which are putative Arabidopsis mRNA processing bodies. Null mutants of DCP1, DCP2, and VCS accum…
kmeans	1	Red	755	FUC95A	Q8L7W8	Unigene086127	3702.AT4G34260.1	1,2-alpha-L-fucosidases; Hydrolyzes alpha-1,2-linked fucose. Also active on fucosylated xyloglucan oligosaccharides. No activity with 3- fucosyllactose, p-nitrophenyl-alpha-I-fucopyranoside, lacto-N- fucopentaose II, lacto-N-fucopentaose III or alpha 1,6-fucosylated chitopentaose. Involved in apoplastic xyloglucan metabolism; Belongs to the glycosyl hydrolase 95 family
kmeans	1	Red	755	AT2G26230	O04420	Unigene073019	3702.AT2G26230.1	Uricase / urate oxidase / nodulin 35, putative; Catalyzes the oxidation of uric acid to 5- hydroxyisourate, which is further processed to form (S)-allantoin; Belongs to the uricase family
kmeans	1	Red	755	BGAL10	Q9FN08	Unigene044493	3702.AT5G63810.1	Beta-galactosidase 10; Member of Glycoside Hydrolase Family 35
kmeans	1	Red	755	SPS1F	Q94BT0	Unigene060063; Unigene101974; Unigene103551	3702.AT5G20280.1	Sucrose phosphate synthase 1F; Plays a major role in photosynthetic sucrose synthesis by catalyzing the rate-limiting step of sucrose biosynthesis from UDP-glucose and fructose- 6-phosphate. Involved in the regulation of carbon partitioning in the leaves of plants. May regulate the synthesis of sucrose and therefore play a major role as a limiting factor in the export of photoassimilates out of t…
kmeans	1	Red	755	AT1G15130	F4HXZ1	Unigene096871	3702.AT1G15130.1	Endosomal targeting BRO1-like domain-containing protein; Class E VPS protein involved in concentration and sorting of cargo proteins of the multivesicular body (MVB) for incorporation into intralumenal vesicles. Fusion between endosomes and the vacuole will then target the cargo proteins to the vacuolar lumen (Probable). Associates with FREE1 and ELC to perform function in the ESCRT-I complex. Bi…
kmeans	1	Red	755	AT5G05480	Q9FFG6	Unigene094411	3702.AT5G05480.1	Peptide-N4-(N-acetyl-beta-glucosaminyl)asparagine amidase A protein; Its function is described as molecular_function unknown; Involved in biological_process unknown; Located in vacuole; Expressed in 21 plant structures; Expressed during 10 growth stages; Contains the following InterPro domains: Peptide-N4-(N-acetyl-beta-glucosaminyl)asparagine amidase A (InterPro:IPR021102); BEST Arabidopsis thal…
kmeans	1	Red	755	PDX1.2	Q9ZNR6	Unigene043605	3702.AT3G16050.1	Pyridoxal 5'-phosphate synthase-like subunit PDX1.2; Encodes a protein with pyridoxal phosphate synthase activity whose transcripts were detected mostly in roots and accumulate during senescence. The protein was found in very low abundance, which prevented a specific localisation; Belongs to the PdxS/SNZ family
kmeans	1	Red	755	BOB1	Q9LV09	Unigene056519	3702.AT5G53400.1	HSP20-like chaperones superfamily protein; Small heat shock protein required for the establishment of auxin gradients and for patterning of the apical domain of the embryo. Involved in the specification of the cotyledon primordia. Also required for normal inflorescence and floral meristem function, normal developmental patterning and thermotolerance. Acts as a molecular chaperone
kmeans	1	Red	755	RABF2A	P31582	Unigene062020; Unigene062026	3702.AT5G45130.1	Ras-related protein RABF2a; Involved in the trafficking of soluble cargo proteins from the prevacuolar compartment to the central vacuole. Involved in vacuolar transport of storage proteins with EREX as effector. Regulates membrane trafficking to protein storage vacuoles (PSVs); Belongs to the small GTPase superfamily. Rab family
kmeans	1	Red	755	AT1G29850	F4I354	Unigene043591	3702.AT1G29850.3	Double-stranded DNA-binding family protein; Its function is described as double-stranded DNA binding, DNA binding; Involved in biological_process unknown; Located in cellular_component unknown; Expressed in 24 plant structures; Expressed during 15 growth stages; Contains the following InterPro domains: DNA-binding TFAR19-related protein (InterPro:IPR002836); Has 679 Blast hits to 679 proteins in …
kmeans	1	Red	755	VPS35A	Q7X659	Unigene078999	3702.AT2G17790.1	Vacuolar protein sorting-associated protein 35A; Plays a role in vesicular protein sorting. Component of the membrane-associated retromer complex which is essential in endosome-to-Golgi retrograde transport. Also involved in the efficient sorting of seed storage proteins (Probable). Binds alone to endosomal membranes and is required for recruitment of VPS26 and VPS29 to membrane. The VPS29-VPS26-…
kmeans	1	Red	755	GME	Q93VR3	Unigene058894	3702.AT5G28840.2	GDP-D-mannose 3',5'-epimerase; Catalyzes a reversible epimerization of GDP-D-mannose that precedes the committed step in the biosynthesis of vitamin C (L-ascorbate), resulting in the hydrolysis of the highly energetic glycosyl-pyrophosphoryl linkage. Able to catalyze 2 distinct epimerization reactions and can release both GDP-L-galactose and GDP-L-gulose from GDP-mannose
kmeans	1	Red	755	ASNAP2	Q9SPE6	Unigene074711; Unigene074713	3702.AT3G56190.1	Alpha-soluble NSF attachment protein 2; Required for vesicular transport between the endoplasmic reticulum and the Golgi apparatus. Binds to SNARE complex and then recruits NSF to disassemble it (By similarity); Belongs to the SNAP family
kmeans	1	Red	755	PCK1	Q9T074	Unigene063106; Unigene067232; Unigene067233	3702.AT4G37870.1	Encodes a putative phosphoenolpyruvate carboxykinase (ATP-dependent)
kmeans	1	Red	755	TIM	Q9SKP6	Unigene085382	3702.AT2G21170.1	Triosephosphate isomerase, chloroplastic; Encodes a plastidic triose phosphate isomerase. Mutants with reduced pdTPI levels have difficulty transitioning from heterotrophic to autotrophic growth. The related phenotypes, such as chlorosis in light-grown seedlings may result from an accumulation of dihydroxyacetone phosphate (DHAP) and methylglyoxal (MG) in these mutants. Both splice variants appea…
kmeans	1	Red	755	RAB7B	Q9LS94	Unigene048703	3702.AT3G18820.1	Ras-related protein RABG3f; Essential for trafficking from prevacuolar compartments to vacuoles. Involved in the trafficking of newly synthesized protein to vacuoles. Essential for plant growth. Participates in the recruitment of the core retromer components to the endosomal membrane by interacting with VPS35A
kmeans	1	Red	755	AT1G10590	Q9XIJ0	Unigene044762	3702.AT1G10590.3	Nucleic acid-binding, OB-fold-like protein; Involved in biological_process unknown; Located in plasma membrane; Expressed in 26 plant structures; Expressed during 15 growth stages; Contains the following InterPro domains: Nucleic acid-binding, OB-fold-like (InterPro:IPR016027), Nucleic acid-binding, OB-fold (InterPro:IPR012340); BEST Arabidopsis thaliana protein match is: Nucleic acid-binding, OB…
kmeans	1	Red	755	AT5G21060	F4K6Y8	Unigene054363	3702.AT5G21060.2	Glyceraldehyde-3-phosphate dehydrogenase-like family protein; Its function is described as homoserine dehydrogenase activity; Involved in cellular amino acid biosynthetic process, aspartate family amino acid biosynthetic process, cellular amino acid metabolic process; Located in cellular_component unknown; Expressed in 22 plant structures; Expressed during 13 growth stages; Contains the following…
kmeans	1	Red	755	AT5G36230	Q93ZC2	Unigene043984	3702.AT5G36230.1	Uncharacterized protein At5g36230; ARM repeat superfamily protein; Its function is described as binding, translation initiation factor activity; Involved in regulation of translational initiation; Located in membrane; Expressed in 24 plant structures; Expressed during 13 growth stages; Contains the following InterPro domains: eIF4-gamma/eIF5/eIF2-epsilon (InterPro:IPR003307), Armadillo-type fold …
kmeans	1	Red	755	AT4G09160	Q9M0R2	Unigene076315	3702.AT4G09160.1	SEC14 cytosolic factor family protein / phosphoglyceride transfer family protein; Carrier protein that may be involved in membrane- trafficking events associated with cell plate formation during cytokinesis. Binds to some hydrophobic molecules such as phosphoinositides and promotes their transfer between the different cellular sites (By similarity)
kmeans	1	Red	755	ACX1	O65202	Unigene097289	3702.AT4G16760.1	Peroxisomal acyl-coenzyme A oxidase 1; Catalyzes the desaturation of both long- and medium- chain acyl-CoAs to 2-trans-enoyl-CoAs. Most active with C14-CoA. Activity on long-chain mono-unsaturated substrates is 40% higher than with the corresponding saturated substrates. Seems to be an important factor in the general metabolism of root tips. May be involved in the biosynthesis of jasmonic acid
kmeans	1	Red	755	LOS4	Q93ZG7	Unigene063195	3702.AT3G53110.1	P-loop containing nucleoside triphosphate hydrolases superfamily protein; Encodes a putative DEAD-Box RNA Helicase and has RNA-dependent ATPase activity. Mutant is Sensitive to chilling stress and heat stress. Germination of the mutant is inhibited by ABA. LOS4 may be involved in temperature sensing. Is enriched in the nuclear envelope and also located in the cytoplasm. LOS4 is involved in export…
kmeans	1	Red	755	AT1G19130	Q8GYZ3	Unigene056341	3702.AT1G19130.1	Uncharacterized protein At1g19130/F14D16_18; Contains the following InterPro domains: Protein of unknown function DUF985 (InterPro:IPR009327), RmlC-like jelly roll fold (InterPro:IPR014710); Has 1465 Blast hits to 1465 proteins in 584 species: Archae - 10; Bacteria - 1038; Metazoa - 19; Fungi - 43; Plants - 51; Viruses - 0; Other Eukaryotes - 304 (source: NCBI BLink)
kmeans	1	Red	755	mMDH1	Q9ZP06	Unigene063361	3702.AT1G53240.1	Lactate/malate dehydrogenase family protein; Catalyzes a reversible NAD-dependent dehydrogenase reaction involved in central metabolism and redox homeostasis between organelle compartments (Probable). Required for carbon dioxide and energy partitioning in leaves. May limit photorespiration during the dark phase. Its activity is essential to shuttle reductants out from the mitochondria to support …
kmeans	1	Red	755	AT3G07720	Q9S7W4	Unigene070366	3702.AT3G07720.1	Galactose oxidase/kelch repeat superfamily protein; Contains the following InterPro domains: Galactose oxidase/kelch, beta-propeller (InterPro:IPR011043), Kelch repeat type 1 (InterPro:IPR006652), Kelch-type beta propeller (InterPro:IPR015915); BEST Arabidopsis thaliana protein match is: nitrile specifier protein 5 (TAIR:AT5G48180.1); Has 10920 Blast hits to 5857 proteins in 349 species: Archae -…
kmeans	1	Red	755	DJ1D	Q9M8R4	Unigene060842	3702.AT3G02720.1	Class I glutamine amidotransferase-like superfamily protein; Possesses glyoxalase I activity. Catalyzes the conversion of hemimercaptal, formed from methylglyoxal and glutathione, to S-lactoylglutathione. May be involved in oxidative stress response
kmeans	1	Red	755	FKBP15-2	Q38936	Unigene053641	3702.AT5G48580.1	FK506- and rapamycin-binding protein 15 kD-2; PPIases accelerate the folding of proteins. It catalyzes the cis-trans isomerization of proline imidic peptide bonds in oligopeptides (By similarity)
kmeans	1	Red	755	PLC2	Q39033	Unigene068484	3702.AT3G08510.1	Phosphoinositide phospholipase C 2; The production of the second messenger molecules diacylglycerol (DAG) and inositol 1,4,5-trisphosphate (IP3) is mediated by activated phosphatidylinositol-specific phospholipase C enzymes. At physiological calcium concentration, the preferred substrate is phosphatidylinositol 4,5-bisphosphate versus phosphatidylinositol
kmeans	1	Red	755	AOX2	O22049	Unigene063557	3702.AT5G64210.1	Ubiquinol oxidase 2, mitochondrial; Catalyzes the cyanide-resistant oxidation of ubiquinol and the reduction of molecular oxygen to water, but does not translocate protons and consequently is not linked to oxidative phosphorylation. May increase respiration when the cytochrome respiratory pathway is restricted, or in response to low temperatures (By similarity); Belongs to the alternative oxidase…
kmeans	1	Red	755	PDXH	Q9LTX3	Unigene080610	3702.AT5G49970.1	Pyridoxine/pyridoxamine 5'-phosphate oxidase 1, chloroplastic; Catalyzes the oxidation of either pyridoxine 5'- phosphate (PNP) or pyridoxamine 5'-phosphate (PMP) into pyridoxal 5'-phosphate (PLP). Involved in the PLP salvage pathway. Has a higher preference for PNP over PMP. May also catalyze the epimerization of the S- and R-forms of NAD(P)HX, a damaged form of NAD(P)H that is a result of enzym…
kmeans	1	Red	755	AT5G06580	Q94AX4	Unigene079260	3702.AT5G06580.1	D-lactate dehydrogenase [cytochrome], mitochondrial; Encodes a protein with glycolate dehydrogenase activity, which was shown to complement various subunits of the E. coli glycolate oxidase complex. It has not been ruled out that the enzyme might be involved in other catalytic activities in vivo; Belongs to the FAD-binding oxidoreductase/transferase type 4 family
kmeans	1	Red	755	FKBP12	Q8LGG0	Unigene036154	3702.AT5G64350.1	Peptidyl-prolyl cis-trans isomerase FKBP12; PPIases accelerate the folding of proteins. It catalyzes the cis-trans isomerization of proline imidic peptide bonds in oligopeptides (By similarity). Mediates rapamycin inactivation of TOR protein kinase activity
kmeans	1	Red	755	SEC10	X5JA13	Unigene092640	3702.AT5G12370.2	Exocyst complex component SEC10a; Component of the exocyst complex involved in the docking of exocytic vesicles with fusion sites on the plasma membrane during regulated or polarized secretion. Involved in polarized cell growth and organ morphogenesis. During cytokinesis, involved in cell plate initiation, cell plate maturation and formation of new primary cell wall; Belongs to the SEC10 family
kmeans	1	Red	755	APP1	F4JQH3	Unigene067203	3702.AT4G36760.1	Arabidopsis aminopeptidase P1; Belongs to the peptidase M24B family
kmeans	1	Red	755	AT1G72160	Q56Z59	Unigene079473	3702.AT1G72160.1	Sec14p-like phosphatidylinositol transfer family protein; Carrier protein that may be involved in membrane- trafficking events associated with cell plate formation during cytokinesis. Binds to some hydrophobic molecules such as phosphoinositides and promotes their transfer between the different cellular sites (By similarity)
kmeans	1	Red	755	HSK	Q8L7R2	Unigene067045	3702.AT2G17265.1	Homoserine kinase; Catalyzes the ATP-dependent phosphorylation of L- homoserine to L-homoserine phosphate. Is specific for L-homoserine and cannot use other substrates such D-serine, L-serine, D- threonine and L-threonine, galactose or D-homoserine in vitro. Required for susceptibility to the downy mildew pathogen Hyaloperonospora parasitica; Belongs to the GHMP kinase family. Homoserine kinase s…
kmeans	1	Red	755	RABA1g	Q9LK99	Unigene045354; Unigene066455	3702.AT3G15060.1	Ras-related protein RABA1g; Intracellular vesicle trafficking and protein transport
kmeans	1	Red	755	AT5G22480	F4K9W6	Unigene094903	3702.AT5G22480.1	ZPR1 zinc-finger domain protein; Its function is described as zinc ion binding; Involved in biological_process unknown; Located in cellular_component unknown; Expressed in male gametophyte, pollen tube; Expressed during L mature pollen stage, M germinated pollen stage; Contains the following InterPro domains: Zinc finger, ZPR1-type (InterPro:IPR004457); BEST Arabidopsis thaliana protein match is:…
kmeans	1	Red	755	AT1G70770	Q9S791	Unigene077114	3702.AT1G70770.2	Protein of unknown function DUF2359, transmembrane; Its function is described as molecular_function unknown; Located in endoplasmic reticulum, nucleus; Expressed in 25 plant structures; Expressed during 15 growth stages; Contains the following InterPro domains: Protein of unknown function DUF2359, transmembrane (InterPro:IPR019308); BEST Arabidopsis thaliana protein match is: Protein of unknown f…
kmeans	1	Red	755	PYRD	P32746	Unigene068678	3702.AT5G23300.1	Dihydroorotate dehydrogenase (quinone), mitochondrial; Catalyzes the conversion of dihydroorotate to orotate with quinone as electron acceptor; Belongs to the dihydroorotate dehydrogenase family. Type 2 subfamily
kmeans	1	Red	755	TPP2	F4JVN6	Unigene083283; Unigene095839; Unigene095842	3702.AT4G20850.1	Tripeptidyl Peptidase II. Ser protease that assembles into a large oligomeric complex containing two proteins of 153 and 142 kD that are derived from a single TPP2 gene, with the smaller version missing part of the C-terminal end. Not essential, based on the lack of phenotype of a T-DNA disruption mutant
kmeans	1	Red	755	AT5G12470	Q94CJ5	Unigene049803	3702.AT5G12470.1	Protein RETICULATA-RELATED 4, chloroplastic; May play a role in leaf development
kmeans	1	Red	755	PIN1AT	Q9SL42	Unigene042306	3702.AT2G18040.1	Peptidylprolyl cis/trans isomerase, NIMA-interacting 1; Phosphorylation-specific peptidyl prolyl cis/trans isomerase (PPIase) with specificity for phosphoserine-proline bonds
kmeans	1	Red	755	AT1G06210	Q9LNC6	Unigene078136	3702.AT1G06210.1	ENTH/VHS/GAT family protein; Binds ubiquitin in vitro. Might contribute to the loading of the ESCRT machinery (Probable); Belongs to the TOM1 family
kmeans	1	Red	755	AT2G43180	Q8GYI4	Unigene071530	3702.AT2G43180.1	Phosphoenolpyruvate carboxylase family protein; Its function is described as catalytic activity; Involved in metabolic process; Located in chloroplast; Expressed in 8 plant structures; Expressed during LP.04 four leaves visible, 4 anthesis, petal differentiation and expansion stage; Contains the following InterPro domains: Pyruvate/Phosphoenolpyruvate kinase, catalytic core (InterPro:IPR015813), …
kmeans	1	Red	755	GlcNA.1UT2	O64765	Unigene067025	3702.AT2G35020.1	Encodes a protein that functions as an N-acetylglucosamine-1-phosphate uridylyltransferase that catalyzes the formation of UDP-N-acetylglucosamine (UDP-GlcNAc). This is an essential precursor for glycolipid and glycoprotein synthesis and is also used for regulatory protein modification in signaling pathways. The enzyme can also catalyze the reverse reaction using both UDP-GlcNAc and the less comm…
kmeans	1	Red	755	AT1G72660	Q9CAI1	Unigene072255	3702.AT1G72660.2	P-loop containing nucleoside triphosphate hydrolases superfamily protein; Binds GDP and GTP, and has low GTPase activity
kmeans	1	Red	755	RGLG2	Q9LY87	Unigene052452; Unigene090436	3702.AT5G14420.2	E3 ubiquitin-protein ligase RGLG2; E3 ubiquitin-protein ligase that mediates the formation of 'Lys-63'-linked ubiquitin chains. Regulates apical dominance by acting on the auxin transport proteins abundance. Mediates ubiquitination and subsequent proteasomal degradation of ERF053 in response to drought stress. Acts as a negative regulator of drought stress response
kmeans	1	Red	755	BTI1	Q9SUR3	Unigene065070	3702.AT4G23630.1	VIRB2-interacting protein 1; Plays a role in the Agrobacterium-mediated plant transformation via its interaction with VirB2, the major component of the T-pilus
kmeans	1	Red	755	AT1G60420	O80763	Unigene069236; Unigene081350	3702.AT1G60420.1	DC1 domain-containing protein; Probable thiol-disulfide oxidoreductase required for pollen tube growth and pollen function in the pistil. Seems not to be required for in vitro pollen tube growth. May be involved in the generation of lipid signaling molecules in pistil
kmeans	1	Red	755	SEC3A	Q9SX85	Unigene085419	3702.AT1G47550.2	Exocyst complex component SEC3A; Component of the exocyst complex involved in the docking of exocytic vesicles with fusion sites on the plasma membrane during regulated or polarized secretion. Involved in polarized cell growth and organ morphogenesis. During cytokinesis, involved in cell plate initiation, cell plate maturation and formation of new primary cell wall. During cytokinesis, involved i…
kmeans	1	Red	755	AT5G13200	Q9LYV6	Unigene050900	3702.AT5G13200.1	GRAM domain family protein; Contains the following InterPro domains: GRAM (InterPro:IPR004182); BEST Arabidopsis thaliana protein match is: GRAM domain family protein (TAIR:AT2G22475.1); Has 1807 Blast hits to 1807 proteins in 277 species: Archae - 0; Bacteria - 0; Metazoa - 736; Fungi - 347; Plants - 385; Viruses - 0; Other Eukaryotes - 339 (source: NCBI BLink); Belongs to the GEM family
kmeans	1	Red	755	AT1G20225	Q8W456	Unigene047804	3702.AT1G20225.1	Uncharacterized protein At1g20220; Thioredoxin superfamily protein; Its function is described as molecular_function unknown; Involved in biological_process unknown; Located in vacuole; Contains the following InterPro domains: Thioredoxin-like fold (InterPro:IPR012336); BEST Arabidopsis thaliana protein match is: Thioredoxin superfamily protein (TAIR:AT1G76020.1); Has 208 Blast hits to 204 protein…
kmeans	1	Red	755	GAMMA-H2AX	Q9S9K7	Unigene044774	3702.AT1G54690.1	Encodes HTA3, a histone H2A protein. H2AX is a meiosis-specific isoform of histone H2A. Upon DSB formation, rapid accumulation of phosphorylated H2AX (&#947;-H2AX) occurs around the break site. _x0001_H2AX foci accumulate in early G2. Immunolocalization studies in spread preparations of wild-type meiocytes at G2/early leptotene revealed the accumulation of numerous rather diffuse &#947;-H2AX foci…
kmeans	1	Red	755	AT4G39680	O65655	Unigene071901	3702.AT4G39680.1	Uncharacterized protein AT4g39680; SAP domain-containing protein; Its function is described as DNA binding, nucleic acid binding; Involved in biological_process unknown; Located in cytosol, nucleus, chloroplast; Expressed in 26 plant structures; Expressed during 14 growth stages; Contains the following InterPro domains: DNA-binding SAP (InterPro:IPR003034); Has 10985 Blast hits to 6880 proteins i…
kmeans	1	Red	755	AT3G05180	Q9MAA1	Unigene067229	3702.AT3G05180.1	GDSL-like Lipase/Acylhydrolase superfamily protein; Its function is described as hydrolase activity, acting on ester bonds, carboxylesterase activity; Involved in lipid metabolic process; Located in apoplast; Expressed in 19 plant structures; Expressed during 13 growth stages; Contains the following InterPro domains: Lipase, GDSL (InterPro:IPR001087); BEST Arabidopsis thaliana protein match is: G…
kmeans	1	Red	755	AT3G13930	Q8RWN9	Unigene089770	3702.AT3G13930.1	Dihydrolipoamide acetyltransferase, long form protein; The pyruvate dehydrogenase complex catalyzes the overall conversion of pyruvate to acetyl-CoA and CO(2). It contains multiple copies of three enzymatic components: pyruvate dehydrogenase (E1), dihydrolipoamide acetyltransferase (E2) and lipoamide dehydrogenase (E3)
kmeans	1	Red	755	RFNR1	Q9M0V6	Unigene061621	3702.AT4G05390.1	Ferredoxin--NADP reductase, root isozyme 1, chloroplastic; Maintains the supply of reduced ferredoxin under non- photosynthetic conditions
kmeans	1	Red	755	AT5G63620	Q93ZM6	Unigene082750	3702.AT5G63620.1	GroES-like zinc-binding alcohol dehydrogenase family protein; Its function is described as cobalt ion binding, zinc ion binding; Involved in oxidation reduction; Expressed in 24 plant structures; Expressed during 13 growth stages; Contains the following InterPro domains: GroES-like (InterPro:IPR011032), Alcohol dehydrogenase GroES-like (InterPro:IPR013154), Alcohol dehydrogenase, C-terminal (Inte…
kmeans	1	Red	755	AT4G24830	Q9SZX3	Unigene080820	3702.AT4G24830.1	Argininosuccinate synthase, chloroplastic; Arginosuccinate synthase family; Its function is described as argininosuccinate synthase activity, ATP binding; Involved in arginine biosynthetic process; Located in chloroplast stroma, chloroplast; Expressed in 25 plant structures; Expressed during 15 growth stages; Contains the following InterPro domains: Rossmann-like alpha/beta/alpha sandwich fold (I…
kmeans	1	Red	755	AT1G14810	Q8VYI4	Unigene095005	3702.AT1G14810.1	Aspartate-semialdehyde dehydrogenase, putative; Encodes an aspartate semialdehyde dehydrogenase, which produces the branch point intermediate for lysine and threonine/methionine biosynthesis
kmeans	1	Red	755	AT5G49690	Q9LTA3	Unigene043582	3702.AT5G49690.1	UDP-Glycosyltransferase superfamily protein; Its function is described as transferase activity, transferring glycosyl groups; Involved in metabolic process; Contains the following InterPro domains: UDP-glucuronosyl/UDP-glucosyltransferase (InterPro:IPR002213); BEST Arabidopsis thaliana protein match is: UDP-Glycosyltransferase superfamily protein (TAIR:AT5G65550.1); Has 1807 Blast hits to 1807 pr…
kmeans	1	Red	755	AT5G58090	Q93Z08	Unigene031733	3702.AT5G58090.1	O-Glycosyl hydrolases family 17 protein; Its function is described as cation binding, hydrolase activity, hydrolyzing O-glycosyl compounds, catalytic activity; Involved in carbohydrate metabolic process; Located in anchored to plasma membrane, plasma membrane, anchored to membrane; Expressed in 24 plant structures; Expressed during 13 growth stages; Contains the following InterPro domains: X8 (In…
kmeans	1	Red	755	NFS1	O49543	Unigene062303	3702.AT5G65720.1	Cysteine desulfurase, mitochondrial; Catalyzes the removal of elemental sulfur from cysteine to produce alanine. Supplies the inorganic sulfur for iron-sulfur (Fe-S) clusters
kmeans	1	Red	755	HIT3	Q8GUN2	Unigene052328	3702.AT3G56490.1	HIS triad family protein 3; Encodes a protein that has adenylylsulfate sulfohydrolase activity (E.C. 3.6.2.1) in vitro
kmeans	1	Red	755	AT2G35040	Q8RWT5	Unigene087118	3702.AT2G35040.1	AICARFT/IMPCHase bienzyme family protein; Its function is described as phosphoribosylaminoimidazolecarboxamide formyltransferase activity, IMP cyclohydrolase activity, catalytic activity; Involved in response to cold, purine nucleotide biosynthetic process; Located in stromule, chloroplast, chloroplast stroma; Expressed in 23 plant structures; Expressed during 14 growth stages; Contains the follo…
kmeans	1	Red	755	AT5G57655	Q9FKK7	Unigene066172	3702.AT5G57655.2	Xylose isomerase family protein; Its function is described as xylose isomerase activity; Involved in carbohydrate metabolic process; Located in endoplasmic reticulum, plasma membrane, vacuole; Expressed in 25 plant structures; Expressed during 14 growth stages; Contains the following InterPro domains: Xylose isomerase-like, TIM barrel domain (InterPro:IPR013022), Xylose isomerase, bacterial type …
kmeans	1	Red	755	AT3G08640	Q9C9Z2	Unigene055585	3702.AT3G08640.1	Protein RETICULATA-RELATED 3, chloroplastic; May play a role in leaf development. Required for leaf mesophyll cell division in the early stages of leaf organogenesis
kmeans	1	Red	755	AT3G03330	Q8L7U0	Unigene044537	3702.AT3G03330.1	NAD(P)-binding Rossmann-fold superfamily protein; Its function is described as oxidoreductase activity, binding, catalytic activity; Involved in oxidation reduction, metabolic process; Located in endoplasmic reticulum, plasma membrane; Expressed in 25 plant structures; Expressed during 13 growth stages; Contains the following InterPro domains: Short-chain dehydrogenase/reductase, conserved site (…
kmeans	1	Red	755	RABA1c	Q9FK68	Unigene079345	3702.AT5G45750.1	Ras-related protein RABA1c; Intracellular vesicle trafficking and protein transport
kmeans	1	Red	755	PUM1	Q9ZW07	Unigene078503	3702.AT2G29200.1	Pumilio homolog 1; Encodes a member of the Arabidopsis Pumilio (APUM) proteins containing PUF domain (eight repeats of approximately 36 amino acids each). PUF proteins regulate both mRNA stability and translation through sequence-specific binding to the 3' UTR of target mRNA transcripts
kmeans	1	Red	755	CPN10	P34893	Unigene052670	3702.AT1G14980.1	Encodes mitochondrial-localized chaperonin 10 that complements the E.coli groES mutant. Its mRNA is upregulated in response to heat shock treatment and is expressed uniformly in various organs
kmeans	1	Red	755	PYD2	Q9FMP3	Unigene065446	3702.AT5G12200.1	Dihydropyrimidinase; Catalyzes the second step of the reductive pyrimidine degradation, the reversible hydrolytic ring opening of dihydropyrimidines. Can catalyze the ring opening of 5,6- dihydrouracil to N-carbamoyl-alanine and of 5,6-dihydrothymine to N-carbamoyl-amino isobutyrate. Involved in the recycling of nitrogen from nucleobases to general nitrogen metabolism; Belongs to the metallo-depe…
kmeans	1	Red	755	VLN4	O65570	Unigene088620; Unigene088624	3702.AT4G30160.2	Villin-4; Binds actin and actin filament bundles in a Ca(2+)- insensitive manner, but caps the barbed end of actin filaments and is able to sever them in a calcium-dependent manner. Involved in root hair growth through regulating actin organization in a Ca(2+)-dependent manner
kmeans	1	Red	755	GSTL2	Q9M2W2	Unigene066090	3702.AT3G55040.1	Glutathione S-transferase L2, chloroplastic; Catalyzes the glutathione-dependent reduction of S- glutathionylquercetin to quercetin. In vitro, possesses glutathione-dependent thiol transferase activity toward 2- hydroxyethyl disulfide (HED)
kmeans	1	Red	755	IMPA-1	Q96321	Unigene064731; Unigene078801; Unigene088608	3702.AT3G06720.1	Importin subunit alpha-1; Binds to conventional NLS motifs with high affinity in the absence of an importin beta subunit. Mediates nuclear protein import across the nuclear envelope in vitro in the absence of exogenously added importin beta subunit. Acts as cellular receptor for the nuclear import of the virD2 protein of Agrobacterium, but is not essential for Agrobacterium-mediated root transfor…
kmeans	1	Red	755	AT3G19480	Q9LT69	Unigene047820	3702.AT3G19480.1	D-3-phosphoglycerate dehydrogenase 3, chloroplastic; Involved in the plastidial phosphorylated pathway of serine biosynthesis (PPSB)
kmeans	1	Red	755	AT3G20390	Q94JQ4	Unigene043772; Unigene054138	3702.AT3G20390.1	Reactive Intermediate Deaminase A, chloroplastic; Hydrolyzes the Ser-derived enamine/imine product of Thr dehydratase, protecting the plastidial branched-chain aminotransferase BCAT3 (AC Q9M401) from inactivation. Involved in Ile biosynthesis
kmeans	1	Red	755	GSA2	Q42522	Unigene088504	3702.AT3G48730.1	Glutamate-1-semialdehyde 2,1-aminomutase 2, chloroplastic; Transaminase converting glutamate 1-semialdehyde (GSA) to 5-aminolevulinate (ALA). Involved in the biosynthesis of tetrapyrroles (By similarity)
kmeans	1	Red	755	ECT2	Q9LJE5	Unigene096847	3702.AT3G13460.1	Evolutionarily conserved C-terminal region 2; Physically interacts with CIPK1
kmeans	1	Red	755	FVE	O22607	Unigene062755	3702.AT2G19520.1	Transducin family protein / WD-40 repeat family protein; Core histone-binding subunit that may target chromatin assembly factors, chromatin remodeling factors and histone deacetylases to their histone substrates in a manner that is regulated by nucleosomal DNA. Component of the flowering autonomous pathway which positively regulates flowering by promoting transcriptional repression of the floweri…
kmeans	1	Red	755	IDH-V	Q945K7	Unigene067997; Unigene067998	3702.AT5G03290.1	Encodes a catalytic subunit of the mitochondrially-localized NAD+- dependent isocitrate dehydrogenase; Belongs to the isocitrate and isopropylmalate dehydrogenases family
kmeans	1	Red	755	SPS2F	Q9FY54	Unigene101975	3702.AT5G11110.1	Probable sucrose-phosphate synthase 2; Plays a role in photosynthetic sucrose synthesis by catalyzing the rate-limiting step of sucrose biosynthesis from UDP-glucose and fructose- 6-phosphate. Involved in the regulation of carbon partitioning in the leaves of plants. May regulate the synthesis of sucrose and therefore play a major role as a limiting factor in the export of photoassimilates out of…
kmeans	1	Red	755	ABCF3	Q8H0V6	Unigene095979	3702.AT1G64550.1	Member of GCN subfamily; Belongs to the ABC transporter superfamily. ABCF family. EF3 (TC 3.A.1.121) subfamily
kmeans	1	Red	755	RHM1	Q9SYM5	Unigene080358	3702.AT1G78570.1	Rhamnose biosynthesis 1; Trifunctional enzyme involved in UDP-beta-L-rhamnose biosynthesis, a precursor of the primary cell wall components rhamnogalacturonan I (RG-I) and rhamnogalacturonan II (RG-II). Plays a major role in supplying UDP-rhamnose for flavonol biosynthesis. Catalyzes the dehydration of UDP-glucose to form UDP-4-dehydro-6-deoxy-D-glucose followed by the epimerization of the C3' an…
kmeans	1	Red	755	SCP2	Q9FMN0	Unigene042021	3702.AT5G42890.1	Uncharacterized protein At5g42890; Sterol carrier protein 2 (SCP2); Its function is described as oxidoreductase activity, sterol binding; Involved in glyoxylate metabolic process, intracellular lipid transport, fatty acid beta-oxidation, seed germination; Located in peroxisome; Expressed in 32 plant structures; Expressed during 16 growth stages; Contains the following InterPro domains: SCP2 stero…
kmeans	1	Red	755	AT3G59350	B9DFG5	Unigene070693	3702.AT3G59350.1	PTI1-like tyrosine-protein kinase 3; Protein kinase superfamily protein; Its function is described as protein tyrosine kinase activity, protein kinase activity, kinase activity, ATP binding; Involved in protein amino acid phosphorylation; Located in plasma membrane; Expressed in 24 plant structures; Expressed during 15 growth stages; Contains the following InterPro domains: Protein kinase, ATP bi…
kmeans	1	Red	755	UBP13	Q84WU2	Unigene049540; Unigene102725	3702.AT3G11910.1	Ubiquitin carboxyl-terminal hydrolase 13; Recognizes and hydrolyzes the peptide bond at the C- terminal Gly of ubiquitin. Involved in the processing of poly- ubiquitin precursors as well as that of ubiquitinated proteins (By similarity); Belongs to the peptidase C19 family
kmeans	1	Red	755	RPS1	Q93VC7	Unigene046270	3702.AT5G30510.1	30S ribosomal protein S1, chloroplastic; Required for optimal plastid performance in terms of photosynthesis and growth. Required for the translation of plastid mRNAs. Involved in cellular heat stress response and required for heat tolerance. Required for transcriptional activation of HSFA2 and its target genes in response to heat stress. Plays a critical role in biosynthesis of thylakoid membran…
kmeans	1	Red	755	cpHsc70-1	Q9STW6	Unigene092431	3702.AT4G24280.1	Heat shock 70 kDa protein 6, chloroplastic; Acts redundantly with HSP70-7 in the thermotolerance of germinating seeds. Plays an important role in the protein precursor import into chloroplasts
kmeans	1	Red	755	ACLA-3	O80526	Unigene068171	3702.AT1G09430.1	ATP-citrate synthase alpha chain protein 3; ATP citrate-lyase is the primary enzyme responsible for the synthesis of cytosolic acetyl-CoA, used for the elongation of fatty acids and biosynthesis of isoprenoids, flavonoids and malonated derivatives. May supply substrate to the cytosolic acetyl-CoA carboxylase, which generates the malonyl-CoA used for the synthesis of a multitude of compounds, incl…
kmeans	1	Red	755	AGO4	Q9ZVD5	Unigene037052; Unigene067780; Unigene092892	3702.AT2G27040.2	Argonaute family protein; Together with RDM3, required for transcriptional gene silencing (TGS) by DNA methylation and repressive histone modifications (H3K9me2) of several chromatin loci. Component of the RISC complex that associate with the small interfering RNA (siRNA) pathway involved in direct cytosine methylation at endogenous DNA repeats. Forms a AGO4/NRPE1/siRNA complex in cajal body, fac…
kmeans	1	Red	755	ECH2	Q8VYI3	Unigene084697	3702.AT1G76150.1	Encodes a monofunctional enoyl-CoA hydratase 2, involved in the degradation of even cis-unsaturated fatty acids, gene expression is enhanced during the first 2 days of germination, as well as in senescent leaves
kmeans	1	Red	755	AT1G79260	O64527	Unigene038146	3702.AT1G79260.1	UPF0678 fatty acid-binding protein-like protein At1g79260; May play a role in the intracellular transport of hydrophobic ligands
kmeans	1	Red	755	PDLP2	Q6NM73	Unigene048677	3702.AT1G04520.1	Cysteine-rich repeat secretory protein 3; Probable subunit of the chloroplast NAD(P)H dehydrogenase (NDH) complex of the photosynthetic electron transport chain. Required for both formation and activity of NDH. May function in assembly or stabilization of the NDH complex
kmeans	1	Red	755	AT5G12040	Q8RUF8	Unigene078869	3702.AT5G12040.1	Nitrilase/cyanide hydratase and apolipoprotein N-acyltransferase family protein; Omega-amidase involved in the metabolism of asparagine. Probably also closely coupled with glutamine transamination in the methionine salvage cycle. Can use alpha-ketosuccinamate and alpha- hydroxysuccinamate as substrates, producing respectively oxaloacetate and malate, or alpha-ketoglutaramate, producing alpha-keto…
kmeans	1	Red	755	NSF	Q9M0Y8	Unigene084663	3702.AT4G04910.1	AAA-type ATPase family protein; Involved in vesicle-mediated transport. The ATPase activity of NSF serves to disassemble the SNARE complex, freeing the components for subsequent pairing and fusion events
kmeans	1	Red	755	AT5G19860	Q7XA63	Unigene066075	3702.AT5G19860.1	Protein of unknown function, DUF538; Involved in biological_process unknown; Located in vacuole; Expressed in 23 plant structures; Expressed during 15 growth stages; Contains the following InterPro domains: Protein of unknown function DUF538 (InterPro:IPR007493); BEST Arabidopsis thaliana protein match is: Protein of unknown function, DUF538 (TAIR:AT1G55265.1); Has 30201 Blast hits to 17322 prote…
kmeans	1	Red	755	AT1G60690	O22707	Unigene036792; Unigene067041	3702.AT1G60690.1	NAD(P)-linked oxidoreductase superfamily protein; Its function is described as oxidoreductase activity, aldo-keto reductase activity; Involved in oxidation reduction; Located in plasma membrane, chloroplast envelope; Expressed in 22 plant structures; Expressed during 13 growth stages; Contains the following InterPro domains: Aldo/keto reductase (InterPro:IPR001395); BEST Arabidopsis thaliana prot…
kmeans	1	Red	755	AT3G12290	Q9LHH7	Unigene055144	3702.AT3G12290.1	Amino acid dehydrogenase family protein; Catalyzes the oxidation of 5,10- methylenetetrahydrofolate to 5,10-methenyltetrahydrofolate and then the hydrolysis of 5,10-methenyltetrahydrofolate to 10- formyltetrahydrofolate
kmeans	1	Red	755	AT3G54250	F4JCU3	Unigene061298	3702.AT3G54250.1	Diphosphomevalonate decarboxylase MVD2, peroxisomal; Performs the first committed step in the biosynthesis of isoprene-containing compounds such as sterols and terpenoids. Is specific for (R)-5-diphosphomevalonate (MVAPP). The catalytic efficiency with (R)-5-phosphomevalonate (MVAP) as substrate is 10000-fold lower than for MVAPP; Belongs to the diphosphomevalonate decarboxylase family
kmeans	1	Red	755	AT2G05920	Q9ZUF6	Unigene063671	3702.AT2G05920.1	Subtilisin-like protease SBT1.8; Subtilase family protein; Its function is described as identical protein binding, serine-type endopeptidase activity; Involved in proteolysis, negative regulation of catalytic activity; Located in cell wall, plant-type cell wall; Expressed in 22 plant structures; Expressed during 13 growth stages; Contains the following InterPro domains: Protease-associated PA (In…
kmeans	1	Red	755	AT1G49740	Q9FXA0	Unigene062194	3702.AT1G49740.1	PLC-like phosphodiesterases superfamily protein; Its function is described as phospholipase C activity, phosphoric diester hydrolase activity; Involved in intracellular signaling pathway, lipid metabolic process; Located in endomembrane system; Expressed in 22 plant structures; Expressed during 13 growth stages; Contains the following InterPro domains: Phospholipase C, phosphatidylinositol-specif…
kmeans	1	Red	755	SAR2	O04834	Unigene050010; Unigene063849	3702.AT4G02080.1	Secretion-associated RAS super family 2; A member of ARF-like GTPase family. A thaliana has 21 members, in two subfamilies, ARF and ARF-like (ARL) GTPases
kmeans	1	Red	755	ACO3	Q9SIB9	Unigene095825; Unigene102300	3702.AT2G05710.1	Aconitate hydratase 3, mitochondrial; Encodes an aconitase that can catalyze the conversion of citrate to isocitrate through a cis-aconitate intermediate, indicating that it may participate in the TCA cycle and other primary metabolic pathways. The protein is believed to accumulate in the mitochondria and the cytosol. It affects CSD2 (At2g28190 - a superoxide dismutase) transcript levels and may …
kmeans	1	Red	755	AT5G63190	Q94BR1	Unigene099191; Unigene099192	3702.AT5G63190.2	MA3 domain-containing protein; Contains the following InterPro domains: Initiation factor eIF-4 gamma, MA3 (InterPro:IPR003891); BEST Arabidopsis thaliana protein match is: MA3 domain-containing protein (TAIR:AT3G48390.1); Has 30201 Blast hits to 17322 proteins in 780 species: Archae - 12; Bacteria - 1396; Metazoa - 17338; Fungi - 3422; Plants - 5037; Viruses - 0; Other Eukaryotes - 2996 (source:…
kmeans	1	Red	755	ECR1	O65041	Unigene074204	3702.AT5G19180.1	NEDD8-activating enzyme E1 catalytic subunit; Catalytic subunit of the dimeric ECR1-AXR1 E1 enzyme. E1 activates NEDD8/RUB1 by first adenylating its C-terminal glycine residue with ATP, thereafter linking this residue to the side chain of the catalytic cysteine, yielding a NEDD8-ECR1 thioester and free AMP. E1 finally transfers NEDD8 to the catalytic cysteine of RCE1 (By similarity); Belongs to t…
kmeans	1	Red	755	VSR3	O80977	Unigene081879; Unigene081880	3702.AT2G14740.1	Vaculolar sorting receptor 3; Vacuolar-sorting receptor (VSR) involved in clathrin- coated vesicles sorting from Golgi apparatus to vacuoles; Belongs to the VSR (BP-80) family
kmeans	1	Red	755	AT5G59840	Q9FJF1	Unigene067838	3702.AT5G59840.1	Ras-related small GTP-binding family protein; Its function is described as GTP binding; Involved in protein transport, small GTPase mediated signal transduction; Located in plasma membrane; Expressed in 23 plant structures; Expressed during 15 growth stages; Contains the following InterPro domains: Ras GTPase (InterPro:IPR001806), Small GTP-binding protein (InterPro:IPR005225), Small GTPase (Inte…
kmeans	1	Red	755	AT1G72550	Q9SGE9	Unigene072717	3702.AT1G72550.1	Phenylalanine--tRNA ligase beta subunit, cytoplasmic; tRNA synthetase beta subunit family protein; Its function is described as phenylalanine-tRNA ligase activity, RNA binding, magnesium ion binding, nucleotide binding, ATP binding; Involved in phenylalanyl-tRNA aminoacylation, translation; Located in phenylalanine-tRNA ligase complex, cytoplasm; Expressed in 23 plant structures; Expressed during…
kmeans	1	Red	755	RABE1b	P17745	Unigene077742	3702.AT4G20360.1	Elongation factor Tu, chloroplastic; This protein promotes the GTP-dependent binding of aminoacyl-tRNA to the A-site of ribosomes during protein biosynthesis
kmeans	1	Red	755	CBSX3	Q9LEV3	Unigene065291	3702.AT5G10860.1	CBS domain-containing protein CBSX3, mitochondrial; Cystathionine beta-synthase (CBS) family protein; Its function is described as cobalt ion binding; Involved in response to salt stress; Located in mitochondrion; Expressed in 24 plant structures; Expressed during 15 growth stages; Contains the following InterPro domains: Cystathionine beta-synthase, core (InterPro:IPR000644); BEST Arabidopsis th…
kmeans	1	Red	755	AT4G27020	Q9SZ41	Unigene068298; Unigene068300	3702.AT4G27020.1	Inositol-1,4,5-trisphosphate 5-phosphatase; Unknown protein; Its function is described as molecular_function unknown; Located in vacuole; BEST Arabidopsis thaliana protein match is: unknown protein (TAIR:AT5G54870.1); Has 1807 Blast hits to 1807 proteins in 277 species: Archae - 0; Bacteria - 0; Metazoa - 736; Fungi - 347; Plants - 385; Viruses - 0; Other Eukaryotes - 339 (source: NCBI BLink)
kmeans	1	Red	755	DSK2	Q9SII8	Unigene082639	3702.AT2G17200.1	Ubiquitin domain-containing protein DSK2b; Binds and presumably selects ubiquitin-conjugates for destruction. Prefers multiubiquitin chains rather than single ubiquitins, with a binding affinity for 'Lys-48'-linked ubiquitin chains. Acts as a ubiquitin receptor that associates with the 26S proteasomal docking subunit RPN10 for the indirect recognition of ubiquitinated substrates of ubiquitin/26S …
kmeans	1	Red	755	AT1G20950	Q9SYP2	Unigene050317; Unigene089814	3702.AT1G20950.1	Pyrophosphate--fructose 6-phosphate 1-phosphotransferase subunit alpha 1; Regulatory subunit of pyrophosphate--fructose 6- phosphate 1-phosphotransferase; Belongs to the phosphofructokinase type A (PFKA) family. PPi-dependent PFK group II subfamily. Clade "Long" sub- subfamily
kmeans	1	Red	755	PMSR4	P54150	Unigene071116	3702.AT4G25130.1	Peptide methionine sulfoxide reductase A4, chloroplastic; Catalyzes the reduction of methionine sulfoxide (MetSO) to methionine in proteins. Plays a protective role against oxidative stress by restoring activity to proteins that have been inactivated by methionine oxidation. Prevents the methionine sulfoxidation of the heat shock protein HSP21 and its subsequent inactivation. MSRA family specific…
kmeans	1	Red	755	ATOEP16-2	Q0WMZ5	Unigene057880	3702.AT4G16160.2	Mitochondrial import inner membrane translocase subunit Tim17/Tim22/Tim23 family protein; Homologous to pea OEP16 and barley pPORA (OEP16), a member of Arabidopsis OEP16 family. Two OEP16 genes are closely related to each other and are conserved in all land plants, OEP16-2, also named OEP16-S, and OEP16-1 (renamed OEP16-L) are result of the gene duplication event that occurred prior to divergence…
kmeans	1	Red	755	AT1G05150	O23052	Unigene075735	3702.AT1G05150.1	Uncharacterized TPR repeat-containing protein At1g05150; Calcium-binding tetratricopeptide family protein; Its function is described as binding, zinc ion binding, calcium ion binding; Involved in biological_process unknown; Located in plasma membrane; Expressed in 24 plant structures; Expressed during 13 growth stages; Contains the following InterPro domains: Tetratricopeptide TPR-1 (InterPro:IPR…
kmeans	1	Red	755	AT1G31730	Q8L7A9	Unigene092675	3702.AT1G31730.1	AP-4 complex subunit epsilon; Subunit of novel type of clathrin- or non-clathrin- associated protein coat involved in targeting proteins from the trans-Golgi network (TGN) to the endosomal-lysosomal system
kmeans	1	Red	755	AT4G39520	Q9SVA6	Unigene070933	3702.AT4G39520.1	Developmentally-regulated G-protein 3; Encodes a member of the DRG (developmentally regulated G-protein) family. Has GTPase activity
kmeans	1	Red	755	FAP1	Q9M1X2	Unigene052272	3702.AT3G63170.1	Chalcone-flavanone isomerase family protein; Fatty-acid-binding protein. Interacts preferentially with saturated fatty acid. May be involved in alpha-linolenic (C18:3) metabolism; Belongs to the chalcone isomerase family
kmeans	1	Red	755	AT2G34250	O80774	Unigene073075	3702.AT2G34250.2	SecY protein transport family protein; Its function is described as P-P-bond-hydrolysis-driven protein transmembrane transporter activity; Involved in response to salt stress, protein secretion; Located in membrane; Expressed in 23 plant structures; Expressed during 15 growth stages; Contains the following InterPro domains: SecY protein (InterPro:IPR002208), Translocon Sec61/SecY, plug domain (In…
kmeans	1	Red	755	CLO1	O81270	Unigene065570; Unigene065571	3702.AT4G26740.1	Peroxygenase 1; Calcium-binding peroxygenase involved in the degradation of storage lipid in oil bodies. May be involved in the interaction between oil bodies and vacuoles during seed germination and in the oxylipin signaling pathways and plant defense responses. Can catalyze sulfoxidation of thiobenzamide, hydroxylation of aniline, epoxidation of oleic acid or intramolecular oxygen transfer; Bel…
kmeans	1	Red	755	AT1G71695	Q96520	Unigene062510; Unigene062511	3702.AT1G71695.1	Peroxidase superfamily protein; Removal of H(2)O(2), oxidation of toxic reductants, biosynthesis and degradation of lignin, suberization, auxin catabolism, response to environmental stresses such as wounding, pathogen attack and oxidative stress. These functions might be dependent on each isozyme/isoform in each plant tissue; Belongs to the peroxidase family. Classical plant (class III) peroxidas…
kmeans	1	Red	755	COAD	Q9ZPV8	Unigene041148	3702.AT2G18250.1	4-phosphopantetheine adenylyltransferase; Reversibly transfers an adenylyl group from ATP to 4'- phosphopantetheine, yielding dephospho-CoA (dPCoA) and pyrophosphate. Does not accept 4'-phosphopantothenoylcysteine as a substrate
kmeans	1	Red	755	AT1G54870	Q9FZ42	Unigene026264; Unigene029074	3702.AT1G54870.1	NADPH-dependent aldehyde reductase 1, chloroplastic; Aldehyde reductase that catalyzes the reduction of the aldehyde carbonyl groups on saturated and alpha,beta-unsaturated aldehydes with more than 5 carbons. No activity on alpha,beta-unsaturated ketones. Can use propionaldehyde, butyraldehyde, methylglyoxal, (e)-2-pentenal, (E)-2-hexenal, (Z)-3-hexenal and (E)-2-nonenal as substrates, but not pr…
kmeans	1	Red	755	AT1G30070	F4I4Q9	Unigene048237	3702.AT1G30070.2	SGS domain-containing protein; Its function is described as molecular_function unknown; Involved in biological_process unknown; Expressed in 23 plant structures; Expressed during 13 growth stages; Contains the following InterPro domains: Siah interacting protein, N-terminal (InterPro:IPR015120), CS-like domain (InterPro:IPR007052), SGS (InterPro:IPR007699), HSP20-like chaperone (InterPro:IPR00897…
kmeans	1	Red	755	emb1027	O23247	Unigene042553	3702.AT4G26300.1	Arginine--tRNA ligase, chloroplastic/mitochondrial; Forms part of a macromolecular complex that catalyzes the attachment of specific amino acids to cognate tRNAs during protein synthesis; Belongs to the class-I aminoacyl-tRNA synthetase family
kmeans	1	Red	755	AT3G02360	Q9FWA3	Unigene065255	3702.AT3G02360.2	6-phosphogluconate dehydrogenase, decarboxylating 3; Catalyzes the oxidative decarboxylation of 6- phosphogluconate to ribulose 5-phosphate and CO(2), with concomitant reduction of NADP to NADPH
kmeans	1	Red	755	AT4G27450	Q93V62	Unigene045844; Unigene047861	3702.AT4G27450.1	Aluminium induced protein with YGL and LRDR motifs; Its function is described as molecular_function unknown; Involved in biological_process unknown; Located in cytosol, nucleus, plasma membrane; Expressed in 25 plant structures; Expressed during 14 growth stages; BEST Arabidopsis thaliana protein match is: Aluminium induced protein with YGL and LRDR motifs (TAIR:AT3G15450.1); Has 30201 Blast hits…
kmeans	1	Red	755	AT3G23940	Q9LIR4	Unigene070262	3702.AT3G23940.1	Dihydroxy-acid dehydratase, chloroplastic; Catalyzes the dehydration of 2,3-dihydroxy-3-isovalerate or 2,3-dihydroxy-3-methylvalerate to the 2-oxo acids 3-methyl-2- oxobutanoate (3MOB) or 3-methyl-2-oxopentanoate (3MOP)
kmeans	1	Red	755	CHIL	Q8VZW3	Unigene048998	3702.AT5G05270.1	Chalcone-flavanone isomerase family protein; Involved in anthocyanin biosynthesis; Belongs to the chalcone isomerase family
kmeans	1	Red	755	HMG1	P14891	Unigene071777	3702.AT1G76490.1	Encodes a 3-hydroxy-3-methylglutaryl coenzyme A reductase, which is involved in melavonate biosynthesis and performs the first committed step in isoprenoid biosynthesis. Expression is activated in dark in leaf tissue but not controlled by light in the root (confine
kmeans	1	Red	755	AT1G05510	Q9ZVY7	Unigene064546	3702.AT1G05510.1	Protein of unknown function (DUF1264); Protein is tyrosine-phosphorylated and its phosphorylation state is modulated in response to ABA in Arabidopsis thaliana seeds; Belongs to the OBAP family
kmeans	1	Red	755	PAP24	Q8H1R2	Unigene089503	3702.AT4G24890.1	Purple acid phosphatase 24 (PAP24); Its function is described as protein serine/threonine phosphatase activity, acid phosphatase activity; Involved in biological_process unknown; Located in cell wall; Expressed in 8 plant structures; Expressed during C globular stage, petal differentiation and expansion stage, E expanded cotyledon stage, D bilateral stage; Contains the following InterPro domains:…
kmeans	1	Red	755	AT1G09010	Q75W54	Unigene096101	3702.AT1G09010.1	Mannosylglycoprotein endo-beta-mannosidase; Glycosidase that specifically hydrolyzes the Man-beta- 1,4-GlcNAc linkage in the trimannosyl core structure of N-glycans. Does not hydrolyzes pyridylamino derivatives sugar chains containing Man-alpha-1,3-Man-beta or Xylose-beta-1,2-Man-beta
kmeans	1	Red	755	AT2G38730	Q9ZVJ4	Unigene043341	3702.AT2G38730.1	Cyclophilin-like peptidyl-prolyl cis-trans isomerase family protein; PPIases accelerate the folding of proteins. It catalyzes the cis-trans isomerization of proline imidic peptide bonds in oligopeptides (By similarity)
kmeans	1	Red	755	ILA	F4I893	Unigene099666	3702.AT1G64790.2	ILITYHIA (ILA) is a HEAT repeat protein involved in plant immunity. The gene is also involved in systemic acquired resistance induced by P. syringae expressing avrRps4. Loss-of-function mutants of ILA caused pleiotropic defects in the mutant plants. The mutant plants are smaller in size and the leaves are serrated and yellow to light green in color; Belongs to the GCN1 family
kmeans	1	Red	755	AT5G15270	Q0WNX3	Unigene086845; Unigene089270	3702.AT5G15270.2	RNA-binding KH domain-containing protein; Its function is described as RNA binding, nucleic acid binding; Involved in biological_process unknown; Located in cellular_component unknown; Contains the following InterPro domains: K Homology, type 1, subgroup (InterPro:IPR018111), K Homology (InterPro:IPR004087), K Homology, type 1 (InterPro:IPR004088); BEST Arabidopsis thaliana protein match is: RNA-…
kmeans	1	Red	755	AT4G31340	Q8GUN1	Unigene067048	3702.AT4G31340.1	Uncharacterized protein At4g31340; Myosin heavy chain-related; Located in endoplasmic reticulum, plasma membrane; Expressed in 26 plant structures; Expressed during 15 growth stages; BEST Arabidopsis thaliana protein match is: DNA repair ATPase-related (TAIR:AT2G24420.2); Has 30201 Blast hits to 17322 proteins in 780 species: Archae - 12; Bacteria - 1396; Metazoa - 17338; Fungi - 3422; Plants - 5…
kmeans	1	Red	755	T3P18.20	P49243	Unigene064361	3702.AT1G62640.1	3-oxoacyl-[acyl-carrier-protein] synthase III, chloroplastic; Catalyzes the condensation reaction of fatty acid synthesis by the addition to an acyl acceptor of two carbons from malonyl-ACP. KAS III catalyzes the first condensation reaction which initiates fatty acid synthesis and may therefore play a role in governing the total rate of fatty acid production. Possesses both acetoacetyl-ACP syntha…
kmeans	1	Red	755	AT5G26360	Q84WV1	Unigene083757	3702.AT5G26360.1	TCP-1/cpn60 chaperonin family protein; Molecular chaperone; assists the folding of proteins upon ATP hydrolysis. Known to play a role, in vitro, in the folding of actin and tubulin; Belongs to the TCP-1 chaperonin family
kmeans	1	Red	755	At3g24170	P48641	Unigene073027; Unigene073028	3702.AT3G24170.1	Glutathione reductase, cytosolic; Maintains high levels of reduced glutathione in the cytosol
kmeans	1	Red	755	AT3G15010	Q9LKA4	Unigene048700; Unigene075993	3702.AT3G15010.2	RNA-binding (RRM/RBD/RNP motifs) family protein; Heterogeneous nuclear ribonucleoprotein (hnRNP)-like protein that acts as component of a complex regulating the turnover of mRNAs in the nucleus. Binds with high affinity to RNA molecules that contain U-rich sequences in 3'-UTRs. May function in complex with UBP1 and contribute to the stabilization of mRNAs in the nucleus (By similarity)
kmeans	1	Red	755	AT2G35120	O82179	Unigene055900; Unigene055903	3702.AT2G35120.1	Glycine cleavage system H protein 2, mitochondrial; The glycine decarboxylase (GDC) or glycine cleavage system catalyzes the degradation of glycine. The H protein shuttles the methylamine group of glycine from the P protein to the T protein (By similarity); Belongs to the GcvH family
kmeans	1	Red	755	HTB4	P40283	Unigene066648	3702.AT5G59910.1	Histone superfamily protein; Core component of nucleosome. Nucleosomes wrap and compact DNA into chromatin, limiting DNA accessibility to the cellular machineries which require DNA as a template. Histones thereby play a central role in transcription regulation, DNA repair, DNA replication and chromosomal stability. DNA accessibility is regulated via a complex set of post-translational modificatio…
kmeans	1	Red	755	AT1G18270	F4IAP5	Unigene074580	3702.AT1G18270.3	Ketose-bisphosphate aldolase class-II family protein; Its function is described as in 8 functions; Involved in oxidation reduction, pentose-phosphate shunt, valine metabolic process, glycolysis, metabolic process; Expressed in 23 plant structures; Expressed during 13 growth stages; Contains the following InterPro domains: Aldolase-type TIM barrel (InterPro:IPR013785), 6-phosphogluconate dehydroge…
kmeans	1	Red	755	AIM1	Q9ZPI6	Unigene069968	3702.AT4G29010.1	Peroxisomal fatty acid beta-oxidation multifunctional protein AIM1; Involved in peroxisomal fatty acid beta-oxidation. Required for wound-induced jasmonate biosynthesis. Possesses enoyl-CoA hydratase activity against short chain substrates (C4- C6) and 3-hydroxyacyl-CoA dehydrogenase activity against chains of variable sizes (C6-C16). Possesses cinnamoyl-CoA hydratase activity and is involved in …
kmeans	1	Red	755	LAP1	P30184	Unigene071999; Unigene072000	3702.AT2G24200.1	Cytosol aminopeptidase family protein; Presumably involved in the processing and regular turnover of intracellular proteins. Catalyzes the removal of unsubstituted N-terminal amino acids from various peptides (Probable). Possesses leucine aminopeptidase activity against the model substrate leucine-amido methyl coumarin. Possesses Cys-Gly dipeptidase activity. In addition, can cleave Cys-Leu and L…
kmeans	1	Red	755	AT4G39860	Q9SMR7	Unigene051577; Unigene051578	3702.AT4G39860.1	Unknown protein; BEST Arabidopsis thaliana protein match is: unknown protein (TAIR:AT2G22270.1); Has 152 Blast hits to 146 proteins in 19 species: Archae - 0; Bacteria - 0; Metazoa - 0; Fungi - 2; Plants - 146; Viruses - 0; Other Eukaryotes - 4 (source: NCBI BLink)
kmeans	1	Red	755	AGD5	Q9FL69	Unigene092178	3702.AT5G54310.1	Probable ADP-ribosylation factor GTPase-activating protein AGD5; A member of ARF GAP domain (AGD), A thaliana has 15 members, grouped into four classes. Regulates membrane trafficking and organ separation
kmeans	1	Red	755	AAC3	O49447	Unigene087168	3702.AT4G28390.1	Encodes a mitochondrial ADP/ATP carrier protein. Shown in heterologous systems to be located in the plasma membrane. Has comparable affinity for ADP and ATP (in E.coli)
kmeans	1	Red	755	AT3G54470	Q42586	Unigene084359; Unigene084361	3702.AT3G54470.1	Uridine 5'-monophosphate synthase / UMP synthase (PYRE-F) (UMPS); Encodes the bi-functional orotate phosphoribosyltransferase/orotidine-5'-phosphate decarboxylase catalyzing the fifth and sixth step in the de novo pyrimidine ribonucleotide biosynthesis; In the N-terminal section; belongs to the purine/pyrimidine phosphoribosyltransferase family
kmeans	1	Red	755	TMT2	Q8LPQ8	Unigene040235	3702.AT4G35300.1	Tonoplast monosaccharide transporter2 (TMT2); Its function is described as carbohydrate transmembrane transporter activity, sugar:hydrogen symporter activity, nucleoside transmembrane transporter activity; Involved in response to fructose stimulus, response to salt stress, response to sucrose stimulus, response to glucose stimulus; Located in plasma membrane, vacuole, membrane; Expressed in 27 pl…
kmeans	1	Red	755	G6PD2	Q9FY99	Unigene056613	3702.AT5G13110.1	Glucose-6-phosphate 1-dehydrogenase 2, chloroplastic; Catalyzes the rate-limiting step of the oxidative pentose-phosphate pathway, which represents a route for the dissimilation of carbohydrates besides glycolysis. The main function of this enzyme is to provide reducing power (NADPH) and pentose phosphates for fatty acid and nucleic acid synthesis which are involved in membrane synthesis and cell…
kmeans	1	Red	755	AT1G09620	F4I116	Unigene039432; Unigene096063	3702.AT1G09620.1	Leucine--tRNA ligase, cytoplasmic; Catalyzes the specific attachment of an amino acid to its cognate tRNA in a two step reaction: the amino acid (AA) is first activated by ATP to form AA-AMP and then transferred to the acceptor end of the tRNA
kmeans	1	Red	755	ACS	B9DGD6	Unigene073223	3702.AT5G36880.2	Acetyl-coenzyme A synthetase, chloroplastic/glyoxysomal; Encodes a plastidic acetyl-coA synthetase. This enzyme plays a role in converting acetate to acetyl-coA in the plastids. It does not appear to be a major contributor to fatty acid biosynthesis based on mutant phenotypes. The enzyme seems to act as a monomer and may play an important role in preventing the toxic accumulation of fermentation …
kmeans	1	Red	755	A/N-InvB	Q9SW48	Unigene064766	3702.AT4G34860.1	Plant neutral invertase family protein; Invertase that cleaves sucrose into glucose and fructose
kmeans	1	Red	755	NodGS	F4J9A0	Unigene099904	3702.AT3G53180.1	Glutamate-ammonia ligases;catalytics;glutamate-ammonia ligases; Its function is described as glutamate-ammonia ligase activity, catalytic activity; Involved in nitrogen compound metabolic process, N-terminal protein myristoylation, nitrogen fixation, metabolic process, glutamine biosynthetic process; Expressed in 23 plant structures; Expressed during 13 growth stages; Contains the following Inter…
kmeans	1	Red	755	AT1G79010	Q42599	Unigene090367	3702.AT1G79010.1	NADH dehydrogenase [ubiquinone] iron-sulfur protein 8-A, mitochondrial; Core subunit of the mitochondrial membrane respiratory chain NADH dehydrogenase (Complex I) that is believed to belong to the minimal assembly required for catalysis. Complex I functions in the transfer of electrons from NADH to the respiratory chain. The immediate electron acceptor for the enzyme is believed to be ubiquinone…
kmeans	1	Red	755	MTK	Q9C6D2	Unigene088744	3702.AT1G49820.1	S-methyl-5-thioribose kinase; Catalyzes the phosphorylation of methylthioribose into methylthioribose-1-phosphate in the methionine cycle. Contributes to the maintenance of AdoMet homeostasis and is required to sustain high rates of ethylene synthesis
kmeans	1	Red	755	AT3G28200	Q9LHA7	Unigene035144	3702.AT3G28200.1	Peroxidase superfamily protein; Removal of H(2)O(2), oxidation of toxic reductants, biosynthesis and degradation of lignin, suberization, auxin catabolism, response to environmental stresses such as wounding, pathogen attack and oxidative stress. These functions might be dependent on each isozyme/isoform in each plant tissue; Belongs to the peroxidase family. Classical plant (class III) peroxidas…
kmeans	1	Red	755	LTA3	Q0WQF7	Unigene078259	3702.AT3G52200.2	Dihydrolipoamide acetyltransferase, long form protein; The pyruvate dehydrogenase complex catalyzes the overall conversion of pyruvate to acetyl-CoA and CO(2). It contains multiple copies of three enzymatic components: pyruvate dehydrogenase (E1), dihydrolipoamide acetyltransferase (E2) and lipoamide dehydrogenase (E3)
kmeans	1	Red	755	AT1G60730	Q9ASZ9	Unigene090167	3702.AT1G60730.3	NAD(P)-linked oxidoreductase superfamily protein; Its function is described as oxidoreductase activity, aldo-keto reductase activity; Involved in oxidation reduction; Expressed in 7 plant structures; Expressed during LP.06 six leaves visible, LP.04 four leaves visible, 4 anthesis, petal differentiation and expansion stage; Contains the following InterPro domains: Aldo/keto reductase (InterPro:IPR…
kmeans	1	Red	755	AT5G19440	Q29Q34	Unigene062640; Unigene086986	3702.AT5G19440.1	NAD(P)-binding Rossmann-fold superfamily protein; Similar to Eucalyptus gunnii alcohol dehydrogenase of unknown physiological function (GI:1143445), apple tree, PIR:T16995; NOT a cinnamyl-alcohol dehydrogenase
kmeans	1	Red	755	AT3G53580	Q9LFG2	Unigene053939	3702.AT3G53580.1	Diaminopimelate epimerase, chloroplastic; Racemase that operates by a 'two-base' mechanism, which involves one active-site cysteine acting as a base to abstract the alpha-proton of an amino acid, while a second cysteine thiol functions as an acid to reprotonate the resulting planar carbanionic intermediate from the opposite face; Belongs to the diaminopimelate epimerase family
kmeans	1	Red	755	CLPB3	Q9LF37	Unigene088651	3702.AT5G15450.1	Chaperone protein ClpB3, chloroplastic; Encodes a chloroplast-targeted Hsp101 homologue. Functions as a molecular chaperone involved in plastid differentiation mediating internal thylakoid membrane formation and conferring thermotolerance to chloroplasts during heat stress. APG6 is constitutively expressed in the root tips, the organ boundary region, the reproductive tissues of mature plants wher…
kmeans	1	Red	755	AT2G16595	Q6AWS7	Unigene041962	3702.AT2G16595.1	Translocon-associated protein (TRAP), alpha subunit; Its function is described as molecular_function unknown; Involved in biological_process unknown; Located in endomembrane system, endoplasmic reticulum; Expressed in 20 plant structures; Expressed during 13 growth stages; Contains the following InterPro domains: Translocon-associated protein (TRAP), alpha subunit (InterPro:IPR005595); BEST Arabi…
kmeans	1	Red	755	APS1	Q9LIK9	Unigene080814	3702.AT3G22890.1	Encodes ATP sulfurylase, the first enzyme in the sulfate assimilation pathway of Arabidopsis; Belongs to the sulfate adenylyltransferase family
kmeans	1	Red	755	AT1G62020	Q94A40	Unigene102180	3702.AT1G62020.1	Coatomer subunit alpha-1; The coatomer is a cytosolic protein complex that binds to dilysine motifs and reversibly associates with Golgi non- clathrin-coated vesicles, which further mediate biosynthetic protein transport from the ER, via the Golgi up to the trans Golgi network. Coatomer complex is required for budding from Golgi membranes, and is essential for the retrograde Golgi-to-ER transport…
kmeans	1	Red	755	PKP-ALPHA	Q9LIK0	Unigene077792	3702.AT3G22960.1	Plastidial pyruvate kinase 1, chloroplastic; Encodes a chloroplast pyruvate kinase alpha subunit. Important for seed oil biosynthesis. Ubiquitously expressed, with significantly increased expression in maturing seeds
kmeans	1	Red	755	AT1G76140	F4I2A0	Unigene081885	3702.AT1G76140.1	Prolyl oligopeptidase family protein; Its function is described as serine-type peptidase activity, serine-type endopeptidase activity; Involved in proteolysis; Located in chloroplast; Expressed in 24 plant structures; Expressed during 15 growth stages; Contains the following InterPro domains: Peptidase S9, prolyl oligopeptidase, catalytic domain (InterPro:IPR001375), Peptidase S9A, oligopeptidase…
kmeans	1	Red	755	emb2734	Q93VS8	Unigene095072	3702.AT5G19820.1	Uncharacterized protein At5g19820; Embryo defective 2734 (emb2734); Its function is described as lyase activity, binding; Involved in embryo development ending in seed dormancy; Located in cell wall, phycobilisome; Expressed in 23 plant structures; Expressed during 14 growth stages; Contains the following InterPro domains: HEAT (InterPro:IPR000357), Armadillo-like helical (InterPro:IPR011989), HE…
kmeans	1	Red	755	P5CS2	P54888	Unigene047543	3702.AT3G55610.1	Delta-1-pyrroline-5-carboxylate synthase B; Encodes delta 1-pyrroline-5-carboxylate synthetase B. Gene expression is induced by dehydration, high salt and ABA. Knock-out mutations in P5CS2 are embryo-lethal. P5CS2 appears to be present in different cells and/or different subcellular locations from P5CS1 in a tissue-dependent manner; In the N-terminal section; belongs to the glutamate 5- kinase fa…
kmeans	1	Red	755	RHD3	P93042	Unigene064092	3702.AT3G13870.1	Root hair defective 3 GTP-binding protein (RHD3); Probable GTP-binding protein involved in cell wall expansion. Required for appropriate root and root hair cells enlargement. May inhibit vacuole enlargement during root hair cell expansion. Plays a role in cell wall biosynthesis and actin organization. Seems to act independently from auxin and ethylene pathways. May regulate membrane traffic from …
kmeans	1	Red	755	ERD9	Q9FUS8	Unigene040491	3702.AT1G10370.1	Glutathione S-transferase family protein; Involved in light signaling, mainly phyA-mediated photomorphogenesis and in the integration of various phytohormone signals to modulate various aspects of plant development by affecting glutathione pools. In vitro, possesses glutathione S- transferase activity toward 1-chloro-2,4-dinitrobenzene (CDNB) and benzyl isothiocyanate (BITC)
kmeans	1	Red	755	UGE5	Q9SN58	Unigene061086	3702.AT4G10960.1	UDP-D-glucose/UDP-D-galactose 4-epimerase 5; Catalyzes the interconversion between UDP-glucose and UDP-galactose
kmeans	1	Red	755	VAMP726	Q9MAS5	Unigene042628	3702.AT1G04760.1	Putative vesicle-associated membrane protein 726; Involved in the targeting and/or fusion of transport vesicles to their target membrane
kmeans	1	Red	755	GC6	B0F9L4	Unigene084289	3702.AT3G27530.1	Golgin candidate 6; This gene is predicted to encode a protein that functions as a Golgi apparatus structural component known as a golgin in mammals and yeast. A fluorescently-tagged version of GC6 co-localizes with Golgi markers, and this localization appears to be replicated using the C-terminal (225 aa) portion of the protein
kmeans	1	Red	755	AT5G10160	Q9LX13	Unigene054237	3702.AT5G10160.1	Thioesterase superfamily protein; Its function is described as hydro-lyase activity, 3-hydroxyacyl-[acyl-carrier-protein] dehydratase activity; Involved in fatty acid biosynthetic process; Located in cell wall, chloroplast, membrane; Expressed in 22 plant structures; Expressed during 13 growth stages; Contains the following InterPro domains: Beta-hydroxyacyl-(acyl-carrier-protein) dehydratase, Fa…
kmeans	1	Red	755	AT4G34660	Q8VWF1	Unigene055122	3702.AT4G34660.1	SH3 domain-containing protein 2; Regulator for autophaosome formation and/or maturation. Binds phosphatidylinositol 3-phosphate
kmeans	1	Red	755	AT5G48370	Q9LK77	Unigene082845	3702.AT5G48370.1	Thioesterase/thiol ester dehydrase-isomerase superfamily protein; Its function is described as hydrolase activity, acting on ester bonds, acyl-CoA thioesterase activity; Located in peroxisome; Expressed in 24 plant structures; Expressed during 15 growth stages; Contains the following InterPro domains: Thioesterase superfamily (InterPro:IPR006683); BEST Arabidopsis thaliana protein match is: Thioe…
kmeans	1	Red	755	NTRB	Q39243	Unigene070060	3702.AT4G35460.1	NADPH-dependent thioredoxin reductase 1 (NTR1. Similar to E.coli NTR and has conserved NADPH binding domains
kmeans	1	Red	755	PUR4	Q9M8D3	Unigene099217	3702.AT1G74260.1	Probable phosphoribosylformylglycinamidine synthase, chloroplastic/mitochondrial; Essential to the male gametophyte development. Phosphoribosylformylglycinamidine synthase involved in the purines biosynthetic pathway. Catalyzes the ATP-dependent conversion of formylglycinamide ribonucleotide (FGAR) and glutamine to yield formylglycinamidine ribonucleotide (FGAM) and glutamate
kmeans	1	Red	755	FLA8	O22126	Unigene041879	3702.AT2G45470.1	FASCICLIN-like arabinogalactan protein 8; May be a cell surface adhesion protein; Belongs to the fasciclin-like AGP family
kmeans	1	Red	755	AT1G09200	P59226	Unigene036139	3702.AT5G10390.1	Histone superfamily protein; Core component of nucleosome. Nucleosomes wrap and compact DNA into chromatin, limiting DNA accessibility to the cellular machineries which require DNA as a template. Histones thereby play a central role in transcription regulation, DNA repair, DNA replication and chromosomal stability. DNA accessibility is regulated via a complex set of post-translational modificatio…
kmeans	1	Red	755	CRL1	O22809	Unigene054031	3702.AT2G33590.1	NAD(P)-binding Rossmann-fold superfamily protein; Its function is described as coenzyme binding, binding, cinnamoyl-CoA reductase activity, catalytic activity; Involved in response to cadmium ion, lignin biosynthetic process; Located in cellular_component unknown; Expressed in 23 plant structures; Expressed during 13 growth stages; Contains the following InterPro domains: NAD-dependent epimerase/…
kmeans	1	Red	755	ATGRIP	Q8S2T0	Unigene079368	3702.AT5G66030.1	Involved in golgi protein trafficking. AtARL1 binds directly to the GRIP domain of AtGRIP in a GTP-dependent manner. Localized to the golgi apparatus, tyrosine 717 in AtGRIP is crucial for Golgi localization
kmeans	1	Red	755	TMN7	Q9LIC2	Unigene089608	3702.AT3G13772.1	Transmembrane 9 superfamily member 7; Encodes an Arabidopsis Transmembrane nine (TMN) protein. Transmembrane nine (TM9) proteins are localized in the secretory pathway of eukaryotic cells and are involved in cell adhesion and phagocytosis. Overexpression of this protein in yeast alters copper and zinc homeostasis; Belongs to the nonaspanin (TM9SF) (TC 9.A.2) family
kmeans	1	Red	755	AT1G14010	Q8GYG1	Unigene051671	3702.AT1G14010.1	Transmembrane emp24 domain-containing protein p24delta7; Involved in vesicular protein trafficking. Mainly functions in the early secretory pathway. Thought to act as cargo receptor at the lumenal side for incorporation of secretory cargo molecules into transport vesicles and to be involved in vesicle coat formation at the cytoplasmic side (By similarity); Belongs to the EMP24/GP25L family
kmeans	1	Red	755	ADK2	Q9LZG0	Unigene048890	3702.AT5G03300.1	Encodes adenosine kinase 2 (ADK2), a typical, constitutively expressed housekeeping enzyme. Shows a high sequence identity with ADK1. Involved in salvage synthesis of adenylates and methyl recycling. Enzyme activity is substantially inhibited in roots, siliques and dry seeds by an unknown compound. May contribute to cytokinin interconversion; Belongs to the carbohydrate kinase PfkB family
kmeans	1	Red	755	CAC1	Q42533	Unigene064563	3702.AT5G16390.1	Biotin carboxyl carrier protein of acetyl-CoA carboxylase 1, chloroplastic; This protein is a component of the acetyl coenzyme A carboxylase complex; first, biotin carboxylase catalyzes the carboxylation of the carrier protein and then the transcarboxylase transfers the carboxyl group to form malonyl-CoA
kmeans	1	Red	755	AT3G62360	Q9LZQ4	Unigene075402	3702.AT3G62360.1	Uncharacterized protein T12C14_60; Carbohydrate-binding-like fold; Its function is described as carbohydrate binding; Located in endoplasmic reticulum, plasma membrane, plant-type cell wall; Expressed in 25 plant structures; Expressed during 13 growth stages; Contains the following InterPro domains: Carbohydrate-binding-like fold (InterPro:IPR013784); Has 321 Blast hits to 256 proteins in 98 spec…
kmeans	1	Red	755	AT5G66390	Q9FJZ9	Unigene036858	3702.AT5G66390.1	Peroxidase superfamily protein; Removal of H(2)O(2), oxidation of toxic reductants, biosynthesis and degradation of lignin, suberization, auxin catabolism, response to environmental stresses such as wounding, pathogen attack and oxidative stress. These functions might be dependent on each isozyme/isoform in each plant tissue; Belongs to the peroxidase family. Classical plant (class III) peroxidas…
kmeans	1	Red	755	AT4G17520	O23593	Unigene073164; Unigene084259; Unigene084261	3702.AT4G17520.1	RGG repeats nuclear RNA binding protein B; Binds RNA
kmeans	1	Red	755	KIN10	Q38997	Unigene079979	3702.AT3G01090.2	SNF1-related protein kinase catalytic subunit alpha KIN10; Catalytic subunit of the probable trimeric SNF1-related protein kinase (SnRK) complex, which may play a role in a signal transduction cascade regulating gene expression and carbohydrate metabolism in higher plants. The SnRK complex may also be involved in the regulation of fatty acid synthesis by phosphorylation of acetyl-CoA carboxylase …
kmeans	1	Red	755	DPE2	Q8RXD9	Unigene094319	3702.AT2G40840.1	4-alpha-glucanotransferase DPE2; Encodes a cytosolic protein with transglucosidase and amylomaltase activity. It is an essential component of the pathway from starch to sucrose and cellular metabolism in leaves at night. The protein binds to heteroglycans and utilizes glucose, mannose and xylose as acceptors. Fucose and galactose can also act as acceptors but less efficiently than the previous th…
kmeans	1	Red	755	AT1G22440	Q9SK87	Unigene038793	3702.AT1G22440.1	Zinc-binding alcohol dehydrogenase family protein; Its function is described as oxidoreductase activity, zinc ion binding; Involved in oxidation reduction; Located in cellular_component unknown; Expressed in hypocotyl, root; Contains the following InterPro domains: GroES-like (InterPro:IPR011032), Alcohol dehydrogenase GroES-like (InterPro:IPR013154), Alcohol dehydrogenase, zinc-containing, conse…
kmeans	1	Red	755	AT3G59480	Q9M1B9	Unigene055696	3702.AT3G59480.1	pfkB-like carbohydrate kinase family protein; May play an important role in maintaining the flux of carbon towards starch formation
kmeans	1	Red	755	AGO5	Q9SJK3	Unigene060803	3702.AT2G27880.1	Argonaute family protein; Involved in RNA-mediated post-transcriptional gene silencing (PTGS). Main component of the RNA-induced silencing complex (RISC) that binds to a short guide RNA such as a microRNA (miRNA) or small interfering RNA (siRNA). RISC uses the mature miRNA or siRNA as a guide for slicer-directed cleavage of homologous mRNAs to repress gene expression. Associates with siRNAs of va…
kmeans	1	Red	755	AT5G11560	F4JXW9	Unigene094073	3702.AT5G11560.1	Catalytics; Its function is described as catalytic activity; Located in endoplasmic reticulum, plasma membrane, vacuole; Expressed in 25 plant structures; Expressed during 14 growth stages; Contains the following InterPro domains: Protein of unknown function DUF1620 (InterPro:IPR011678), Quinonprotein alcohol dehydrogenase-like (InterPro:IPR011047); Has 475 Blast hits to 428 proteins in 206 speci…
kmeans	1	Red	755	EMB3003	Q9C8P0	Unigene062109	3702.AT1G34430.1	2-oxoacid dehydrogenases acyltransferase family protein; The pyruvate dehydrogenase complex catalyzes the overall conversion of pyruvate to acetyl-CoA and CO(2). It contains multiple copies of three enzymatic components: pyruvate dehydrogenase (E1), dihydrolipoamide acetyltransferase (E2) and lipoamide dehydrogenase (E3) (By similarity)
kmeans	1	Red	755	PMDH1	O82399	Unigene045589	3702.AT2G22780.1	Peroxisomal NAD-malate dehydrogenase 1; Catalyzes a reversible NAD-dependent dehydrogenase reaction involved in central metabolism and redox homeostasis between organelle compartments (Probable). Peroxisomal NAD- dependent malate dehydrogenase involved in fatty acid beta- oxidation. Reoxidizes NADH from the beta-oxidation and provides NAD for the conversion of fatty acyl-CoA to acetyl-CoA. Does n…
kmeans	1	Red	755	AT4G20830	Q9SVG4	Unigene078783	3702.AT4G20830.1	FAD-binding Berberine family protein; Its function is described as electron carrier activity, oxidoreductase activity, FAD binding, catalytic activity; Involved in response to oxidative stress; Located in mitochondrion, apoplast, plasma membrane, vacuole, plant-type cell wall; Expressed in 26 plant structures; Expressed during 14 growth stages; Contains the following InterPro domains: FAD-binding…
kmeans	1	Red	755	AT4G19860	Q71N54	Unigene071496	3702.AT4G19860.1	Lecithin-cholesterol acyltransferase-like 4; alpha/beta-Hydrolases superfamily protein; Its function is described as phosphatidylcholine-sterol O-acyltransferase activity; Involved in lipid metabolic process; Located in cellular_component unknown; Expressed in 23 plant structures; Expressed during 15 growth stages; Contains the following InterPro domains: Lecithin:cholesterol acyltransferase (Int…
kmeans	1	Red	755	SKD1	Q9ZNT0	Unigene081010	3702.AT2G27600.1	Protein SUPPRESSOR OF K(+) TRANSPORT GROWTH DEFECT 1; Involved in the transport of biosynthetic membrane proteins from the prevacuolar/endosomal compartment to the vacuole. Required for multivesicular body (MVB) protein sorting. Catalyzes the ATP-dependent dissociation of class E VPS proteins from endosomal membranes, such as the disassembly of the ESCRT-III complex. May also regulate cell cycle.…
kmeans	1	Red	755	SDRB	Q9LTV6	Unigene054478	3702.AT3G12800.1	Peroxisomal 2,4-dienoyl-CoA reductase; Auxiliary enzyme of beta-oxidation. Participates in the degradation of unsaturated fatty enoyl-CoA esters having double bonds in both even- and odd-numbered positions in peroxisome. Catalyzes the NADP-dependent reduction of 2,4-dienoyl-CoA to yield trans-3-enoyl-CoA (By similarity)
kmeans	1	Red	755	CYSB	Q8H0X6	Unigene053627	3702.AT3G12490.2	Cysteine proteinase inhibitor 6; Specific inhibitor of cysteine proteinases. Probably involved in the regulation of endogenous processes and in defense against pests and pathogens (By similarity); Belongs to the cystatin family. Phytocystatin subfamily
kmeans	1	Red	755	UK/UPRT1	Q9FKS0	Unigene064516	3702.AT5G40870.1	Uridine kinase/uracil phosphoribosyltransferase 1; Involved in the pyrimidine salvage pathway. The uracil phosphoribosyltransferase (UPRT) activity, that catalyzes the conversion of uracil and 5-phospho-alpha-D-ribose 1-diphosphate (PRPP) to UMP and diphosphate, is unsure; In the N-terminal section; belongs to the uridine kinase family
kmeans	1	Red	755	AT2G37660	O80934	Unigene065085; Unigene065088; Unigene065090	3702.AT2G37660.1	NAD(P)-binding Rossmann-fold superfamily protein; Its function is described as copper ion binding; Involved in defense response to bacterium; Located in thylakoid, apoplast, chloroplast stroma, chloroplast; Expressed in 24 plant structures; Expressed during 15 growth stages; Contains the following InterPro domains: 3-beta hydroxysteroid dehydrogenase/isomerase (InterPro:IPR002225), NAD(P)-binding…
kmeans	1	Red	755	GLDH	Q9SU56	Unigene058194	3702.AT3G47930.1	L-galactono-1,4-lactone dehydrogenase, mitochondrial; Involved in the biosynthesis of ascorbic acid. Required for the accumulation of respiratory complex I. Uses L-galactono- 1,4-lactone and L-gulono-1,4-lactone as substrates, but not D- galactono-1,4-lactone, D-gulono-1,4-lactone, L-mannono-1,4-lactone or D-galactonic acid. Also active with phenazine methosulfate and 1,4-benzoquinone as electron…
kmeans	1	Red	755	TOC75-III	Q9STE8	Unigene091186	3702.AT3G46740.1	Component of the translocon outer membrane (TOC) complex. Forms the outer envelope translocation channel (beta-barrel). Plays a role in preprotein conductance. Imported into chloroplast. Expressed in young dividing photosynthetic tissues. Knockout mutants are embryo lethal with arrested development at the two-cell stage. Knockout mutants have abnormal etioplasts
kmeans	1	Red	755	CB5-B	O48845	Unigene043632	3702.AT2G32720.1	Cytochrome b5 isoform B; Membrane bound hemoprotein which function as an electron carrier for several membrane bound oxygenases, including fatty acid desaturases; Belongs to the cytochrome b5 family
kmeans	1	Red	755	LIN2	Q9LR75	Unigene086476	3702.AT1G03475.1	Coproporphyrinogen-III oxidase 1, chloroplastic; Encodes coproporphyrinogen III oxidase, a key enzyme in the biosynthetic pathway of chlorophyll and heme, a tetrapyrrole pathway. Mutants express cytological and molecular markers associated with the defense responses, usually activated by pathogen infection; Belongs to the aerobic coproporphyrinogen-III oxidase family
kmeans	1	Red	755	ALY4	Q6NQ72	Unigene070731	3702.AT5G37720.1	THO complex subunit 4D; Export adapter involved in nuclear export of spliced and unspliced mRNA. Plays a role in disease resistance. Mediates multiple defense responses triggered by NEP1, including stomatal closure, hypersensitive cell death (HCD) and defense-related gene expression; Belongs to the ALYREF family
kmeans	1	Red	755	SDH1-1	O82663	Unigene069523	3702.AT5G66760.1	Succinate dehydrogenase [ubiquinone] flavoprotein subunit 1, mitochondrial; Flavoprotein (FP) subunit of succinate dehydrogenase (SDH) that is involved in complex II of the mitochondrial electron transport chain and is responsible for transferring electrons from succinate to ubiquinone (coenzyme Q)
kmeans	1	Red	755	emb1345	O80990	Unigene069775	3702.AT2G26060.1	Transducin/WD40 repeat-like superfamily protein; Essential component of the cytosolic iron-sulfur (Fe-S) protein assembly (CIA) machinery. Required for the maturation of extramitochondrial Fe/S proteins
kmeans	1	Red	755	FX	O49213	Unigene059212	3702.AT1G73250.1	GDP-4-keto-6-deoxymannose-3,5-epimerase-4-reductase 1; Encodes a bifunctional 3, 5-epimerase-4-reductase in L-fucose synthesis and converts GDP-D-mannose to GDP-L-fucose in vitro along with MUR1 (GDP-D-mannose 4,6-dehydratase). It is expressed in all tissues examined, but most abundantly in roots and flowers
kmeans	1	Red	755	CNX1	P29402	Unigene065929; Unigene065930; Unigene088017; Unigene088018	3702.AT5G61790.1	Calnexin homolog 1; Calcium-binding protein that interacts with newly synthesized glycoproteins in the endoplasmic reticulum. It may act in assisting protein assembly and/or in the retention within the ER of unassembled protein subunits. It seems to play a major role in the quality control apparatus of the ER by the retention of incorrectly folded proteins (By similarity)
kmeans	1	Red	755	AAE3	Q9SMT7	Unigene091584	3702.AT3G48990.1	AMP-dependent synthetase and ligase family protein; Oxalyl-CoA synthetase acting exclusively against oxalate. No activity with malonate, succinate, malate, acetate, formate, lactate, glycolate, glyoxylate or glutarate. Required for oxalate degradation, normal seed development and defense against oxalate-producing fungal pathogens
kmeans	1	Red	755	AT5G22460	Q9FMQ5	Unigene076876	3702.AT5G22460.1	alpha/beta-Hydrolases superfamily protein; Its function is described as catalytic activity; Involved in biological_process unknown; Located in cell wall, vacuole, plant-type cell wall; Expressed in 19 plant structures; Expressed during 12 growth stages; Contains the following InterPro domains: Alpha/beta hydrolase fold-1 (InterPro:IPR000073); BEST Arabidopsis thaliana protein match is: alpha/beta…
kmeans	1	Red	755	UBP14	Q8L6Y1	Unigene070022	3702.AT3G20630.1	Ubiquitin carboxyl-terminal hydrolase 14; Encodes a ubiquitin-specific protease. Identical to TTN6. Loss of function mutations are embryo lethals, having development arrested at the preglobular/globular stage. Also involved in root responses to phosphate deficiency
kmeans	1	Red	755	AT4G02370	O81296	Unigene040336	3702.AT4G02370.1	Protein of unknown function, DUF538; Involved in biological_process unknown; Located in plasma membrane, vacuole; Expressed in 25 plant structures; Expressed during 13 growth stages; Contains the following InterPro domains: Protein of unknown function DUF538 (InterPro:IPR007493); BEST Arabidopsis thaliana protein match is: Protein of unknown function, DUF538 (TAIR:AT1G02816.1); Has 618 Blast hits…
kmeans	1	Red	755	AVP1	P31414	Unigene043047; Unigene072216; Unigene084172	3702.AT1G15690.1	Pyrophosphate-energized vacuolar membrane proton pump 1; Encodes a H(+)-translocating (pyrophosphate-energized) inorganic pyrophosphatase (H(+)-PPase; EC 3.6.1.1) located in the vacuolar membrane. Expression is found in all tissues examined, including meristems and floral organ primordium. Expression is particularly enhanced in pollen, and is repressed by light. Over expression and loss of functi…
kmeans	1	Red	755	MLS	Q9LZC3	Unigene095897	3702.AT5G03860.1	Malate synthase; Does not seem to be essential for lipid utilization and gluconeogenesis in seedlings; Belongs to the malate synthase family
kmeans	1	Red	755	ATPQ	Q9FT52	Unigene046844; Unigene046846	3702.AT3G52300.1	ATP synthase subunit d, mitochondrial; Mitochondrial membrane ATP synthase (F(1)F(0) ATP synthase or Complex V) produces ATP from ADP in the presence of a proton gradient across the membrane which is generated by electron transport complexes of the respiratory chain. F-type ATPases consist of two structural domains, F(1) - containing the extramembraneous catalytic core, and F(0) - containing the …
kmeans	1	Red	755	AT5G08540	Q93VT6	Unigene066413	3702.AT5G08540.1	Ribosomal RNA small subunit methyltransferase J; Unknown protein; Its function is described as molecular_function unknown; Involved in biological_process unknown; Located in chloroplast thylakoid membrane, chloroplast, chloroplast envelope; Expressed in 24 plant structures; Expressed during 13 growth stages; Has 30201 Blast hits to 17322 proteins in 780 species: Archae - 12; Bacteria - 1396; Meta…
kmeans	1	Red	755	GRXS17	Q9ZPH2	Unigene074884	3702.AT4G04950.1	Monothiol glutaredoxin-S17; May only reduce GSH-thiol disulfides, but not protein disulfides (Probable). Participates probably to the maturation of iron-sulfur proteins and to the regulation of the redox state of the BOLA proteins. The GRXS17-BOLA2 heterodimer binds a labile, oxygen sensitive iron-sulfur cluster
kmeans	1	Red	755	LOS2	P25696	Unigene055023; Unigene075730	3702.AT2G36530.1	Bifunctional enolase 2/transcriptional activator; Multifunctional enzyme that acts as an enolase involved in the metabolism and as a positive regulator of cold-responsive gene transcription. Binds to the cis-element the gene promoter of STZ/ZAT10, a zinc finger transcriptional repressor
kmeans	1	Red	755	AILP1	Q94BR2	Unigene043158	3702.AT5G19140.1	Aluminium induced protein with YGL and LRDR motifs; AILP1; Its function is described as molecular_function unknown; Involved in response to auxin stimulus, response to aluminum ion; Located in plasma membrane; Expressed in 23 plant structures; Expressed during 13 growth stages; BEST Arabidopsis thaliana protein match is: Aluminium induced protein with YGL and LRDR motifs (TAIR:AT5G43830.1); Has 1…
kmeans	1	Red	755	AT5G07030	F4K5B9	Unigene051157	3702.AT5G07030.1	Eukaryotic aspartyl protease family protein; Its function is described as aspartic-type endopeptidase activity; Involved in proteolysis; Located in cell wall, plant-type cell wall; Expressed in 23 plant structures; Expressed during 13 growth stages; Contains the following InterPro domains: Peptidase aspartic, catalytic (InterPro:IPR009007), Peptidase aspartic (InterPro:IPR021109), Peptidase A1 (I…
kmeans	1	Red	755	RSR4	Q8L940	Unigene039755; Unigene042869	3702.AT5G01410.1	Pyridoxal 5'-phosphate synthase subunit PDX1.3; Catalyzes the formation of pyridoxal 5'-phosphate from ribose 5-phosphate (RBP), glyceraldehyde 3-phosphate (G3P) and ammonia. The ammonia is provided by PDX2. Can also use ribulose 5- phosphate and dihydroxyacetone phosphate as substrates, resulting from enzyme-catalyzed isomerization of RBP and G3P, respectively. Also plays an indirect role in res…
kmeans	1	Red	755	GLB1	Q9ZST4	Unigene053293	3702.AT4G01900.1	Nitrogen regulatory protein P-II homolog; Participates in sensing carbon and organic nitrogen status and regulates some steps of primary carbon and nitrogen metabolism. Required for nitrite uptake in chloroplasts and regulates arginine biosynthesis through interaction with acetylglutamate kinase (NAGK) in chloroplasts. Regulates fatty acids synthesis in chloroplasts by interacting with the acetyl…
kmeans	1	Red	755	ABCI17	Q9C9W0	Unigene060938	3702.AT1G67940.1	Member of NAP subfamily; Belongs to the ABC transporter superfamily. ABCI family
kmeans	1	Red	755	ACAT2	Q8S4Y1	Unigene059463	3702.AT5G48230.2	Acetyl-CoA acetyltransferase, cytosolic 1; acetoacetyl-CoA thiolase 2 (ACAT2); Its function is described as transferase activity, transferring acyl groups other than amino-acyl groups, acetyl-CoA C-acetyltransferase activity, catalytic activity; Involved in embryo development ending in seed dormancy; Located in peroxisome, plasma membrane; Expressed in 24 plant structures; Expressed during 13 gro…
kmeans	1	Red	755	AT1G04850	Q9MAT3	Unigene071382	3702.AT1G04850.1	Ubiquitin-associated (UBA)/TS-N domain-containing protein; Its function is described as zinc ion binding; Involved in biological_process unknown; Located in intracellular; Expressed in 24 plant structures; Expressed during 13 growth stages; Contains the following InterPro domains: Zinc finger, C2H2-like (InterPro:IPR015880), Ubiquitin-associated/translation elongation factor EF1B, N-terminal (Int…
kmeans	1	Red	755	AT4G29120	Q9SZE1	Unigene065441; Unigene076613	3702.AT4G29120.1	Probable 3-hydroxyisobutyrate dehydrogenase-like 1, mitochondrial; 6-phosphogluconate dehydrogenase family protein; Its function is described as coenzyme binding, oxidoreductase activity, phosphogluconate dehydrogenase (decarboxylating) activity, binding, catalytic activity; Involved in oxidation reduction, pentose-phosphate shunt, metabolic process; Expressed in 24 plant structures; Expressed du…
kmeans	1	Red	755	FAB1	Q9C9P4	Unigene099893	3702.AT1G74960.2	3-oxoacyl-[acyl-carrier-protein] synthase II, chloroplastic; Essential protein that catalyzes the condensation reaction of fatty acid synthesis by the addition to an acyl acceptor of two carbons from malonyl-ACP. Specific for elongation from C-16 and C-16 to unsaturated C-18 fatty acids. Confers resistance to low temperatures by maintaining chloroplast membranes integrity. Involved in the regulat…
kmeans	1	Red	755	RTNLB3	Q9SH59	Unigene067832	3702.AT1G64090.2	Reticulan like protein B3 (RTNLB3); Contains the following InterPro domains: Reticulon (InterPro:IPR003388); BEST Arabidopsis thaliana protein match is: VIRB2-interacting protein 3 (TAIR:AT5G41600.1)
kmeans	1	Red	755	AT1G34750	Q9S9Z7	Unigene059309; Unigene071439	3702.AT1G34750.1	Protein phosphatase 2C family protein; Its function is described as protein serine/threonine phosphatase activity, catalytic activity; Involved in biological_process unknown; Located in plasma membrane; Expressed in 25 plant structures; Expressed during 13 growth stages; Contains the following InterPro domains: Protein phosphatase 2C-related (InterPro:IPR001932), Protein phosphatase 2C (InterPro:…
kmeans	1	Red	755	AT5G52840	Q9FLX7	Unigene046111	3702.AT5G52840.1	Probable NADH dehydrogenase [ubiquinone] 1 alpha subcomplex subunit 5, mitochondrial; Accessory subunit of the mitochondrial membrane respiratory chain NADH dehydrogenase (Complex I), that is believed not to be involved in catalysis. Complex I functions in the transfer of electrons from NADH to the respiratory chain. The immediate electron acceptor for the enzyme is believed to be ubiquinone (By …
kmeans	1	Red	755	AT5G32470	F4KFT7	Unigene053030	3702.AT5G32470.1	Bifunctional TH2 protein, mitochondrial; May be involved in the salvage of thiamine breakdown products. This protein has a haloacid dehalogenase family domain fused to its TenA domain. Phosphatase with the highest activity against thiamine monophosphate (ThMP) and, with a lower activity, against thiamine diphosphate (ThDP), flavin mononucleotide, inorganic pyrophosphate, CTP and dATP. Has a thiam…
kmeans	1	Red	755	ATP5	Q96251	Unigene053980	3702.AT5G13450.1	ATP synthase subunit O, mitochondrial; Mitochondrial membrane ATP synthase (F(1)F(0) ATP synthase or Complex V) produces ATP from ADP in the presence of a proton gradient across the membrane which is generated by electron transport complexes of the respiratory chain. F-type ATPases consist of two structural domains, F(1) - containing the extramembraneous catalytic core and F(0) - containing the m…
kmeans	1	Red	755	AT1G21680	Q9XI10	Unigene081968	3702.AT1G21680.1	DPP6 N-terminal domain-like protein; Its function is described as molecular_function unknown; Involved in biological_process unknown; Located in plasma membrane, vacuole, plant-type cell wall; Expressed in 25 plant structures; Expressed during 13 growth stages; Contains the following InterPro domains: WD40-like Beta Propeller (InterPro:IPR011659), Six-bladed beta-propeller, TolB-like (InterPro:IP…
kmeans	1	Red	755	NTF2B	Q9C7F5	Unigene036691	3702.AT1G27970.2	Nuclear transport factor 2B; Facilitates protein transport into the nucleus. Interacts with various nucleoporins and with Ran-GDP. Could be part of a multicomponent system of cytosolic factors that assemble at the pore complex during nuclear import
kmeans	1	Red	755	AT4G13010	Q9SV68	Unigene044338; Unigene051996; Unigene084151	3702.AT4G13010.1	Oxidoreductase, zinc-binding dehydrogenase family protein; NADPH-dependent alpha,beta-unsaturated oxoene reductase reducing the double bond of medium-chain (C9) to long-chain (C18) reactive electrophile species deriving from poly-unsaturated fatty acid peroxides. The best substrates are 13-lipoxygenase-derived gamma-ketols, but is unable to reduce the double bond of short- chain alkenals and alke…
kmeans	1	Red	755	PFD6	Q2HIK4	Unigene059332	3702.AT1G29990.1	Prefoldin 6; Encodes a cytoplastic protein with similarity to yeast prefoldin6, a subunit of the prefoldin complex. The PFD complex is thought to function along with the TCP ring complex to properly fold microtubule proteins
kmeans	1	Red	755	POP2	Q94CE5	Unigene055866	3702.AT3G22200.2	Pyridoxal phosphate (PLP)-dependent transferases superfamily protein; Transaminase that degrades gamma-amino butyric acid (GABA) and uses pyruvate or glyoxylate as amino-group acceptor, but not 2-oxoglutarate. The pyruvate-dependent activity is reversible while the glyoxylate-dependent activity is irreversible. Cannot use beta-alanine, ornithine, acetylornithine, serine, glycine, asparagine, glut…
kmeans	1	Red	755	CARA	Q9LVW7	Unigene086900	3702.AT3G27740.1	Carbamoyl-phosphate synthase small chain, chloroplastic; Involved in arginine biosynthesis. Required for mesophyll development; Belongs to the CarA family
kmeans	1	Red	755	AT2G24580	Q9SJA7	Unigene044797	3702.AT2G24580.1	FAD-dependent oxidoreductase family protein; Its function is described as sarcosine oxidase activity; Involved in tetrahydrofolate metabolic process, oxidation reduction; Located in cellular_component unknown; Expressed in 23 plant structures; Expressed during 13 growth stages; Contains the following InterPro domains: FAD dependent oxidoreductase (InterPro:IPR006076), Sarcosine oxidase, monomeric…
kmeans	1	Red	755	COX6B	Q9S7L9	Unigene043935	3702.AT1G22450.1	Cytochrome c oxidase subunit 6b-1; This protein is one of the nuclear-coded polypeptide chains of cytochrome c oxidase, the terminal oxidase in mitochondrial electron transport. This protein may be one of the heme-binding subunits of the oxidase
kmeans	1	Red	755	AT1G08110	Q8H0V3	Unigene100329	3702.AT1G08110.4	Lactoylglutathione lyase family protein / glyoxalase I family protein; Catalyzes the conversion of hemimercaptal, formed from methylglyoxal and glutathione, to S-lactoylglutathione
kmeans	1	Red	755	AT2G40660	Q93VB0	Unigene080403	3702.AT2G40660.1	Nucleic acid-binding, OB-fold-like protein; Its function is described as tRNA binding; Involved in tRNA aminoacylation for protein translation; Expressed in 22 plant structures; Expressed during 14 growth stages; Contains the following InterPro domains: Nucleic acid-binding, OB-fold-like (InterPro:IPR016027), Nucleic acid-binding, OB-fold (InterPro:IPR012340), tRNA-binding domain (InterPro:IPR002…
kmeans	1	Red	755	THI1	Q38814	Unigene060037	3702.AT5G54770.1	Thiazole biosynthetic enzyme, chloroplast (ARA6) (THI1) (THI4); Involved in biosynthesis of the thiamine precursor thiazole. Catalyzes the conversion of NAD and glycine to adenosine diphosphate 5-(2-hydroxyethyl)-4-methylthiazole-2-carboxylic acid (ADT), an adenylated thiazole intermediate. The reaction includes an iron-dependent sulfide transfer from a conserved cysteine residue of the protein t…
kmeans	1	Red	755	Pnsl5	Q9ASS6	Unigene063915	3702.AT5G13120.1	Photosynthetic NDH subunit of lumenal location 5, chloroplastic; NDH shuttles electrons from NAD(P)H:plastoquinone, via FMN and iron-sulfur (Fe-S) centers, to quinones in the photosynthetic chain and possibly in a chloroplast respiratory chain. The immediate electron acceptor for the enzyme in this species is believed to be plastoquinone. Couples the redox reaction to proton translocation, and th…
kmeans	1	Red	755	AT3G63460	Q8L611	Unigene081665; Unigene096165	3702.AT3G63460.1	Transducin family protein / WD-40 repeat family protein; Required for protein transport from the endoplasmic reticulum to the Golgi apparatus; Belongs to the WD repeat SEC31 family
kmeans	1	Red	755	HDH	Q9C5U8	Unigene091446	3702.AT5G63890.2	Histidinol dehydrogenase, chloroplastic; Catalyzes the sequential NAD-dependent oxidations of L- histidinol to L-histidinaldehyde and then to L-histidine
kmeans	1	Red	755	PLAT1	O65660	Unigene048829	3702.AT4G39730.1	Lipase/lipooxygenase, PLAT/LH2 family protein; Positive regulator of abiotic stress tolerance involved in the regulation of plant growth. May be a downstream target of the abscisic acid (ABA) signaling pathway
kmeans	1	Red	755	ACT7	P53492	Unigene062167; Unigene070402	3702.AT5G09810.1	Actin-7; Actins are highly conserved proteins that are involved in various types of cell motility and are ubiquitously expressed in all eukaryotic cells. Essential component of cell cytoskeleton; plays an important role in cytoplasmic streaming, cell shape determination, cell division, organelle movement and extension growth. This is considered as one of the vegetative actins which is involved in…
kmeans	1	Red	755	AT5G26830	O04630	Unigene048288	3702.AT5G26830.1	Threonine--tRNA ligase, mitochondrial 1; Encodes a dual-targeted threonyl-tRNA synthetase found in both the chloroplast and mitochondrion
kmeans	1	Red	755	PAP16	Q9SR79	Unigene079398	3702.AT3G10150.1	Purple acid phosphatase 16 (PAP16); Its function is described as protein serine/threonine phosphatase activity, acid phosphatase activity; Involved in biological_process unknown; Located in membrane; Expressed in 15 plant structures; Expressed during 7 growth stages; Contains the following InterPro domains: Metallophosphoesterase (InterPro:IPR004843), Phosphoesterase At2g46880 (InterPro:IPR011230…
kmeans	1	Red	755	SBT1.6	O49607	Unigene067804	3702.AT4G34980.1	Serine protease similar to subtilisin; Belongs to the peptidase S8 family
kmeans	1	Red	755	Tudor1	Q8VZG7	Unigene040595; Unigene094581	3702.AT5G07350.2	Ribonuclease TUDOR 1; Cytoprotective ribonuclease (RNase) required for resistance to abiotic stresses, acting as a positive regulator of mRNA decapping during stress. Essential for the integrity and function of cytoplasmic messenger ribonucleoprotein (mRNP) complexes called stress granules (SGs) and processing bodies (PBs), sites of post-transcriptional gene regulation during stress (e.g. salt an…
kmeans	1	Red	755	TIC110	Q8LPR9	Unigene087445; Unigene087448	3702.AT1G06950.1	Translocon at the inner envelope membrane of chloroplasts 110; Involved in protein precursor import into chloroplasts. Forms a voltage-dependent cation-selective channel at the inner envelope of chloroplasts, which specifically responds to a transit peptide. Associates with both the precursor and mature forms of the preprotein
kmeans	1	Red	755	AT3G04600	Q9SR15	Unigene080410	3702.AT3G04600.1	Nucleotidylyl transferase superfamily protein; Its function is described as tryptophan-tRNA ligase activity, nucleotide binding, aminoacyl-tRNA ligase activity, ATP binding; Involved in tRNA aminoacylation for protein translation, tryptophanyl-tRNA aminoacylation; Located in cytosol; Expressed in 24 plant structures; Expressed during 14 growth stages; Contains the following InterPro domains: Amin…
kmeans	1	Red	755	AT3G01520	Q8LGG8	Unigene044504; Unigene071464	3702.AT3G01520.1	Adenine nucleotide alpha hydrolases-like superfamily protein; Its function is described as molecular_function unknown; Involved in N-terminal protein myristoylation, response to stress; Located in plasma membrane; Expressed in 24 plant structures; Expressed during 15 growth stages; Contains the following InterPro domains: UspA (InterPro:IPR006016), Rossmann-like alpha/beta/alpha sandwich fold (In…
kmeans	1	Red	755	RD21A	P43297	Unigene084843	3702.AT1G47128.1	Granulin repeat cysteine protease family protein; Cysteine protease that plays a role in immunity, senescence, and biotic and abiotic stresses (Probable). Involved in immunity against the necrotrophic fungal pathogen Botrytis cinerea. Involved in elicitor-stimulated programmed cell death (PCD). During infection by the necrotrophic fungal pathogen Botrytis cinerea, functions as PCD-promoting prote…
kmeans	1	Red	755	PAP26	Q949Y3	Unigene065967	3702.AT5G34850.1	Bifunctional purple acid phosphatase 26; Metallo-phosphoesterase involved in phosphate metabolism. Acid phosphatase activity with phosphoenolpyruvate, inorganic pyrophosphate, phenyl-phosphate and p-nitrophenyl- phosphate as the most effective substrates. No activity with phytic acid, phosphocholine or bis-p-nitrophenyl-phosphate. Has a peroxidase activity at alkaline pH; Belongs to the metalloph…
kmeans	1	Red	755	MPPBETA	Q42290	Unigene059688	3702.AT3G02090.2	Probable mitochondrial-processing peptidase subunit beta, mitochondrial; Cleaves presequences (transit peptides) from mitochondrial protein precursors; Belongs to the peptidase M16 family
kmeans	1	Red	755	CDPK6	Q42479	Unigene076707	3702.AT4G23650.1	Encodes calcium dependent protein kinase 3 (CPK3), a member of the Arabidopsis CDPK gene family. CDPKs contain an intrinsic Ca2+-activation domain with four EF hand Ca2+-binding sites. CDPKs protein kinases have been proposed to function in multiple plant signal transduction pathways downstream of [Ca2+]cyt elevations, thus transducing various physiological responses. CPK3 is expressed in both gu…
kmeans	1	Red	755	AT1G12310	Q94AZ4	Unigene044122	3702.AT1G12310.1	Calcium-binding EF-hand family protein; Potential calcium sensor
kmeans	1	Red	755	AT2G46520	Q9ZPY7	Unigene031742; Unigene082182	3702.AT2G46520.1	Cellular apoptosis susceptibility protein, putative / importin-alpha re-exporter, putative; Export receptor for importin alpha. Mediates importin- alpha re-export from the nucleus to the cytoplasm after import substrates have been released into the nucleoplasm (By similarity)
kmeans	1	Red	755	Tudor2	Q9FLT0	Unigene094580	3702.AT5G61780.1	Ribonuclease TUDOR 2; Cytoprotective ribonuclease (RNase) required for resistance to abiotic stresses, acting as a positive regulator of mRNA decapping during stress. Essential for the integrity and function of cytoplasmic messenger ribonucleoprotein (mRNP) complexes called stress granules (SGs) and processing bodies (PBs), sites of post-transcriptional gene regulation during stress (e.g. salt an…
kmeans	1	Red	755	AT5G20660	Q0WVZ7	Unigene086735	3702.AT5G20660.1	Zn-dependent exopeptidases superfamily protein; Its function is described as peptidase activity; Involved in proteolysis; Expressed in 23 plant structures; Expressed during 13 growth stages; Contains the following InterPro domains: Peptidase M28 (InterPro:IPR007484); BEST Arabidopsis thaliana protein match is: Zn-dependent exopeptidases superfamily protein (TAIR:AT1G67420.2); Has 1349 Blast hits …
kmeans	1	Red	755	PFD1	Q94AF7	Unigene044366	3702.AT2G07340.1	At2g07350/T13E11.12; PREFOLDIN 1 (PFD1); Its function is described as unfolded protein binding; Involved in protein folding; Located in prefoldin complex; Expressed in 22 plant structures; Expressed during 13 growth stages; Contains the following InterPro domains: Prefoldin beta-like (InterPro:IPR002777), Prefoldin (InterPro:IPR009053); Has 311 Blast hits to 311 proteins in 149 species: Archae - …
kmeans	1	Red	755	DJ1B	Q9MAH3	Unigene064161	3702.AT1G53280.1	Class I glutamine amidotransferase-like superfamily protein; May be involved in oxidative stress response
kmeans	1	Red	755	RABB1C	P92963	Unigene053629	3702.AT4G17170.1	Ras-related protein RABB1c; Intracellular vesicle trafficking and protein transport
kmeans	1	Red	755	PIMT1	Q42539	Unigene051312	3702.AT3G48330.1	Protein-L-isoaspartate O-methyltransferase 1; Catalyzes the methyl esterification of L-isoaspartyl residues in peptides and proteins that result from spontaneous decomposition of normal L-aspartyl and L-asparaginyl residues. It plays a role in the repair and/or degradation of damaged proteins. Contributes to seed longevity and germination vigor by limiting the abnormal accumulation of the L-isoas…
kmeans	1	Red	755	AT5G51570	Q9FHM7	Unigene045548	3702.AT5G51570.1	SPFH/Band 7/PHB domain-containing membrane-associated protein family; Involved in N-terminal protein myristoylation; Located in plasma membrane, vacuole; Expressed in 24 plant structures; Expressed during 13 growth stages; Contains the following InterPro domains: Band 7 protein (InterPro:IPR001107); BEST Arabidopsis thaliana protein match is: SPFH/Band 7/PHB domain-containing membrane-associated …
kmeans	1	Red	755	AT1G77550	Q6IDC7	Unigene091718	3702.AT1G77550.1	Tubulin-tyrosine ligases;tubulin-tyrosine ligases; Its function is described as tubulin-tyrosine ligase activity; Involved in protein modification process; Located in chloroplast; Expressed in 18 plant structures; Expressed during 8 growth stages; Contains the following InterPro domains: Tubulin-tyrosine ligase (InterPro:IPR004344); Has 1977 Blast hits to 1869 proteins in 143 species: Archae - 0;…
kmeans	1	Red	755	HIR1	Q9FM19	Unigene049582; Unigene053616	3702.AT5G62740.1	SPFH/Band 7/PHB domain-containing membrane-associated protein family; Positive regulator of hypersensitive response (HR)-like cell death. May be involved in potassium ion channel regulation
kmeans	1	Red	755	TRA2	Q9LYR4	Unigene047961; Unigene047962	3702.AT5G13420.1	Aldolase-type TIM barrel family protein; Its function is described as catalytic activity, transaldolase activity; Involved in response to cadmium ion; Located in mitochondrion, chloroplast stroma, chloroplast; Expressed in 25 plant structures; Expressed during 15 growth stages; Contains the following InterPro domains: Transaldolase subfamily (InterPro:IPR004732), Aldolase-type TIM barrel (InterPr…
kmeans	1	Red	755	KAB1	O23016	Unigene089171	3702.AT1G04690.1	Probable voltage-gated potassium channel subunit beta; Probable accessory potassium channel protein which modulates the activity of the pore-forming alpha subunit
kmeans	1	Red	755	AT3G53990	Q9M328	Unigene054361	3702.AT3G53990.1	Adenine nucleotide alpha hydrolases-like superfamily protein; Its function is described as molecular_function unknown; Involved in response to cold, response to stress; Located in cellular_component unknown; Expressed in 23 plant structures; Expressed during 14 growth stages; Contains the following InterPro domains: UspA (InterPro:IPR006016), Rossmann-like alpha/beta/alpha sandwich fold (InterPro…
kmeans	1	Red	755	AT3G16850	Q94C86	Unigene072625	3702.AT3G16850.1	Pectin lyase-like superfamily protein; Its function is described as polygalacturonase activity; Involved in carbohydrate metabolic process; Located in vacuole, plant-type cell wall; Expressed in 23 plant structures; Expressed during 13 growth stages; Contains the following InterPro domains: Pectin lyase fold/virulence factor (InterPro:IPR011050), Glycoside hydrolase, family 28 (InterPro:IPR000743…
kmeans	1	Red	755	AT1G11360	C0Z2J1	Unigene058344; Unigene058427; Unigene058428; Unigene058430	3702.AT1G11360.3	Adenine nucleotide alpha hydrolases-like superfamily protein; Involved in response to stress; Located in cytosol; Expressed in 23 plant structures; Expressed during 13 growth stages; Contains the following InterPro domains: UspA (InterPro:IPR006016), Rossmann-like alpha/beta/alpha sandwich fold (InterPro:IPR014729), Universal stress protein A (InterPro:IPR006015); BEST Arabidopsis thaliana protei…
kmeans	1	Red	755	ASE1	Q9SI61	Unigene070078	3702.AT2G16570.1	GLN phosphoribosyl pyrophosphate amidotransferase 1; Catalyzes the first committed step of 'de novo' purine biosynthesis from glutamine. Involved in plastid biogenesis and cell division
kmeans	1	Red	755	SHM3	Q94JQ3	Unigene073830	3702.AT4G32520.1	Serine hydroxymethyltransferase 3, chloroplastic; Catalyzes the interconversion of serine and glycine and directs the hydroxymethyl moiety of serine into the metabolic network of H4PteGlu(n)-bound one-carbon units; Belongs to the SHMT family
kmeans	1	Red	755	DGL1	Q944K2	Unigene067313	3702.AT5G66680.1	Dolichyl-diphosphooligosaccharide-protein glycosyltransferase 48kDa subunit family protein; Essential subunit of the N-oligosaccharyl transferase (OST) complex which catalyzes the transfer of a high mannose oligosaccharide from a lipid-linked oligosaccharide donor to an asparagine residue within an Asn-X-Ser/Thr consensus motif in nascent polypeptide chains; Belongs to the DDOST 48 kDa subunit fa…
kmeans	1	Red	755	AT5G65620	Q94AM1	Unigene051741	3702.AT5G65620.1	Organellar oligopeptidase A, chloroplastic/mitochondrial; Oligopeptidase degrading short peptides from 8 to 23 amino acid residues. Plays a role in the degradation of transit peptides and of peptides derived from other proteolytic events. Does not exhibit a strict cleavage pattern. Binds salicylic acid
kmeans	1	Red	755	LPD1	A8MS68	Unigene082732; Unigene090533	3702.AT3G16950.2	Dihydrolipoyl dehydrogenase 1, chloroplastic; Encodes a plastid lipoamide dehydrogenase, subunit of the pyruvate dehydrogenase complex which provides acetyl-CoA for de novo fatty acid biosynthesis. The gene is highly expressed in developing seeds
kmeans	1	Red	755	NHL1	Q9SRN0	Unigene044487	3702.AT3G11660.1	NDR1/HIN1-like protein 1; Encodes a protein whose sequence is similar to tobacco hairpin-induced gene (HIN1) and Arabidopsis non-race specific disease resistance gene (NDR1). Expression of this gene is induced by cucumber mosaic virus. Localization of the gene product is similar to that of NHL3 (plasma membrane) but it is yet inconclusive
kmeans	1	Red	755	AT1G29680	Q9C7N3	Unigene064386; Unigene069627; Unigene095846	3702.AT1G29680.1	Protein of unknown function (DUF1264); Contains the following InterPro domains: Protein of unknown function DUF1264 (InterPro:IPR010686); BEST Arabidopsis thaliana protein match is: Protein of unknown function (DUF1264) (TAIR:AT5G45690.1); Has 286 Blast hits to 286 proteins in 122 species: Archae - 0; Bacteria - 120; Metazoa - 0; Fungi - 64; Plants - 100; Viruses - 0; Other Eukaryotes - 2 (source…
kmeans	1	Red	755	PDIL1-3	Q8VX13	Unigene075947	3702.AT3G54960.1	Encodes a protein disulfide isomerase-like (PDIL) protein, a member of a multigene family within the thioredoxin (TRX) superfamily. Transcript levels for this gene are up-regulated in response to three different chemical inducers of ER stress (dithiothreitol, beta-mercaptoethanol, and tunicamycin). Neither AtIRE1-2 nor AtbZIP60 appear to be required for this response
kmeans	1	Red	755	AT2G25970	O82762	Unigene038912; Unigene099766	3702.AT2G25970.1	Uncharacterized protein At2g25970; KH domain-containing protein; Its function is described as RNA binding, nucleic acid binding; Expressed in 23 plant structures; Expressed during 14 growth stages; Contains the following InterPro domains: K Homology, type 1, subgroup (InterPro:IPR018111), K Homology (InterPro:IPR004087), K Homology, type 1 (InterPro:IPR004088); BEST Arabidopsis thaliana protein m…
kmeans	1	Red	755	LACS8	Q9SJD4	Unigene091180	3702.AT2G04350.1	AMP-dependent synthetase and ligase family protein; Activation of long-chain fatty acids for both synthesis of cellular lipids, and degradation via beta-oxidation. Preferentially uses palmitate, palmitoleate, oleate and linoleate; Belongs to the ATP-dependent AMP-binding enzyme family
kmeans	1	Red	755	OLEO1	P29525	Unigene048014; Unigene093302	3702.AT4G25140.1	Oleosin 18.5 kDa; Encodes oleosin1, a protein found in oil bodies, involved in seed lipid accumulation. Suppression of OLEO1 (and OLEO2) resulted in an aberrant phenotype of embryo cells that contain unusually large oilbodies that are not normally observed in seeds. Changes in the size of oilbodies caused disruption of storage organelles, altering accumulation of lipids and proteins and causing d…
kmeans	1	Red	755	BCE2	Q9M7Z1	Unigene075079	3702.AT3G06850.1	2-oxoacid dehydrogenases acyltransferase family protein; The branched-chain alpha-keto dehydrogenase complex catalyzes the overall conversion of alpha-keto acids to acyl-CoA and CO(2). It contains multiple copies of three enzymatic components: branched-chain alpha-keto acid decarboxylase (E1), lipoamide acyltransferase (E2) and lipoamide dehydrogenase (E3). Within this complex, the catalytic func…
kmeans	1	Red	755	AT5G61510	A1L4Y4	Unigene060261; Unigene060262	3702.AT5G61510.1	GroES-like zinc-binding alcohol dehydrogenase family protein; Its function is described as oxidoreductase activity, binding, catalytic activity, zinc ion binding; Involved in cell differentiation, response to high light intensity; Expressed in 22 plant structures; Expressed during 14 growth stages; Contains the following InterPro domains: GroES-like (InterPro:IPR011032), NAD(P)-binding domain (In…
kmeans	1	Red	755	ADSS	Q96529	Unigene074632	3702.AT3G57610.1	Adenylosuccinate synthetase, chloroplastic; Plays an important role in the de novo pathway and in the salvage pathway of purine nucleotide biosynthesis. Catalyzes the first committed step in the biosynthesis of AMP from IMP; Belongs to the adenylosuccinate synthetase family
kmeans	1	Red	755	AT3G23600	Q9LUG8	Unigene041426; Unigene042671	3702.AT3G23600.1	Contains similarity to endo-1,3-1,4-beta-D-glucanase; alpha/beta-Hydrolases superfamily protein; Its function is described as hydrolase activity; Involved in response to salt stress; Located in apoplast, nucleus, plasma membrane, cytoplasm; Expressed in 24 plant structures; Expressed during 14 growth stages; Contains the following InterPro domains: Dienelactone hydrolase (InterPro:IPR002925); BES…
kmeans	1	Red	755	AT2G39795	Q8W487	Unigene038128; Unigene068918	3702.AT2G39795.1	Mitochondrial glycoprotein family protein; Contains the following InterPro domains: Mitochondrial glycoprotein (InterPro:IPR003428); BEST Arabidopsis thaliana protein match is: Mitochondrial glycoprotein family protein (TAIR:AT3G55605.1); Has 404 Blast hits to 404 proteins in 130 species: Archae - 0; Bacteria - 2; Metazoa - 6; Fungi - 117; Plants - 220; Viruses - 0; Other Eukaryotes - 59 (source:…
kmeans	1	Red	755	At4g21210	O49562	Unigene081798	3702.AT4G21210.1	Pyruvate, phosphate dikinase regulatory protein 1, chloroplastic; Bifunctional serine/threonine kinase and phosphorylase involved in the dark/light-mediated regulation of PPDK by catalyzing its phosphorylation/dephosphorylation. Dark/light- induced changes in stromal concentrations of the competing ADP and Pi substrates govern the direction of the reaction. In the dark, phosphorylates the catalyt…
kmeans	1	Red	755	AT1G12000	Q8W4M5	Unigene048540	3702.AT1G12000.1	Pyrophosphate--fructose 6-phosphate 1-phosphotransferase subunit beta 1; Catalytic subunit of pyrophosphate--fructose 6-phosphate 1-phosphotransferase. Catalyzes the phosphorylation of D-fructose 6-phosphate, the first committing step of glycolysis. Uses inorganic phosphate (PPi) as phosphoryl donor instead of ATP like common ATP-dependent phosphofructokinases (ATP-PFKs), which renders the reacti…
kmeans	1	Red	755	AT2G28490	Q9SK09	Unigene063270; Unigene063273	3702.AT2G28490.1	Vicilin-like seed storage protein At2g28490; Seed storage protein
kmeans	1	Red	755	TIC40	Q9FMD5	Unigene081750	3702.AT5G16620.1	Hydroxyproline-rich glycoprotein family protein; Involved in protein precursor import into chloroplasts. Part of the motor complex consisting of a co-chaperone (TIC40) and a chaperone (HSP93) associated with the import channel (TIC110). Causes the release of bound transit peptides from TIC110 and stimulates ATP hydrolysis by HSP93. Involved in reinsertion of proteins from the chloroplast stroma i…
kmeans	1	Red	755	AT5G04420	Q9LZ83	Unigene064996	3702.AT5G04420.3	Galactose oxidase/kelch repeat superfamily protein; Involved in biological_process unknown; Located in cytosol, nucleus; Expressed in 23 plant structures; Expressed during 13 growth stages; Contains the following InterPro domains: Galactose oxidase/kelch, beta-propeller (InterPro:IPR011043), Kelch repeat type 1 (InterPro:IPR006652), Kelch repeat type 2 (InterPro:IPR011498), Kelch-type beta propel…
kmeans	1	Red	755	AT5G64250	Q9FMG0	Unigene078951	3702.AT5G64250.2	2-nitropropane dioxygenase-like protein; Aldolase-type TIM barrel family protein; Its function is described as oxidoreductase activity, catalytic activity, nitronate monooxygenase activity; Involved in response to cadmium ion, response to symbiotic fungus, metabolic process; Expressed in 23 plant structures; Expressed during 13 growth stages; Contains the following InterPro domains: Aldolase-type…
kmeans	1	Red	755	SNX1	Q9FG38	Unigene082192	3702.AT5G06140.1	Sorting nexin 1; Plays a role in vesicular protein sorting. Acts at the crossroads between the secretory and endocytic pathways. Is involved in the endosome to vacuole protein transport via its interaction with the BLOS1/2 proteins and, as component of the membrane-associated retromer complex, is also involved in endosome-to-Golgi retrograde transport. Required for the auxin- carrier protein PIN2…
kmeans	1	Red	755	PYR1	O49686	Unigene031978; Unigene037785	3702.AT4G17870.1	Polyketide cyclase/dehydrase and lipid transport superfamily protein; Encodes a member of the PYR (pyrabactin resistance )/PYL(PYR1-like)/RCAR (regulatory components of ABA receptor) family proteins with 14 members. PYR/PYL/RCAR family proteins function as abscisic acid sensors. Mediate ABA-dependent regulation of protein phosphatase 2Cs ABI1 and ABI2
kmeans	1	Red	755	AT5G66090	Q9FKX3	Unigene044960	3702.AT5G66090.1	Cell wall integrity/stress response component; Unknown protein; Its function is described as molecular_function unknown; Located in chloroplast, chloroplast stroma; Expressed in 21 plant structures; Expressed during 13 growth stages; Has 30201 Blast hits to 17322 proteins in 780 species: Archae - 12; Bacteria - 1396; Metazoa - 17338; Fungi - 3422; Plants - 5037; Viruses - 0; Other Eukaryotes - 29…
kmeans	1	Red	755	BOU	Q93XM7	Unigene059950	3702.AT5G46800.1	Mitochondrial carnitine/acylcarnitine carrier-like protein; Involved in photorespiratory metabolism. Acts probably as a carrier for a glycine decarboxylase (GDC) cofactor or, alternatively, may act as a mitochondrial glycine shuttle. Involved in the transition from the embryonic stage to the juvenile autotrophic stage
kmeans	1	Red	755	AT4G19880	F4JU03	Unigene067705	3702.AT4G19880.2	Glutathione S-transferase family protein; Its function is described as molecular_function unknown; Involved in response to cadmium ion; Located in chloroplast; Expressed in 23 plant structures; Expressed during 13 growth stages; Contains the following InterPro domains: Glutathione S-transferase, predicted (InterPro:IPR016639), Glutathione S-transferase, C-terminal-like (InterPro:IPR010987), Gluta…
kmeans	1	Red	755	AT3G59980	Q9M1X8	Unigene053949	3702.AT3G59980.1	Nucleic acid-binding, OB-fold-like protein; Its function is described as tRNA binding; Located in chloroplast; Expressed in 22 plant structures; Expressed during 13 growth stages; Contains the following InterPro domains: Nucleic acid-binding, OB-fold-like (InterPro:IPR016027), Nucleic acid-binding, OB-fold (InterPro:IPR012340), tRNA-binding domain (InterPro:IPR002547); BEST Arabidopsis thaliana p…
kmeans	1	Red	755	SYTB	B6ETT4	Unigene077499	3702.AT1G20080.1	Calcium-dependent lipid-binding (CaLB domain) family protein; May play an important role in regulating an unconventional protein trafficking from the cytosol to the extracelluar matrix
kmeans	1	Red	755	PPa4	Q9LFF9	Unigene043319	3702.AT3G53620.1	Soluble inorganic pyrophosphatase 4; Catalyzes the irreversible hydrolysis of pyrophosphate (PPi) to phosphate. The MgPPi(2-) complex binds to the enzyme only after a free Mg(2+) ion has bound. No activity with glycerol-3- phosphate, glucose-6-phosphate, p-nitrophenylphosphate, ADP, NADP(+), NAD(+),NADH, NADPH or phosphoribosyl pyrophosphate as substrates
kmeans	1	Red	755	IMD2	P93832	Unigene074326	3702.AT1G80560.1	The AtIMD2 is one out of 3 genes encoding the enzyme 3-isopropylmalate dehydrogenase involved in leucine biosynthesis in Arabidopsis. Its subcellular location has been targeted to plastids; Belongs to the isocitrate and isopropylmalate dehydrogenases family
kmeans	1	Red	755	AT1G14130	Q9XI75	Unigene058088	3702.AT1G14130.1	2-oxoglutarate (2OG) and Fe(II)-dependent oxygenase superfamily protein; Its function is described as oxidoreductase activity, acting on paired donors, with incorporation or reduction of molecular oxygen, 2-oxoglutarate as one donor, and incorporation of one atom each of oxygen into both donors, oxidoreductase activity; Involved in biological_process unknown; Located in nucleus; Expressed in 23 p…
kmeans	1	Red	755	IDH1	Q8LFC0	Unigene049342	3702.AT4G35260.1	Encodes a regulatory subunit of the mitochondrially-localized NAD+- dependent isocitrate dehydrogenase; Belongs to the isocitrate and isopropylmalate dehydrogenases family
kmeans	1	Red	755	AT5G58490	Q9FGH3	Unigene090708; Unigene090709	3702.AT5G58490.1	NAD(P)-binding Rossmann-fold superfamily protein; Its function is described as coenzyme binding, binding, cinnamoyl-CoA reductase activity, catalytic activity; Involved in lignin biosynthetic process, cellular metabolic process, metabolic process; Located in cellular_component unknown; Expressed in 24 plant structures; Expressed during 15 growth stages; Contains the following InterPro domains: NA…
kmeans	1	Red	755	FPS1	Q09152	Unigene059005	3702.AT5G47770.1	Farnesyl pyrophosphate synthase 1, mitochondrial; Catalyzes the sequential condensation of isopentenyl pyrophosphate with the allylic pyrophosphates, dimethylallyl pyrophosphate, and then with the resultant geranylpyrophosphate to the ultimate product farnesyl pyrophosphate
kmeans	1	Red	755	ICL	P28297	Unigene072543	3702.AT3G21720.1	Isocitrate lyase; Involved in storage lipid mobilization during the growth of higher plant seedling; Belongs to the isocitrate lyase/PEP mutase superfamily. Isocitrate lyase family
kmeans	1	Red	755	AT3G12260	Q9LHI0	Unigene043070	3702.AT3G12260.1	NADH dehydrogenase [ubiquinone] 1 alpha subcomplex subunit 6; Accessory subunit of the mitochondrial membrane respiratory chain NADH dehydrogenase (Complex I), that is believed to be not involved in catalysis. Complex I functions in the transfer of electrons from NADH to the respiratory chain. The immediate electron acceptor for the enzyme is believed to be ubiquinone (By similarity)
kmeans	1	Red	755	XYL1	Q9S7Y7	Unigene088138	3702.AT1G68560.1	Alpha-xylosidase 1; Glycoside hydrolase releasing xylosyl residues from xyloglucan oligosaccharides at the non-reducing end. Has alpha- xylosidase activity against xylan oligosaccharides. Also has alpha-glucosidase activity against p-nitrophenyl-alpha-D- glucopyranoside. No activity against p-nitrophenyl-D-xyloside; Belongs to the glycosyl hydrolase 31 family
kmeans	1	Red	755	PGI1	Q8H103	Unigene046248; Unigene083470	3702.AT4G24620.1	Glucose-6-phosphate isomerase 1, chloroplastic; The PGI1 gene encodes the plastid phospho-glucose (Glc) isomerase. While pgi1-1 mutant has a deficiency in leaf starch synthesis, it accumulates starch in root cap cells. Flowering time of the pgi1-1 mutant is significantly delayed under short-day conditions
kmeans	1	Red	755	AT4G14930	Q8LAM2	Unigene046601	3702.AT4G14930.1	Survival protein SurE-like phosphatase/nucleotidase; Its function is described as hydrolase activity, acid phosphatase activity; Involved in biological_process unknown; Located in cellular_component unknown; Expressed in 22 plant structures; Expressed during 15 growth stages; Contains the following InterPro domains: Survival protein SurE-like phosphatase/nucleotidase (InterPro:IPR002828); BEST Ar…
kmeans	1	Red	755	GLY3	Q9C8L4	Unigene042986; Unigene064506	3702.AT1G53580.1	Persulfide dioxygenase ETHE1 homolog, mitochondrial; Sulfur dioxygenase that plays an essential role in hydrogen sulfide catabolism in the mitochondrial matrix. Hydrogen sulfide (H(2)S) gives rise to cysteine persulfide residues. ETHE1 consumes molecular oxygen to catalyze the oxidation of the persulfide, once it has been transferred to a thiophilic acceptor, such as glutathione (R-SSH). Plays an…
kmeans	1	Red	755	ADH1	P06525	Unigene072081; Unigene094683; Unigene094685	3702.AT1G77120.1	Alcohol dehydrogenase class-P; Alcohol dehydrogenase mostly active on ethanol (EtOH), but exhibits broad substrates selectivity for primary and secondary alcohols (e.g. butanol, propyl alcohol, pentanol, isopentanol, ethylene glycol, isopropanol, methanol and tertiary butyl alcohol). Converts allyl alcohol to highly toxic acryl-aldehyde. Required for survival and acclimation in hypoxic conditions…
kmeans	1	Red	755	AT1G70570	F4I5H7	Unigene081908	3702.AT1G70570.2	Anthranilate phosphoribosyltransferase, putative; Its function is described as anthranilate phosphoribosyltransferase activity, transferase activity, transferring glycosyl groups; Involved in tryptophan biosynthetic process, metabolic process; Expressed in 22 plant structures; Expressed during 13 growth stages; Contains the following InterPro domains: Glycosyl transferase, family 3, N-terminal (I…
kmeans	1	Red	755	AT5G10920	Q9LEU8	Unigene070285	3702.AT5G10920.1	Argininosuccinate lyase, chloroplastic; L-Aspartase-like family protein; Its function is described as argininosuccinate lyase activity, catalytic activity; Involved in arginine biosynthetic process via ornithine, arginine biosynthetic process; Located in chloroplast, chloroplast stroma; Expressed in 23 plant structures; Expressed during 13 growth stages; Contains the following InterPro domains: A…
kmeans	1	Red	755	AT5G47030	Q96252	Unigene051523	3702.AT5G47030.1	ATP synthase subunit delta', mitochondrial; Mitochondrial membrane ATP synthase (F(1)F(0) ATP synthase or Complex V) produces ATP from ADP in the presence of a proton gradient across the membrane which is generated by electron transport complexes of the respiratory chain. F-type ATPases consist of two structural domains, F(1) - containing the extramembraneous catalytic core, and F(0) - containing…
kmeans	1	Red	755	APM1	Q8VZH2	Unigene098397; Unigene098400; Unigene098985	3702.AT4G33090.1	Aminopeptidase M1; Metallopeptidase that binds to the auxin transport inhibitor N-1-naphthylphthalamic acid (NPA). Required for embryonic and seedling development as well as cell cycle progression. Homodimerization is required to proper localization and activity. May play a negative role in the regulation of PIN auxin transport proteins
kmeans	1	Red	755	AAE7	Q8VZF1	Unigene079105	3702.AT3G16910.1	Acetate/butyrate--CoA ligase AAE7, peroxisomal; Peroxisomal acetate/butyrate--CoA ligase that is probably involved in the activation of exogenous acetate for entry into the glyoxylate cycle. May play a role to prevent carbon loss from peroxisomes during lipid mobilization. In vitro, is active with both acetate and butyrate; Belongs to the ATP-dependent AMP-binding enzyme family
kmeans	1	Red	755	GAPC1	P25858	Unigene061660; Unigene061663; Unigene066792	3702.AT3G04120.1	Glyceraldehyde-3-phosphate dehydrogenase GAPC1, cytosolic; Key enzyme in glycolysis that catalyzes the first step of the pathway by converting D-glyceraldehyde 3-phosphate (G3P) into 3-phospho-D-glyceroyl phosphate. Essential for the maintenance of cellular ATP levels and carbohydrate metabolism. Required for full fertility. Involved in response to oxidative stress by mediating plant responses to…
kmeans	1	Red	755	FTSZ1-1	Q42545	Unigene036648	3702.AT5G55280.1	Homolog of bacterial cytokinesis Z-ring protein FTSZ 1-1; Exhibits GTPase activity. Component of the plastid division machinery that forms a contractile ring at the division site. Required for plastid division in a dose-dependent manner. Involved in blue light-induced chloroplast movements. May regulate thylakoid development; Belongs to the FtsZ family
kmeans	1	Red	755	AT4G26910	Q8H107	Unigene085599	3702.AT4G26910.1	Dihydrolipoamide succinyltransferase; The 2-oxoglutarate dehydrogenase complex catalyzes the overall conversion of 2-oxoglutarate to succinyl-CoA and CO(2). It contains multiple copies of three enzymatic components: 2- oxoglutarate dehydrogenase (E1), dihydrolipoamide succinyltransferase (E2) and lipoamide dehydrogenase (E3) (By similarity)
kmeans	1	Red	755	AT2G47390	Q8VZF3	Unigene089518	3702.AT2G47390.1	Probable glutamyl endopeptidase, chloroplastic; Serine-type protease active in vitro against the LHCII N-terminal. Cleaves its substrate on the carboxy-side of Glu residues (By similarity)
kmeans	1	Red	755	VAT1	Q9FFF4	Unigene052599	3702.AT5G16290.2	Acetolactate synthase small subunit 1, chloroplastic; Regulatory subunit of acetohydroxy-acid synthase. Involved in the feed-back inhibition by branched-chain amino acids but not in herbicide tolerance
kmeans	1	Red	755	AT4G17140	F4JNE2	Unigene072408; Unigene089715; Unigene098870	3702.AT4G17140.3	Pleckstrin homology (PH) domain-containing protein; Its function is described as molecular_function unknown; Involved in biological_process unknown; Expressed in 23 plant structures; Expressed during 13 growth stages; Contains the following InterPro domains: Pleckstrin homology-type (InterPro:IPR011993), Protein of unknown function DUF946 (InterPro:IPR009291), Pleckstrin homology (InterPro:IPR001…
kmeans	1	Red	755	AT2G35840	Q9SJ66	Unigene053145	3702.AT2G35840.3	Sucrose-6F-phosphate phosphohydrolase family protein; Catalyzes the final step of sucrose synthesis
kmeans	1	Red	755	RABA5d	Q9SIP0	Unigene055153	3702.AT2G31680.1	Ras-related protein RABA5d; Intracellular vesicle trafficking and protein transport
kmeans	1	Red	755	AT5G40810	Q9FKS5	Unigene073900	3702.AT5G40810.1	Cytochrome c1 2, heme protein, mitochondrial; This is the heme-containing component of the cytochrome b-c1 complex, which accepts electrons from Rieske protein and transfers electrons to cytochrome c in the mitochondrial respiratory chain
kmeans	1	Red	755	AT4G13360	Q9T0K7	Unigene077111	3702.AT4G13360.1	ATP-dependent caseinolytic (Clp) protease/crotonase family protein; Its function is described as catalytic activity; Involved in metabolic process; Expressed in 24 plant structures; Expressed during 14 growth stages; Contains the following InterPro domains: Crotonase, core (InterPro:IPR001753); BEST Arabidopsis thaliana protein match is: ATP-dependent caseinolytic (Clp) protease/crotonase family …
kmeans	1	Red	755	HGO	Q9ZRA2	Unigene067291	3702.AT5G54080.2	Homogentisate 1,2-dioxygenase
kmeans	1	Red	755	MLP423	Q93VR4	Unigene042464	3702.AT1G24020.2	MLP-like protein 423 (MLP423); Involved in response to biotic stimulus, defense response; Expressed in 22 plant structures; Expressed during 14 growth stages; Contains the following InterPro domains: Bet v I allergen (InterPro:IPR000916); BEST Arabidopsis thaliana protein match is: MLP-like protein 28 (TAIR:AT1G70830.3)
kmeans	1	Red	755	AT5G10540	Q949P2	Unigene090429	3702.AT5G10540.1	Zincin-like metalloproteases family protein; Oligopeptidase that may be involved in the degradation of proteasome-generated peptides (By similarity). Binds salicylic acid; Belongs to the peptidase M3 family
kmeans	1	Red	755	AT3G55430	Q9M2T6	Unigene099658	3702.AT3G55430.1	O-Glycosyl hydrolases family 17 protein; Its function is described as cation binding, hydrolase activity, hydrolyzing O-glycosyl compounds, catalytic activity; Involved in carbohydrate metabolic process; Located in cell wall; Expressed in 24 plant structures; Expressed during 15 growth stages; Contains the following InterPro domains: X8 (InterPro:IPR012946), Glycoside hydrolase, catalytic core (I…
kmeans	1	Red	755	PAP15	Q9SFU3	Unigene071797	3702.AT3G07130.1	Encodes PAP15, a purple acid phosphatase with phytase activity. Expression of PAP15 is developmentally and temporally regulated, with strong expression at the early stages of seedling growth and pollen germination. The expression is also organ/tissue-specific, with strongest expression in the vasculature, pollen grains, and roots. Recombinant PAP protein exhibits broad substrate specificity with …
kmeans	1	Red	755	RABA4a	Q9FJN8	Unigene046517	3702.AT5G65270.1	Ras-related protein RABA4a; Intracellular vesicle trafficking and protein transport
kmeans	1	Red	755	AT5G51970	Q9FJ95	Unigene069260; Unigene069263	3702.AT5G51970.1	GroES-like zinc-binding alcohol dehydrogenase family protein; Converts sorbitol to fructose. Mostly active with sorbitol, ribitol and xylitol as substrates; Belongs to the zinc-containing alcohol dehydrogenase family
kmeans	1	Red	755	HA5	Q9SJB3	Unigene086770	3702.AT2G24520.1	ATPase 5, plasma membrane-type; The plasma membrane H(+) ATPase of plants and fungi generates a proton gradient that drives the active transport of nutrients by H(+)-symport. The resulting external acidification and/or internal alkinization may mediate growth responses (By similarity); Belongs to the cation transport ATPase (P-type) (TC 3.A.3) family. Type IIIA subfamily
kmeans	1	Red	755	TOM2A	Q9C5W7	Unigene068932	3702.AT1G32400.3	TOM2A encodes a 280 amino acid putative four-pass transmembrane protein with a C-terminal farnesylation signal, essential for efficient multiplication of tobacco mosaic viruses
kmeans	1	Red	755	HDS	F4K0E8	Unigene081676	3702.AT5G60600.1	4-hydroxy-3-methylbut-2-en-1-yl diphosphate synthase (ferredoxin), chloroplastic; Encodes a chloroplast-localized hydroxy-2-methyl-2-(E)-butenyl 4-diphosphate (HMBPP) synthase (HDS), catalyzes the formation of HMBPP from 2-C-methyl-D-erythrytol 2,4-cyclodiphosphate (MEcPP). The HDS enzyme controls the penultimate steps of the biosynthesis of IPP and dimethylallyl diphosphate (DMAPP) via the MEP p…
kmeans	1	Red	755	MST1	O64530	Unigene069846	3702.AT1G79230.1	Thiosulfate/3-mercaptopyruvate sulfurtransferase 1, mitochondrial; Encodes a sulfurtransferase/rhodaneses, which belongs to a group of enzymes widely distributed in all three phyla that catalyze the transfer of sulfur from a donor to a thiophilic acceptor substrate. The protein and transcript levels are NOT affected by senescence or exogenous cyanide, suggesting that sulfurtransferases are involv…
kmeans	1	Red	755	FUM2	Q9FI53	Unigene090925	3702.AT5G50950.1	Fumarate hydratase 2, chloroplastic; Encodes a fumarase enzyme initially shown to be in the mitochondria through proteomic studies but later shown to be present in the cytosol using an RFP fluorescent protein tag. It appears to be important for the accumulation of fumarate from malate in leaves in the light, and helps to promote nitrogen assimilation under high nitrogen conditions. It does not ap…
kmeans	1	Red	755	AT2G12400	Q8H0U2	Unigene077395	3702.AT2G12400.1	Uncharacterized protein At2g12400; Unknown protein; Its function is described as molecular_function unknown; Involved in biological_process unknown; Located in endomembrane system; Expressed in 25 plant structures; Expressed during 13 growth stages; BEST Arabidopsis thaliana protein match is: unknown protein (TAIR:AT2G25270.1); Has 177 Blast hits to 172 proteins in 23 species: Archae - 0; Bacteri…
kmeans	1	Red	755	BETA-UP	Q8H183	Unigene062118	3702.AT5G64370.1	Beta-ureidopropionase; Converts N-carbamoyl-beta-aminoisobutyrate and N- carbamoyl-beta-alanine (3-ureidopropanoate) to, respectively, beta-aminoisobutyrate and beta-alanine, ammonia and carbon dioxide. Involved in the recycling of nitrogen from nucleobases to general nitrogen metabolism
kmeans	1	Red	755	OASA1	P47998	Unigene074749	3702.AT4G14880.4	Encodes a cytosolic isoform of cytosolic O-acetylserine(thiol)lyase, a key enzyme in cysteine biosynthesis and for the fixation of inorganic sulfide. It catalyzes the formation of cysteine from O-acetylserine and inorganic sulfide. Gene expression is predominant in the root cortex and the xylem parenchyma. Gene expression is induced in leave, stems and roots by high salt and heavy metal stresses,…
kmeans	1	Red	755	AT2G41380	Q9ZVC3	Unigene093653	3702.AT2G41380.1	S-adenosyl-L-methionine-dependent methyltransferases superfamily protein; Its function is described as methyltransferase activity; Involved in response to cadmium ion; Located in mitochondrion; Expressed in 12 plant structures; Expressed during LP.04 four leaves visible, 4 anthesis, petal differentiation and expansion stage; Contains the following InterPro domains: Methyltransferase type 11 (Inte…
kmeans	1	Red	755	AT1G64760	Q6NKW9	Unigene069106	3702.AT1G64760.2	O-Glycosyl hydrolases family 17 protein; Its function is described as cation binding, hydrolase activity, hydrolyzing O-glycosyl compounds, catalytic activity; Involved in carbohydrate metabolic process; Located in anchored to plasma membrane, plasma membrane, anchored to membrane; Expressed in guard cell, cultured cell; Contains the following InterPro domains: X8 (InterPro:IPR012946), Glycoside …
kmeans	1	Red	755	MDAR4	Q9LK94	Unigene070876	3702.AT3G27820.1	Monodehydroascorbate reductase 4, peroxisomal; Catalyzes the conversion of monodehydroascorbate to ascorbate, oxidizing NADH in the process. Involved in the detoxification of H(2)O(2) that escapes the peroxisome and causes oxidative damage to oil bodies; Belongs to the FAD-dependent oxidoreductase family
kmeans	1	Red	755	AT3G45850	Q9LZU5	Unigene087196	3702.AT3G45850.1	P-loop containing nucleoside triphosphate hydrolases superfamily protein; Responsible for microtubule translocation. May be important for the organization of phragmoplast-specific arrays of microtubules (By similarity). Plays an essential role in stabilizing the mitotic spindle. Required during mitotic cytokinesis (By similarity)
kmeans	1	Red	755	AT1G12050	Q8RW90	Unigene059848	3702.AT1G12050.1	Fumarylacetoacetase, putative; Converts fumarylacetoacetate to acetoacetate and fumarate. Involved in tyrosine catabolic pathway. Catalyzes the final step in the tyrosine degradation pathway
kmeans	1	Red	755	AT3G17020	Q9LSP5	Unigene054022	3702.AT3G17020.1	Adenine nucleotide alpha hydrolases-like superfamily protein; Its function is described as molecular_function unknown; Involved in response to cold, response to stress; Located in plasma membrane; Expressed in 24 plant structures; Expressed during 15 growth stages; Contains the following InterPro domains: UspA (InterPro:IPR006016), Rossmann-like alpha/beta/alpha sandwich fold (InterPro:IPR014729)…
kmeans	1	Red	755	SKU5	Q9SU40	Unigene066767	3702.AT4G12420.2	Monocopper oxidase-like protein SKU5; Encodes a protein of unknown function involved in directed root tip growth. It is a member of 19-member gene family and is distantly related structurally to the multiple-copper oxidases ascorbate oxidase and laccase, though it lacks the copper-binding domains. The protein is glycosylated and GPI-anchored. It is localized to the plasma membrane and the cell wa…
kmeans	1	Red	755	FTSZ2-1	O82533	Unigene079070	3702.AT2G36250.2	Cell division protein FtsZ homolog 2-1, chloroplastic; Exhibits GTPase activity. Component of the plastid division machinery that forms a contractile ring at the division site. Required for plastid division in a dose-dependent manner; Belongs to the FtsZ family
kmeans	1	Red	755	AQI	F4JTK8	Unigene066832	3702.AT4G38220.2	Peptidase M20/M25/M40 family protein; Its function is described as hydrolase activity, metallopeptidase activity, aminoacylase activity; Involved in response to zinc ion; Located in vacuole; Expressed in 23 plant structures; Expressed during 15 growth stages; Contains the following InterPro domains: ArgE/DapE/ACY1/CPG2/YscS, conserved site (InterPro:IPR001261), Peptidase M20 (InterPro:IPR002933),…
kmeans	1	Red	755	PREP2	Q8VY06	Unigene071363	3702.AT1G49630.1	Presequence protease 2, chloroplastic/mitochondrial; ATP-independent protease that degrades both mitochondrial and chloroplastic transit peptides after their cleavage. Also degrades other unstructured peptides. Specific for peptides in the range of 10 to 65 residues. Shows a preference for cleavage after small polar residues and before basic residues, but without any positional preference
kmeans	1	Red	755	AT1G05520	Q8H0S3	Unigene087048	3702.AT1G05520.1	Sec23/Sec24 protein transport family protein; Its function is described as transporter activity, zinc ion binding; Involved in response to salt stress, transport; Located in COPII vesicle coat; Expressed in 24 plant structures; Expressed during 13 growth stages; Contains the following InterPro domains: Sec23/Sec24, helical domain (InterPro:IPR006900), Sec23/Sec24 beta-sandwich (InterPro:IPR012990…
kmeans	1	Red	755	ALDH2C4	Q56YU0	Unigene065635	3702.AT3G24503.1	Aldehyde dehydrogenase family 2 member C4; Involved in ferulic acid and sinapic acid biosynthesis by oxidation of conyferylaldehyde and sinapaldehyde, respectively. Can oxidize L-lactaldehyde. Possesses activity on acetaldehyde and glycolaldehyde in vitro; Belongs to the aldehyde dehydrogenase family
kmeans	1	Red	755	CPN20	O65282	Unigene047819	3702.AT5G20720.3	20 kDa chaperonin, chloroplastic; Seems to function only as a co-chaperone, along with CPN60, and in certain cases is essential for the discharge of biologically active proteins from CPN60. Required to activate the iron superoxide dismutases (FeSOD)
kmeans	1	Red	755	SGT1B	Q9SUT5	Unigene072995	3702.AT4G11260.1	Protein SGT1 homolog B; Involved in plant innate immunity. Is essential for resistance conferred by multiple R genes recognizing different oomycete pathogen isolates like avirulent H.parasitica (downy mildew). Contributes additively with RAR1 to RPP5-dependent resistance. Not required for RPM1, RPS2, RPS4 and RPS5-mediated resistance. Functions as negative regulator of RPS5 accumulation by assist…
kmeans	1	Red	755	TUF	Q39258	Unigene051658	3702.AT4G11150.1	Vacuolar ATP synthase subunit E1; Subunit of the peripheral V1 complex of vacuolar ATPase essential for assembly or catalytic function. V-ATPase is responsible for acidifying a variety of intracellular compartments in eukaryotic cells. Required for Golgi organization and vacuole function in embryogenesis
kmeans	1	Red	755	ERD7	O48832	Unigene091520	3702.AT2G17840.1	Protein EARLY-RESPONSIVE TO DEHYDRATION 7, chloroplastic; Identified as drought-inducible gene by differential hybridization. Upregulated by high light, drought, cold and salt stress determined by microarray analysis
kmeans	1	Red	755	ALDH10A8	Q9S795	Unigene077096	3702.AT1G74920.1	Arabidopsis thaliana similar to betaine aldehyde dehydrogenase
kmeans	1	Red	755	SEC15B	F4JHH5	Unigene054108	3702.AT4G02350.1	Exocyst complex component SEC15B; Component of the exocyst complex involved in the docking of exocytic vesicles with fusion sites on the plasma membrane during regulated or polarized secretion. Involved in polarized cell growth and organ morphogenesis. During cytokinesis, involved in cell plate initiation, cell plate maturation and formation of new primary cell wall
kmeans	1	Red	755	REP	Q8LLD4	Unigene100331	3702.AT3G06540.1	Rab escort protein 1; Substrate-binding subunit of the Rab geranylgeranyltransferase (GGTase) complex. Binds unprenylated Rab proteins and presents the substrate peptide to the catalytic component composed of the alpha subunit RGTA and the beta subunit RGTB (Probable). Preferentially binds the GDP-bound form of Rab and stimulates geranylgeranylation of various Rab GTPases in vitro
kmeans	1	Red	755	EDA9	O49485	Unigene092107; Unigene092109	3702.AT4G34200.1	D-3-phosphoglycerate dehydrogenase 1, chloroplastic; Involved in the plastidial phosphorylated pathway of serine biosynthesis (PPSB). Required for mature pollen development
kmeans	1	Red	755	AT5G62440	Q8L557	Unigene075687	3702.AT5G62440.1	Protein of unknown function (DUF3223); Encodes a protein DOMINO1 that belongs to a plant-specific gene family sharing a common motif present in the tomato DEFECTIVE CHLOROPLASTS AND LEAVES (LeDCL) protein. DOMINO1 is located in the nucleus. Arabidopsis embryos carrying the domino1 mutation grow slowly in comparison with wild type embryos and reach only the globular stage at desiccation. The prima…
kmeans	1	Red	755	OMR1	Q9ZSS6	Unigene059732	3702.AT3G10050.1	Threonine dehydratase biosynthetic, chloroplastic; Catalyzes the formation of alpha-ketobutyrate from threonine in a two-step reaction. The first step is a dehydration of threonine, followed by rehydration and liberation of ammonia; Belongs to the serine/threonine dehydratase family
kmeans	1	Red	755	AT1G01300	Q9LNJ3	Unigene061119; Unigene061121	3702.AT1G01300.1	Eukaryotic aspartyl protease family protein; Aspartyl protease. Not able to cleave BAG6
kmeans	1	Red	755	GR	P42770	Unigene080917	3702.AT3G54660.1	Glutathione reductase, chloroplastic; Encodes glutathione reductase that is most likely localized in the chloroplast
kmeans	1	Red	755	AT1G17160	A1A6H3	Unigene049395	3702.AT1G17160.1	pfkB-like carbohydrate kinase family protein; Catalyzes the phosphorylation of ribose at O-5 in a reaction requiring ATP and magnesium. The resulting D-ribose-5- phosphate can then be used either for sythesis of nucleotides, histidine, and tryptophan, or as a component of the pentose phosphate pathway
kmeans	1	Red	755	ALDH5F1	Q9SAK4	Unigene060001	3702.AT1G79440.1	Succinate-semialdehyde dehydrogenase, mitochondrial; Oxidizes specifically succinate semialdehyde. Involved in plant response to environmental stress by preventing the accumulation of reactive oxygen species
kmeans	1	Red	755	NUDX14	Q9SZ63	Unigene068064	3702.AT4G11980.1	Nudix hydrolase 14, chloroplastic; Mediates the hydrolysis of some nucleoside diphosphate derivatives. Can use ADP-glucose, ADP-mannose and ADP-ribose as substrates. Regulates the intracellular ADP-glucose levels linked to starch biosynthesis; Belongs to the Nudix hydrolase family
kmeans	1	Red	755	CYP5	Q8LDP4	Unigene066433	3702.AT2G29960.1	Peptidyl-prolyl cis-trans isomerase CYP19-4; Encodes a cyclophilin protein that exhibits peptidylprolyl cis/trans-isomerase and protein refolding activities that were sensitive to cyclosporin A. The protein interacts with GNOM in vitro and is localized to both the cytosolic and membrane fractions. The gene is expressed in the developing embryo; Belongs to the cyclophilin-type PPIase family
kmeans	1	Red	755	Tic22-III	F4J469	Unigene052667	3702.AT3G23710.1	Protein TIC 22-like, chloroplastic; Involved in protein precursor import into chloroplasts
kmeans	1	Red	755	AR401	Q9C9M1	Unigene065553	3702.AT1G66680.1	S-adenosyl-L-methionine-dependent methyltransferases superfamily protein; S-adenosyl-L-methionine-dependent protein-lysine N- methyltransferase that methylates elongation factor 1-alpha
kmeans	1	Red	755	AT3G02740	Q9M8R6	Unigene077776	3702.AT3G02740.1	Eukaryotic aspartyl protease family protein; Its function is described as aspartic-type endopeptidase activity; Involved in proteolysis; Located in plasma membrane, anchored to membrane; Expressed in 22 plant structures; Expressed during 13 growth stages; Contains the following InterPro domains: Peptidase aspartic (InterPro:IPR021109), Peptidase aspartic, catalytic (InterPro:IPR009007), Peptidase…
kmeans	1	Red	755	AT4G19410	Q940J8	Unigene084462	3702.AT4G19410.2	Pectinacetylesterase family protein; Hydrolyzes acetyl esters in homogalacturonan regions of pectin. In type I primary cell wall, galacturonic acid residues of pectin can be acetylated at the O-2 and O-3 positions. Decreasing the degree of acetylation of pectin gels in vitro alters their physical properties; Belongs to the pectinacetylesterase family
kmeans	1	Red	755	AT1G76400	Q9SFX3	Unigene047799	3702.AT1G76400.1	Dolichyl-diphosphooligosaccharide--protein glycosyltransferase subunit 1A; Essential subunit of the N-oligosaccharyl transferase (OST) complex which catalyzes the transfer of a high mannose oligosaccharide from a lipid-linked oligosaccharide donor to an asparagine residue within an Asn-X-Ser/Thr consensus motif in nascent polypeptide chains
kmeans	1	Red	755	AT5G20080	P83291	Unigene055598	3702.AT5G20080.1	NADH-cytochrome b5 reductase-like protein; Desaturation and elongation of fatty acids; Belongs to the flavoprotein pyridine nucleotide cytochrome reductase family
kmeans	1	Red	755	FIB4	Q9LW57	Unigene062247	3702.AT3G23400.1	Plastid-lipid associated protein PAP / fibrillin family protein; Required for plastoglobule development and resistance to multiple stresses. Regulates plastoglobule osmiophilic content. May be involved in the transport of lipophilic antioxidants in and out of the plastoglobule
kmeans	1	Red	755	AT2G45060	Q94AZ5	Unigene067474	3702.AT2G45060.1	Uncharacterised conserved protein UCP022280; Its function is described as molecular_function unknown; Involved in biological_process unknown; Located in mitochondrion; Expressed in 24 plant structures; Expressed during 15 growth stages; Contains the following InterPro domains: Uncharacterised conserved protein UCP022280 (InterPro:IPR016803); BEST Arabidopsis thaliana protein match is: Uncharacter…
kmeans	1	Red	755	ATB2	Q93ZN2	Unigene100634; Unigene100636	3702.AT1G60710.1	NAD(P)-linked oxidoreductase superfamily protein; Encodes ATB2
kmeans	1	Red	755	AT3G56130	Q93W03	Unigene060190	3702.AT3G56130.1	Biotin/lipoyl attachment domain-containing protein; Its function is described as binding; Located in chloroplast; Expressed in 22 plant structures; Expressed during 13 growth stages; Contains the following InterPro domains: Single hybrid motif (InterPro:IPR011053), Biotin/lipoyl attachment (InterPro:IPR000089), Galactose-binding domain-like (InterPro:IPR008979); BEST Arabidopsis thaliana protein …
kmeans	1	Red	755	CAC3	Q9LD43	Unigene090231	3702.AT2G38040.1	Acetyl-coenzyme A carboxylase carboxyl transferase subunit alpha, chloroplastic; Component of the acetyl coenzyme A carboxylase (ACC) complex. First, biotin carboxylase catalyzes the carboxylation of biotin on its carrier protein (BCCP) and then the CO(2) group is transferred by the carboxyltransferase to acetyl-CoA to form malonyl-CoA (By similarity); Belongs to the AccA family
kmeans	1	Red	755	FP3	Q9C5D3	Unigene063167	3702.AT5G63530.1	Heavy metal-associated isoprenylated plant protein 7; Heavy-metal-binding protein. Binds zinc, copper and nickel in a reversible manner
kmeans	1	Red	755	TRX1	P29448	Unigene051611; Unigene055442	3702.AT3G51030.1	Thioredoxin H-type 1; Encodes a cytosolic thioredoxin that reduces disulfide bridges of target proteins by the reversible formation of a disulfide bridge between two neighboring Cys residues present in the active site. Thioredoxins have been found to regulate a variety of biological reactions in prokaryotic and eukaryotic cells
kmeans	1	Red	755	AT4G33070	O82647	Unigene079044; Unigene088015	3702.AT4G33070.1	Thiamine pyrophosphate dependent pyruvate decarboxylase family protein; May play a role in ethanolic fermentation during anoxia; Belongs to the TPP enzyme family
kmeans	1	Red	755	NPC4	Q9SRQ7	Unigene061599	3702.AT3G03530.1	Non-specific phospholipase C4; Non-specific phospholipase C (PLC) which assumes major PLC activity during inorganic phosphate starvation. Substrate preference is phosphatidylcholine (PC), but can also hydrolyze phosphatidylethanolamine (PE) with lower efficiency. Has no activity toward phosphatidic acid (PA). Plays an important role in the supply of both inorganic phosphate and diacylglycerol fro…
kmeans	1	Red	755	PGLCT	Q56ZZ7	Unigene066734	3702.AT5G16150.3	Plastidic glucose transporter 4; May be involved in the efflux of glucose towards the cytosol
kmeans	1	Red	755	NHO1	Q9M8L4	Unigene076241	3702.AT1G80460.1	Actin-like ATPase superfamily protein; Encodes a protein similar to glycerol kinase, which converts glycerol to glycerol 3-phosphate and performs a rate-limiting step in glycerol metabolism. This gene is required for both general and specific resistance against bacteria and fungi. Arabidopsis thaliana glycerol kinase (GLR1) mRNA.Involved in flagellin-induced non-host resistance to Pseudomonas. Co…
kmeans	1	Red	755	AMI1	Q9FR37	Unigene089615	3702.AT1G08980.1	Amidase 1; Amidase involved in auxin biosynthesis. Converts indole- 3-acetamide to indole-3-acetate. Converts phenyl-2-acetamide (PAM) to phenyl-2- acetate. Substrate preference is PAM > IAM. Can also use L-asparagine, oleamide and 1-naphtalene-acetamide as substrates, but not indole-3-acetonitrile or indole-3-acetyl-L- aspartic acid
kmeans	1	Red	755	EXL2	Q9FE06	Unigene044071; Unigene047954	3702.AT5G64260.1	Protein EXORDIUM-like 2; May play a role in a brassinosteroid-dependent regulation of growth and development
kmeans	1	Red	755	DL1	P42697	Unigene097611	3702.AT5G42080.1	Dynamin-related protein 1A; Encodes a dynamin-like protein related to phragmoplastin. Mutations in this gene, in combination with mutation in ADL1E, result in defects in embryogenesis, cell plate formation and trichome branching. Also controls vascular patterning in combination with VAN3 and GNOM. DRP2B and DRP1A participate together in clathrin-coated vesicle formation during endocytosis
kmeans	1	Red	755	ALDH6B2	Q0WM29	Unigene044345; Unigene046918	3702.AT2G14170.1	Arabidopsis thaliana methylmalonate-semialdehyde dehydrogenase
kmeans	1	Red	755	MDAR6	P92947	Unigene076681	3702.AT1G63940.2	Monodehydroascorbate reductase, chloroplastic/mitochondrial; Catalyzes the conversion of monodehydroascorbate (MDA) to ascorbate, oxidizing NADH in the process. Can also use 2,4,6- trinitrotoluene (TNT) and 1-chloro-2,4-dinitrobenzene (CDNB) as substrates, but not 1-chloro-4-nitrobenzene (CNB); Belongs to the FAD-dependent oxidoreductase family
kmeans	1	Red	755	OPCL1	Q84P21	Unigene063954	3702.AT1G20510.1	4-coumarate--CoA ligase-like 5; Contributes to jasmonic acid biosynthesis by initiating the beta-oxidative chain shortening of its precursors. Converts 12-oxo-phytodienoic acid (OPDA) and 3-oxo-2-(2'-pentenyl)- cyclopentane-1-octanoic acid (OPC-8:0) into OPDA-CoA and OPC-8:0- CoA, respectively; Belongs to the ATP-dependent AMP-binding enzyme family
kmeans	1	Red	755	BCAT-2	Q9M439	Unigene055670	3702.AT1G10070.1	Branched-chain-amino-acid aminotransferase 2, chloroplastic; Converts 2-oxo acids to branched-chain amino acids. Shows activity with L-Leu, L-Ile and L-Val as amino donors and 2- oxoglutarate as an amino acceptor, but no activity for D-isomers of Leu, Ile, Val, Asp, Glu or Ala; Belongs to the class-IV pyridoxal-phosphate-dependent aminotransferase family
kmeans	1	Red	755	B73	Q39054	Unigene075239	3702.AT5G20990.1	Molybdopterin biosynthesis CNX1 protein / molybdenum cofactor biosynthesis enzyme CNX1 (CNX1); Catalyzes two steps in the biosynthesis of the molybdenum cofactor. In the first step, molybdopterin is adenylated. Subsequently, molybdate is inserted into adenylated molybdopterin and AMP is released; In the N-terminal section; belongs to the MoaB/Mog family
kmeans	1	Red	755	BTI2	Q9SUT9	Unigene044846	3702.AT4G11220.1	VIRB2-interacting protein 2; Plays a role in the Agrobacterium-mediated plant transformation via its interaction with VirB2, the major component of the T-pilus
kmeans	1	Red	755	AT3G13224	Q9LHL2	Unigene064286; Unigene064287	3702.AT3G13224.2	RNA-binding (RRM/RBD/RNP motifs) family protein; Its function is described as RNA binding, nucleotide binding, nucleic acid binding; Involved in biological_process unknown; Located in cellular_component unknown; Expressed in cultured cell; Contains the following InterPro domains: RNA recognition motif, RNP-1 (InterPro:IPR000504), Nucleotide-binding, alpha-beta plait (InterPro:IPR012677); BEST Ara…
kmeans	1	Red	755	AT2G42130	Q8S9M1	Unigene048579	3702.AT2G42130.4	Plastid-lipid associated protein PAP / fibrillin family protein; Its function is described as structural molecule activity; Involved in biological_process unknown; Located in thylakoid, chloroplast, plastoglobule; Expressed in 22 plant structures; Expressed during 13 growth stages; Contains the following InterPro domains: Plastid lipid-associated protein/fibrillin (InterPro:IPR006843); BEST Arabi…
kmeans	1	Red	755	ASK2	Q9FHW7	Unigene046296	3702.AT5G42190.1	E3 ubiquitin ligase SCF complex subunit SKP1/ASK1 family protein; Involved in ubiquitination and subsequent proteasomal degradation of target proteins. Together with CUL1, RBX1 and a F- box protein, it forms a SCF E3 ubiquitin ligase complex. The functional specificity of this complex depends on the type of F- box protein. In the SCF complex, it serves as an adapter that links the F-box protein t…
kmeans	1	Red	755	mMDH2	Q9LKA3	Unigene080624	3702.AT3G15020.1	Lactate/malate dehydrogenase family protein; Catalyzes a reversible NAD-dependent dehydrogenase reaction involved in central metabolism and redox homeostasis between organelle compartments (Probable). Required for carbon dioxide and energy partitioning in leaves. May limit photorespiration during the dark phase. Can convert 2-ketoglutarate to L-2- hydroxyglutarate in vitro; Belongs to the LDH/MDH…
kmeans	1	Red	755	OPR2	Q8GYB8	Unigene099964	3702.AT1G76690.1	12-oxophytodienoate reductase 2; Specifically cleaves olefinic bonds in alpha,beta- unsaturated carbonyls and may be involved in detoxification or modification of these reactive compounds. May be involved in the biosynthesis or metabolism of oxylipin signaling molecules. In vitro, reduces 9R,13R-12-oxophyodienoic acid (9R,13R-OPDA) to 9R,13R-OPC-8:0, but only poorly 9S,13S-OPDA, the natural precu…
kmeans	1	Red	755	PPDK	O23404	Unigene093407; Unigene093408	3702.AT4G15530.5	Encodes a dual-targeted protein believed to act as a pyruvate, orthophosphate dikinase. These enzymes are normally associated with C4 photosynthesis which does not occur in Arabidopsis. However, PPDK may play a role in remobilizing nitrogen during leaf senescence in Arabidopsis. The product of the long transcript (.1 gene model) was shown to be targeted to the chloroplast, whereas the shorter tra…
kmeans	1	Red	755	MAG1	Q9STT2	Unigene082907	3702.AT3G47810.2	Calcineurin-like metallo-phosphoesterase superfamily protein; Plays a role in vesicular protein sorting. Component of the membrane-associated retromer complex which is essential in endosome-to-Golgi retrograde transport. Required for the auxin- carrier protein PIN2 sorting to the lytic vacuolar pathway and the PIN1 recycling to the plasma membrane. Also involved in the efficient sorting of seed s…
kmeans	1	Red	755	DAP	Q93ZN9	Unigene059551	3702.AT4G33680.1	Pyridoxal phosphate (PLP)-dependent transferases superfamily protein; Required for lysine biosynthesis. Catalyzes the direct conversion of tetrahydrodipicolinate to LL-diaminopimelate, a reaction that requires three enzymes in E.coli. Not active with meso-diaminopimelate, lysine or ornithine as substrates; Belongs to the class-I pyridoxal-phosphate-dependent aminotransferase family. LL-diaminopim…
kmeans	1	Red	755	ITPK1	Q9SBA5	Unigene044661	3702.AT5G16760.1	Inositol 1,3,4-trisphosphate 5/6-kinase family protein; Kinase that can phosphorylate various inositol polyphosphate such as Ins(3,4,5,6)P4 or Ins(1,3,4)P3. Phosphorylates Ins(3,4,5,6)P4 at position 1 to form Ins(1,3,4,5,6)P5. This reaction is thought to have regulatory importance, since Ins(3,4,5,6)P4 is an inhibitor of plasma membrane Ca(2+)-activated Cl(-) channels, while Ins(1,3,4,5,6)P5 is n…
kmeans	1	Red	755	AT5G08060	Q9SD78	Unigene045100	3702.AT5G08060.1	Uncharacterized protein At5g08060/F13G24_260; Unknown protein; Its function is described as molecular_function unknown; Involved in biological_process unknown; Located in mitochondrion; Expressed in 24 plant structures; Expressed during 16 growth stages; Has 42 Blast hits to 42 proteins in 17 species: Archae - 0; Bacteria - 0; Metazoa - 0; Fungi - 0; Plants - 41; Viruses - 0; Other Eukaryotes - 1…
kmeans	1	Red	755	AT1G19140	F4IE14	Unigene062062	3702.AT1G19140.2	Ubiquinone biosynthesis COQ9-like protein; Its function is described as molecular_function unknown; Involved in ubiquinone biosynthetic process; Located in mitochondrion; Expressed in 24 plant structures; Expressed during 15 growth stages; Contains the following InterPro domains: COQ9 (InterPro:IPR013718), Ubiquinone biosynthesis protein COQ9 (InterPro:IPR012762); Has 35333 Blast hits to 34131 pr…
kmeans	1	Red	755	IMPL2	Q6NPM8	Unigene080560	3702.AT4G39120.1	Bifunctional phosphatase IMPL2, chloroplastic; Encodes a chloroplast-localized member of the myo-inositol monophosphatase family, IMPL2 (myo-Inositol monophosphatase like 2) that seems to have multiple enzymatic activities. It contributes to histidine biosynthesis based on it histidinol-phosphate phosphatase activity. In addition, the protein can act as an inositol monophosphatase and an L-galact…
kmeans	1	Red	755	LTA2	Q9SQI8	Unigene058444	3702.AT3G25860.1	2-oxoacid dehydrogenases acyltransferase family protein; The pyruvate dehydrogenase complex catalyzes the overall conversion of pyruvate to acetyl-CoA and CO(2). It contains multiple copies of three enzymatic components: pyruvate dehydrogenase (E1), dihydrolipoamide acetyltransferase (E2) and lipoamide dehydrogenase (E3) (By similarity)
kmeans	1	Red	755	CI51	Q9FNN5	Unigene088572	3702.AT5G08530.1	NADH dehydrogenase [ubiquinone] flavoprotein 1, mitochondrial; Core subunit of the mitochondrial membrane respiratory chain NADH dehydrogenase (Complex I) that is believed to belong to the minimal assembly required for catalysis. Complex I functions in the transfer of electrons from NADH to the respiratory chain. The immediate electron acceptor for the enzyme is believed to be ubiquinone (By simi…
kmeans	1	Red	755	ASP1	P46643	Unigene057628	3702.AT2G30970.1	Aspartate aminotransferase, mitochondrial; Amino acid aminotransferase important for the metabolism of amino acids and Krebs-cycle related organic acids. No activity with D-Asp or D-Ala as amino donors. In plants, it is involved in nitrogen metabolism and in aspects of carbon and energy metabolism
kmeans	1	Red	755	GDH1	Q43314	Unigene042530	3702.AT5G18170.1	Glutamate dehydrogenase 1; Encodes the 43 kDa alpha-subunit of the glutamate dehydrogenase with a putative mitochondrial transit polypeptide and NAD(H)- and alpha-ketoglutarate-binding domains. Mitochondrial localization confirmed by subcellular fractionation. Combines in several ratios with GDH2 protein (GDH-beta) to form seven isoenzymes. Catalyzes the cleavage of glycine residues. May be invol…
kmeans	1	Red	755	IIL1	Q94AR8	Unigene070976	3702.AT4G13430.1	3-isopropylmalate dehydratase large subunit, chloroplastic; Catalyzes the isomerization between 2-isopropylmalate and 3-isopropylmalate, via the formation of 2-isopropylmaleate; Belongs to the aconitase/IPM isomerase family
kmeans	1	Red	755	AT1G67280	Q8W593	Unigene077403	3702.AT1G67280.1	Glyoxalase/Bleomycin resistance protein/Dioxygenase superfamily protein; Catalyzes the conversion of hemimercaptal, formed from methylglyoxal and glutathione, to S-lactoylglutathione
kmeans	1	Red	755	AT4G13180	Q9SVQ9	Unigene052185; Unigene080863	3702.AT4G13180.1	NAD(P)-binding Rossmann-fold superfamily protein; Its function is described as oxidoreductase activity, binding, catalytic activity; Involved in response to arsenic; Expressed in 22 plant structures; Expressed during 13 growth stages; Contains the following InterPro domains: NAD(P)-binding domain (InterPro:IPR016040), Glucose/ribitol dehydrogenase (InterPro:IPR002347), Short-chain dehydrogenase/r…
kmeans	1	Red	755	UBC35	Q94A97	Unigene054723	3702.AT1G78870.1	Ubiquitin-conjugating enzyme E2 35; UBC35/UBC13A encodes a protein that may play a role in DNA damage responses and error-free post-replicative DNA repair by participating in lysine-63-based polyubiquitination reactions. UBC35/UBC13A can form diubiquitin and triubiquitin chains in combination with MMZ1,2,3,4/(UEV1A,B,C,D) in vitro. It can also functionally complement an mms2 ubc13 mutation in bud…
kmeans	1	Red	755	AT1G64190	Q9SH69	Unigene058704; Unigene058705	3702.AT1G64190.1	6-phosphogluconate dehydrogenase, decarboxylating 1, chloroplastic; Catalyzes the oxidative decarboxylation of 6- phosphogluconate to ribulose 5-phosphate and CO(2), with concomitant reduction of NADP to NADPH
kmeans	1	Red	755	AT2G37500	Q9ZUR7	Unigene065486	3702.AT2G37500.1	Arginine biosynthesis bifunctional protein ArgJ, chloroplastic; Catalyzes two activities which are involved in the cyclic version of arginine biosynthesis: the synthesis of acetylglutamate from glutamate and acetyl-CoA, and of ornithine by transacetylation between acetylornithine and glutamate; Belongs to the ArgJ family
kmeans	1	Red	755	CLPC1	Q9FI56	Unigene096849; Unigene096851; Unigene096852	3702.AT5G50920.1	Chaperone protein ClpC1, chloroplastic; Molecular chaperone that hydrolyzes ATP and is associated with the chloroplast protein import apparatus. May function as the motor for chloroplast protein translocation, as translocation requires ATP hydrolysis in the stroma. May interact with a ClpP-like protease involved in degradation of denatured proteins in the chloroplast. Involved in the regulation o…
kmeans	1	Red	755	MDH	Q9SN86	Unigene070018	3702.AT3G47520.1	Malate dehydrogenase, chloroplastic; Catalyzes a reversible NAD-dependent dehydrogenase reaction involved in central metabolism and redox homeostasis between organelle compartments (Probable). Plays a key role in the metabolism of dark chloroplasts and non-green plastids. Essential for embryo viability. Plays an essential role in heterotrophic metabolism in embryos, and autotrophic metabolism in …
kmeans	1	Red	755	ASD1	Q9SG80	Unigene078432	3702.AT3G10740.1	Alpha-L-arabinofuranosidase 1; May be involved in the coordinated dissolution of the cell wall matrix during abscission and in the secondary cell wall formation in xylem vessels. Prefers arabinoxylan, but may also use pectic arabinans as substrates
kmeans	1	Red	755	AT5G11680	Q9LYG2	Unigene058571	3702.AT5G11680.1	Uncharacterized protein At5g11680; Its function is described as molecular_function unknown; Involved in biological_process unknown; Located in cytosol, plasma membrane; Expressed in 26 plant structures; Expressed during 15 growth stages; Contains the following InterPro domains: WW-domain-binding protein (InterPro:IPR018826); Has 1807 Blast hits to 1807 proteins in 277 species: Archae - 0; Bacteri…
kmeans	1	Red	755	AT1G67310	Q9FYG2	Unigene098393	3702.AT1G67310.1	Calmodulin-binding transcription activator protein with CG-1 and Ankyrin domains; Transcription activator that binds to the DNA consensus sequence 5'-[ACG]CGCG[GTC]-3' (By similarity). Regulates transcriptional activity in response to calcium signals (Probable). Binds calmodulin in a calcium-dependent manner (By similarity). Involved together with CAMTA2 and CAMTA3 in the positive regulation of a…
kmeans	1	Red	755	ABCF1	Q9FJH6	Unigene083790	3702.AT5G60790.1	Member of GCN subfamily; Belongs to the ABC transporter superfamily. ABCF family. EF3 (TC 3.A.1.121) subfamily
kmeans	1	Red	755	AT5G16880	Q9LFL3	Unigene070641	3702.AT5G16880.1	Target of Myb protein 1; Might contribute to the loading of the ESCRT machinery; Belongs to the TOM1 family
kmeans	1	Red	755	GSTL3	Q9LZ06	Unigene062114	3702.AT5G02790.1	Glutathione S-transferase family protein; Catalyzes the glutathione-dependent reduction of S- glutathionylquercetin to quercetin
kmeans	1	Red	755	RANGAP1	Q9LE82	Unigene062045	3702.AT3G63130.2	RAN GTPase activating protein 1; GTPase activator for the nuclear Ras-related regulatory protein Ran, converting it to the putatively inactive GDP-bound state. Plays a role in spatial signaling during cell division
kmeans	1	Red	755	GLY2	O24496	Unigene051267	3702.AT3G10850.1	Metallo-hydrolase/oxidoreductase superfamily protein; Thiolesterase that catalyzes the hydrolysis of S-D- lactoyl-glutathione to form glutathione and D-lactic acid; Belongs to the metallo-beta-lactamase superfamily. Glyoxalase II family
kmeans	1	Red	755	AT2G41475	Q681K2	Unigene044645	3702.AT2G41475.1	Embryo-specific protein 3, (ATS3); May play a role during embryo development
kmeans	1	Red	755	AT1G12230	F4IC59	Unigene097184	3702.AT1G12230.2	Aldolase superfamily protein; Its function is described as transaldolase activity, zinc ion binding; Involved in carbohydrate metabolic process, metabolic process; Expressed in 23 plant structures; Expressed during 13 growth stages; Contains the following InterPro domains: Aldolase-type TIM barrel (InterPro:IPR013785), Transaldolase (InterPro:IPR001585)
kmeans	1	Red	755	c-NAD-MDH2	P57106	Unigene071818; Unigene076809; Unigene076810	3702.AT5G43330.1	Lactate/malate dehydrogenase family protein; Catalyzes a reversible NAD-dependent dehydrogenase reaction involved in central metabolism and redox homeostasis between organelle compartments
kmeans	1	Red	755	ROF1	Q38931	Unigene081098	3702.AT3G25230.2	Peptidyl-prolyl cis-trans isomerase FKBP62; PPIases accelerate the folding of proteins. It catalyzes the cis-trans isomerization of proline imidic peptide bonds in oligopeptides (By similarity). Co-chaperone that positively modulates thermotolerance by interacting with HSP90.1 and increasing the HSFA2-mediated accumulation of chaperones of the small-HSPs family
kmeans	1	Red	755	AT3G15610	Q9LW17	Unigene077166	3702.AT3G15610.1	Transducin/WD40 repeat-like superfamily protein; Contains the following InterPro domains: WD40 repeat 2 (InterPro:IPR019782), WD40 repeat-like-containing domain (InterPro:IPR011046), WD40 repeat, conserved site (InterPro:IPR019775), WD40-repeat-containing domain (InterPro:IPR017986), WD40/YVTN repeat-like-containing domain (InterPro:IPR015943), WD40 repeat (InterPro:IPR001680), WD40 repeat, subgr…
kmeans	1	Red	755	PHT3;1	Q9FMU6	Unigene069792	3702.AT5G14040.1	Mitochondrial phosphate carrier protein 3, mitochondrial; Transport of phosphate groups from the cytosol to the mitochondrial matrix. Mediates salt stress tolerance through an ATP-dependent pathway and via modulation of the gibberellin metabolism
kmeans	1	Red	755	NDPK1	P39207	Unigene044783; Unigene051387; Unigene054173	3702.AT4G09320.1	Nucleoside diphosphate kinase family protein; Major role in the synthesis of nucleoside triphosphates other than ATP. The ATP gamma phosphate is transferred to the NDP beta phosphate via a ping-pong mechanism, using a phosphorylated active-site intermediate. Plays a role in response to reactive oxygen species (ROS) stress; Belongs to the NDK family
kmeans	1	Red	755	RSW3	Q9FN05	Unigene082460	3702.AT5G63840.1	Glycosyl hydrolases family 31 protein; Cleaves sequentially the 2 innermost alpha-1,3-linked glucose residues from the Glc(2)Man(9)GlcNAc(2) oligosaccharide precursor of immature glycoproteins (By similarity). Essential for stable accumulation of the receptor EFR that determines the specific perception of bacterial elongation factor Tu (EF-Tu), a potent elicitor of the defense response to pathoge…
kmeans	1	Red	755	ASP3	P46644	Unigene056101	3702.AT5G11520.1	Aspartate aminotransferase 3, chloroplastic; Amino acid aminotransferase important for the metabolism of amino acids and Krebs-cycle related organic acids. No activity with D-Asp or D-Ala as amino donors. In plants, it is involved in nitrogen metabolism and in aspects of carbon and energy metabolism; Belongs to the class-I pyridoxal-phosphate-dependent aminotransferase family
kmeans	1	Red	755	eIF6A	Q9M060	Unigene066170	3702.AT3G55620.1	Eukaryotic translation initiation factor 6-2; Binds to the 60S ribosomal subunit and prevents its association with the 40S ribosomal subunit to form the 80S initiation complex in the cytoplasm. May also be involved in ribosome biogenesis; Belongs to the eIF-6 family
kmeans	1	Red	755	HA11	Q9LV11	Unigene051107; Unigene102886	3702.AT5G62670.1	ATPase 11, plasma membrane-type; The plasma membrane H(+) ATPase of plants and fungi generates a proton gradient that drives the active transport of nutrients by H(+)-symport. The resulting external acidification and/or internal alkinization may mediate growth responses (By similarity); Belongs to the cation transport ATPase (P-type) (TC 3.A.3) family. Type IIIA subfamily
kmeans	1	Red	755	AT4G02860	F4JHW1	Unigene051804	3702.AT4G02860.1	Phenazine biosynthesis PhzC/PhzF protein; Its function is described as catalytic activity; Involved in biosynthetic process; Located in cellular_component unknown; Expressed in 23 plant structures; Expressed during 13 growth stages; Contains the following InterPro domains: Phenazine biosynthesis PhzC/PhzF protein (InterPro:IPR003719); BEST Arabidopsis thaliana protein match is: Phenazine biosynth…
kmeans	1	Red	755	SUS3	Q9M111	Unigene021020; Unigene049208; Unigene099569	3702.AT4G02280.1	Sucrose synthase 3; Encodes a protein with sucrose synthase activity (SUS3). It appears to be important for sucrose metabolism in developing seeds, especially during the late maturation phase, about 18 days after flowering
kmeans	1	Red	755	GALK	Q9SEE5	Unigene086673; Unigene086674	3702.AT3G06580.1	Mevalonate/galactokinase family protein; Sugar-1-kinase with a very high substrate specificity for the alpha-anomeric configuration of D-galacose (D-Gal). Converts also efficiently 2-deoxy-D-Gal to 2-deoxy-D-al-1- phosphate; Belongs to the GHMP kinase family. GalK subfamily
kmeans	1	Red	755	SEC22	Q94AU2	Unigene062335	3702.AT1G11890.1	25.3 kDa vesicle transport protein; V-SNARE involved in vesicle trafficking from the ER to the Golgi complex
kmeans	1	Red	755	UGD3	Q9LF33	Unigene068054	3702.AT5G15490.1	UDP-glucose 6-dehydrogenase family protein; Involved in the biosynthesis of UDP-glucuronic acid (UDP-GlcA), providing nucleotide sugars for cell-wall polymers. Required for the formation of cell wall ingrowths on the outer cell walls of nematode-induced syncytia
kmeans	1	Red	755	RD19	P43296	Unigene080281	3702.AT4G39090.1	Papain family cysteine protease; Probable thiol protease (By similarity). Required for RRS1-mediated resistance against Ralstonia solanacearum. Plays a crucial role as host factor for PopP2-triggered RRS1-mediated resistance. Interacts with the R.solanacearum type III effector PopP2 to form a nuclear complex that is required for activation of the RRS1-mediated resistance response; Belongs to the …
kmeans	1	Red	755	PMEPCRA	Q1JPL7	Unigene057799	3702.AT1G11580.1	Pectinesterase/pectinesterase inhibitor 18; Acts in the modification of cell walls via demethylesterification of cell wall pectin. Inhibits the elongation phase of protein synthesis; In the N-terminal section; belongs to the PMEI family
kmeans	1	Red	755	LACS7	Q8LKS5	Unigene073239; Unigene074353	3702.AT5G27600.1	Long chain acyl-CoA synthetase 7, peroxisomal; Activation of long-chain fatty acids for both synthesis of cellular lipids, and degradation via beta-oxidation. Preferentially uses palmitate, palmitoleate, oleate, linoleate and eicosenoate. Displays redundant function with LACS7 into the seed development process (By similarity)
kmeans	1	Red	755	AT4G37530	Q9SZE7	Unigene062802; Unigene062803	3702.AT4G37530.1	Peroxidase superfamily protein; Removal of H(2)O(2), oxidation of toxic reductants, biosynthesis and degradation of lignin, suberization, auxin catabolism, response to environmental stresses such as wounding, pathogen attack and oxidative stress. These functions might be dependent on each isozyme/isoform in each plant tissue
kmeans	1	Red	755	AT5G14120	Q9FMT8	Unigene069994	3702.AT5G14120.1	Major facilitator superfamily protein; Located in plasma membrane, vacuole; Expressed in 26 plant structures; Expressed during 15 growth stages; Contains the following InterPro domains: Nodulin-like (InterPro:IPR010658), Major facilitator superfamily, general substrate transporter (InterPro:IPR016196); BEST Arabidopsis thaliana protein match is: Major facilitator superfamily protein (TAIR:AT3G019…
kmeans	1	Red	755	AT4G17720	Q8LA96	Unigene040720; Unigene053904; Unigene061736	3702.AT4G17720.1	RNA-binding (RRM/RBD/RNP motifs) family protein; Its function is described as oxidoreductase activity, nucleotide binding, nucleic acid binding; Involved in oxidation reduction; Expressed in 24 plant structures; Expressed during 15 growth stages; Contains the following InterPro domains: Aldo/keto reductase (InterPro:IPR001395), RNA recognition motif, RNP-1 (InterPro:IPR000504), Nucleotide-binding…
kmeans	1	Red	755	GSTU19	Q9ZRW8	Unigene061626; Unigene077283	3702.AT1G78380.1	Encodes a glutathione transferase that is a member of Tau GST gene family. Expression is induced by drought stress, oxidative stress, and high doses of auxin and cytokinin. naming convention according to Wagner et al. (2002) The expression of this gene is upregulated by herbicide safeners such as benoxacor and fenclorim
kmeans	1	Red	755	AT3G14390	Q949X7	Unigene098667	3702.AT3G14390.1	Pyridoxal-dependent decarboxylase family protein; Specifically catalyzes the decarboxylation of meso- diaminopimelate (meso-DAP) to L-lysine; Belongs to the Orn/Lys/Arg decarboxylase class-II family. LysA subfamily
kmeans	1	Red	755	ASA2	P32069	Unigene076843	3702.AT2G29690.1	Anthranilate synthase alpha subunit 2, chloroplastic; Part of a heterotetrameric complex that catalyzes the two-step biosynthesis of anthranilate, an intermediate in the biosynthesis of L-tryptophan. In the first step, the glutamine- binding beta subunit of anthranilate synthase (AS) provides the glutamine amidotransferase activity which generates ammonia as a substrate that, along with chorismat…
kmeans	1	Red	755	SDH2-2	Q8LB02	Unigene056986; Unigene056987	3702.AT5G40650.1	One of three isoforms of the iron-sulfur component of the succinate dehydrogenase complex, a component of the mitochondrial respiratory chain complex II. The product of the nuclear encoded gene is imported into the mitochondrion. Expressed during germination and post-germinative growth; Belongs to the succinate dehydrogenase/fumarate reductase iron-sulfur protein family
kmeans	1	Red	755	DDB1A	Q9M0V3	Unigene092600	3702.AT4G05420.1	Damaged DNA binding protein 1A; Component of light signal transduction machinery. Involved in repression of photomorphogenesis in darkness by participating in the CDD complex, a complex probably required to regulate the activity of ubiquitin conjugating enzymes (E2s). Repression of photomorphogenesis is probably mediated by ubiquitination and subsequent degradation of photomorphogenesis- promotin…
kmeans	1	Red	755	GH9A1	Q38890	Unigene089564	3702.AT5G49720.1	Glycosyl hydrolase 9A1; Encodes a membrane-bound endo-1,4-beta-D-glucanase, involved in cellulose biosynthesis. Loss-of-function mutants have severe cellulose-deficient phenotypes. During cell elongation, KOR1 is associated with Golgi apparatus and early endosome. Inhibition of cellulose biosynthesis promoted a redistribution of KOR1 in subcellular locations. These observations suggest that depos…
kmeans	1	Red	755	iPGAM1	O04499	Unigene065714	3702.AT1G09780.1	2,3-bisphosphoglycerate-independent phosphoglycerate mutase 1; Catalyzes the interconversion of 2-phosphoglycerate and 3-phosphoglycerate; Belongs to the BPG-independent phosphoglycerate mutase family
kmeans	1	Red	755	NIC1	Q8S8F9	Unigene074082	3702.AT2G22570.1	Encodes a nicotinamidase that converts nicotinamide into nicotinic acid. As such the encoded enzyme is involved in the pyridine nucleotide salvage pathway which may be connected to the de novo NAD biosynthesis through the ABA signaling pathway
kmeans	1	Red	755	AT3G26430	Q9LIN2	Unigene069146	3702.AT3G26430.1	GDSL-like Lipase/Acylhydrolase superfamily protein; Its function is described as hydrolase activity, acting on ester bonds, carboxylesterase activity; Involved in lipid metabolic process; Located in endomembrane system; Expressed in guard cell; Contains the following InterPro domains: Lipase, GDSL (InterPro:IPR001087); BEST Arabidopsis thaliana protein match is: alpha-fucosidase 1 (TAIR:AT1G67830…
kmeans	1	Red	755	AT1G29040	Q8LDL9	Unigene065620	3702.AT1G29040.1	Uncharacterized protein At1g29040; Unknown protein; Located in chloroplast, vacuole; Expressed in 22 plant structures; Expressed during 13 growth stages; Contains the following InterPro domains: Conserved hypothetical protein CHP02058 (InterPro:IPR011719); Has 344 Blast hits to 344 proteins in 122 species: Archae - 2; Bacteria - 227; Metazoa - 0; Fungi - 0; Plants - 32; Viruses - 0; Other Eukaryo…
kmeans	1	Red	755	HAP6	Q93Z16	Unigene098845; Unigene098846	3702.AT4G21150.1	Dolichyl-diphosphooligosaccharide--protein glycosyltransferase subunit 2; Essential subunit of the N-oligosaccharyl transferase (OST) complex which catalyzes the transfer of a high mannose oligosaccharide from a lipid-linked oligosaccharide donor to an asparagine residue within an Asn-X-Ser/Thr consensus motif in nascent polypeptide chains
kmeans	1	Red	755	RAB11c	O04486	Unigene069313	3702.AT1G09630.1	Ras-related protein RABA2a; Encodes a putative GTP-binding protein. Associates with organelles on a pathway from the Golgi to the plasma membrane in interphase. In dividing cells acts at the cell plate
kmeans	1	Red	755	PRK	P25697	Unigene065928	3702.AT1G32060.1	Phosphoribulokinase, chloroplastic; Phosphoribulokinase (PRK); Its function is described as protein binding, phosphoribulokinase activity, ATP binding; Involved in response to cold, defense response to bacterium, biosynthetic process, peptidyl-cysteine S-nitrosylation; Located in 8 components; Expressed in 24 plant structures; Expressed during 15 growth stages; Contains the following InterPro dom…
kmeans	1	Red	755	ARGAH1	P46637	Unigene068877	3702.AT4G08900.1	Arginase 1, mitochondrial; Catalyzes the hydrolysis of L-arginine to urea and L- ornithine. The latter can be utilized in the urea cycle or as a precursor for the synthesis of both polyamines and proline. Possesses agmatinase activity. Catalyzes the formation of putrescine from agmatine
kmeans	1	Red	755	AAC2	P40941	Unigene061135; Unigene061138	3702.AT5G13490.1	ADP,ATP carrier protein 2, mitochondrial; Catalyzes the exchange of ADP and ATP across the mitochondrial inner membrane; Belongs to the mitochondrial carrier (TC 2.A.29) family
kmeans	1	Red	755	GB2	Q38922	Unigene065389	3702.AT4G35860.1	Ras-related protein RABB1b; Intracellular vesicle trafficking and protein transport
kmeans	1	Red	755	DRT102	Q05212	Unigene072231	3702.AT3G04880.1	DNA-damage-repair/toleration protein (DRT102); Encodes a novel protein involved in DNA repair from UV damage. Isolated by functional complementation of E. coli UV-sensitive mutants (UVR genes)
kmeans	1	Red	755	AT2G21250	Q9SJV2	Unigene048303	3702.AT2G21250.1	Putative NADPH-dependent mannose 6-phosphate reductase; NAD(P)-linked oxidoreductase superfamily protein; Its function is described as oxidoreductase activity; Involved in response to cadmium ion; Expressed in cultured cell, leaf; Expressed during seedling growth; Contains the following InterPro domains: Aldo/keto reductase (InterPro:IPR001395), Aldo/keto reductase subgroup (InterPro:IPR020471), …
kmeans	1	Red	755	TOC132	Q9SLF3	Unigene099794	3702.AT2G16640.1	Multimeric translocon complex in the outer envelope membrane 132; GTPase involved in protein precursor import into chloroplasts. Seems to recognize chloroplast-destined precursor proteins and regulate their presentation to the translocation channel through GTP hydrolysis. Probably specialized in the import of nuclear encoded non-photosynthetic preproteins from the cytoplasm to the chloroplast
kmeans	1	Red	755	ARA1	O23461	Unigene097650	3702.AT4G16130.1	Arabinose kinase; Arabinose kinase. Involved in the salvage pathway which converts free L-arabinose to UDP-L-arabinose. May play a role in arabinose transport
kmeans	1	Red	755	UBP12	Q9FPT1	Unigene083314	3702.AT5G06600.1	Ubiquitin carboxyl-terminal hydrolase 12; Recognizes and hydrolyzes the peptide bond at the C- terminal Gly of ubiquitin. Involved in the processing of poly- ubiquitin precursors as well as that of ubiquitinated proteins (By similarity); Belongs to the peptidase C19 family
kmeans	1	Red	755	GPX6	O48646	Unigene068706; Unigene050917	3702.AT4G11600.1	Probable phospholipid hydroperoxide glutathione peroxidase 6, mitochondrial; Protects cells and enzymes from oxidative damage, by catalyzing the reduction of hydrogen peroxide, lipid peroxides and organic hydroperoxide, by glutathione
kmeans	1	Red	755	AT3G12050	Q9LHL7	Unigene080792	3702.AT3G12050.1	Uncharacterized protein T21B14.13; Aha1 domain-containing protein; Its function is described as ATPase activator activity, chaperone binding; Involved in response to stress; Located in cytoplasm; Expressed in 24 plant structures; Expressed during 16 growth stages; Contains the following InterPro domains: Activator of Hsp90 ATPase, N-terminal (InterPro:IPR015310), Activator of Hsp90 ATPase homolog…
kmeans	1	Red	755	GAD	Q42521	Unigene051744	3702.AT5G17330.1	Glutamate decarboxylase 1; Catalyzes the production of GABA. The calmodulin-binding is calcium-dependent and it is proposed that this may, directly or indirectly, form a calcium regulated control of GABA biosynthesis; Belongs to the group II decarboxylase family
kmeans	1	Red	755	FUS12	Q8W207	Unigene053910	3702.AT2G26990.1	COP9 signalosome complex subunit 2; Component of the COP9 signalosome complex (CSN), a complex involved in various cellular and developmental processes such as photomorphogenesis and auxin and jasmonate responses. The CSN complex is an essential regulator of the ubiquitin (Ubl) conjugation pathway by mediating the deneddylation of the cullin subunits of SCF-type E3 ligase complexes, leading to de…
kmeans	1	Red	755	EMB1467	Q9FGI6	Unigene080910	3702.AT5G37510.2	NADH dehydrogenase [ubiquinone] iron-sulfur protein 1, mitochondrial; Core subunit of the mitochondrial membrane respiratory chain NADH dehydrogenase (Complex I) that is believed to belong to the minimal assembly required for catalysis. Complex I functions in the transfer of electrons from NADH to the respiratory chain. The immediate electron acceptor for the enzyme is believed to be ubiquinone (…
kmeans	1	Red	755	PDE345	Q9ZU52	Unigene075524; Unigene075525	3702.AT2G01140.1	Fructose-bisphosphate aldolase 3, chloroplastic; Plays a key role in glycolysis and gluconeogenesis
kmeans	1	Red	755	MC4	O64517	Unigene086947	3702.AT1G79340.1	Metacaspase-4; Cysteine protease that cleaves specifically after arginine or lysine residues. Does not cleave caspase-specific substrates. Plays a positive regulatory role in biotic and abiotic stress-induced programmed cell death
kmeans	1	Red	755	RL2	Q9FKE9	Unigene074045	3702.AT5G45160.1	Root hair defective 3 GTP-binding protein (RHD3); Probable GTP-binding protein that may be involved in cell development
kmeans	1	Red	755	AT5G65760	Q1JPM1	Unigene040821	3702.AT5G65760.1	Serine carboxypeptidase S28 family protein; Its function is described as serine-type peptidase activity; Involved in proteolysis; Located in chloroplast, vacuole; Expressed in 23 plant structures; Expressed during 13 growth stages; Contains the following InterPro domains: Peptidase S28 (InterPro:IPR008758); BEST Arabidopsis thaliana protein match is: alpha/beta-Hydrolases superfamily protein (TAI…
kmeans	1	Red	755	AT4G03200	F4JI63	Unigene076583; Unigene076584	3702.AT4G03200.1	Catalytics; Its function is described as catalytic activity; Located in chloroplast; Expressed in 24 plant structures; Expressed during 13 growth stages; Contains the following InterPro domains: Protein of unknown function DUF255 (InterPro:IPR004879), Thioredoxin fold (InterPro:IPR012335), Six-hairpin glycosidase-like (InterPro:IPR008928), Thioredoxin-like fold (InterPro:IPR012336); Has 2655 Blas…
kmeans	1	Red	755	AT4G33670	O81884	Unigene070207; Unigene070208	3702.AT4G33670.1	NAD(P)-linked oxidoreductase superfamily protein; Catalyzes the oxidation of L-galactose to L-galactono- 1,4-lactone in the presence of NAD(+). Uses NAD(+) as a hydrogen acceptor much more efficiently than NADP(+); Belongs to the aldo/keto reductase family
kmeans	1	Red	755	AT4G14300	Q8W034	Unigene038006	3702.AT4G14300.1	RNA-binding (RRM/RBD/RNP motifs) family protein; Involved with pre-mRNA processing. Forms complexes (ribonucleosomes) with at least 20 other different hnRNP and heterogeneous nuclear RNA in the nucleus (By similarity)
kmeans	1	Red	755	EBS1	Q0WL80	Unigene096042	3702.AT1G71220.2	UDP-glucose:glycoprotein glucosyltransferase; Recognizes glycoproteins with minor folding defects. Reglucosylates single N-glycans near the misfolded part of the protein, thus providing quality control for protein folding in the endoplasmic reticulum. Reglucosylated proteins are recognized by calreticulin for recycling to the endoplasmic reticulum and refolding or degradation. Required for elonga…
kmeans	1	Red	755	GSTT1	Q9ZRT5	Unigene068912; Unigene078162; Unigene078169	3702.AT5G41210.1	Glutathione S-transferase THETA 1; In vitro, possesses glutathione S-transferase activity toward 1-chloro-2,4-dinitrobenzene (CDNB) and p-nitrobenzyl chloride (pNBC), and glutathione peroxidase activity toward cumene hydroperoxide and linoleic acid-13-hydroperoxide. May be involved in the conjugation of reduced glutathione to a wide number of exogenous and endogenous hydrophobic electrophiles and…
kmeans	1	Red	755	GSTZ1	Q9ZVQ3	Unigene051075; Unigene080317	3702.AT2G02390.3	Glutathione S-transferase zeta 1; Acts a maleylacetone isomerase. Also catalyzes the glutathione-dependent dehalogenation of dichloroacetic acid to glyoxylic acid. In vitro, possesses glutathione peroxidase activity toward cumene hydroperoxide and linoleic acid-13- hydroperoxide; Belongs to the GST superfamily. Zeta family
kmeans	1	Red	755	AT4G10320	F4JLM5	Unigene096547	3702.AT4G10320.1	tRNA synthetase class I (I, L, M and V) family protein; Its function is described as isoleucine-tRNA ligase activity, nucleotide binding, aminoacyl-tRNA ligase activity, zinc ion binding, ATP binding; Involved in response to cadmium ion, tRNA aminoacylation for protein translation; Located in cytosol; Expressed in male gametophyte, guard cell, epidermis, cultured cell, pollen tube; Expressed duri…
kmeans	1	Red	755	AT3G10260	Q9SS37	Unigene045706	3702.AT3G10260.3	Reticulon-like protein B8; Reticulon family protein; Contains the following InterPro domains: Reticulon (InterPro:IPR003388); BEST Arabidopsis thaliana protein match is: Reticulon family protein (TAIR:AT3G61560.1); Has 1060 Blast hits to 1060 proteins in 78 species: Archae - 0; Bacteria - 0; Metazoa - 591; Fungi - 0; Plants - 458; Viruses - 0; Other Eukaryotes - 11 (source: NCBI BLink)
kmeans	1	Red	755	CB5-E	Q42342	Unigene036679; Unigene072902	3702.AT5G53560.1	Cytochrome b5 isoform E; Membrane bound hemoprotein which function as an electron carrier for several membrane bound oxygenases, including fatty acid desaturases; Belongs to the cytochrome b5 family
kmeans	1	Red	755	AT4G31180	Q9M084	Unigene101314; Unigene101322	3702.AT4G31180.1	Class II aminoacyl-tRNA and biotin synthetases superfamily protein; Catalyzes the specific attachment of an amino acid to its cognate tRNA in a 2 step reaction: the amino acid (AA) is first activated by ATP to form AA-AMP and then transferred to the acceptor end of the tRNA (By similarity). Involved in the perception of beta-aminobutyric acid (BABA) and required for BABA priming effect in disease…
kmeans	1	Red	755	AT3G62940	Q9LYC7	Unigene058013	3702.AT3G62940.3	OTU-containing deubiquitinating enzyme 5 isoform i; Cysteine proteinases superfamily protein; Its function is described as cysteine-type peptidase activity; Involved in biological_process unknown; Located in cellular_component unknown; Expressed in 23 plant structures; Expressed during 13 growth stages; Contains the following InterPro domains: Ovarian tumour, otubain (InterPro:IPR003323); BEST Ar…
kmeans	1	Red	755	AT3G60340	Q9LY31	Unigene068101; Unigene095006	3702.AT3G60340.2	alpha/beta-Hydrolases superfamily protein; Its function is described as palmitoyl-(protein) hydrolase activity; Involved in protein modification process; Located in vacuole; Expressed in 25 plant structures; Expressed during 14 growth stages; Contains the following InterPro domains: Palmitoyl protein thioesterase (InterPro:IPR002472); BEST Arabidopsis thaliana protein match is: alpha/beta-Hydrola…
kmeans	1	Red	755	AT1G07380	F4HQM3	Unigene007151; Unigene079493; Unigene109952	3702.AT1G07380.1	Neutral/alkaline non-lysosomal ceramidase; Hydrolyzes the sphingolipid ceramide into sphingosine and free fatty acid. Regulates sphingolipid homeostasis. Promotes oxidative stress resistance; Belongs to the neutral ceramidase family
kmeans	1	Red	755	DHAR2	Q9FRL8	Unigene046746; Unigene049807	3702.AT1G75270.1	Glutathione S-transferase DHAR2; Displays a dual function. As a soluble protein, exhibits glutathione-dependent thiol transferase and dehydroascorbate (DHA) reductase activities. Exhibits glutathione- dependent thiol transferase and dehydroascorbate (DHA) reductase activities. Key component of the ascorbate recycling system. Involved in the redox homeostasis, especially in scavenging of ROS under…
kmeans	1	Red	755	IMS1	Q9C550	Unigene048791; Unigene080599;Unigene088864	3702.AT1G74040.1	2-isopropylmalate synthase 2, chloroplastic; Encodes an active Arabidopsis isopropylmalate synthase IPMS2. Involved in leucine biosynthesis. Do not participate in the chain elongation of glucosinolates. Expressed constitutively throughout the plant. Loss of IPMS2 can be compensated by a second isopropylmalate synthase gene IPMS1 (At1g18500); Belongs to the alpha-IPM synthase/homocitrate synthase …
kmeans	1	Red	755	UBA1	P93028	Unigene089681	3702.AT2G30110.1	Encodes a ubiquitin-activating enzyme (E1), involved in the first step in conjugating multiple ubiquitins to proteins targeted for degradation. Gene is expressed in most tissues examined. Mutant is able to revert the constitutive defense responses phenotype of snc1, which indicates the gene is involved in defense response. It also indicates that ubiquitination plays a role in plant defense signal…
kmeans	1	Red	755	AT1G53210	Q8L636	Unigene084823	3702.AT1G53210.1	Sodium/calcium exchanger family protein / calcium-binding EF hand family protein; Possesses sodium/calcium exchanger (NCX) activity when expressed in a heterologous mammalian CHO-K1 cell system. Does not possess cation/proton exchanger (CAX) or sodium/proton (NHX) activity when expressed in a heterologous yeast cell system. Has the ability to bind calcium in vitro. Participates in the maintenance…
kmeans	1	Red	755	AT2G44060	O80576	Unigene047891	3702.AT2G44060.1	Late embryogenesis abundant protein, group 2; Its function is described as molecular_function unknown; Involved in response to cadmium ion, response to desiccation, embryo development ending in seed dormancy; Located in plasma membrane, membrane; Expressed in 25 plant structures; Expressed during 14 growth stages; Contains the following InterPro domains: Water stress and hypersensitive response d…
kmeans	1	Red	755	ALAAT2	Q9LDV4	Unigene063036	3702.AT1G72330.3	Encodes for alanine aminotransferase ALAAT2; Belongs to the class-I pyridoxal-phosphate-dependent aminotransferase family. Alanine aminotransferase subfamily
kmeans	1	Red	755	AR192	Q8LB47	Unigene072599	3702.AT4G26780.1	GrpE protein homolog 2, mitochondrial; Essential component of the PAM complex, a complex required for the translocation of transit peptide-containing proteins from the inner membrane into the mitochondrial matrix in an ATP-dependent manner (By similarity). Seems to control the nucleotide-dependent binding of mitochondrial HSP70 to substrate proteins (By similarity). Binds ATP (By similarity). Int…
kmeans	1	Red	755	PB	P19366	Unigene045919	3702.ATCG00480.1	ATP synthase subunit beta, chloroplastic; Produces ATP from ADP in the presence of a proton gradient across the membrane. The catalytic sites are hosted primarily by the beta subunits; Belongs to the ATPase alpha/beta chains family
kmeans	1	Red	755	ACX4	Q96329	Unigene086422	3702.AT3G51840.1	Acyl-coenzyme A oxidase 4, peroxisomal; Encodes a short-chain acyl-CoA oxidase, which catalyzes the first step of peroxisomal fatty acid beta-oxidation during early, post-germinative growth in oilseed species. Null mutants virtually lack short-chain acyl-CoA and are resistant to 2,4-dichlorophenoxybutyric acid, which is converted to the herbicide and auxin analogue 2,4-dichlorophenoxyacetic acid …
kmeans	1	Red	755	HB2	O24521	Unigene044488	3702.AT3G10520.1	Non-symbiotic hemoglobin 2; May not function as an oxygen storage or transport protein, but might act as an oxygen sensor or play a role in electron transfer, possibly to a bound oxygen molecule. Has a low affinity for O(2); Belongs to the plant globin family
kmeans	1	Red	755	VLN2	O81644	Unigene096626; Unigene096627	3702.AT2G41740.1	Villin-2; Ca(2+)-regulated actin-binding protein. Involved in actin filaments bundling. Caps the barbed end of actin filaments and is able to sever them in a calcium-dependent manner. Required for the construction of actin collars in pollen tubes. Acts redundantly with VLN5 (AC Q9LVC6) to generate thick actin filament bundles and to regulate polarized pollen tube growth. Acts redundantly with VLN…
kmeans	1	Red	755	AT4G38350	F4JTN1	Unigene070865; Unigene074339	3702.AT4G38350.2	Patched family protein; Its function is described as hedgehog receptor activity; Located in membrane; Expressed in 24 plant structures; Expressed during 13 growth stages; Contains the following InterPro domains: Niemann-Pick C type protein (InterPro:IPR004765), Patched (InterPro:IPR003392), Sterol-sensing 5TM box (InterPro:IPR000731); BEST Arabidopsis thaliana protein match is: Patched family pro…
kmeans	1	Red	755	PPI1	O23144	Unigene095901; Unigene095903	3702.AT4G27500.1	Proton pump-interactor 1; Promotes AHA1 plasma membrane ATPase activity by binding to a site different from the 14-3-3 binding site
kmeans	1	Red	755	AT4G09670	Q9SZ83	Unigene061650; Unigene087974; Unigene087976	3702.AT4G09670.1	Uncharacterized oxidoreductase At4g09670; Oxidoreductase family protein; Its function is described as oxidoreductase activity, binding, catalytic activity; Involved in oxidation reduction, metabolic process; Located in cellular_component unknown; Expressed in 23 plant structures; Expressed during 13 growth stages; Contains the following InterPro domains: Oxidoreductase, N-terminal (InterPro:IPR00…
kmeans	1	Red	755	TRX-M4	Q9SEU6	Unigene050182	3702.AT3G15360.1	Thioredoxin M4, chloroplastic; Thiol-disulfide oxidoreductase involved in the redox regulation of enzyme of the oxidative pentose phosphate pathway. Under reducing conditions, inhibits the glucose-6-phosphate dehydrogenase
kmeans	1	Red	755	RABC1	O23657	Unigene092147	3702.AT1G43890.1	Ras-related protein RABC1; Intracellular vesicle trafficking and protein transport
kmeans	1	Red	755	ECHIA	Q6NL24	Unigene085790	3702.AT4G16210.1	Probable enoyl-CoA hydratase 1, peroxisomal; Straight-chain enoyl-CoA thioesters from C4 up to at least C16 are processed, although with decreasing catalytic rate; Belongs to the enoyl-CoA hydratase/isomerase family
kmeans	1	Red	755	HMT2	Q9M1W4	Unigene069148	3702.AT3G63250.1	Homocysteine S-methyltransferase 2; Encodes a homocysteine methyltransferase (HMT). Among the three HMT coding genes in the genome, HMT2 is responsible for a significant proportion of HMT activity in the flower stalks and silique hulls. However, HMT2 does not significantly contribute to the total HMT activity in seeds
kmeans	1	Red	755	SHM2	Q94C74	Unigene090894	3702.AT5G26780.3	Encodes a protein with serine hydroxymethyltransferase activity which is thought to be localized in the mitochondrial matrix. SHM2 expression fails to rescue the conditional lethal phenotype of the shm1-1 mutant, defective in SHM1
kmeans	1	Red	755	AT2G44310	O64866	Unigene043931; Unigene081068	3702.AT2G44310.1	Calcium-binding EF-hand family protein; Its function is described as calcium ion binding; Involved in biological_process unknown; Located in cellular_component unknown; Expressed in 23 plant structures; Expressed during 14 growth stages; Contains the following InterPro domains: EF-Hand 1, calcium-binding site (InterPro:IPR018247), EF-HAND 2 (InterPro:IPR018249), EF-hand-like domain (InterPro:IPR0…
kmeans	1	Red	755	OTC	O50039	Unigene060524	3702.AT1G75330.1	Ornithine carbamoyltransferase, chloroplastic; Ornithine carbamoyltransferase (OTC); Its function is described as amino acid binding, ornithine carbamoyltransferase activity, carboxyl- or carbamoyltransferase activity; Involved in cellular amino acid metabolic process; Located in chloroplast, chloroplast stroma; Expressed in 23 plant structures; Expressed during 13 growth stages; Contains the fol…
kmeans	1	Red	755	AT1G13900	Q9LMG7	Unigene078161	3702.AT1G13900.1	Purple acid phosphatases superfamily protein; Its function is described as hydrolase activity, protein serine/threonine phosphatase activity, metal ion binding, acid phosphatase activity; Involved in biological_process unknown; Located in chloroplast; Expressed in 25 plant structures; Expressed during 15 growth stages; Contains the following InterPro domains: Purple acid phosphatase, N-terminal (…
kmeans	1	Red	755	HSP70T-2	Q9SKY8	Unigene066099	3702.AT2G32120.1	Heat shock 70 kDa protein 8; In cooperation with other chaperones, Hsp70s stabilize preexistent proteins against aggregation and mediate the folding of newly translated polypeptides in the cytosol as well as within organelles. These chaperones participate in all these processes through their ability to recognize nonnative conformations of other proteins. They bind extended peptide segments with a…
kmeans	1	Red	755	CYTC-1	Q9T0G2	Unigene062959	3702.AT1G22840.1	CYTOCHROME C-1; Electron carrier protein. The oxidized form of the cytochrome c heme group can accept an electron from the heme group of the cytochrome c1 subunit of cytochrome reductase. Cytochrome c then transfers this electron to the cytochrome oxidase complex, the final protein carrier in the mitochondrial electron-transport chain (By similarity)
kmeans	1	Red	755	VTE1	Q94FY7	Unigene063661	3702.AT4G32770.1	Tocopherol cyclase, chloroplast / vitamin E deficient 1 (VTE1) / sucrose export defective 1 (SXD1); Involved in the synthesis of both tocopherols and tocotrienols (vitamin E), which presumably protect photosynthetic complexes from oxidative stress. Catalyzes the conversion of 2- methyl-6-phytyl-1,4-hydroquinone and 2,3-dimethyl-5-phytyl-1,4- hydroquinone (DMPQ) to delta- and gamma-tocopherol resp…
kmeans	1	Red	755	ATERDJ3B	Q9LZK5	Unigene068248	3702.AT3G62600.1	DNAJ heat shock family protein; J domain protein localized in ER lumen. Can partially compensate for the growth defect in jem1 scj1 mutant yeast. Forms a complex SDF2-ERdj3B-BiP that is required for the proper accumulation of the surface-exposed leucine-rich repeat receptor kinases EFR. EFR is involved in PAMP (pathogen associated molecular patterns) triggered immunity
kmeans	1	Red	755	IMPA-2	F4JL11	Unigene088607	3702.AT4G16143.2	Importin subunit alpha-2; Binds to conventional NLS motifs and mediates nuclear protein import across the nuclear envelope (By similarity). Acts as cellular receptor for the nuclear import of the virD2 protein of Agrobacterium, but is not essential for Agrobacterium-mediated root transformation
kmeans	1	Red	755	RANBP1	P92985	Unigene051466; Unigene064705	3702.AT5G58590.1	Encodes a Ran-binding protein 1 homolog (RanBP1)
kmeans	1	Red	755	FLK	Q9SR13	Unigene056838; Unigene056840	3702.AT3G04610.1	RNA-binding KH domain-containing protein; Regulates positively flowering by repressing FLC expression and post-transcriptional modification
kmeans	1	Red	755	VPS20.2	Q9FY89	Unigene049481	3702.AT5G09260.1	Vacuolar protein sorting-associated protein 20 homolog 2; Component of the ESCRT-III complex, which is required for multivesicular bodies (MVBs) formation and sorting of endosomal cargo proteins into MVBs. The ESCRT-III complex is probably involved in the concentration of MVB cargo (By similarity); Belongs to the SNF7 family
kmeans	1	Red	755	BIG	Q9SRU2	Unigene099809	3702.AT3G02260.1	Auxin transport protein (BIG); Required for auxin efflux and polar auxin transport (PAT) influencing auxin-mediated developmental responses (e.g. cell elongation, apical dominance, lateral root production, inflorescence architecture, general growth and development). Controls the elongation of the pedicels and stem internodes through auxin action. Involved in the expression modulation of light-reg…
kmeans	1	Red	755	AGT2	Q940M2	Unigene071616	3702.AT4G39660.1	Alanine:glyoxylate aminotransferase 2 homolog (AGT2) mRNA,; Belongs to the class-III pyridoxal-phosphate-dependent aminotransferase family
kmeans	1	Red	755	GAMMACA1	Q9FWR5	Unigene062873	3702.AT1G19580.1	Gamma carbonic anhydrase 1, mitochondrial; Enzyme involved in the catabolism of H(2)CO(3) but that does not mediates the reversible hydration of carbon dioxide. Mediates complex I assembly in mitochondria and respiration (By similarity)
kmeans	1	Red	755	AT5G66530	Q9FJY6	Unigene059274	3702.AT5G66530.2	Galactose mutarotase-like superfamily protein; Its function is described as carbohydrate binding, isomerase activity, aldose 1-epimerase activity, catalytic activity; Involved in galactose metabolic process, carbohydrate metabolic process; Expressed in 24 plant structures; Expressed during 13 growth stages; Contains the following InterPro domains: Glycoside hydrolase-type carbohydrate-binding (In…
kmeans	1	Red	755	XK-2	Q949W8	Unigene080399	3702.AT5G49650.1	Putative xylulose kinase; Encodes a cytosolic protein capable of phosphorylating xylulose and deoxy-xylulose. It most likely plays a role in producing precursors for isoprenoid biosynthesis
kmeans	1	Red	755	SAL2	O49623	Unigene063400	3702.AT5G64000.1	Inositol monophosphatase family protein; Converts adenosine 3'-phosphate 5'-phosphosulfate (PAPS) to adenosine 5'-phosphosulfate (APS) and 3'(2')-phosphoadenosine 5'- phosphate (PAP) to AMP. May regulate the flux of sulfur in the sulfur-activation pathway by converting PAPS to APS (By similarity). Prevents both the toxicity of PAP on RNA processing enzymes as well as the product inhibition by PAP…
kmeans	1	Red	755	AT3G03270	Q8LFK2	Unigene054263	3702.AT3G03270.1	Adenine nucleotide alpha hydrolases-like superfamily protein; Involved in response to stress; Located in plasma membrane, membrane; Expressed in 23 plant structures; Expressed during 13 growth stages; Contains the following InterPro domains: UspA (InterPro:IPR006016), Rossmann-like alpha/beta/alpha sandwich fold (InterPro:IPR014729); BEST Arabidopsis thaliana protein match is: Adenine nucleotide …
kmeans	1	Red	755	TPX1	Q9XEX2	Unigene043240; Unigene050749	3702.AT1G65980.1	Thioredoxin-dependent peroxidase 1; Reduces hydrogen peroxide and alkyl hydroperoxides with reducing equivalents provided through the thioredoxin or glutaredoxin system. May be involved in intracellular redox signaling
kmeans	1	Red	755	AT4G16155	F4JLP5	Unigene047032	3702.AT4G16155.1	Dihydrolipoyl dehydrogenase 2, chloroplastic; Lipoamide dehydrogenase is a component of the plastidial pyruvate dehydrogenase complex (PDC); Belongs to the class-I pyridine nucleotide-disulfide oxidoreductase family
kmeans	1	Red	755	AT3G21215	Q9ASW4	Unigene075884	3702.AT3G21215.1	RNA-binding (RRM/RBD/RNP motifs) family protein; Its function is described as RNA binding, nucleotide binding, nucleic acid binding; Contains the following InterPro domains: RNA recognition motif, RNP-1 (InterPro:IPR000504), Nucleotide-binding, alpha-beta plait (InterPro:IPR012677); BEST Arabidopsis thaliana protein match is: RNA-binding (RRM/RBD/RNP motifs) family protein (TAIR:AT2G42240.1); Has…
kmeans	1	Red	755	ASB1	Q42565	Unigene052133	3702.AT1G25220.2	Anthranilate synthase beta subunit 1, chloroplastic; Part of a heterotetrameric complex that catalyzes the two-step biosynthesis of anthranilate, an intermediate in the biosynthesis of L-tryptophan. In the first step, the glutamine- binding beta subunit of anthranilate synthase (AS) provides the glutamine amidotransferase activity which generates ammonia as a substrate that, along with chorismate…
kmeans	1	Red	755	AT1G04190	Q8RXN1	Unigene051464	3702.AT1G04190.1	Tetratricopeptide repeat (TPR)-like superfamily protein; Its function is described as binding; Involved in biological_process unknown; Located in cellular_component unknown; Expressed in 22 plant structures; Expressed during 13 growth stages; Contains the following InterPro domains: Tetratricopeptide TPR-1 (InterPro:IPR001440), Tetratricopeptide-like helical (InterPro:IPR011990), Tetratricopeptid…
kmeans	1	Red	755	AT4G10750	O82487	Unigene050676	3702.AT4G10750.1	Phosphoenolpyruvate carboxylase family protein; Its function is described as carbon-carbon lyase activity, catalytic activity; Involved in 7 processes; Located in mitochondrion, chloroplast; Expressed in 24 plant structures; Expressed during 13 growth stages; Contains the following InterPro domains: Pyruvate/Phosphoenolpyruvate kinase, catalytic core (InterPro:IPR015813), HpcH/HpaI aldolase (Inte…
kmeans	1	Red	755	YLS2	Q9CAZ7	Unigene100760	3702.AT3G51430.1	Calcium-dependent phosphotriesterase superfamily protein; Although this enzyme is predicted to encode a strictosidine synthase (SS), it lacks a conserved catalytic glutamate residue found in active SS enzymes and it is not expected to have SS activity
kmeans	1	Red	755	CARB	Q42601	Unigene095322	3702.AT1G29900.1	Carbamoyl-phosphate synthase large chain, chloroplastic; Involved in arginine biosynthesis. Required for mesophyll development; Belongs to the CarB family
kmeans	1	Red	755	AT5G65750	Q9FLH2	Unigene073890	3702.AT5G65750.1	2-oxoglutarate dehydrogenase, E1 component; Its function is described as oxoglutarate dehydrogenase (succinyl-transferring) activity, cobalt ion binding, zinc ion binding; Involved in response to cadmium ion; Located in mitochondrion; Expressed in 23 plant structures; Expressed during 11 growth stages; Contains the following InterPro domains: 2-oxoglutarate dehydrogenase, E1 component (InterPro:I…
kmeans	1	Red	755	AT5G27470	Q39230	Unigene101734	3702.AT5G27470.1	seryl-tRNA synthetase / serine--tRNA ligase; Catalyzes the attachment of serine to tRNA(Ser). Is also able to aminoacylate tRNA(Sec) with serine, to form the misacylated tRNA L-seryl-tRNA(Sec), which will be further converted into selenocysteinyl-tRNA(Sec)
kmeans	1	Red	755	AT5G10010	A2RVJ8	Unigene073745	3702.AT5G10010.1	Protein HEAT INTOLERANT 4; Essential protein required for basal thermotolerance, especially during heat-induced chromocentre decondensation, thus regulating transcriptional gene silencing (TGS)
kmeans	1	Red	755	GF14	Q01525	Unigene051798	3702.AT1G78300.1	14-3-3-like protein GF14 omega; Is associated with a DNA binding complex that binds to the G box, a well-characterized cis-acting DNA regulatory element found in plant genes
kmeans	1	Red	755	PKT3	Q56WD9	Unigene060972; Unigene088371; Unigene088372	3702.AT2G33150.1	3-ketoacyl-CoA thiolase 2, peroxisomal; Involved in long chain fatty-acid beta-oxidation prior to gluconeogenesis during germination and subsequent seedling growth. Confers sensitivity to 2,4-dichlorophenoxybutiric acid (2,4-DB). Required for local and systemic induction of jasmonic acid (JA) biosynthesis after wounding. Seems to be involved in JA biosynthesis during senescence
kmeans	1	Red	755	emb2731	Q9FG71	Unigene062949	3702.AT5G55940.1	ER membrane protein complex subunit 8/9 homolog; Embryo defective 2731 (emb2731); Its function is described as molecular_function unknown; Involved in embryo development ending in seed dormancy; Located in endoplasmic reticulum; Expressed in 23 plant structures; Expressed during 13 growth stages; Contains the following InterPro domains: Uncharacterised protein family UPF0172 (InterPro:IPR005366);…
kmeans	1	Red	755	PSAT	Q96255	Unigene054656	3702.AT4G35630.1	Phosphoserine aminotransferase 1, chloroplastic; Catalyzes the last step in the plastidial phosphorylated pathway of serine biosynthesis (PPSB). The reaction mechanism proceeds via the formation of a phosphoryl-enzyme intermediates. Required for embryo, pollen and root development. May be required preferentially for serine biosynthesis in non-photosynthetic tissues; Belongs to the class-V pyridox…
kmeans	1	Red	755	AT-HF	Q9SZ30	Unigene058825; Unigene062015	3702.AT4G26900.1	Imidazole glycerol phosphate synthase hisHF, chloroplastic; IGPS catalyzes the conversion of PRFAR and glutamine to IGP, AICAR and glutamate. The glutamine amidotransferase domain provides the ammonia necessary to the cyclase domain to produce IGP and AICAR from PRFAR; In the C-terminal section; belongs to the HisA/HisF family
kmeans	1	Red	755	AT4G14230	Q4V3C7	Unigene056093	3702.AT4G14230.1	CBS domain-containing protein with a domain of unknown function (DUF21); Its function is described as molecular_function unknown; Involved in biological_process unknown; Located in mitochondrion; Expressed in 25 plant structures; Expressed during 15 growth stages; Contains the following InterPro domains: Protein of unknown function DUF21 (InterPro:IPR002550), Cystathionine beta-synthase, core (In…
kmeans	1	Red	755	AT3G53970	Q9M330	Unigene070674	3702.AT3G53970.1	Probable proteasome inhibitor; Could play an important role in control of proteasome function. Inhibits the hydrolysis of protein and peptide substrates by the 20S proteasome (By similarity)
kmeans	1	Red	755	scpl50	Q9M9Q6	Unigene048921	3702.AT1G15000.1	Serine carboxypeptidase-like 50; Probable carboxypeptidase
kmeans	1	Red	755	EULS3	Q945P1	Unigene068161	3702.AT2G39050.1	Hydroxyproline-rich glycoprotein family protein; Lectin which binds carbohydrates in vitro. Interacts through its lectin domain with glycan structures containing one or more Lewis X, Lewis Y or lactosamine motifs. May play a role in abiotic stress responses (Probable). May play a role in abscisic acid-induced stomatal closure. May play a role in disease resistance against Pseudomonas syringae thr…
kmeans	1	Red	755	PHB2	Q9ZNT7	Unigene063465	3702.AT1G03860.3	Prohibitin-2, mitochondrial; Prohibitin probably acts as a holdase/unfoldase for the stabilization of newly synthesized mitochondrial proteins
kmeans	1	Red	755	AT4G34450	Q0WW26	Unigene097837; Unigene097838	3702.AT4G34450.1	Coatomer gamma-2 subunit, putative / gamma-2 coat protein, putative / gamma-2 COP, putative; The coatomer is a cytosolic protein complex that binds to dilysine motifs and reversibly associates with Golgi non- clathrin-coated vesicles, which further mediate biosynthetic protein transport from the ER, via the Golgi up to the trans Golgi network. Coatomer complex is required for budding from Golgi m…
kmeans	1	Red	755	PTEN2	Q9LT75	Unigene063555	3702.AT3G19420.1	Phosphatidylinositol 3,4,5-trisphosphate 3-phosphatase and protein-tyrosine-phosphatase PTEN2A; Binds phosphatidic acid. Protein tyrosine phosphatase that exhibits also lipid phosphatase activity. Hydrolyzed poorly p-nitrophenyl phosphate (p-NPP). Can use PtdIns isomers as substrates. Removes efficiently phosphate from the D3 position of the inositol ring, less from the D4 position and not at all…
kmeans	1	Red	755	AT4G18930	O04147	Unigene070178; Unigene070179	3702.AT4G18930.1	RNA ligase/cyclic nucleotide phosphodiesterase family protein; Hydrolyzes ADP-ribose 1",2"-cyclic phosphate (Appr>1) that is produced during tRNA splicing into ADP-ribose 1"-phosphate (Appr-1"p). Acts also on nucleoside 2',3'-cyclic phosphates
kmeans	1	Red	755	APL2	P55230	Unigene079897	3702.AT1G27680.1	Glucose-1-phosphate adenylyltransferase large subunit 2, chloroplastic; ADP-glucose pyrophosphorylase catalyzes the first, rate limiting step in starch biosynthesis. The large subunit plays a regulatory role whereas the small subunit (ApS) is the catalytic isoform. Four isoforms of the large subunit (ApL1-4) have been described.Mutational analysis of APS1 suggests that APL1 and APL2 can compensat…
kmeans	1	Red	755	ASPGA1	P50287	Unigene071896	3702.AT5G08100.1	N-terminal nucleophile aminohydrolases (Ntn hydrolases) superfamily protein; Acts in asparagine catabolism but also in the final steps of protein and degradation via hydrolysis of a range of isoaspartyl dipeptides. The affinity for Asn and at least 4 isoaspartyl dipeptides (L-beta-Asp-Ala, L-beta-Asp-Gly, L-beta- Asp-Leu, L-beta-Asp-Phe) is quite low, KM being greater than 4.0 mM. The enzyme is i…
kmeans	1	Red	755	AT1G51980	Q9ZU25	Unigene076311	3702.AT1G51980.1	Probable mitochondrial-processing peptidase subunit alpha-1, mitochondrial; Cleaves presequences (transit peptides) from mitochondrial protein precursors
kmeans	1	Red	755	AXR4	Q9FZ33	Unigene051027	3702.AT1G54990.1	alpha/beta-Hydrolases superfamily protein; Required for the auxin influx facilitator AUX1 polar trafficking and its asymmetric localization within the plasma membrane. Not involved in the PIN proteins localization
kmeans	1	Red	755	DDI1	Q1EBV4	Unigene059465	3702.AT3G13235.1	Uncharacterized protein At3g13235; Ubiquitin family protein; Its function is described as aspartic-type endopeptidase activity; Involved in response to cadmium ion; Located in cytosol, nucleus; Expressed in 24 plant structures; Expressed during 13 growth stages; Contains the following InterPro domains: Ubiquitin-associated/translation elongation factor EF1B, N-terminal (InterPro:IPR000449), Pepti…
kmeans	1	Red	755	NUDT3	Q8L831	Unigene055796	3702.AT1G79690.1	Nudix hydrolase homolog 3; Probably mediates the hydrolysis of some nucleoside diphosphate derivatives
kmeans	1	Red	755	GAPC2	Q9FX54	Unigene061661	3702.AT1G13440.1	Glyceraldehyde-3-phosphate dehydrogenase GAPC2, cytosolic; Key enzyme in glycolysis that catalyzes the first step of the pathway by converting D-glyceraldehyde 3-phosphate (G3P) into 3-phospho-D-glyceroyl phosphate. Essential for the maintenance of cellular ATP levels and carbohydrate metabolism (By similarity). Binds DNA in vitro
kmeans	1	Red	755	HSP23.6	Q96331	Unigene059387	3702.AT4G25200.1	Mitochondrion-localized small heat shock protein 23.6; AtHSP23.6-mito mRNA, nuclear gene encoding mitochondrial; Belongs to the small heat shock protein (HSP20) family
kmeans	1	Red	755	ARP4	Q84M92	Unigene050135	3702.AT1G18450.1	Actin-related protein 4; Encodes a gene similar to actin-related proteins in other organisms. Member of nuclear ARP family of genes. Component of chromatin remodeling complexes, involved in chromatin-mediated gene regulation. Phenotype of the arp4-1 mutant allele revealed partial sterility due to defects in anther development. Targeting the distinct, 3' UTR of AtARP4 transcripts with RNA interfer…
kmeans	1	Red	755	AT4G05160	Q9M0X9	Unigene060784	3702.AT4G05160.1	AMP-dependent synthetase and ligase family protein; Encodes a peroxisomal protein involved in the activation of fatty acids through esterification with CoA. At4g05160 preferentially activates fatty acids with medium chain length (C6:0 and C7:0) as well as even-numbered long-chain fatty acids (C14:0, C16:0 and C18:0). At4g05160 was also able to catalyze the conversion of OPC-6:0 to its CoA ester a…
kmeans	1	Red	755	AT3G52960	Q949U7	Unigene046404	3702.AT3G52960.1	Peroxiredoxin-2E, chloroplastic; Thiol-specific peroxidase that catalyzes the reduction of hydrogen peroxide and organic hydroperoxides to water and alcohols, respectively. Plays a role in cell protection against oxidative stress by detoxifying peroxides (By similarity). May be involved in chloroplast redox homeostasis (Probable)
kmeans	1	Red	755	AT4G16180	F4JLQ2	Unigene076544	3702.AT4G16180.2	Unknown protein; Its function is described as molecular_function unknown; Involved in biological_process unknown; Located in plasma membrane; BEST Arabidopsis thaliana protein match is: unknown protein (TAIR:AT3G28720.1); Has 5 Blast hits to 5 proteins in 3 species: Archae - 0; Bacteria - 0; Metazoa - 0; Fungi - 0; Plants - 4; Viruses - 0; Other Eukaryotes - 1 (source: NCBI BLink)
kmeans	1	Red	755	AT1G66430	Q9C524	Unigene058131	3702.AT1G66430.1	pfkB-like carbohydrate kinase family protein; May play an important role in maintaining the flux of carbon towards starch formation; Belongs to the carbohydrate kinase PfkB family
kmeans	1	Red	755	TSB1	P14671	Unigene039900	3702.AT5G54810.1	Tryptophan synthase beta chain 1, chloroplastic; The beta subunit is responsible for the synthesis of L- tryptophan from indole and L-serine; Belongs to the TrpB family
kmeans	1	Red	755	AT2G01970	Q9ZPS7	Unigene061131	3702.AT2G01970.1	Endomembrane protein 70 protein family; Involved in transport; Located in integral to membrane, Golgi apparatus, plasma membrane, plant-type cell wall; Expressed in 26 plant structures; Expressed during 15 growth stages; Contains the following InterPro domains: Nonaspanin (TM9SF) (InterPro:IPR004240); BEST Arabidopsis thaliana protein match is: Endomembrane protein 70 protein family (TAIR:AT1G146…
kmeans	1	Red	755	RBCL	O03042	Unigene020363	3702.ATCG00490.1	Ribulose bisphosphate carboxylase large chain; RuBisCO catalyzes two reactions: the carboxylation of D- ribulose 1,5-bisphosphate, the primary event in carbon dioxide fixation, as well as the oxidative fragmentation of the pentose substrate in the photorespiration process. Both reactions occur simultaneously and in competition at the same active site; Belongs to the RuBisCO large chain family. Ty…
kmeans	1	Red	755	AT5G17820	Q43729	Unigene083462	3702.AT5G17820.1	Peroxidase superfamily protein; Removal of H(2)O(2), oxidation of toxic reductants, biosynthesis and degradation of lignin, suberization, auxin catabolism, response to environmental stresses such as wounding, pathogen attack and oxidative stress. These functions might be dependent on each isozyme/isoform in each plant tissue; Belongs to the peroxidase family. Classical plant (class III) peroxidas…
kmeans	1	Red	755	AT1G52670	Q8VZ68	Unigene052065	3702.AT1G52670.1	Is a member of the PF|00364 Biotin-requiring enzymes family; Single hybrid motif superfamily protein; Its function is described as binding; Located in chloroplast; Expressed in 22 plant structures; Expressed during 14 growth stages; Contains the following InterPro domains: Single hybrid motif (InterPro:IPR011053), Biotin/lipoyl attachment (InterPro:IPR000089); BEST Arabidopsis thaliana protein ma…
kmeans	1	Red	755	AT3G20790	Q8RWP0	Unigene056220	3702.AT3G20790.1	NAD(P)-binding Rossmann-fold superfamily protein; Its function is described as oxidoreductase activity, binding, catalytic activity; Involved in oxidation reduction, metabolic process; Expressed in 23 plant structures; Expressed during 15 growth stages; Contains the following InterPro domains: Oxidoreductase, N-terminal (InterPro:IPR000683), Oxidoreductase, C-terminal (InterPro:IPR004104), NAD(P)…
kmeans	1	Red	755	cpHsc70-2	Q9LTX9	Unigene062463	3702.AT5G49910.1	Heat shock 70 kDa protein 7, chloroplastic; Acts redundantly with HSP70-6 in the thermotolerance of germinating seeds. Plays an important role in the protein precursor import into chloroplasts
kmeans	1	Red	755	AT4G15940	Q93ZE5	Unigene049598	3702.AT4G15940.1	Fumarylacetoacetate (FAA) hydrolase family; Probable acylpyruvase. Binds copper in vitro
kmeans	1	Red	755	SHM4	O23254	Unigene085641; Unigene085642	3702.AT4G13930.1	Encodes a serine hydroxymethyltransferase maximally expressed in root
kmeans	1	Red	755	ALATS	P36428	Unigene087754	3702.AT1G50200.1	Alanyl-tRNA synthetase; Catalyzes the attachment of alanine to tRNA(Ala) in a two-step reaction: alanine is first activated by ATP to form Ala- AMP and then transferred to the acceptor end of tRNA(Ala). Also edits incorrectly charged tRNA(Ala) via its editing domain; Belongs to the class-II aminoacyl-tRNA synthetase family
kmeans	1	Red	755	LEJ2	O23193	Unigene058456	3702.AT4G36910.1	CBS domain-containing protein CBSX1, chloroplastic; Has a cystathionine Beta-synthase domain
kmeans	1	Red	755	NTT1	Q39002	Unigene090246	3702.AT1G80300.1	ADP,ATP carrier protein 1, chloroplastic; May function as an ATP importer
kmeans	1	Red	755	Hsp89.1	F4JFN3	Unigene094017	3702.AT3G07770.1	Heat shock protein 90-6, mitochondrial; Molecular chaperone which stabilizes unfolding protein intermediates and functions as a folding molecular chaperone that assists the non-covalent folding of proteins in an ATP-dependent manner
kmeans	1	Red	755	D-CDES	F4HYF3	Unigene071752	3702.AT1G48420.1	Bifunctional D-cysteine desulfhydrase/1-aminocyclopropane-1-carboxylate deaminase, mitochondrial; Encodes an enzyme that decomposes D-cysteine into pyruvate, H2S, and NH3. Only D-cysteine but not L-cysteine was converted by D-CDes to pyruvate, H2S, and NH3. There is conflicting evidence on its 1-aminocyclopropane-1-carboxylate deaminase activity. Involved in regulating ethylene levels; Belongs to…
kmeans	1	Red	755	BG3	F4J270	Unigene047544	3702.AT3G57240.1	Probable glucan endo-1,3-beta-glucosidase BG3; May play a role in plant defense against pathogens; Belongs to the glycosyl hydrolase 17 family
kmeans	1	Red	755	XTR6	Q38910	Unigene068818	3702.AT4G25810.1	Probable xyloglucan endotransglucosylase/hydrolase protein 23; Catalyzes xyloglucan endohydrolysis (XEH) and/or endotransglycosylation (XET). Cleaves and religates xyloglucan polymers, an essential constituent of the primary cell wall, and thereby participates in cell wall construction of growing tissues (By similarity)
kmeans	1	Red	755	PAS1	Q7DMA9	Unigene074443	3702.AT3G54010.1	FKBP-type peptidyl-prolyl cis-trans isomerase family protein; PPIases accelerate the folding of proteins. It catalyzes the cis-trans isomerization of proline imidic peptide bonds in oligopeptides (By similarity). Essential protein regulating cell division, adhesion and elongation throughout the plant development and embryogenesis. Required for the spatial organization of apical meristems. Involve…
kmeans	1	Red	755	BGAL9	Q9SCV3	Unigene101117	3702.AT2G32810.1	Putative beta-galactosidase; Belongs to the glycosyl hydrolase 35 family
kmeans	1	Red	755	AT5G36210	F4K2Y3	Unigene076483; Unigene080629	3702.AT5G36210.1	alpha/beta-Hydrolases superfamily protein; Its function is described as serine-type peptidase activity; Involved in proteolysis; Located in chloroplast; Expressed in 24 plant structures; Expressed during 14 growth stages; Contains the following InterPro domains: Peptidase S9, prolyl oligopeptidase, catalytic domain (InterPro:IPR001375); BEST Arabidopsis thaliana protein match is: acylaminoacyl-pe…
kmeans	1	Red	755	FDH	Q9S7E4	Unigene052330	3702.AT5G14780.1	Formate dehydrogenase, chloroplastic/mitochondrial; Catalyzes the NAD(+)-dependent oxidation of formate to carbon dioxide. Involved in the cell stress response; Belongs to the D-isomer specific 2-hydroxyacid dehydrogenase family. FDH subfamily
kmeans	1	Red	755	LSF1	F4J117	Unigene071527	3702.AT3G01510.1	Phosphoglucan phosphatase LSF1, chloroplastic; Starch granule-associated phosphoglucan phosphatase involved in the control of starch accumulation. Participates in the regulation of the initial steps of starch degradation at the granule surface. May release a different set of phosphate groups from those removed by DSP4
kmeans	1	Red	755	SNF7.1	Q9SZE4	Unigene076300	3702.AT4G29160.3	Vacuolar protein sorting-associated protein 32 homolog 2; Component of the ESCRT-III complex, which is required for multivesicular bodies (MVBs) formation and sorting of endosomal cargo proteins into MVBs. The ESCRT-III complex is probably involved in the concentration of MVB cargo (By similarity)
kmeans	1	Red	755	VLN3	O81645	Unigene035519; Unigene035520	3702.AT3G57410.1	Villin-3; Binds actin and actin filament bundles in a Ca(2+)- insensitive manner, but severs actin filaments in a calcium- dependent manner, regardless of the presence or not of VLN1 (AC O81643). Acts redundantly with VLN2 (AC O81644) to generate thick actin filament bundles, to regulate directional organ growth and in sclerenchyma development
kmeans	1	Red	755	MTHFR2	O80585	Unigene099344; Unigene099345	3702.AT2G44160.1	Methylenetetrahydrofolate reductase 2; The probable reversibility of the MTHFR reaction in plants suggests that they can metabolize the methyl group of 5,10- methylenetetrahydrofolate to serine, sugars and starch
kmeans	1	Red	755	AT5G17380	Q9LF46	Unigene056591	3702.AT5G17380.1	Thiamine pyrophosphate dependent pyruvate decarboxylase family protein; Catalyzes a carbon-carbon cleavage reaction; cleaves a 2-hydroxy-3-methylacyl-CoA into formyl-CoA and a 2-methyl-branched fatty aldehyde; Belongs to the TPP enzyme family
kmeans	1	Red	755	AT5G43830	Q9FG81	Unigene066666	3702.AT5G43830.1	Aluminium induced protein with YGL and LRDR motifs; Its function is described as molecular_function unknown; Involved in biological_process unknown; Located in cytosol, nucleus; Expressed in 26 plant structures; Expressed during 15 growth stages; BEST Arabidopsis thaliana protein match is: Aluminium induced protein with YGL and LRDR motifs (TAIR:AT3G22850.1); Has 1807 Blast hits to 1807 proteins …
kmeans	1	Red	755	AT2G45290	F4IW47	Unigene082186; Unigene085023	3702.AT2G45290.1	Transketolase-2, chloroplastic; Catalyzes the reversible transfer of a two-carbon ketol group from fructose-6-phosphate or sedoheptulose-7-phosphate to glyceraldehyde-3-phosphate to yield xylulose-5-phosphate and erythrose-4-phosphate or ribose-5-phosphate, respectively (By similarity). Could act as a stress sensor involved in adaptation process; Belongs to the transketolase family
kmeans	1	Red	755	AT3G18060	Q9LV35	Unigene072617	3702.AT3G18060.1	Transducin family protein / WD-40 repeat family protein; Binds actin. Enhances the F-actin depolymerization activity of actin-depolymerizing factor (ADF) proteins
kmeans	1	Red	755	EMB2024	Q84WW2	Unigene089698	3702.AT5G24400.1	Probable 6-phosphogluconolactonase 5, chloroplastic; Encodes a protein with 6-phosphoglucunolactonase activity that localizes to the chloroplasts and the peroxisome. However, mutant phenotypes observed in pgl3 mutant plants can be complemented with a chloroplast-targeted version of the protein. PGL3 likely functions in the oxidative branch of the pentose phosphate pathway. pgl3 mutant phenotypes …
kmeans	1	Red	755	AT1G09390	O80522	Unigene061088	3702.AT1G09390.1	GDSL-like Lipase/Acylhydrolase superfamily protein; Its function is described as hydrolase activity, acting on ester bonds, carboxylesterase activity; Involved in glycerol biosynthetic process, lipid metabolic process; Located in chloroplast stroma; Expressed in 22 plant structures; Expressed during 13 growth stages; Contains the following InterPro domains: Lipase, GDSL (InterPro:IPR001087); BEST…
kmeans	1	Red	755	At1g01090	O24457	Unigene077814; Unigene077817	3702.AT1G01090.1	Pyruvate dehydrogenase E1 component subunit alpha-3, chloroplastic; The pyruvate dehydrogenase complex catalyzes the overall conversion of pyruvate to acetyl-CoA and CO(2). It contains multiple copies of three enzymatic components: pyruvate dehydrogenase (E1), dihydrolipoamide acetyltransferase (E2) and lipoamide dehydrogenase (E3) (By similarity)
kmeans	1	Red	755	AT3G22490	Q9LJ97	Unigene060140; Unigene067706	3702.AT3G22490.1	Late embryogenesis abundant protein 31; LEA proteins are late embryonic proteins abundant in higher plant seed embryos. The function of those proteins is not known (Probable). Promotes germination rate. Enhances cation toxicity (e.g. lithium ion) and osmotic stress (e.g. NaCl and sorbitol) tolerance during germination and in seedlings
kmeans	1	Red	755	AT2G05830	Q9ZUG4	Unigene066221	3702.AT2G05830.1	NagB/RpiA/CoA transferase-like superfamily protein; Catalyzes the interconversion of methylthioribose-1- phosphate (MTR-1-P) into methylthioribulose-1-phosphate (MTRu-1- P)
kmeans	1	Red	755	AT2G16760	Q9SLE2	Unigene042448	3702.AT2G16760.1	Calcium-dependent phosphotriesterase superfamily protein; Its function is described as molecular_function unknown; Located in endoplasmic reticulum; Expressed in 10 plant structures; Expressed during 6 growth stages; Contains the following InterPro domains: SMP-30/Gluconolaconase/LRE-like region (InterPro:IPR013658), Six-bladed beta-propeller, TolB-like (InterPro:IPR011042); BEST Arabidopsis thal…
kmeans	1	Red	755	AT5G24650	Q9FLT9	Unigene059162	3702.AT5G24650.1	Mitochondrial import inner membrane translocase subunit Tim17/Tim22/Tim23 family protein; Its function is described as protein transporter activity, P-P-bond-hydrolysis-driven protein transmembrane transporter activity; Involved in protein transport; Located in chloroplast, plasma membrane, vacuole, mitochondrial inner membrane presequence translocase complex, chloroplast envelope; Expressed in 2…
kmeans	1	Red	755	FBP	Q9MA79	Unigene045552	3702.AT1G43670.1	Inositol monophosphatase family protein; Catalyzes the first irreversible reaction from fructose- 1,6-bisphosphate to fructose-6-phosphate and inorganic phosphate and plays an important regulatory role in sucrose biosynthesis and metabolism (Probable). Its activity is essential to regulate starch levels. Functions in fructose-mediated signaling independently of its catalytic activity in sugar met…
kmeans	1	Red	755	CCS	Q9LD47	Unigene057625	3702.AT1G12520.1	Copper/zinc superoxide dismutase copper chaperone. Localized to the chloroplast. Expressed in roots and shoots. Up-regulated in response to copper and senescence. The AtACC activates all three CuZnSOD activities located in three different subcellular compartments. Contains three domains, central, ATX-1 like and C-terminal. ATX-1 like domain essential for the copper chaperone function of AtCCS in …
kmeans	1	Red	755	C4H	P92994	Unigene055501	3702.AT2G30490.1	Trans-cinnamate 4-monooxygenase; Controls carbon flux to pigments essential for pollination or UV protection, to numerous pytoalexins synthesized by plants when challenged by pathogens, and to lignins
kmeans	1	Red	755	AT3G28720	Q9LHA3	Unigene082181	3702.AT3G28720.1	Unknown protein; Its function is described as molecular_function unknown; Involved in biological_process unknown; Located in cellular_component unknown; Expressed in 25 plant structures; Expressed during 13 growth stages; BEST Arabidopsis thaliana protein match is: unknown protein (TAIR:AT5G58100.1); Has 1610 Blast hits to 344 proteins in 85 species: Archae - 0; Bacteria - 567; Metazoa - 95; Fung…
kmeans	1	Red	755	UXS6	Q9ZV36	Unigene074039	3702.AT2G28760.1	UDP-glucuronic acid decarboxylase 6; Catalyzes the NAD-dependent decarboxylation of UDP- glucuronic acid to UDP-xylose. Necessary for the biosynthesis of the core tetrasaccharide in glycosaminoglycan biosynthesis (By similarity)
kmeans	1	Red	755	ALDH12A1	Q8VZC3	Unigene075260; Unigene075261	3702.AT5G62530.1	Encodes mitochondrial Delta-pyrroline-5- carboxylate dehydrogenase. Involved in the catabolism of proline to glutamate. Involved in protection from proline toxicity. Induced at pathogen infection sites. P5CDH and SRO5 (an overlapping gene in the sense orientation) generate 24-nt and 21-nt siRNAs, which together are components of a regulatory loop controlling reactive oxygen species (ROS) producti…
kmeans	1	Red	755	FCAALL.79	O23264	Unigene073095	3702.AT4G14030.1	Selenium-binding protein 1; Binds cadmium and mediates lower sensitivity to stress requiring glutathione (GSH) for tolerance (e.g. cadmium, selenate, and hydrogen peroxide excess). Probably helps to detoxify cadmium potentially through direct binding
kmeans	1	Red	755	CSY2	Q9LXS6	Unigene080920	3702.AT3G58750.1	Citrate synthase 2, peroxisomal; Peroxisomal citrate synthase required for the fatty acid respiration in seedlings, citrate being exported from peroxisomes into mitochondria during respiration of triacylglycerol (TAG). Indeed, complete respiration requires the transfer of carbon in the form of citrate from the peroxisome to the mitochondria
kmeans	1	Red	755	NADP-ME4	Q9CA83	Unigene086429	3702.AT1G79750.1	NADP-dependent malic enzyme 4, chloroplastic; The chloroplastic ME isoform decarboxylates malate shuttled from neighboring mesophyll cells. The CO(2) released is then refixed by ribulose-bisphosphate carboxylase. This pathway eliminates the photorespiratory loss of CO(2) that occurs in most plants (By similarity); Belongs to the malic enzymes family
kmeans	2	Yellow	74	AT5G61170	Q9FNP8	Unigene056967	3702.AT5G61170.1	Ribosomal protein S19e family protein; Its function is described as structural constituent of ribosome; Involved in translation; Located in cytosolic small ribosomal subunit, cytosolic ribosome, ribosome, vacuole; Expressed in 23 plant structures; Expressed during 13 growth stages; Contains the following InterPro domains: Ribosomal protein S19e, conserved site (InterPro:IPR018277), Ribosomal prot…
kmeans	2	Yellow	74	AT1G72730	Q9CAI7	Unigene069806	3702.AT1G72730.1	DEA(D/H)-box RNA helicase family protein; ATP-dependent RNA helicase which is a subunit of the eIF4F complex involved in cap recognition and is required for mRNA binding to ribosome. In the current model of translation initiation, eIF4A unwinds RNA secondary structures in the 5'-UTR of mRNAs which is necessary to allow efficient binding of the small ribosomal subunit, and subsequent scanning for …
kmeans	2	Yellow	74	RPL9B	P49209	Unigene052786	3702.AT1G33120.1	Ribosomal protein L6 family; Its function is described as structural constituent of ribosome, rRNA binding; Involved in translation; Located in 7 components; Expressed in fruit, cultured cell, leaf; Contains the following InterPro domains: Ribosomal protein L6 (InterPro:IPR000702), Ribosomal protein L6, alpha-beta domain (InterPro:IPR020040), Ribosomal protein L6, conserved site-2 (InterPro:IPR00…
kmeans	2	Yellow	74	EIF3A	Q9LD55	Unigene091792	3702.AT4G11420.1	Eukaryotic translation initiation factor 3 subunit A; RNA-binding component of the eukaryotic translation initiation factor 3 (eIF-3) complex, which is involved in protein synthesis of a specialized repertoire of mRNAs and, together with other initiation factors, stimulates binding of mRNA and methionyl-tRNAi to the 40S ribosome. The eIF-3 complex specifically targets and initiates translation of…
kmeans	2	Yellow	74	AT3G02560	Q9M885	Unigene047012; Unigene047013	3702.AT3G02560.2	Ribosomal protein S7e family protein; Its function is described as structural constituent of ribosome; Involved in translation; Located in cytosolic small ribosomal subunit, cytosolic ribosome, chloroplast, membrane; Expressed in 23 plant structures; Expressed during 16 growth stages; Contains the following InterPro domains: Ribosomal protein S7e (InterPro:IPR000554); BEST Arabidopsis thaliana pr…
kmeans	2	Yellow	74	AT3G49910	P51414	Unigene050603	3702.AT3G49910.1	Translation protein SH3-like family protein; Its function is described as structural constituent of ribosome; Involved in response to cold, translation; Located in 8 components; Expressed in 24 plant structures; Expressed during 13 growth stages; Contains the following InterPro domains: Translation protein SH3-like (InterPro:IPR008991), Ribosomal protein L26, eukaryotic/archaeal (InterPro:IPR0057…
kmeans	2	Yellow	74	FIB2	Q94AH9	Unigene050060	3702.AT4G25630.1	Mediator of RNA polymerase II transcription subunit 36a; Component of the Mediator complex, a coactivator involved in the regulated transcription of nearly all RNA polymerase II-dependent genes. Mediator functions as a bridge to convey information from gene-specific regulatory proteins to the basal RNA polymerase II transcription machinery. The Mediator complex, having a compact conformation in i…
kmeans	2	Yellow	74	AT2G40290	Q9SIZ2	Unigene062654	3702.AT2G40290.1	Eukaryotic translation initiation factor 2 subunit alpha homolog; Functions in the early steps of protein synthesis by forming a ternary complex with GTP and initiator tRNA. This complex binds to a 40S ribosomal subunit, followed by mRNA binding to form a 43S pre-initiation complex. Junction of the 60S ribosomal subunit to form the 80S initiation complex is preceded by hydrolysis of the GTP bound…
kmeans	2	Yellow	74	EIF2	O04202	Unigene064949	3702.AT2G39990.1	Eukaryotic translation initiation factor 3 subunit F; Component of the eukaryotic translation initiation factor 3 (eIF-3) complex, which is involved in protein synthesis of a specialized repertoire of mRNAs and, together with other initiation factors, stimulates binding of mRNA and methionyl-tRNAi to the 40S ribosome. The eIF-3 complex specifically targets and initiates translation of a subset of…
kmeans	2	Yellow	74	NUC-L2	Q1PEP5	Unigene087922	3702.AT3G18610.1	Nucleolin like 2; Involved in pre-rRNA processing and ribosome assembly
kmeans	2	Yellow	74	AT4G29410	Q9M0E2	Unigene045627; Unigene045628	3702.AT4G29410.1	Ribosomal L28e protein family; Its function is described as structural constituent of ribosome; Involved in translation, ribosome biogenesis; Located in ribosome, cytosolic large ribosomal subunit, plasma membrane; Expressed in 23 plant structures; Expressed during 13 growth stages; Contains the following InterPro domains: Ribosomal protein L28e (InterPro:IPR002672); BEST Arabidopsis thaliana pro…
kmeans	2	Yellow	74	AT4G27090	Q9T043	Unigene039351; Unigene041535	3702.AT4G27090.1	Ribosomal protein L14; Its function is described as structural constituent of ribosome; Involved in translation, ribosome biogenesis; Located in 8 components; Expressed in 24 plant structures; Expressed during 13 growth stages; Contains the following InterPro domains: Ribosomal protein L14 (InterPro:IPR002784); BEST Arabidopsis thaliana protein match is: Ribosomal protein L14 (TAIR:AT2G20450.1); …
kmeans	2	Yellow	74	PP2AA2	Q38950	Unigene078893	3702.AT3G25800.1	Serine/threonine-protein phosphatase 2A 65 kDa regulatory subunit A beta isoform; The A subunit of protein phosphatase 2A serves as a scaffolding molecule to coordinate the assembly of the catalytic subunit and a variable regulatory B subunit. Involved during developmental process such as seedling and floral developments. Seems to act as a negative regulator of PP2A catalytic activity. Associates…
kmeans	2	Yellow	74	EIF4A-III	Q94A52	Unigene065680	3702.AT3G19760.1	Eukaryotic initiation factor 4A-III homolog; ATP-dependent RNA helicase. Core component of the splicing-dependent multiprotein exon junction complex (EJC) deposited at splice junctions on mRNAs. The EJC is a dynamic structure consisting of core proteins and several peripheral nuclear and cytoplasmic associated factors that join the complex only transiently either during EJC assembly or during sub…
kmeans	2	Yellow	74	AT5G35530	Q9FJA6	Unigene050692; Unigene061097	3702.AT5G35530.1	Ribosomal protein S3 family protein; Its function is described as structural constituent of ribosome; Involved in response to salt stress, translation; Located in cytosolic small ribosomal subunit, cytosolic ribosome, nucleolus, membrane; Expressed in 23 plant structures; Expressed during 14 growth stages; Contains the following InterPro domains: K Homology, prokaryotic type (InterPro:IPR009019),…
kmeans	2	Yellow	74	NOP56	Q9SGT7	Unigene088329	3702.AT1G56110.1	NOP56-like pre RNA processing ribonucleoprotein; NOP56-like protein
kmeans	2	Yellow	74	RPL10B	Q08770	Unigene061694	3702.AT1G26910.1	Ribosomal protein L16p/L10e family protein; Its function is described as structural constituent of ribosome; Involved in response to UV-B, developmental process, translation; Located in ribosome, membrane, chloroplast envelope; Expressed in 25 plant structures; Expressed during 15 growth stages; Contains the following InterPro domains: Ribosomal protein L10e (InterPro:IPR001197), Ribosomal protei…
kmeans	2	Yellow	74	AT3G11510	Q9CAX6	Unigene047760; Unigene066824	3702.AT3G11510.1	Ribosomal protein S11 family protein; Its function is described as structural constituent of ribosome; Involved in translation; Located in cytosolic small ribosomal subunit, cytosolic ribosome, nucleolus; Expressed in 25 plant structures; Expressed during 13 growth stages; Contains the following InterPro domains: Ribosomal protein S11 (InterPro:IPR001971), Ribosomal S11, conserved site (InterPro:…
kmeans	2	Yellow	74	AT2G32060	Q9SKZ3	Unigene071323; Unigene074620	3702.AT2G32060.1	Ribosomal protein L7Ae/L30e/S12e/Gadd45 family protein; Its function is described as structural constituent of ribosome; Involved in translation; Located in cytosolic small ribosomal subunit, cytosolic ribosome, nucleus; Expressed in 22 plant structures; Expressed during 13 growth stages; Contains the following InterPro domains: Ribosomal protein S12e (InterPro:IPR000530), Ribosomal protein L7Ae/…
kmeans	2	Yellow	74	BTF3	Q9SMW7	Unigene064931	3702.AT1G17880.1	Basic transcription factor 3 (BTF3); Its function is described as sequence-specific DNA binding transcription factor activity; Involved in response to salt stress; Located in cellular_component unknown; Expressed in 24 plant structures; Expressed during 15 growth stages; Contains the following InterPro domains: Nascent polypeptide-associated complex NAC (InterPro:IPR002715); BEST Arabidopsis thal…
kmeans	2	Yellow	74	AT2G40010	O04204	Unigene069835	3702.AT2G40010.1	Ribosomal protein L10 family protein; Ribosomal protein P0 is the functional equivalent of E.coli protein L10; Belongs to the universal ribosomal protein uL10 family
kmeans	2	Yellow	74	EIF2B	Q41969	Unigene041758	3702.AT5G20920.3	Eukaryotic translation initiation factor 2 subunit beta; eIF-2 functions in the early steps of protein synthesis by forming a ternary complex with GTP and initiator tRNA. This complex binds to a 40S ribosomal subunit, followed by mRNA binding to form a 43S pre-initiation complex. Junction of the 60S ribosomal subunit to form the 80S initiation complex is preceded by hydrolysis of the GTP bound to…
kmeans	2	Yellow	74	AT1G08360	Q8VZB9	Unigene045021	3702.AT1G08360.1	Ribosomal protein L1p/L10e family; Its function is described as structural constituent of ribosome, RNA binding; Involved in translation, RNA processing; Located in cytosolic ribosome, ribosome, cytosolic large ribosomal subunit, plasma membrane; Expressed in 22 plant structures; Expressed during 13 growth stages; Contains the following InterPro domains: Ribosomal protein L1 (InterPro:IPR002143),…
kmeans	2	Yellow	74	EIF3E	Q9C5Z3	Unigene064434; Unigene064435	3702.AT3G57290.1	Eukaryotic translation initiation factor 3 subunit E; Component of the eukaryotic translation initiation factor 3 (eIF-3) complex, which is involved in protein synthesis of a specialized repertoire of mRNAs and, together with other initiation factors, stimulates binding of mRNA and methionyl-tRNAi to the 40S ribosome. The eIF-3 complex specifically targets and initiates translation of a subset of…
kmeans	2	Yellow	74	AT1G18070	Q9LMS7	Unigene056779	3702.AT1G18070.3	Translation elongation factor EF1A/initiation factor IF2gamma family protein; Its function is described as translation factor activity, nucleic acid binding, GTP binding, GTPase activity; Expressed in 25 plant structures; Expressed during 15 growth stages; Contains the following InterPro domains: Translation elongation factor EFTu/EF1A, C-terminal (InterPro:IPR004160), Translation elongation fact…
kmeans	2	Yellow	74	AT3G05560	Q9M9W1	Unigene039067	3702.AT3G05560.3	Ribosomal L22e protein family; Its function is described as structural constituent of ribosome; Involved in translation; Located in cytosolic ribosome, ribosome, cytosolic large ribosomal subunit, plasma membrane; Expressed in 22 plant structures; Expressed during 13 growth stages; Contains the following InterPro domains: Ribosomal protein L22e (InterPro:IPR002671); BEST Arabidopsis thaliana prot…
kmeans	2	Yellow	74	RACK1C_AT	Q9LV28	Unigene064089	3702.AT3G18130.1	Receptor for activated C kinase 1C; Encodes a protein with similarity to mammalian RACKs. RACKs function to shuttle activated protein kinase C to different subcellular sites and may also function as a scaffold through physical interactions with other proteins. RACK1C has no phenotype on its own and probably acts redundantly with RACK1A and RACK1B; Belongs to the WD repeat G protein beta family. R…
kmeans	2	Yellow	74	AT5G59850	P42798	Unigene048687	3702.AT5G59850.1	Ribosomal protein S8 family protein; Its function is described as structural constituent of ribosome; Involved in translation; Located in cytosolic small ribosomal subunit, cell wall, membrane; Expressed in 22 plant structures; Expressed during 13 growth stages; Contains the following InterPro domains: Ribosomal protein S8 (InterPro:IPR000630); BEST Arabidopsis thaliana protein match is: ribosoma…
kmeans	2	Yellow	74	AT3G47370	Q9STY6	Unigene064045	3702.AT3G47370.1	Ribosomal protein S10p/S20e family protein; Its function is described as structural constituent of ribosome, RNA binding; Involved in translation; Located in 6 components; Expressed in 23 plant structures; Expressed during 13 growth stages; Contains the following InterPro domains: Ribosomal protein S10, conserved site (InterPro:IPR018268), Ribosomal protein S10, eukaryotic/archaeal (InterPro:IPR0…
kmeans	2	Yellow	74	RPS18C	P34788	Unigene045246	3702.AT4G09800.1	40S ribosomal protein S18; Located at the top of the head of the 40S subunit, it contacts several helices of the 18S rRNA
kmeans	2	Yellow	74	ERF1-3	P35614	Unigene090973	3702.AT3G26618.1	Eukaryotic peptide chain release factor subunit 1-3; Directs the termination of nascent peptide synthesis (translation) in response to the termination codons UAA, UAG and UGA. Modulates plant growth and development
kmeans	2	Yellow	74	AT4G36130	Q42064	Unigene056479	3702.AT4G36130.1	Ribosomal protein L2 family; Its function is described as structural constituent of ribosome; Involved in translation; Located in cytosolic ribosome, ribosome, cytosolic large ribosomal subunit, plasma membrane, vacuole; Expressed in guard cell, cultured cell; Contains the following InterPro domains: Nucleic acid-binding, OB-fold (InterPro:IPR012340), Ribosomal protein L2 (InterPro:IPR002171), Tr…
kmeans	2	Yellow	74	P40	Q08682	Unigene068082	3702.AT1G72370.1	40S ribosomal protein Sa-1; Required for the assembly and/or stability of the 40S ribosomal subunit. Required for the processing of the 20S rRNA- precursor to mature 18S rRNA in a late step of the maturation of 40S ribosomal subunits; Belongs to the universal ribosomal protein uS2 family
kmeans	2	Yellow	74	EIF3G1	F4J6A1	Unigene049149	3702.AT3G11400.2	Eukaryotic translation initiation factor 3 subunit G; RNA-binding component of the eukaryotic translation initiation factor 3 (eIF-3) complex, which is involved in protein synthesis of a specialized repertoire of mRNAs and, together with other initiation factors, stimulates binding of mRNA and methionyl-tRNAi to the 40S ribosome. The eIF-3 complex specifically targets and initiates translation of…
kmeans	2	Yellow	74	RPS13A	P59224	Unigene057049	3702.AT4G00100.1	Encodes a cytoplasmic ribosomal protein S13 homologue involved in early leaf development; Belongs to the universal ribosomal protein uS15 family
kmeans	2	Yellow	74	AT2G37190	P50883	Unigene049358	3702.AT2G37190.1	Ribosomal protein L11 family protein; Binds directly to 26S ribosomal RNA
kmeans	2	Yellow	74	AT2G04520	Q9SJB9	Unigene036491	3702.AT2G04520.1	Putative translation initiation factor eIF-1A; Seems to be required for maximal rate of protein biosynthesis. Enhances ribosome dissociation into subunits and stabilizes the binding of the initiator Met-tRNA(I) to 40 S ribosomal subunits
kmeans	2	Yellow	74	AT2G40590	P49206	Unigene045196	3702.AT2G40590.1	Ribosomal protein S26e family protein; Its function is described as structural constituent of ribosome; Involved in translation, ribosome biogenesis; Located in cytosolic small ribosomal subunit, ribosome; Expressed in pollen tube; Contains the following InterPro domains: Ribosomal protein S26e (InterPro:IPR000892); BEST Arabidopsis thaliana protein match is: Ribosomal protein S26e family protein…
kmeans	2	Yellow	74	AT3G57490	Q9SCM3	Unigene061337	3702.AT3G57490.1	Ribosomal protein S5 family protein; Its function is described as structural constituent of ribosome; Involved in translation; Located in cytosolic small ribosomal subunit, ribosome, intracellular, membrane; Expressed in 24 plant structures; Expressed during 13 growth stages; Contains the following InterPro domains: Ribosomal protein S5, eukaryotic/archaeal (InterPro:IPR005711), Ribosomal protein…
kmeans	2	Yellow	74	AT2G40510	Q8LPJ7	Unigene045198	3702.AT2G40510.1	Ribosomal protein S26e family protein; Its function is described as structural constituent of ribosome; Involved in translation, ribosome biogenesis; Located in cytosolic small ribosomal subunit, ribosome, chloroplast; Contains the following InterPro domains: Ribosomal protein S26e (InterPro:IPR000892); BEST Arabidopsis thaliana protein match is: Ribosomal protein S26e family protein (TAIR:AT2G40…
kmeans	2	Yellow	74	AT5G58420	Q8VYK6	Unigene068461	3702.AT5G58420.1	Ribosomal protein S4 (RPS4A) family protein; Its function is described as structural constituent of ribosome; Involved in translation; Located in cytosolic small ribosomal subunit, cytosolic ribosome, nucleolus, membrane; Expressed in 25 plant structures; Expressed during 13 growth stages; Contains the following InterPro domains: Ribosomal protein S4e, central (InterPro:IPR013845), Ribosomal prot…
kmeans	2	Yellow	74	emb2171	P49690	Unigene077861	3702.AT3G04400.1	Ribosomal protein L14p/L23e family protein; Embryo defective 2171 (emb2171); Its function is described as structural constituent of ribosome; Involved in translation, embryo development ending in seed dormancy; Located in ribosome, cytosolic large ribosomal subunit; Expressed in 23 plant structures; Expressed during 13 growth stages; Contains the following InterPro domains: Ribosomal protein L14b…
kmeans	2	Yellow	74	AT3G09630	Q9SF40	Unigene071650	3702.AT3G09630.1	Ribosomal protein L4/L1 family; Its function is described as structural constituent of ribosome; Involved in translation; Located in 9 components; Expressed in 26 plant structures; Expressed during 14 growth stages; Contains the following InterPro domains: Ribosomal protein L4/L1e (InterPro:IPR002136), Ribosomal protein L4/L1e, eukaryotic/archaeal, conserved site (InterPro:IPR013000); BEST Arabid…
kmeans	2	Yellow	74	TIF3B1	Q9C5Z1	Unigene065082	3702.AT5G27640.2	Eukaryotic translation initiation factor 3 subunit B; RNA-binding component of the eukaryotic translation initiation factor 3 (eIF-3) complex, which is involved in protein synthesis of a specialized repertoire of mRNAs and, together with other initiation factors, stimulates binding of mRNA and methionyl-tRNAi to the 40S ribosome. The eIF-3 complex specifically targets and initiates translation of…
kmeans	2	Yellow	74	AT2G21580	Q9SIK2	Unigene038255	3702.AT2G21580.1	Ribosomal protein S25 family protein; Its function is described as structural constituent of ribosome; Involved in translation; Located in cytosolic small ribosomal subunit, cytosolic ribosome, ribosome, plasma membrane; Expressed in 23 plant structures; Expressed during 13 growth stages; Contains the following InterPro domains: Ribosomal protein S25 (InterPro:IPR004977); BEST Arabidopsis thalian…
kmeans	2	Yellow	74	PAB2	P42731	Unigene038935; Unigene087886	3702.AT4G34110.1	Polyadenylate-binding protein 2; Binds the poly(A) tail of mRNA. Appears to be an important mediator of the multiple roles of the poly(A) tail in mRNA biogenesis, stability and translation. In the cytoplasm, affects both translation and mRNA decay. Stimulates translation by interaction with translation initiation factor eIF4G, a subunit of the cap-binding complex eIF4F, bringing the 5'- and 3'-en…
kmeans	2	Yellow	74	AT1G36240	Q9C8F7	Unigene037525	3702.AT1G36240.1	Ribosomal protein L7Ae/L30e/S12e/Gadd45 family protein; Contains the following InterPro domains: Ribosomal protein L7Ae/L30e/S12e/Gadd45 (InterPro:IPR004038), Ribosomal protein L30e (InterPro:IPR000231); BEST Arabidopsis thaliana protein match is: Ribosomal protein L7Ae/L30e/S12e/Gadd45 family protein (TAIR:AT1G77940.1); Has 1076 Blast hits to 1075 proteins in 382 species: Archae - 212; Bacteria …
kmeans	2	Yellow	74	AT3G16780	Q9LUQ6	Unigene048178	3702.AT3G16780.1	Ribosomal protein L19e family protein; Its function is described as structural constituent of ribosome; Involved in translation, ribosome biogenesis; Located in ribosome, cytosolic large ribosomal subunit, plasma membrane; Expressed in 23 plant structures; Expressed during 13 growth stages; Contains the following InterPro domains: Ribosomal protein L19/L19e (InterPro:IPR000196), Ribosomal protein…
kmeans	2	Yellow	74	LOS1	Q9ASR1	Unigene081145	3702.AT1G56070.1	Ribosomal protein S5/Elongation factor G/III/V family protein; Catalyzes the GTP-dependent ribosomal translocation step during translation elongation. During this step, the ribosome changes from the pre-translocational (PRE) to the post- translocational (POST) state as the newly formed A-site-bound peptidyl-tRNA and P-site-bound deacylated tRNA move to the P and E sites, respectively. Catalyzes t…
kmeans	2	Yellow	74	AT3G04840	Q9CAV0	Unigene048691	3702.AT3G04840.1	Ribosomal protein S3Ae; Its function is described as structural constituent of ribosome; Involved in translation; Located in cytosolic small ribosomal subunit, cytosolic ribosome, plasma membrane, chloroplast; Expressed in 27 plant structures; Expressed during 16 growth stages; Contains the following InterPro domains: Ribosomal protein S3Ae, conserved site (InterPro:IPR018281), Ribosomal protein …
kmeans	2	Yellow	74	AT3G24830	Q9LRX8	Unigene045519	3702.AT3G24830.1	Ribosomal protein L13 family protein; Its function is described as structural constituent of ribosome; Involved in translation; Located in cytosolic ribosome, cytosolic large ribosomal subunit, large ribosomal subunit, membrane; Expressed in 22 plant structures; Expressed during 13 growth stages; Contains the following InterPro domains: Ribosomal protein L13 (InterPro:IPR005822), Ribosomal protei…
kmeans	2	Yellow	74	RPS5B	Q9ZUT9	Unigene041056	3702.AT2G37270.2	One of two genes encoding the ribosomal protein S5. Expressed at a lower level compared to ATRPS5A
kmeans	2	Yellow	74	AT1G67430	P51413	Unigene040502	3702.AT1G67430.1	Ribosomal protein L22p/L17e family protein; Its function is described as structural constituent of ribosome; Involved in translation; Located in 6 components; Expressed in 23 plant structures; Expressed during 13 growth stages; Contains the following InterPro domains: Ribosomal protein L22/L17 (InterPro:IPR001063), Ribosomal protein L22/L17, eukaryotic/archaeal (InterPro:IPR005721), Ribosomal pro…
kmeans	2	Yellow	74	AT3G02200	Q8W4A0	Unigene089425	3702.AT3G02200.2	Eukaryotic translation initiation factor 3 subunit M; Component of the eukaryotic translation initiation factor 3 (eIF-3) complex, which is involved in protein synthesis of a specialized repertoire of mRNAs and, together with other initiation factors, stimulates binding of mRNA and methionyl-tRNAi to the 40S ribosome. The eIF-3 complex specifically targets and initiates translation of a subset of…
kmeans	2	Yellow	74	AT2G39390	O80626	Unigene039127	3702.AT2G39390.1	Ribosomal L29 family protein ; Its function is described as structural constituent of ribosome; Involved in translation, ribosome biogenesis; Located in cytosolic ribosome, ribosome, cytosolic large ribosomal subunit; Expressed in 22 plant structures; Expressed during 13 growth stages; Contains the following InterPro domains: Ribosomal protein L29 (InterPro:IPR001854), Ribosomal protein L29, cons…
kmeans	2	Yellow	74	AT5G59240	Q9FIF3	Unigene043067; Unigene069198	3702.AT5G59240.1	Ribosomal protein S8e family protein; Its function is described as structural constituent of ribosome; Involved in translation, ribosome biogenesis; Located in cytosolic small ribosomal subunit, cytosolic ribosome, ribosome, membrane; Expressed in 11 plant structures; Expressed during 4 anthesis, F mature embryo stage, petal differentiation and expansion stage, E expanded cotyledon stage, D bilat…
kmeans	2	Yellow	74	AT5G04800	Q9LZ17	Unigene045677	3702.AT5G04800.4	Ribosomal S17 family protein; Its function is described as structural constituent of ribosome; Involved in translation; Located in ribosome, intracellular; Expressed in male gametophyte, pollen tube; Expressed during L mature pollen stage, M germinated pollen stage; Contains the following InterPro domains: Ribosomal protein S17e (InterPro:IPR001210), Ribosomal protein S17e, conserved site (InterP…
kmeans	2	Yellow	74	AT4G18100	P49211	Unigene093740	3702.AT4G18100.1	Ribosomal protein L32e; Its function is described as structural constituent of ribosome; Involved in translation, ribosome biogenesis; Located in cytosolic ribosome, ribosome, cytosolic large ribosomal subunit, nucleolus; Expressed in callus, pollen tube, leaf; Contains the following InterPro domains: Ribosomal protein L32e (InterPro:IPR001515), Ribosomal protein L32e, conserved site (InterPro:IP…
kmeans	2	Yellow	74	AT3G58700	P42794	Unigene051969	3702.AT5G45775.2	Ribosomal L5P family protein; Component of the ribosome, a large ribonucleoprotein complex responsible for the synthesis of proteins in the cell. The small ribosomal subunit (SSU) binds messenger RNAs (mRNAs) and translates the encoded message by selecting cognate aminoacyl- transfer RNA (tRNA) molecules. The large subunit (LSU) contains the ribosomal catalytic site termed the peptidyl transferas…
kmeans	2	Yellow	74	EMB3010	P51430	Unigene076107	3702.AT5G10360.1	40S ribosomal protein S6-2; May play an important role in controlling cell growth and proliferation through the selective translation of particular classes of mRNA
kmeans	2	Yellow	74	RPL18	P42791	Unigene046769	3702.AT3G05590.1	Encodes cytoplasmic ribosomal protein L18
kmeans	2	Yellow	74	AT5G37475	Q8GRX2	Unigene081351	3702.AT5G37475.1	Eukaryotic translation initiation factor 3 subunit J; Component of the eukaryotic translation initiation factor 3 (eIF-3) complex, which is involved in protein synthesis of a specialized repertoire of mRNAs and, together with other initiation factors, stimulates binding of mRNA and methionyl-tRNAi to the 40S ribosome. The eIF-3 complex specifically targets and initiates translation of a subset of…
kmeans	2	Yellow	74	AT3G13580	Q9LHP1	Unigene070838	3702.AT3G13580.3	Ribosomal protein L30/L7 family protein; Its function is described as structural constituent of ribosome, transcription regulator activity; Involved in translation; Located in cytosolic ribosome, cytosolic large ribosomal subunit, large ribosomal subunit, membrane; Expressed in 22 plant structures; Expressed during 13 growth stages; Contains the following InterPro domains: Ribosomal protein L30, …
kmeans	2	Yellow	74	AT1G70600	P49637	Unigene038485	3702.AT1G70600.1	Ribosomal protein L18e/L15 superfamily protein; Its function is described as structural constituent of ribosome; Involved in translation; Located in cytosolic ribosome, ribosome, cytosolic large ribosomal subunit, membrane; Expressed in guard cell, leaf; Contains the following InterPro domains: Ribosomal protein L18e/L15 (InterPro:IPR021131), Ribosomal protein L15, conserved site (InterPro:IPR001…
kmeans	2	Yellow	74	EMB2207	P17094	Unigene061601	3702.AT1G43170.8	Encodes a cytoplasmic ribosomal protein; Belongs to the universal ribosomal protein uL3 family
kmeans	2	Yellow	74	RPS11-BETA	P42733	Unigene053614	3702.AT5G23740.1	Encodes a putative ribosomal protein S11 (RPS11-beta)
kmeans	2	Yellow	74	F20D22.6	O64490	Unigene087136	3702.AT1G04170.1	Strong similarity to initiation factor eIF-2, gb|U37354 from S; Protein synthesis initiation factor eIF2 gamma
kmeans	2	Yellow	74	eIFiso4G1	Q93ZT6	Unigene094216	3702.AT5G57870.1	MIF4G domain-containing protein / MA3 domain-containing protein; Plays a role in the accumulation of some potyvirus during viral infection; Belongs to the eukaryotic initiation factor 4G family
kmeans	2	Yellow	74	AT1G74060	Q9C9C6	Unigene054461	3702.AT1G74060.1	Ribosomal protein L6 family protein; Its function is described as structural constituent of ribosome; Involved in translation; Located in cytosolic ribosome, ribosome, cytosolic large ribosomal subunit, nucleolus, intracellular; Contains the following InterPro domains: Ribosomal protein L6, N-terminal (InterPro:IPR005568), Ribosomal protein L6E (InterPro:IPR000915); BEST Arabidopsis thaliana prot…
kmeans	2	Yellow	74	AT1G66070	Q9C8D8	Unigene056802	3702.AT1G66070.2	Eukaryotic translation initiation factor 3 subunit J; Component of the eukaryotic translation initiation factor 3 (eIF-3) complex, which is involved in protein synthesis of a specialized repertoire of mRNAs and, together with other initiation factors, stimulates binding of mRNA and methionyl-tRNAi to the 40S ribosome. The eIF-3 complex specifically targets and initiates translation of a subset of…
kmeans	2	Yellow	74	AT2G46290	F4II66	Unigene079085; Unigene079092	3702.AT2G46290.1	Eukaryotic translation initiation factor 3 subunit I; Component of the eukaryotic translation initiation factor 3 (eIF-3) complex, which is involved in protein synthesis of a specialized repertoire of mRNAs and, together with other initiation factors, stimulates binding of mRNA and methionyl-tRNAi to the 40S ribosome. The eIF-3 complex specifically targets and initiates translation of a subset of…
kmeans	2	Yellow	74	RPL23AB	Q9M3C3	Unigene086722	3702.AT3G55280.1	60S ribosomal protein L23A (RPL23aB). Paralog of RPL23aA
kmeans	2	Yellow	74	AT2G34480	P51418	Unigene054504	3702.AT2G34480.1	Ribosomal protein L18ae/LX family protein; Its function is described as structural constituent of ribosome; Involved in translation, ribosome biogenesis; Located in cytosolic ribosome, ribosome, cytosolic large ribosomal subunit, plasma membrane; Expressed in 23 plant structures; Expressed during 13 growth stages; Contains the following InterPro domains: Ribosomal protein L18ae/LX (InterPro:IPR02…
kmeans	2	Yellow	74	AT4G25740	Q9SW09	Unigene051067; Unigene058409	3702.AT4G25740.1	RNA binding Plectin/S10 domain-containing protein; Its function is described as structural constituent of ribosome; Involved in translation; Located in cytosolic small ribosomal subunit, cytosolic ribosome, membrane; Expressed in 22 plant structures; Expressed during 13 growth stages; Contains the following InterPro domains: Plectin/S10, N-terminal (InterPro:IPR005326); BEST Arabidopsis thaliana …
kmeans	3	Green	47	AT5G08570	Q9FNN1	Unigene070710	3702.AT5G08570.1	Pyruvate kinase family protein; Its function is described as pyruvate kinase activity, potassium ion binding, magnesium ion binding, catalytic activity; Involved in glycolysis; Located in cellular_component unknown; Expressed in 22 plant structures; Expressed during 13 growth stages; Contains the following InterPro domains: Pyruvate kinase, C-terminal-like (InterPro:IPR015795), Pyruvate kinase, a…
kmeans	3	Green	47	ATO	Q9FG01	Unigene074646	3702.AT5G06160.1	Splicing factor SF3a60 homolog; Encodes a protein with similarity to pre-mRNA splicing factor SF3a60 that is involved in gametic cell fate determination. Loss of function results in the ectopic expression of egg cell makers suggesting a role in restriction of gametic cell fate. Expressed strongly in gametophytes and weakly in sporophytes; Belongs to the SF3A3 family
kmeans	3	Green	47	AT5G64270	Q9FMF9	Unigene084277	3702.AT5G64270.1	Splicing factor, putative; Its function is described as binding; Involved in mRNA processing; Located in chloroplast; Expressed in 26 plant structures; Expressed during 15 growth stages; Contains the following InterPro domains: HEAT (InterPro:IPR000357), Armadillo-like helical (InterPro:IPR011989), Splicing factor 3B subunit 1 (InterPro:IPR015016), HEAT, type 2 (InterPro:IPR021133), Armadillo-typ…
kmeans	3	Green	47	AT5G13520	Q9FY49	Unigene072987	3702.AT5G13520.1	Leukotriene A-4 hydrolase homolog; Aminopeptidase that preferentially cleaves tripeptides. Also has low epoxide hydrolase activity (in vitro). Can hydrolyze an epoxide moiety of LTA(4) to form LTB(4) (in vitro) (By similarity)
kmeans	3	Green	47	CDC5	P92948	Unigene090591	3702.AT1G09770.1	Cell division cycle 5-like protein; Component of the MAC complex that probably regulates defense responses through transcriptional control and thereby is essential for plant innate immunity. Possesses a sequence specific DNA sequence 'CTCAGCG' binding activity. Involved in mRNA splicing and cell cycle control. May also play a role in the response to DNA damage; Belongs to the CEF1 family
kmeans	3	Green	47	ROF2	Q9FJL3	Unigene081098	3702.AT5G48570.1	FKBP-type peptidyl-prolyl cis-trans isomerase family protein; PPIases accelerate the folding of proteins. It catalyzes the cis-trans isomerization of proline imidic peptide bonds in oligopeptides. Co-chaperone that negatively modulates thermotolerance by interacting with FKBP62 and decreasing the HSFA2-mediated accumulation of chaperones of the small-HSPs family. Plays a positive role in toleranc…
kmeans	3	Green	47	EMB1241	Q9XQC7	Unigene075736	3702.AT5G17710.2	Co-chaperone GrpE family protein; Essential component of the PAM complex, a complex required for the translocation of transit peptide-containing proteins from the inner membrane into the mitochondrial matrix in an ATP-dependent manner
kmeans	3	Green	47	BIP1	Q9LKR3	Unigene093455	3702.AT5G28540.1	Mediator of RNA polymerase II transcription subunit 37a; Component of the Mediator complex, a coactivator involved in the regulated transcription of nearly all RNA polymerase II-dependent genes. Mediator functions as a bridge to convey information from gene-specific regulatory proteins to the basal RNA polymerase II transcription machinery. The Mediator complex, having a compact conformation in i…
kmeans	3	Green	47	HSP91	Q9S7C0	Unigene048717; Unigene087315; Unigene101858	3702.AT1G79930.1	Heat shock 70 kDa protein 14; In cooperation with other chaperones, Hsp70s stabilize preexistent proteins against aggregation and mediate the folding of newly translated polypeptides in the cytosol as well as within organelles. These chaperones participate in all these processes through their ability to recognize nonnative conformations of other proteins. They bind extended peptide segments with …
kmeans	3	Green	47	MTHSC70-2	Q9LDZ0	Unigene076676; Unigene076678	3702.AT5G09590.1	Heat shock 70 kDa protein 10, mitochondrial; In cooperation with other chaperones, Hsp70s stabilize preexistent proteins against aggregation and mediate the folding of newly translated polypeptides in the cytosol as well as within organelles. These chaperones participate in all these processes through their ability to recognize nonnative conformations of other proteins. They bind extended peptide…
kmeans	3	Green	47	PFK3	Q94AA4	Unigene081389; Unigene091465	3702.AT4G26270.1	ATP-dependent 6-phosphofructokinase 3; Catalyzes the phosphorylation of D-fructose 6-phosphate to fructose 1,6-bisphosphate by ATP, the first committing step of glycolysis; Belongs to the phosphofructokinase type A (PFKA) family. PPi-dependent PFK group II subfamily. Atypical ATP- dependent clade "X" sub-subfamily
kmeans	3	Green	47	AT3G03960	Q94K05	Unigene097698	3702.AT3G03960.1	TCP-1/cpn60 chaperonin family protein; Molecular chaperone; assists the folding of proteins upon ATP hydrolysis. Known to play a role, in vitro, in the folding of actin and tubulin. Contributes to stem cell maintenance through its impact on transcription factors trafficking through plasmodesmata. Probably involved in refolding translocated, partially unfolded proteins, including viral movement pr…
kmeans	3	Green	47	PTB3	Q6ICX4	Unigene088683	3702.AT1G43190.1	Polypyrimidine tract-binding protein homolog 3; Plays a role in pre-mRNA splicing. Binds to the polypyrimidine tract of introns. May promote the binding of U2 snRNP to pre-mRNA (By similarity)
kmeans	3	Green	47	Hop2	Q5XEP2	Unigene046460	3702.AT1G62740.1	Stress-inducible protein, putative; Mediates the association of the molecular chaperones HSP70 and HSP90. Mediates nuclear encoded chloroplast preproteins binding to HSP90 prior to chloroplastic sorting (By similarity)
kmeans	3	Green	47	AT2G36130	Q9SIH1	Unigene077038	3702.AT2G36130.1	Cyclophilin-like peptidyl-prolyl cis-trans isomerase family protein; PPIases accelerate the folding of proteins. It catalyzes the cis-trans isomerization of proline imidic peptide bonds in oligopeptides (By similarity)
kmeans	3	Green	47	cICDH	Q9SRZ6	Unigene046515	3702.AT1G65930.1	Cytosolic NADP+-dependent isocitrate dehydrogenase; May supply 2-oxoglutarate for amino acid biosynthesis and ammonia assimilation via the glutamine synthetase/glutamate synthase (GS/GOGAT) pathway. May be involved in the production of NADPH to promote redox signaling or homeostasis in response to oxidative stress
kmeans	3	Green	47	AT4G23900	Q8LAH8	Unigene061281	3702.AT4G23900.1	Nucleoside diphosphate kinase IV, chloroplastic/mitochondrial; Major role in the synthesis of nucleoside triphosphates other than ATP. The ATP gamma phosphate is transferred to the NDP beta phosphate via a ping-pong mechanism, using a phosphorylated active-site intermediate. Shows the highest specificity towards GDP (By similarity)
kmeans	3	Green	47	AT3G52990	Q94KE3	Unigene059292; Unigene059293	3702.AT3G52990.1	Pyruvate kinase family protein; Its function is described as pyruvate kinase activity, potassium ion binding, magnesium ion binding, catalytic activity; Involved in response to cadmium ion, glycolysis; Located in membrane; Expressed in guard cell, cultured cell, leaf; Expressed during seedling growth; Contains the following InterPro domains: Pyruvate/Phosphoenolpyruvate kinase, catalytic core (In…
kmeans	3	Green	47	GDI2	O24653	Unigene075327	3702.AT3G59920.1	Guanosine nucleotide diphosphate dissociation inhibitor 2; Regulates the GDP/GTP exchange reaction of most RAB proteins by inhibiting the dissociation of GDP from them, and the subsequent binding of GTP
kmeans	3	Green	47	TDX	Q8VWG7	Unigene067977	3702.AT3G17880.1	Tetraticopeptide domain-containing thioredoxin; Thiol-disulfide oxidoreductase that possesses insulin disulfide bonds reducing activity, disulfide reductase, foldase chaperone and holdase chaperone activities. Heat shock causes oligomerization and formation of high molecular weiht (HMW) complexes with concomitant functional switching from a disulfide reductase and foldase chaperone to a holdase c…
kmeans	3	Green	47	Hsp70-15	F4HQD4	Unigene044107; Unigene062127; Unigene101855	3702.AT1G79920.1	Heat shock protein 70 (Hsp 70) family protein; In cooperation with other chaperones, Hsp70s stabilize preexistent proteins against aggregation and mediate the folding of newly translated polypeptides in the cytosol as well as within organelles. These chaperones participate in all these processes through their ability to recognize nonnative conformations of other proteins. They bind extended pepti…
kmeans	3	Green	47	HSP60	P29197	Unigene049686; Unigene072843; Unigene072846	3702.AT3G23990.1	Chaperonin CPN60, mitochondrial; Implicated in mitochondrial protein import and macromolecular assembly. May facilitate the correct folding of imported proteins. May also prevent misfolding and promote the refolding and proper assembly of unfolded polypeptides generated under stress conditions in the mitochondrial matrix
kmeans	3	Green	47	Hop1	Q9LNB6	Unigene046461; Unigene076523	3702.AT1G12270.1	Stress-inducible protein, putative; Mediates the association of the molecular chaperones HSP70 and HSP90. Mediates nuclear encoded chloroplast preproteins binding to HSP90 prior to chloroplastic sorting (By similarity)
kmeans	3	Green	47	SERPIN1	Q9S7T8	Unigene089020	3702.AT1G47710.1	Serine protease inhibitor (SERPIN) family protein; Inhibits metacaspase-9 (MC9) cysteine protease. Functions through cleavage of its reactive center loop and covalent binding to MC9. Involved in the control of elicitor- stimulated programmed cell death (PCD). During infection by the necrotrophic fungal pathogen Botrytis cinerea, functions to protect cells by limiting the PCD-promoting protease RD…
kmeans	3	Green	47	HSP90.1	P27323	Unigene046255; Unigene075224; Unigene079829	3702.AT5G52640.1	Heat shock protein 90-1; Functions as a holding molecular chaperone (holdase) which stabilizes unfolding protein intermediates and rapidly releases them in an active form once stress has abated. Functions as a folding molecular chaperone (foldase) that assists the non- covalent folding of proteins in an ATP-dependent manner. Molecular chaperone involved in R gene-mediated disease resistance. Requ…
kmeans	3	Green	47	PFK2	Q9FIK0	Unigene058167	3702.AT5G47810.1	ATP-dependent 6-phosphofructokinase 2; Catalyzes the phosphorylation of D-fructose 6-phosphate to fructose 1,6-bisphosphate by ATP, the first committing step of glycolysis; Belongs to the phosphofructokinase type A (PFKA) family. PPi-dependent PFK group II subfamily. Atypical ATP- dependent clade "X" sub-subfamily
kmeans	3	Green	47	CR88	Q9SIF2	Unigene082283	3702.AT2G04030.1	Heat shock protein 90-5, chloroplastic; Molecular chaperone required for chloroplast biogenesis. Essential for chloroplast biogenesis and maintenance, and thus for embryogenesis. May be involved in the disassembly of VIPP1 for thylakoid membrane formation and/or maintenance. Cooperates with TIC components and other molecular chaperones to drive transport of preproteins into chloroplasts and funct…
kmeans	3	Green	47	FER4	Q9S756	Unigene082299	3702.AT2G40300.1	Ferritin-4, chloroplastic; Encodes FERRITIN 4, AtFER4. Ferritins are a class of 24-mer multi-meric proteins found in all kingdoms of life. Function as the main iron store in mammals. Evidence suggests that Arabidopsis ferritins are essential to protect cells against oxidative damage, but they do not constitute the major iron pool. Localize to mitochondria. Knock out mutants are not sensitive to a…
kmeans	3	Green	47	HSP101	P42730	Unigene098850; Unigene098851; Unigene098852	3702.AT1G74310.1	Chaperone protein ClpB1; Encodes ClpB1, which belongs to the Casein lytic proteinase/heat shock protein 100 (Clp/Hsp100) family. Involved in refolding of proteins which form aggregates under heat stress. Also known as AtHsp101. AtHsp101 is a cytosolic heat shock protein required for acclimation to high temperature
kmeans	3	Green	47	ROC2	Q38867	Unigene057980	3702.AT3G56070.1	Peptidyl-prolyl cis-trans isomerase CYP19-3; PPIases accelerate the folding of proteins. It catalyzes the cis-trans isomerization of proline imidic peptide bonds in oligopeptides; Belongs to the cyclophilin-type PPIase family
kmeans	3	Green	47	PGMP	Q9SCY0	Unigene086057	3702.AT5G51820.1	Phosphoglucomutase, chloroplastic; Encodes a plastid isoform of the enzyme phosphoglucomutase involved in controlling photosynthetic carbon flow. Effective petiole movement against the direction of the gravity requires functional PGM activity that is required for full development of amyloplasts
kmeans	3	Green	47	CYP71	Q8W4D0	Unigene079231	3702.AT3G44600.1	Peptidyl-prolyl cis-trans isomerase CYP71; PPIases accelerate the folding of proteins. It catalyzes the cis-trans isomerization of proline imidic peptide bonds in oligopeptides. Histone remodeling factor involved in chromatin- based gene silencing. Reinforces H3K27 methylation. Involved in fundamental processes of chromatin assembly and histone modification by mediating the targeting of FAS1 and …
kmeans	3	Green	47	Hsp81.4	O03986	Unigene062796; Unigene064774	3702.AT5G56000.1	HEAT SHOCK PROTEIN 81.4; Molecular chaperone which stabilizes unfolding protein intermediates and functions as a folding molecular chaperone that assists the non-covalent folding of proteins in an ATP-dependent manner; Belongs to the heat shock protein 90 family
kmeans	3	Green	47	AT5G01650	F4K9G5	Unigene040135; Unigene040322	3702.AT5G01650.2	Tautomerase/MIF superfamily protein; Its function is described as molecular_function unknown; Involved in inflammatory response, response to other organism; Expressed in 23 plant structures; Expressed during 13 growth stages; Contains the following InterPro domains: Tautomerase (InterPro:IPR014347), Macrophage migration inhibitory factor (InterPro:IPR001398); BEST Arabidopsis thaliana protein mat…
kmeans	3	Green	47	ACLB-2	Q9FGX1	Unigene085555; Unigene085556	3702.AT5G49460.1	ATP-citrate synthase beta chain protein 2; ATP citrate-lyase is the primary enzyme responsible for the synthesis of cytosolic acetyl-CoA, used for the elongation of fatty acids and biosynthesis of isoprenoids, flavonoids and malonated derivatives. May supply substrate to the cytosolic acetyl-CoA carboxylase, which generates the malonyl-CoA used for the synthesis of a multitude of compounds, inclu…
kmeans	3	Green	47	SOS4	Q8W1X2	Unigene065140	3702.AT5G37850.1	pfkB-like carbohydrate kinase family protein; Catalyzes the transfer of a phosphate group from ATP to the 5-hydroxylmethyl group of pyridoxal to form the biologically active pyridoxal phosphate
kmeans	3	Green	47	emb1579	F4IS91	Unigene100020	3702.AT2G03150.1	ATP/GTP-binding protein family; Embryo defective 1579 (emb1579); Its function is described as binding, calcium ion binding; Involved in embryo development ending in seed dormancy; Located in cytosol; Expressed in 24 plant structures; Expressed during 14 growth stages; Contains the following InterPro domains: EF-HAND 2 (InterPro:IPR018249), EF-hand-like domain (InterPro:IPR011992); Has 35333 Blast…
kmeans	3	Green	47	At5g06290	Q9C5R8	Unigene065533	3702.AT5G06290.1	2-Cys peroxiredoxin BAS1-like, chloroplastic; Thiol-specific peroxidase that catalyzes the reduction of hydrogen peroxide and organic hydroperoxides to water and alcohols, respectively. Plays a role in cell protection against oxidative stress by detoxifying peroxides. May be an antioxidant enzyme particularly in the developing shoot and photosynthesizing leaf; Belongs to the peroxiredoxin family.…
kmeans	3	Green	47	PGM3	O49299	Unigene085665	3702.AT1G23190.1	Phosphoglucomutase/phosphomannomutase family protein; Encodes a cytosolic phosphoglucomutase (PGM). Two Arabidopsis PGM proteins (AT1G70730/PGM2 and AT1G23190/PGM3) have high sequence similarities and redundant functions. Mature plants possessing a single cPGM allele had a major reduction in cPGM activity. Whereas pgm2 and pgm3 single mutants are undistinguishable from the wild type, loss of both…
kmeans	3	Green	47	FER1	Q39101	Unigene074518	3702.AT5G01600.1	Ferritin-1, chloroplastic; Encodes a ferretin protein that is targeted to the chloroplast. Member of a Ferritin gene family. Gene expression is induced in response to iron overload and by nitric oxide. Expression of the gene is downregulated in the presence of paraquat, an inducer of photoxidative stress
kmeans	3	Green	47	HIP1	Q93YR3	Unigene042636; Unigene078203; Unigene078205	3702.AT4G22670.1	FAM10 family protein At4g22670; HSP70-interacting protein 1 (HIP1); Its function is described as binding; Involved in response to cadmium ion; Expressed in 23 plant structures; Expressed during 13 growth stages; Contains the following InterPro domains: Heat shock chaperonin-binding (InterPro:IPR006636), Tetratricopeptide TPR-1 (InterPro:IPR001440), Tetratricopeptide-like helical (InterPro:IPR0119…
kmeans	3	Green	47	APA1	O65390	Unigene072857	3702.AT1G11910.1	Aspartic proteinase A1; Involved in the breakdown of propeptides of storage proteins in protein-storage vacuoles (By similarity). Possesses aspartic protease activity in vitro
kmeans	3	Green	47	AT5G14590	Q8LPJ5	Unigene065581	3702.AT5G14590.1	Isocitrate dehydrogenase [NADP], chloroplastic/mitochondrial; May be involved in response to oxidative stresses; Belongs to the isocitrate and isopropylmalate dehydrogenases family
kmeans	3	Green	47	AT3G54440	F4JCX1	Unigene098848	3702.AT3G54440.3	Glycoside hydrolase family 2 protein; Its function is described as carbohydrate binding, cation binding, beta-galactosidase activity, hydrolase activity, hydrolyzing O-glycosyl compounds, catalytic activity; Involved in carbohydrate metabolic process; Expressed in male gametophyte, guard cell; Contains the following InterPro domains: Glycoside hydrolase family 2, immunoglobulin-like beta-sandwich…
kmeans	3	Green	47	At1g78050	F4I8M8	Unigene085622	3702.AT1G78050.1	Phosphoglycerate/bisphosphoglycerate mutase (PGM); Its function is described as intramolecular transferase activity, phosphotransferases, catalytic activity; Involved in response to nitrate, metabolic process; Located in chloroplast; Expressed in 18 plant structures; Expressed during 7 growth stages; Contains the following InterPro domains: Histidine phosphatase superfamily, clade-1 (InterPro:IPR…
kmeans	3	Green	47	HSP70	Q9LHA8	Unigene082146	3702.AT3G12580.1	Probable mediator of RNA polymerase II transcription subunit 37c; Component of the Mediator complex, a coactivator involved in the regulated transcription of nearly all RNA polymerase II-dependent genes. Mediator functions as a bridge to convey information from gene-specific regulatory proteins to the basal RNA polymerase II transcription machinery. The Mediator complex, having a compact conforma…
kmeans	3	Green	47	PFK5	Q8VYN6	Unigene091013	3702.AT2G22480.1	ATP-dependent 6-phosphofructokinase 5, chloroplastic; Catalyzes the phosphorylation of D-fructose 6-phosphate to fructose 1,6-bisphosphate by ATP, the first committing step of glycolysis; Belongs to the phosphofructokinase type A (PFKA) family. PPi-dependent PFK group II subfamily. Atypical ATP- dependent clade "X" sub-subfamily
kmeans	4	Medium Aqua Marine	33	RPT5A	Q9SEI2	Unigene065773	3702.AT3G05530.1	26S proteasome regulatory subunit 6A homolog A; Encodes RPT5a (Regulatory Particle 5a), one of the six AAA-ATPases of the proteasome regulatory particle. Essential for gametophyte development. In Arabidopsis, the RPT5 subunit is encoded by two highly homologous genes, RPT5a and RPT5b. RPT5a and RPT5b show accession-dependent functional redundancy. In Wassilewskija (Ws) accession: mutant alleles o…
kmeans	4	Medium Aqua Marine	33	PBC2	O81153	Unigene050627	3702.AT1G77440.1	Proteasome subunit beta type-3-B; The proteasome is a multicatalytic proteinase complex which is characterized by its ability to cleave peptides with Arg, Phe, Tyr, Leu, and Glu adjacent to the leaving group at neutral or slightly basic pH. The proteasome has an ATP-dependent proteolytic activity; Belongs to the peptidase T1B family
kmeans	4	Medium Aqua Marine	33	AT3G15180	F4IXH9	Unigene092349	3702.AT3G15180.2	ARM repeat superfamily protein; Its function is described as binding; Involved in biological_process unknown; Expressed in 22 plant structures; Expressed during 11 growth stages; Contains the following InterPro domains: Armadillo-type fold (InterPro:IPR016024), 26S proteasome non-ATPase regulatory subunit 5 (InterPro:IPR019538)
kmeans	4	Medium Aqua Marine	33	FUS6	P45432	Unigene081537	3702.AT3G61140.1	26S proteasome, regulatory subunit Rpn7;Proteasome component (PCI) domain; Component of the COP9 signalosome complex (CSN), a complex involved in various cellular and developmental processes such as photomorphogenesis and auxin and jasmonate responses. The CSN complex is an essential regulator of the ubiquitin (Ubl) conjugation pathway by mediating the deneddylation of the cullin subunits of SCF-…
kmeans	4	Medium Aqua Marine	33	AT1G79210	Q8L4A7	Unigene090580	3702.AT1G79210.2	N-terminal nucleophile aminohydrolases (Ntn hydrolases) superfamily protein; The proteasome is a multicatalytic proteinase complex which is characterized by its ability to cleave peptides with Arg, Phe, Tyr, Leu, and Glu adjacent to the leaving group at neutral or slightly basic pH. The proteasome has an ATP-dependent proteolytic activity; Belongs to the peptidase T1A family
kmeans	4	Medium Aqua Marine	33	RPN12a	Q9SGW3	Unigene035612	3702.AT1G64520.1	26S proteasome non-ATPase regulatory subunit 8 homolog A; Acts as a regulatory subunit of the 26S proteasome which is involved in the ATP-dependent degradation of ubiquitinated proteins. May help to control the degradation of one or more factors that repress cytokinin signaling. Plays an important role for balancing cell expansion with cell proliferation rates during shoot development
kmeans	4	Medium Aqua Marine	33	UCH2	O04482	Unigene056487	3702.AT1G65650.1	Peptidase C12, ubiquitin carboxyl-terminal hydrolase 1; Ubiquitin-protein hydrolase involved in the release of ubiquitin attached via both peptide and isopeptide linkages. Able to cleave 'Lys-48'-linked polyubiquitin chains. Involved in the direct or indirect regulation of AUX/IAA proteins stability. Acts as a linker between the TREX-2 complex and 26S proteasome; Belongs to the peptidase C12 fami…
kmeans	4	Medium Aqua Marine	33	RPN8A	O24412	Unigene064278	3702.AT5G05780.1	26S proteasome non-ATPase regulatory subunit 7 homolog A; Acts as a regulatory subunit of the 26S proteasome which is involved in the ATP-dependent degradation of ubiquitinated proteins (By similarity). Required for innate immunity
kmeans	4	Medium Aqua Marine	33	AT2G32730	O48844	Unigene046934; Unigene088157	3702.AT2G32730.1	26S proteasome regulatory complex, non-ATPase subcomplex, Rpn2/Psmd1 subunit; Acts as a regulatory subunit of the 26 proteasome which is involved in the ATP-dependent degradation of ubiquitinated proteins
kmeans	4	Medium Aqua Marine	33	RPT6A	Q9C5U3	Unigene056822	3702.AT5G19990.1	26S proteasome regulatory subunit 8 homolog A; The 26S proteasome is involved in the ATP-dependent degradation of ubiquitinated proteins. The regulatory (or ATPase) complex confers ATP dependency and substrate specificity to the 26S complex
kmeans	4	Medium Aqua Marine	33	RPN10	P55034	Unigene076505	3702.AT4G38630.1	26S proteasome non-ATPase regulatory subunit 4 homolog; Plays a role in maintaining the structural integrity of the 19S regulatory particle (RP), subcomplex of the 26S proteasome. Plays a major role in both the direct and indirect recognition of ubiquitinated substrates of ubiquitin/26S proteasome-mediated proteolysis (UPP). Binds and presumably selects ubiquitin-conjugates for destruction. Prefe…
kmeans	4	Medium Aqua Marine	33	AT4G24820	Q93Y35	Unigene076368	3702.AT4G24820.1	26S proteasome, regulatory subunit Rpn7;Proteasome component (PCI) domain; Acts as a regulatory subunit of the 26S proteasome which is involved in the ATP-dependent degradation of ubiquitinated proteins
kmeans	4	Medium Aqua Marine	33	AT5G53480	Q9FJD4	Unigene079206	3702.AT5G53480.1	ARM repeat superfamily protein; Acts as negative effector of drought tolerance. Involved in the regulation of stomatal closure and in the abscisic acid (ABA)-mediated pathway that lead to drought tolerance. Does not directly mediate nuclear import of ABI1 and ABI2 which are key regulators of the ABA signaling pathway. May be involved in nuclear translocation of other type 2C protein phosphatases …
kmeans	4	Medium Aqua Marine	33	RPT1A	Q9SSB5	Unigene071606	3702.AT1G53750.1	26S proteasome regulatory subunit 7 homolog A; The 26S proteasome is involved in the ATP-dependent degradation of ubiquitinated proteins. The regulatory (or ATPase) complex confers ATP dependency and substrate specificity to the 26S complex
kmeans	4	Medium Aqua Marine	33	PBD1	O23714	Unigene049961	3702.AT3G22630.1	Proteasome subunit beta type-2-A; The proteasome is a multicatalytic proteinase complex which is characterized by its ability to cleave peptides with Arg, Phe, Tyr, Leu, and Glu adjacent to the leaving group at neutral or slightly basic pH. The proteasome has an ATP-dependent proteolytic activity; Belongs to the peptidase T1B family
kmeans	4	Medium Aqua Marine	33	RPN1A	Q9SIV2	Unigene085151	3702.AT2G20580.1	26S proteasome non-ATPase regulatory subunit 2 homolog A; Acts as a regulatory subunit of the 26 proteasome which is involved in the ATP-dependent degradation of ubiquitinated proteins (By similarity). Required during embryogenesis. Required for optimal plant growth and stress responses. Required for innate immunity
kmeans	4	Medium Aqua Marine	33	PAD2	O24616	Unigene054421	3702.AT5G66140.1	Proteasome subunit alpha type-7-B; The proteasome is a multicatalytic proteinase complex which is characterized by its ability to cleave peptides with Arg, Phe, Tyr, Leu, and Glu adjacent to the leaving group at neutral or slightly basic pH. The proteasome has an ATP-dependent proteolytic activity; Belongs to the peptidase T1A family
kmeans	4	Medium Aqua Marine	33	UBP6	Q949Y0	Unigene070083	3702.AT1G51710.1	Ubiquitin carboxyl-terminal hydrolase 6; Recognizes and hydrolyzes the peptide bond at the C- terminal Gly of ubiquitin. Involved in the processing of poly- ubiquitin precursors as well as that of ubiquitinated proteins; Belongs to the peptidase C19 family
kmeans	4	Medium Aqua Marine	33	COP8	Q8L5U0	Unigene061773	3702.AT5G42970.1	Proteasome component (PCI) domain protein; Component of the COP9 signalosome complex (CSN), a complex involved in various cellular and developmental processes such as photomorphogenesis and auxin and jasmonate responses. The CSN complex is an essential regulator of the ubiquitin (Ubl) conjugation pathway by mediating the deneddylation of the cullin subunits of SCF-type E3 ligase complexes, leadin…
kmeans	4	Medium Aqua Marine	33	CAND1	Q8L5Y6	Unigene087289	3702.AT2G02560.1	Arabidopsis thaliana homolog of human CAND1 (cullin-associated and neddylation-dissociated). Putative similarity to TBP-interacting protein TIP120. Ubiquitously expressed in plant tissues throughout development. T-DNA insertion mutant plants were completely sterile and resistant to sirtinol and auxin, but not to gibberellins or brassinolide. Displayed developmental phenotypes similar to those of …
kmeans	4	Medium Aqua Marine	33	EMB2719	Q9LNU4	Unigene056235	3702.AT1G20200.1	26S proteasome non-ATPase regulatory subunit 3 homolog A; Acts as a regulatory subunit of the 26 proteasome which is involved in the ATP-dependent degradation of ubiquitinated proteins
[truncated: 62 more rows]

## Sheet: Interactions of 1691 proteins
Node1	Node2	Node1 Protein identifier	Node2 Protein identifier	Combined score
RPL23AB	RPL18	3702.AT3G55280.1	3702.AT3G05590.1	0.999
AT2G40510	P40	3702.AT2G40510.1	3702.AT1G72370.1	0.999
AT5G58420	AT4G25740	3702.AT5G58420.1	3702.AT4G25740.1	0.999
[truncated: 6,219 more rows]

## Sheet: Clusters of 116 proteins
Clustering method	Cluster number	Cluster color	Unigene count	Protein name	Query_Item	Unigene members	Protein identifier	Protein description
[truncated: 80 more rows]

[truncated: 1 more sheets: Interactions of 116 proteins]
