# Supplementary material for: Complementary transcriptome and proteome profiling in the mature seeds of Camellia oleifera from Hainan Island
Source: PLoS One. 2020 Feb 6;15(2):e0226888. doi: 10.1371/journal.pone.0226888 (PMC7004384; doi:10.1371/journal.pone.0226888)
Supplement: S9 Table — A commonly used reference gene (GAPDH), was used to normalize the expression levels of target genes. (XLSX) [file pone.0226888.s018.xlsx]

## Sheet: Primer sequences
S7 Table. Sequences of primers used to amplify genes from C. oleifera seeds, which involved in lipid metabolism.
No.	Unigene_ID	Forward (F) and Rewards (R) primers	PCR product size (bp)
1	Unigene097289	F: 5’-TGGTTCTCGTCACGCCTTCG-3’	272
		R: 5’-CTTCAGTGCCTTGCCCTTTT-3’
2	Unigene088371	F: 5’-AAAACTGGAGATGAGAAACC-3’	230
		R: 5’-GCAGCAAAAGTCCTGAATAC-3’
3	Unigene069968	F: 5’-ACCATCTGTAATCCCCCTGT-3’	296
		R: 5’-GTCAACTCTAAGCCACCTCC-3’
4	Unigene059463	F: 5’-GGAAGAGGAAAACCGTCAAC-3’	206
		R: 5’-CCAATCACATGCAACCCAAG-3’
5	Unigene073223	F: 5’-AGGCACCAGGTAAAGGAGTA-3’	194
		R: 5’-GCGTGATGGAGATGAGTATG-3’
6	Unigene055866	F: 5’-TCGTCTCTGGTCCCTCTTTG-3’	108
		R: 5’-GCCCTCACTATTGGCGCTAT-3’
7	Unigene060001	F: 5’-TCTCTCTCCCCTCTCAGCAC-3’	226
		R: 5’-TTTGTCTCCCTCACACCCAT-3’
8	Unigene054958	F: 5’-CCTCGTACAATGCCTTCTCT-3’	234
		R: 5’-CTTCTGCAGCTCTTTCGGTT-3’
9	Unigene072543	F: 5’-TTATGGGGGTTGAGACGGTA-3’	120
		R: 5’-TCAGATTTGGTTTAGTGCAG-3’
10	Unigene095897	F: 5’-ACAAGGAGGCTTCCAAGATA-3’	196
		R: 5’-CCAGAACACACAGCAATAAC-3’
11	Unigene071777	F: 5’-TCTCACAACACTGTCCCAAT-3’	158
		R: 5’-AAAAACGCCATCATACTCAC-3’
12	Unigene079546	F: 5’-GCTTTACAAGGCACCATCCG-3’	182
		R: 5’-GCTTCAAACCCTCCTCACCA-3’
13	Unigene063954	F: 5’-TGGGGATGAGTTGAGGAGTG-3’	249
		R: 5’-CCTTCGCTGAGGTCTGGATG-3’
14	Unigene073239	F: 5’-TCTGCTTACGCCAACATTCA-3’	298
		R: 5’-TCTCCTTTTTTTCCCCCTTC-3’
15	Unigene061298	F: 5’-ACACCTCTTCAATCCCCCTT-3’	143
		R: 5’-TTTCGTCTCTCTTACCCCAG-3’
16	Unigene042399	F: 5’-AGGATGGAGATAAGTGGACA-3’	184
		R: 5’-ACGCTTGAGGTAACTGAGAG-3’
17	Unigene082277	F: 5’-ATTAGAGTGGTGGAATCGGA-3’	294
		R: 5’-CTTTGGTCTTGAGAGCCTTG-3’
18	Unigene098848	F: 5’-GCAGATGTTAGGTGGGTGAC-3’	269
		R: 5’-AGAGAAAAGGAGTAGGGCAA-3’
19	Unigene072987	F: 5’-TAACACAGCACCCAGCAGGA-3’	242
		R: 5’-GGCGTTGGAAAGGAAGAAGA-3’
20	Unigene099893	F: 5’-TGTCCTCTTACTTGCCTTTC-3’	252
		R: 5’-CTGTCACAACTACTCGCCTT-3’
21	Unigene094394	F: 5’-CAGTCAGTTGCCACAAAATA-3’	176
		R: 5’-AACCTTCATCAATGCCTCCA-3’
	Reference gene
	GAPDH	F: 5’-TTGGCATCGTTGAGGGTCT-3’	206
		R: 5’-CAGTGGGAACACGGAAAGC-3’
