# Supplementary material for: Complementary transcriptome and proteome profiling in the mature seeds of Camellia oleifera from Hainan Island
Source: PLoS One. 2020 Feb 6;15(2):e0226888. doi: 10.1371/journal.pone.0226888 (PMC7004384; doi:10.1371/journal.pone.0226888)
Supplement: S10 Table — To determine relative fold differences for the unigenes involved in lipid metabolism, their Ct values were normalized to the Ct value for the Actin gene (GAPDH). The gene expression levels of S1 were set to 1, and relative expression levels were calculated relative to a calibrator using the formula 2-ΔΔCt. (XLSX) [file pone.0226888.s019.xlsx]

## Sheet: Relative expressions
Sample	S1						S2						S3						S4
Unigene_ID	Ct	△Ct	△△Ct	2^-△△Ct	AVERAGE	STEVE	Ct	△Ct	△△Ct	2^-△△Ct	AVERAGE	STEVE	Ct	△Ct	△△Ct	2^-△△Ct	AVERAGE	STEVE	Ct	△Ct	△△Ct	2^-△△Ct	AVERAGE	STEVE
Unigene097289	23.3393	3.46658	0	1	1	0	23.7708	3.83263	0.559417	0.678576	0.643803	0.0327693	23.9044	4.09705	0.823836	0.564938	0.612705	0.0478457	24.6466	4.18604	0.912833	0.531141
	23.1419	3.26916	0	1			23.9163	3.97809	0.704875	0.613496			23.7877	3.98032	0.707106	0.612548			24.7057	4.24519	0.971984	0.509805
	22.9566	3.08389	0	1			23.8568	3.91856	0.645349	0.639338			23.6786	3.8713	0.598088	0.660629			24.687	4.22645	0.953234	0.516473	0.51914	0.0109153
Unigene088371	21.277	1.40429	0	1	1	0	20.8461	0.907949	-0.528629	1.44256	1.6438	1.03277	19.4787	-0.328681	-1.76526	3.39935	1.6127	1.04785	20.2033	-0.757199	-2.19378	4.57502
	21.2644	1.39166	0	1			20.8119	0.873667	-0.562911	1.47725			19.4963	-0.31104	-1.74762	3.35804			19.2634	-1.09714	-2.53372	5.79064
	21.3865	1.51379	0	1			20.7389	0.800678	-0.6359	1.55391			19.4846	-0.322763	-1.75934	3.38543			19.2209	-1.03962	-2.4762	5.56431	5.30999	0.646485
Unigene069968	24.1201	4.24733	0	1	1	0	24.9274	4.98922	0.850163	0.554722	2.6438	2.03277	22.8285	3.02121	-1.11786	2.17024	2.6127	2.04785	25.2004	4.73987	0.600807	0.659385	5.27766
	23.9744	4.10164	0	1			25.0236	5.08545	0.946385	0.518931			22.7085	2.90118	-1.23788	2.35852			25.157	4.69645	0.557388	0.679531
	23.9409	4.0682	0	1			24.8042	4.86598	0.726924	0.604191			22.7809	2.97357	-1.16549	2.2431			25.1556	4.69502	0.555956	0.680206	0.673041	0.0118311
Unigene059463	19.413	-0.4597	0	1	1	0	20.46	0.52177	1.42243	0.373083	3.6438	3.03277	22.5292	2.72189	3.62255	0.0811904	3.6127	3.04785	22.2566	1.796	2.69666	0.154249
	19.2611	-0.611619	0	1			20.3188	0.380569	1.28123	0.411445			22.5618	2.75452	3.65518	0.0793747			22.0971	1.63658	2.53724	0.172272
	18.2421	-1.63066	0	1			20.3856	0.447372	1.34803	0.392827			22.5065	2.69914	3.5998	0.0824807			22.1129	1.65236	2.55302	0.170397	0.16564	0.0099087
Unigene073223	22.3445	2.47182	0	1	2	1	23.5435	3.60527	1.19925	0.435503	4.6438	4.03277	23.4121	3.60476	1.19874	0.435656	4.6127	4.04785	23.2597	2.79911	0.393084	0.7615
	22.2548	2.38211	0	1			23.6022	3.66401	1.25798	0.418128			23.2902	3.48286	1.07684	0.474067			23.3145	2.85396	0.447938	0.73309
	22.2369	2.36413	0	1			23.6184	3.68023	1.27421	0.413452			23.3872	3.57987	1.17385	0.443238			23.4314	2.97089	0.564864	0.676019	0.723536	0.0435338
Unigene055866	22.3129	2.44013	0	1	3	2	23.2814	3.34322	0.873785	0.545713	5.6438	5.03277	22.0343	2.22697	-0.242463	1.18301	5.6127	5.04785	23.0026	2.54207	0.0726369	0.950898
	22.3525	2.47981	0	1			23.3581	3.4199	0.950474	0.517462			22.1077	2.30039	-0.169037	1.12431			23.0563	2.59578	0.12635	0.916146
	22.3611	2.48836	0	1			23.2398	3.30159	0.832155	0.56169			22.0253	2.21797	-0.251464	1.19041			23.0884	2.62784	0.158407	0.896014	0.92102	0.0277647
Unigene060001	22.7794	2.90672	0	1	4	3	23.4775	3.53926	0.614045	0.653362	6.6438	6.03277	22.9215	3.11418	0.188957	0.87724	6.6127	6.04785	23.6418	3.18126	0.256043	0.837382
	22.9003	3.02761	0	1			23.715	3.77676	0.851544	0.554191			22.9537	3.14634	0.221117	0.857901			23.6659	3.20533	0.280108	0.82353
	22.7141	2.84133	0	1			23.6092	3.67096	0.74574	0.596362			22.7826	2.97527	0.0500469	0.965905			23.6258	3.16526	0.24004	0.846722	0.835878	0.0116691
Unigene054958	23.5332	3.66046	0	1	5	4	24.0052	4.06702	0.331041	0.794963	7.6438	7.03277	24.3163	4.50892	0.772942	0.585223	7.6127	7.04785	25.5159	5.05538	1.3194	0.400701
	23.6618	3.78911	0	1			24.1711	4.23293	0.496955	0.708601			24.1415	4.3342	0.598223	0.660567			25.454	4.9934	1.25743	0.41829
	23.6311	3.75836	0	1			24.2991	4.36091	0.624931	0.648451			24.326	4.51868	0.782702	0.581277			25.2571	4.79653	1.06055	0.479449	0.432813	0.0413346
Unigene072543	26.4743	6.6016	0	1	6	5	23.9146	3.97637	-2.41771	5.34322	8.6438	8.03277	20.9519	1.14459	-5.24949	38.0411	8.6127	8.04785	21.0792	1.01863	-5.37545	41.5118
	26.2132	6.3405	0	1			23.9234	3.98516	-2.40891	5.31074			20.9273	1.11999	-5.27408	38.6952			23.28	0.819415	-5.57466	47.6584
	26.1129	6.24013	0	1			23.6533	3.71513	-2.67894	6.40387			20.6116	0.80426	-5.58982	48.1617			20.9211	1.06052	-5.33355	40.3235	43.1646	3.93687
Unigene095897	18.4846	-1.38814	0	1	7	6	17.8736	-2.06458	-1.5892	3.00883	9.6438	9.03277	14.2109	-5.59647	-5.12109	34.8017	9.6127	9.04785	15.4619	-4.99863	-4.52325	22.995
	19.8062	-0.0665652	0	1			16.9875	-2.95071	-2.47533	5.56093			14.145	-5.66233	-5.18695	36.4273			15.374	-5.08659	-4.61121	24.4406
	19.9013	0.0285676	0	1			16.938	-3.00024	-2.52486	5.75517			14.1895	-5.61782	-5.14244	35.3207			15.37	-5.09058	-4.6152	24.5083	23.9813	0.854806
Unigene071777	17.8023	-2.07046	0	1	8	7	19.6208	-0.317419	2.43153	0.185369	10.6438	10.0328	24.1181	4.31075	7.05969	0.00749584	10.6127	10.0478	19.9377	-0.522801	2.22614	0.213729
	16.8289	-3.04387	0	1			19.4428	-0.495388	2.25356	0.209706			24.1195	4.31214	7.06109	0.00748861			20.0653	-0.395268	2.35368	0.195647
	16.7402	-3.13251	0	1			19.3964	-0.54175	2.2072	0.216555			24.1079	4.30061	7.04956	0.00754868			19.9785	-0.482081	2.26686	0.207781	0.205719	0.0092159
Unigene079546	21.9905	2.11776	0	1	9	8	22.8268	2.88863	0.730834	0.602555	11.6438	11.0328	23.6826	3.87529	1.71749	0.304077	11.6127	11.0478	23.4273	2.56674	0.408951	0.753171
	21.9924	2.11966	0	1			22.8273	2.88908	0.731286	0.602367			23.6306	3.82329	1.66549	0.315237			22.4038	2.64327	0.485475	0.714262
	22.1087	2.23596	0	1			22.8548	2.91656	0.758769	0.591			23.7187	3.91135	1.75355	0.296571			23.4007	2.64011	0.482313	0.715829	0.727754	0.0220257
Unigene063954	25.6052	5.7325	0	1	10	9	26.715	6.77685	1.05979	0.479701	12.6438	12.0328	26.001	6.19365	0.476594	0.718672	12.6127	12.0478	26.516	6.05544	0.338384	0.790927
	25.6169	5.74418	0	1			26.3273	6.38907	0.672007	0.627633			25.9361	6.12879	0.411731	0.751721			26.4281	5.96757	0.250514	0.840597
	25.5472	5.6745	0	1			26.3876	6.44943	0.732374	0.601913			26.1539	6.34653	0.629468	0.646415			26.8028	6.3423	0.625238	0.648313	0.759945	0.0998155
Unigene073239	24.4267	4.55395	0	1	11	10	25.4322	5.49405	1.01214	0.49581	13.6438	13.0328	24.21	4.40268	-0.0792325	1.05646	13.6127	13.0478	23.6388	3.17829	-1.30362	2.46848
	24.5421	4.66939	0	1			25.5154	5.57722	1.0953	0.468038			23.9974	4.19007	-0.291845	1.2242			24.1874	3.72687	-0.755037	1.68767
	24.0951	4.22239	0	1			25.6241	5.68588	1.20397	0.434078			24.0382	4.23082	-0.251094	1.19011			23.8318	3.37126	-1.11065	2.15944	2.1052	0.39322
Unigene061298	22.9945	3.12178	0	1	12	11	24.4855	4.54735	1.44864	0.366367	14.6438	14.0328	24.1652	4.35787	1.25916	0.417786	14.6127	14.0478	24.7663	4.30575	1.20704	0.433157
	22.9671	3.09434	0	1			24.4612	4.52304	1.42434	0.372591			24.1574	4.35011	1.25141	0.420039			24.7748	4.31425	1.21554	0.430612
	22.9527	3.08001	0	1			24.51	4.5718	1.47309	0.360209			24.2046	4.39727	1.29856	0.406533			24.7485	4.28797	1.18926	0.438527	0.434099	0.00404066
Unigene042399	22.8881	3.01536	0	1	13	12	23.9917	4.05353	1.03873	0.486757	15.6438	15.0328	22.2944	2.48709	-0.527713	1.44164	15.6127	15.0478	23.8955	3.43491	0.420113	0.747366
	22.9626	3.08985	0	1			24.1132	4.17505	1.16025	0.447436			22.4177	2.61034	-0.404464	1.3236			23.4952	3.03467	0.0198638	0.986326
	22.8119	2.9392	0	1			24.0726	4.13439	1.11958	0.460226			22.2518	2.44451	-0.570293	1.48482			23.5575	3.09699	0.0821902	0.944622	0.892771	0.12764
Unigene082277	25.4495	5.57673	0	1	14	13	26.7844	6.84616	1.39014	0.381528	16.6438	16.0328	25.5689	5.76154	0.305521	0.80915	16.6127	16.0478	26.7931	6.3326	0.876575	0.544659
	25.3748	5.50209	0	1			26.8358	6.89756	1.44154	0.368174			25.4486	5.64128	0.185257	0.879492			26.7295	6.26899	0.812971	0.569208
	25.162	5.28924	0	1			26.6818	6.7436	1.28758	0.409638			25.554	5.74666	0.29064	0.817539			26.7623	6.30172	0.845701	0.55644	0.556769	0.0122781
Unigene098848	22.6778	2.80509	0	1	15	14	22.6997	2.76147	-0.0323887	1.0227	17.6438	17.0328	22.9249	3.11755	0.323692	0.799023	17.6127	17.0478	22.171	1.71049	-1.08337	2.11899
	22.7014	2.82869	0	1			22.8747	2.93649	0.142624	0.90587			22.3927	2.58534	-0.208518	1.1555			22.242	1.78143	-1.01243	2.0173
	22.6205	2.74781	0	1			22.7737	2.8355	0.0416432	0.971548			22.353	2.54566	-0.248204	1.18773			22.2898	1.82929	-0.964572	1.95148	2.02926	0.0843888
Unigene072987	25.154	5.28125	0	1	16	15	26.3965	6.45831	1.49059	0.355866	18.6438	18.0328	25.7506	5.94323	0.975509	0.50856	18.6127	18.0478	25.1585	4.69794	-0.269782	1.20563
	24.738	4.86531	0	1			26.1981	6.25995	1.29223	0.40832			25.7085	5.90114	0.933423	0.523614			25.2524	4.79182	-0.175896	1.12967
	24.6293	4.75659	0	1			26.198	6.25979	1.29207	0.408365			25.6684	5.86103	0.89331	0.538378			25.4097	4.9492	-0.0185172	1.01292	1.11607	0.0970706
Unigene099893	21.0065	1.13374	0	1	17	16	23.5555	3.61735	2.4598	0.181772	19.6438	19.0328	23.2687	3.46136	2.30381	0.202528	19.6127	19.0478	23.3422	2.88161	1.72406	0.302697
	20.9906	1.11786	0	1			22.731	2.79276	1.63521	0.321924			23.1933	3.38595	2.22839	0.213397			23.364	2.90345	1.7459	0.298149
	21.0938	1.22107	0	1			23.3944	3.4562	2.29865	0.203253			23.1323	3.32499	2.16744	0.222606			23.367	2.90648	1.74892	0.297524	0.299457	0.00282327
Unigene094394	22.7904	2.91764	0	1	18	17	23.3743	3.43606	0.403533	0.756005	20.6438	20.0328	22.564	2.75663	-0.275897	1.21075	20.6127	20.0478	22.8641	2.40353	-0.628998	1.54649
	22.9267	3.05399	0	1			23.4286	3.49043	0.457907	0.728042			22.5865	2.77917	-0.253352	1.19197			22.8891	2.42853	-0.603994	1.51992
	22.9987	3.12594	0	1			23.1852	3.24701	0.21448	0.861857			22.5463	2.73892	-0.293603	1.2257			22.8158	2.3553	-0.677229	1.59907	1.55516	0.0402789
Actin	19.8876						19.9158						19.6099						20.2558
	19.8516						19.9405						19.8957						20.8272
	19.8791						19.9583						19.9164						20.2987
